# Supplementary material for: De novo variants in exomes of congenital heart disease patients identify risk genes and pathways
Source: Genome Med. 2020 Jan 15;12:9. doi: 10.1186/s13073-019-0709-8 (PMC6961332; doi:10.1186/s13073-019-0709-8)
Supplement: Supplementary file 1 — Additional file 1: Cases and controls: Table S1. Ethnicity and sex distributions of all CHD cases and controls, Table S2. Filtered de novo mutations in cases, Table S3. Filtered de novo mutations in controls. [file 13073_2019_709_MOESM1_ESM.xlsx]

## Sheet: S1
Table S1. Ethnicity and sex distributions of all CHD cases and controls
		CHD cases	Controls
Sex	Male	0.589	0.47
	Female	0.411	0.53
Ethnicity	European	0.719	0.787
	African American	0.066	0.044
	East Asian	0.013	0.023
	South Asian	0.047	0.049
	Mexican	0.098	0.07
	Other	0.058	0.027
Jin et al. Nature genetics 49.11 (2017): 1593

## Sheet: S2
Table S2. Filtered de novo mutations in cases
CHROM	POS	REF	ALT	Ensemble_GENEID	Gene	Variant_Class	AA change	Blinded ID	Cardiac Category	EM	NDD	Family history of CHD	CADD_Score	MSC (CADD)	GDI_Phred	GDI_Prediction	#_mutations_cases	#_mutations_controls
7	5568089	C	T	ENSG00000075624	ACTB	mis	p.V209M	1-06347	other	Yes	Yes	Negative	23.6	21.8	0.0633	Low	3	1
7	5569212	G	A	ENSG00000075624	ACTB	mis	p.A26V	1-05094	CTD	Yes	Unknown	Negative	24.8	21.8	0.0633	Low	3	1
7	5568826	AG	A	ENSG00000075624	ACTB	frameshift	p.L110X	1-06528	other	No	No	Negative	26.4	21.8	0.0633	Low	3	1
6	151674379	C	CA	ENSG00000131016	AKAP12	frameshift	p.S1618fs	1-00619	LVO	No	No	Negative	32	8.931	11.5779	Medium	2	0
6	151673678	TG	T	ENSG00000131016	AKAP12	frameshift	p.G1385fs	1-07515	HTX	No	Yes	Negative	23.8	8.931	11.5779	Medium	2	0
15	86262438	C	G	ENSG00000170776	AKAP13	mis	p.L2045V	1-04194	other	No	No	Negative	26.6	8.931	12.4211	Medium	3	1
15	86207910	G	A	ENSG00000170776	AKAP13	mis	p.R1639Q	1-06821	LVO	No	No	Negative	13.98	8.931	12.4211	Medium	3	1
15	86236550	G	C	ENSG00000170776	AKAP13	mis	p.D1778H	1-12329	CTD	Yes	Unknown	Positive	29	8.931	12.4211	Medium	3	1
11	6422653	C	T	ENSG00000166313	APBB1	mis	p.A502T	1-01869	other	Yes	No	Negative	22.3	12.22	2.77855	Medium	2	0
11	6417116	G	C	ENSG00000166313	APBB1	mis	p.A620G	1-05911	other	Yes	Unknown	Negative	23.6	12.22	2.77855	Medium	2	0
5	115336794	C	T	ENSG00000172901	AQPEP	mis	p.P560S	1-04231	CTD	Yes	Unknown	Negative	29.2	8.931	4.50341	Medium	2	0
5	115358090	A	G	ENSG00000172901	AQPEP	mis	p.Y920C	1-02876	LVO	Yes	No	Negative	25.4	8.931	4.50341	Medium	2	0
1	23760827	G	A	ENSG00000088280	ASAP3	mis	p.T624M	1-03856	LVO	No	Yes	Negative	25.2	10.573	4.16205	Medium	2	0
1	23760183	T	C	ENSG00000088280	ASAP3	mis	p.N652S	1-01009	LVO	No	Unknown	Negative	23.5	10.573	4.16205	Medium	2	0
12	32480703	G	C	ENSG00000151746	BICD1	mis	p.K438N	1-06401	HTX	No	Unknown	Negative	25.2	18.394	1.57147	Medium	2	0
12	32490460	T	A	ENSG00000151746	BICD1	mis	p.D760E	1-02126	CTD (TGA)	No	Unknown	Negative	24.9	18.394	1.57147	Medium	2	0
4	13616150	C	T	ENSG00000038219	BOD1L1	mis	p.D282N	1-00180	LVO	Yes	Yes	Negative	23.5	8.931	6.34651	Medium	2	0
4	13578583	A	C	ENSG00000038219	BOD1L1	mis	p.S2973A	1-03161	other	Yes	No	Negative	23.2	8.931	6.34651	Medium	2	0
7	140501350	G	A	ENSG00000157764	BRAF	mis	p.T241M	1-01011	other (AVC)	No	No	Negative	32	22.7	1.62731	Medium	2	0
7	140501332	A	C	ENSG00000157764	BRAF	mis	p.F247C	1-04852	other	Yes	No	Negative	27.3	22.7	1.62731	Medium	2	0
19	15367845	G	A	ENSG00000141867	BRD4	mis	p.S494L	1-01628	LVO	No	Yes	Negative	23.6	10.8	2.96128	Medium	2	0
19	15366309	G	A	ENSG00000141867	BRD4	mis	p.R616W	GT04006381	LVO	No	No	Unknown	26	10.8	2.96128	Medium	2	0
1	190067954	A	G	ENSG00000162670	BRINP3	mis	p.Y499H	1-03842	CTD	No	No	Negative	24.9	11.499	1.40353	Medium	2	0
1	190423950	C	T	ENSG00000162670	BRINP3	mis	p.S24N	1-05123	LVO	No	No	Negative	20.4	11.499	1.40353	Medium	2	0
22	24562683	G	T	ENSG00000099991	CABIN1	mis	p.S1695I	1-06922	LVO	Yes	Yes	Negative	23.4	10.17	6.8109	Medium	2	0
22	24437599	G	A	ENSG00000099991	CABIN1	mis	p.G75S	1-05587	LVO	No	No	Negative	26.1	10.17	6.8109	Medium	2	0
19	13363841	CAG	C	ENSG00000141837	CACNA1A	frameshift	p.L1610fs	1-01880	LVO	No	Yes	Negative	35	9.188	13.5081	Medium	2	0
19	13414388	T	C	ENSG00000141837	CACNA1A	mis	p.N715S	1-03217	CTD	Yes	Unknown	Negative	26.2	9.188	13.5081	Medium	2	0
12	2742820	T	A	ENSG00000151067	CACNA1C	mis	p.V1305D	1-01677	other	No	Yes	Negative	23.8	8.495	3.4497	Medium	2	0
12	2794976	C	T	ENSG00000151067	CACNA1C	mis	p.P1966L	1-07324	other	No	No	Negative	23.7	8.495	3.4497	Medium	2	0
2	27445073	C	T	ENSG00000084774	CAD	mis	p.R122W	1-00129	CTD (TGA)	Yes	Yes	Negative	35	11.757	3.14379	Medium	2	0
2	27465793	G	A	ENSG00000084774	CAD	mis	p.M2144I	1-00200	HTX	No	Yes	Negative	23.6	11.757	3.14379	Medium	2	0
7	31614222	C	G	ENSG00000180347	CCDC129	mis	p.A165G	1-00392	HTX	No	Yes	Negative	23.7	8.931	11.5747	Medium	3	1
7	31614245	C	A	ENSG00000180347	CCDC129	mis	p.Q173K	1-03949	CTD (TGA)	No	Unknown	Negative	22.3	8.931	11.5747	Medium	3	1
7	31617485	C	T	ENSG00000180347	CCDC129	non	p.R213X	1-04335	other (AVC)	Yes	No	Negative	39	8.931	11.5747	Medium	3	1
7	40027716	C	A	ENSG00000065883	CDK13	non	p.S577X	1-00836	LVO	No	Unknown	Negative	37	11.75	6.72022	Medium	2	0
7	40085606	A	G	ENSG00000065883	CDK13	mis	p.N842S	1-00640	CTD	Yes	Unknown	Negative	24.4	11.75	6.72022	Medium	2	0
4	76532406	CTG	C	ENSG00000138769	CDKL2	frameshift	p.Y167fs	1-03084	LVO	No	Yes	Positive	33	8.931	2.7496	Medium	2	0
4	76521510	G	A	ENSG00000138769	CDKL2	mis	p.T446I	1-06769	LVO	No	Yes	Positive	24.4	8.931	2.7496	Medium	2	0
1	196706755	A	G	ENSG00000000971	CFH	mis	p.Y916C	1-02680	CTD	No	No	Negative	15.94	0.001	6.09993	Medium	2	0
1	196684843	C	A	ENSG00000000971	CFH	mis	p.T547N	1-06011	CTD	No	Unknown	Negative	22.8	0.001	6.09993	Medium	2	0
17	48545972	G	A	ENSG00000136457	CHAD	mis	p.A68V	1-07231	other	Yes	No	Negative	22.2	12.034	4.30986	Medium	2	0
17	48545888	C	T	ENSG00000136457	CHAD	mis	p.R96Q	1-05940	other	No	No	Negative	27.6	12.034	4.30986	Medium	2	0
12	6692391	A	C	ENSG00000111642	CHD4	mis	p.Y1345D	1-05181	other	Yes	Yes	Negative	26.7	12.547	3.09325	Medium	3	0
12	6710648	C	T	ENSG00000111642	CHD4	mis	p.M202I	1-08225	CTD	Yes	Unknown	Negative	23.5	12.547	3.09325	Medium	3	0
12	6701645	C	A	ENSG00000111642	CHD4	mis	p.M954I	GT04011733	LVO	Yes	Yes	Unknown	25.6	12.547	3.09325	Medium	3	0
8	61761714	G	A	ENSG00000171316	CHD7	splice	c.5404+1G>A	1-04775	LVO	Yes	Unknown	Negative	25	12.29	4.76744	Medium	15	0
8	61768672	C	T	ENSG00000171316	CHD7	non	p.Q2359X	1-06762	LVO	Yes	Unknown	Negative	51	12.29	4.76744	Medium	15	0
8	61773657	C	G	ENSG00000171316	CHD7	non	p.Y2601X	1-02038	CTD	Yes	Unknown	Negative	40	12.29	4.76744	Medium	15	0
8	61761097	T	C	ENSG00000171316	CHD7	mis	p.L1745P	1-04274	CTD	Yes	No	Negative	26.6	12.29	4.76744	Medium	15	0
8	61754556	C	T	ENSG00000171316	CHD7	non	p.Q1599X	1-00534	CTD	Yes	Yes	Negative	47	12.29	4.76744	Medium	15	0
8	61761073	G	C	ENSG00000171316	CHD7	splice	c.5211-1G>C	1-01111	CTD	Yes	Unknown	Negative	24.2	12.29	4.76744	Medium	15	0
8	61769130	C	T	ENSG00000171316	CHD7	non	p.Q2431X	1-07370	CTD	Yes	Yes	Negative	44	12.29	4.76744	Medium	15	0
8	61765059	G	A	ENSG00000171316	CHD7	non	p.W1966X	1-07407	other (AVC)	Yes	Unknown	Negative	44	12.29	4.76744	Medium	15	0
8	61764721	AC	A	ENSG00000171316	CHD7	frameshift	p.T1937fs	1-07451	CTD	Yes	No	Negative	35	12.29	4.76744	Medium	15	0
8	61768660	G	A	ENSG00000171316	CHD7	mis	p.D2355N	1-07848	LVO	Yes	Unknown	Negative	27	12.29	4.76744	Medium	15	0
8	61750674	C	T	ENSG00000171316	CHD7	non	p.R1465X	1-08360	CTD	Yes	Unknown	Negative	45	12.29	4.76744	Medium	15	0
8	61728946	CTCTTA	C	ENSG00000171316	CHD7	frameshift	p.S834fs	1-09125	CTD	Yes	Unknown	Negative	35	12.29	4.76744	Medium	15	0
8	61763105	C	T	ENSG00000171316	CHD7	non	p.R1820X	1-10974	CTD	Yes	Yes	Negative	45	12.29	4.76744	Medium	15	0
8	61766960	A	C	ENSG00000171316	CHD7	mis	p.S2272R	1-12917	CTD	Yes	No	Negative	29	12.29	4.76744	Medium	15	0
8	61765615	C	T	ENSG00000171316	CHD7	mis	p.R2111W	1-06528	other	No	No	Negative	34	12.29	4.76744	Medium	15	0
17	28749957	C	T	ENSG00000108582	CPD	mis	p.R525W	1-04420	other (AVC)	No	Yes	Negative	34	8.931	4.26576	Medium	2	0
17	28748818	C	G	ENSG00000108582	CPD	mis	p.P425R	1-01933	LVO	No	Yes	Negative	27.4	8.931	4.26576	Medium	2	0
2	36691747	C	T	ENSG00000150938	CRIM1	mis	p.R314C	1-07394	HTX	No	No	Negative	35	11.248	5.11079	Medium	2	0
2	36668451	C	T	ENSG00000150938	CRIM1	mis	p.R186C	1-05564	other	Yes	No	Negative	35	11.248	5.11079	Medium	2	0
3	41280659	T	G	ENSG00000168036	CTNNB1	non	p.Y724X	1-06579	other	Yes	Unknown	Negative	35	22.9	0.37429	Medium	2	0
3	41277216	AG	A	ENSG00000168036	CTNNB1	frameshift	p.E562fs	1-02828	other	Yes	Yes	Negative	35	22.9	0.37429	Medium	2	0
11	10789977	T	C	ENSG00000198730	CTR9	mis	p.V683A	1-06703	LVO	No	Unknown	Negative	21.5	0.514	1.85168	Medium	2	0
11	10796818	C	T	ENSG00000198730	CTR9	non	p.R984X	GT04014073	LVO	Yes	Yes	Unknown	43	0.514	1.85168	Medium	2	0
6	32007200	T	G	ENSG00000231852	CYP21A2	mis	p.I172S	1-04137	CTD	No	No	Negative	28.9	4.402	9.91382	Medium	2	0
6	32007337	GC	G	ENSG00000231852	CYP21A2	frameshift	p.P189fs	1-03623	LVO	No	No	Positive	23	4.402	9.91382	Medium	2	0
11	108535987	A	C	ENSG00000178105	DDX10	mis	p.Q36P	1-03432	other	No	Yes	Negative	17.9	8.931	2.27841	Medium	2	0
11	108577521	G	T	ENSG00000178105	DDX10	mis	p.V427L	1-01795	CTD	No	Unknown	Negative	15.18	8.931	2.27841	Medium	2	0
X	41205860	C	T	ENSG00000215301	DDX3X	mis	p.R534C	1-03793	CTD	Yes	Yes	Negative	31	10.143	0.07955	Low	2	0
X	41203570	C	T	ENSG00000215301	DDX3X	mis	p.R315C	1-01413	CTD	Yes	Unknown	Negative	27.6	10.143	0.07955	Low	2	0
2	74177835	C	A	ENSG00000114956	DGUOK	mis	p.F189L	1-04718	CTD (TGA)	No	Unknown	Negative	26.7	11.5	2.04929	Medium	2	0
2	74185351	A	C	ENSG00000114956	DGUOK	mis	p.K262N	1-07364	LVO	Yes	Unknown	Negative	23.7	11.5	2.04929	Medium	2	0
15	51773737	C	G	ENSG00000104093	DMXL2	mis	p.A1856P	1-02988	other	Yes	Yes	Negative	21.7	8.931	9.51277	Medium	2	0
15	51780779	T	C	ENSG00000104093	DMXL2	mis	p.M1673V	1-05673	CTD	No	No	Negative	22.8	8.931	9.51277	Medium	2	0
3	132179116	TAAGAC	T	ENSG00000138246	DNAJC13	frameshift	p.L491fs	1-04453	CTD (TGA)	No	No	Negative	35	8.134	5.70174	Medium	2	0
3	132193894	G	A	ENSG00000138246	DNAJC13	mis	p.A804T	1-05017	CTD	No	No	Negative	11.96	8.134	5.70174	Medium	2	0
11	117667925	C	A	ENSG00000177103	DSCAML1	mis	p.S17I	1-04647	LVO	No	No	Negative	22.7	9.677	11.9026	Medium	5	0
11	117308650	G	A	ENSG00000177103	DSCAML1	mis	p.R1525C	1-04966	LVO	No	No	Negative	34	9.677	11.9026	Medium	5	0
11	117392019	G	T	ENSG00000177103	DSCAML1	mis	p.R407S	1-05393	LVO	No	No	Negative	19.69	9.677	11.9026	Medium	5	0
11	117308659	C	T	ENSG00000177103	DSCAML1	mis	p.G1522S	1-00799	LVO	Yes	Yes	Negative	34	9.677	11.9026	Medium	5	0
11	117307936	A	G	ENSG00000177103	DSCAML1	mis	p.L1601P	1-03600	CTD	No	Unknown	Negative	28.7	9.677	11.9026	Medium	5	0
7	36194427	G	A	ENSG00000122547	EEPD1	mis	p.R165H	1-01103	other	Yes	Yes	Negative	33	8.931	2.89937	Medium	2	0
7	36194666	C	T	ENSG00000122547	EEPD1	mis	p.R245W	1-03867	LVO	No	Unknown	Negative	29.8	8.931	2.89937	Medium	2	0
8	132991240	CA	C	ENSG00000132294	EFR3A	frameshift	p.N492fs	1-05098	other (AVC)	Yes	Unknown	Negative	35	11.462	4.52224	Medium	2	0
8	132998480	C	T	ENSG00000132294	EFR3A	mis	p.P637S	1-05760	CTD (TGA)	No	Yes	Negative	32	11.462	4.52224	Medium	2	0
7	73474514	C	T	ENSG00000049540	ELN	non	p.R570X	1-06582	other	No	No	Negative	39	2.959	5.8053	Medium	2	0
7	73461030	TG	T	ENSG00000049540	ELN	frameshift	p.G193fs	1-13229	LVO	No	Yes	Negative	28.7	2.959	5.8053	Medium	2	0
15	48779353	G	A	ENSG00000166147	FBN1	mis	p.R1170C	1-01578	CTD (TGA)	No	Yes	Negative	35	12.71	5.88549	Medium	3	1
15	48755320	G	T	ENSG00000166147	FBN1	mis	p.A1728E	1-04165	LVO	Yes	No	Negative	34	12.71	5.88549	Medium	3	1
15	48755306	A	C	ENSG00000166147	FBN1	mis	p.C1733G	1-00761	OTHER	Yes	No	Positive	25.9	12.71	5.88549	Medium	3	1
9	37537684	G	A	ENSG00000147912	FBXO10	mis	p.P281L	1-02767	LVO	No	No	Negative	18.96	10.596	2.84473	Medium	2	0
9	37541630	G	A	ENSG00000147912	FBXO10	mis	p.R46W	1-12252	other	Yes	Unknown	Negative	31	10.596	2.84473	Medium	2	0
11	125325970	C	A	ENSG00000149557	FEZ1	non	p.E234X	1-07860	HTX	Yes	Yes	Negative	43	11.303	6.13809	Medium	2	0
11	125351503	T	G	ENSG00000149557	FEZ1	mis	p.Y113S	1-03517	CTD	Yes	Unknown	Negative	28.1	11.303	6.13809	Medium	2	0
5	180058747	CG	C	ENSG00000037280	FLT4	frameshift	p.P30fs	1-03410	CTD	No	No	Negative	34	23.5	5.65903	Medium	2	0
5	180046025	CAG	C	ENSG00000037280	FLT4	frameshift	p.P948fs	1-03825	CTD	No	No	Negative	27.9	23.5	5.65903	Medium	2	0
16	81411107	G	T	ENSG00000261609	GAN	mis	p.R567L	1-03001	CTD	Yes	Unknown	Negative	23.3	9.707	1.39863	Medium	2	0
16	81411031	G	A	ENSG00000261609	GAN	mis	p.D542N	1-11171	other	No	Yes	Negative	23.6	9.707	1.39863	Medium	2	0
11	62402415	G	GGGTCC	ENSG00000089597	GANAB	frameshift	p.P146fs	1-06769	LVO	No	Yes	Positive	27.9	11.078	4.2427	Medium	2	0
11	62402341	T	C	ENSG00000089597	GANAB	mis	p.N171S	1-00479	LVO	No	Yes	Negative	22.6	11.078	4.2427	Medium	2	0
18	19761477	C	G	ENSG00000141448	GATA6	mis	p.R456G	1-04280	CTD (TGA)	Yes	No	Negative	34	1.457	2.2863	Medium	4	0
18	19761432	G	T	ENSG00000141448	GATA6	non	p.G441X	1-02568	CTD	Yes	No	Negative	49	1.457	2.2863	Medium	4	0
18	19751800	G	GCCCT	ENSG00000141448	GATA6	frameshift	p.S232fs	1-09834	CTD	Yes	Unknown	Negative	26.7	1.457	2.2863	Medium	4	0
18	19752114	TA	T	ENSG00000141448	GATA6	frameshift	p.Y337fs	1-02980	CTD	No	No	Negative	33	1.457	2.2863	Medium	4	0
8	142366990	G	A	ENSG00000204882	GPR20	mis	p.P345L	1-03271	other	No	No	Negative	17.92	8.931	5.25284	Medium	2	0
8	142367138	C	T	ENSG00000204882	GPR20	mis	p.V296I	1-04741	HTX	Yes	No	Negative	25.6	8.931	5.25284	Medium	2	0
17	72440031	G	C	ENSG00000170412	GPRC5C	mis	p.A421P	1-06463	LVO	No	Yes	Negative	27.1	8.931	3.1977	Medium	2	0
17	72436529	C	T	ENSG00000170412	GPRC5C	mis	p.A250V	1-04141	other (AVC)	No	No	Negative	22.2	8.931	3.1977	Medium	2	0
12	112685293	T	C	ENSG00000173064	HECTD4	mis	p.D1303G	1-02033	CTD (TGA)	No	Unknown	Positive	26.8	13.355	3.57584	Medium	2	0
12	112697023	G	A	ENSG00000173064	HECTD4	mis	p.L830F	1-06443	LVO	Yes	Unknown	Negative	26.6	13.355	3.57584	Medium	2	0
11	124794638	T	C	ENSG00000165478	HEPACAM	mis	p.N138S	1-05810	other	No	Yes	Negative	21.1	13.84	4.31106	Medium	2	0
11	124793697	C	T	ENSG00000165478	HEPACAM	mis	p.D213N	1-00571	LVO	No	No	Negative	25.6	13.84	4.31106	Medium	2	0
6	143074392	C	A	ENSG00000010818	HIVEP2	mis	p.G2398V	1-01103	other	Yes	Yes	Negative	24.8	8.931	4.47593	Medium	3	0
6	143095089	C	T	ENSG00000010818	HIVEP2	mis	p.G263S	1-06071	HTX	No	Yes	Negative	13.43	8.931	4.47593	Medium	3	0
6	143095508	G	A	ENSG00000010818	HIVEP2	mis	p.P123L	1-00293	LVO	No	Unknown	Negative	20.7	8.931	4.47593	Medium	3	0
14	102548077	T	C	ENSG00000080824	HSP90AA1	mis	p.D846G	1-04300	HTX	No	No	Negative	22.8	8.931	2.04609	Medium	2	0
14	102552392	T	C	ENSG00000080824	HSP90AA1	mis	p.I200V	1-05003	CTD (TGA)	No	Unknown	Negative	24.3	8.931	2.04609	Medium	2	0
6	160481602	C	T	ENSG00000197081	IGF2R	mis	p.R1039C	1-03214	other	Yes	Yes	Negative	33	8.931	11.1639	Medium	3	0
6	160482790	G	A	ENSG00000197081	IGF2R	mis	p.A1138T	1-12340	HTX	Yes	No	Negative	21.8	8.931	11.1639	Medium	3	0
6	160505158	G	A	ENSG00000197081	IGF2R	mis	p.D2004N	1-03193	CTD	No	No	Negative	27.7	8.931	11.1639	Medium	3	0
15	91025250	C	T	ENSG00000140575	IQGAP1	mis	p.R1130W	1-00391	other	No	No	Negative	32	10.573	2.55135	Medium	2	0
15	91034596	G	T	ENSG00000140575	IQGAP1	mis	p.R1427L	1-01627	other	No	No	Negative	34	10.573	2.55135	Medium	2	0
6	33642006	G	A	ENSG00000096433	ITPR3	mis	p.R1027H	1-00448	CTD	No	Unknown	Negative	23.7	7.159	4.97953	Medium	2	0
6	33636389	A	G	ENSG00000096433	ITPR3	mis	p.S662G	1-01627	other	No	No	Negative	16.09	7.159	4.97953	Medium	2	0
20	10644664	T	C	ENSG00000101384	JAG1	splice	c.388-2A>G	1-04363	LVO	No	No	Negative	25.4	15.86	4.72505	Medium	2	0
20	10639183	G	C	ENSG00000101384	JAG1	mis	p.H209Q	1-04529	CTD	No	Unknown	Negative	24.5	15.86	4.72505	Medium	2	0
12	441055	C	T	ENSG00000073614	KDM5A	mis	p.R568H	1-04093	HTX	Yes	No	Negative	35	31	11.3086	Medium	2	0
12	402269	G	A	ENSG00000073614	KDM5A	mis	p.R1508W	1-00230	LVO	Yes	No	Negative	34	31	11.3086	Medium	2	0
8	126093921	A	T	ENSG00000164961	KIAA0196	mis	p.V167D	1-01341	CTD	No	Unknown	Negative	32	19.57	1.75514	Medium	3	0
8	126096010	T	C	ENSG00000164961	KIAA0196	mis	p.D44G	1-09502	other (AVC)	Yes	Unknown	Negative	21.9	19.57	1.75514	Medium	3	0
8	126068993	C	T	ENSG00000164961	KIAA0196	mis	p.D648N	1-04058	CTD	No	No	Negative	23	19.57	1.75514	Medium	3	0
3	44867616	G	C	ENSG00000163808	KIF15	mis	p.D879H	1-01430	other	No	No	Negative	28.5	11.042	5.41975	Medium	2	0
3	44816862	G	A	ENSG00000163808	KIF15	mis	p.R60Q	1-09361	other	Yes	Unknown	Negative	32	11.042	5.41975	Medium	2	0
12	49420016	CTT	C	ENSG00000167548	KMT2D	frameshift	p.K5244fs	1-02566	LVO	Yes	Unknown	Negative	36	1.318	6.74114	Medium	16	2
12	49424741	G	A	ENSG00000167548	KMT2D	non	p.R4536X	1-10799	LVO	Yes	Yes	Negative	41	1.318	6.74114	Medium	16	2
12	49448767	G	C	ENSG00000167548	KMT2D	non	p.S31X	1-12480	LVO	Yes	Yes	Positive	35	1.318	6.74114	Medium	16	2
12	49418361	C	T	ENSG00000167548	KMT2D	mis	p.R5351Q	1-03948	LVO	Yes	Unknown	Negative	24.9	1.318	6.74114	Medium	16	2
12	49438004	CA	C	ENSG00000167548	KMT2D	frameshift	p.S1722fs	1-00596	LVO	Yes	Unknown	Negative	34	1.318	6.74114	Medium	16	2
12	49416444	C	A	ENSG00000167548	KMT2D	mis	p.V5423F	1-00780	LVO	No	Unknown	Negative	23.3	1.318	6.74114	Medium	16	2
12	49425896	G	A	ENSG00000167548	KMT2D	non	p.R4198X	1-05572	CTD (TGA)	Yes	Unknown	Negative	47	1.318	6.74114	Medium	16	2
12	49427848	A	T	ENSG00000167548	KMT2D	splice	c.10740+2T>A	1-07473	other	Yes	Yes	Negative	24.3	1.318	6.74114	Medium	16	2
12	49437701	G	A	ENSG00000167548	KMT2D	non	p.R1757X	1-07570	LVO	Yes	Unknown	Negative	37	1.318	6.74114	Medium	16	2
12	49424686	TGTTTCAGCA	T	ENSG00000167548	KMT2D	non	p.L4551_Gln4554delinsTer	1-08173	CTD	Yes	Unknown	Negative	41	1.318	6.74114	Medium	16	2
12	49420213	C	T	ENSG00000167548	KMT2D	mis	p.R5179H	1-08730	CTD	Yes	Unknown	Negative	23.3	1.318	6.74114	Medium	16	2
12	49446763	A	T	ENSG00000167548	KMT2D	non	p.C349X	GT04008173	LVO	Yes	Yes	Unknown	35	1.318	6.74114	Medium	16	2
12	49447337	G	GC	ENSG00000167548	KMT2D	frameshift	p.A254fs	GT04010993	LVO	Yes	Yes	Unknown	26.2	1.318	6.74114	Medium	16	2
12	49420288	C	T	ENSG00000167548	KMT2D	mis	p.R5154Q	GT04012081	LVO	Yes	Yes	Unknown	23.8	1.318	6.74114	Medium	16	2
12	49420510	ACATT	A	ENSG00000167548	KMT2D	frameshift	p.N5079fs	GT04016063	LVO	Yes	Yes	Unknown	37	1.318	6.74114	Medium	16	2
12	49424494	CAA	C	ENSG00000167548	KMT2D	frameshift	p.F4576fs	1-00479	LVO	No	Yes	Negative	35	1.318	6.74114	Medium	16	2
17	39659950	G	A	ENSG00000171401	KRT13	mis	p.R175W	1-04046	CTD	No	Unknown	Negative	33	25.9	2.54097	Medium	2	0
17	39658997	G	A	ENSG00000171401	KRT13	mis	p.T322M	GT04010993	LVO	Yes	Yes	Unknown	26.1	25.9	2.54097	Medium	2	0
7	107569615	A	G	ENSG00000091136	LAMB1	mis	p.M1594T	1-03524	other	No	Yes	Negative	10.84	7.047	8.86833	Medium	2	0
7	107626802	G	A	ENSG00000091136	LAMB1	mis	p.R144C	1-02496	LVO	No	Unknown	Negative	34	7.047	8.86833	Medium	2	0
1	183072553	G	A	ENSG00000135862	LAMC1	mis	p.G170E	1-00148	LVO	No	No	Negative	28.4	16.29	5.62079	Medium	2	0
1	183095287	G	A	ENSG00000135862	LAMC1	mis	p.G945E	1-04917	CTD	No	Unknown	Negative	26.4	16.29	5.62079	Medium	2	0
8	20107709	C	T	ENSG00000061337	LZTS1	mis	p.A439T	1-07222	CTD	Yes	Unknown	Negative	17.36	9.476	5.56365	Medium	2	0
8	20110844	C	G	ENSG00000061337	LZTS1	mis	p.V200L	1-00539	CTD (TGA)	No	No	Negative	14.6	9.476	5.56365	Medium	2	0
10	27444447	C	G	ENSG00000120539	MASTL	mis	p.S31C	1-03385	LVO	Yes	Yes	Negative	27.9	8.931	5.29096	Medium	2	0
10	27459497	G	A	ENSG00000120539	MASTL	mis	p.D537N	M007-20	HTX	Unknown	Unknown	Unknown	28.4	8.931	5.29096	Medium	2	0
17	4789867	C	T	ENSG00000141503	MINK1	mis	p.R299C	1-02788	CTD	Yes	No	Unknown	35	12.154	8.47592	Medium	2	0
17	4796345	C	T	ENSG00000141503	MINK1	mis	p.R795W	1-04099	CTD	No	No	Negative	33	12.154	8.47592	Medium	2	0
3	12610495	C	T	ENSG00000075975	MKRN2	mis	p.R50W	1-00230	LVO	Yes	No	Negative	34	11.471	1.15639	Medium	2	0
3	12616400	C	T	ENSG00000075975	MKRN2	mis	p.A251V	1-01538	HTX	No	No	Negative	32	11.471	1.15639	Medium	2	0
11	61541532	G	C	ENSG00000124920	MYRF	mis	p.Q394H	1-03160	LVO	Yes	Unknown	Negative	27.6	14.25	3.27206	Medium	3	0
11	61541483	T	C	ENSG00000124920	MYRF	mis	p.F378S	1-02264	LVO	Yes	Unknown	Negative	27.9	14.25	3.27206	Medium	3	0
11	61543840	C	G	ENSG00000124920	MYRF	mis	p.L470V	1-07403	LVO	Yes	No	Negative	23.9	14.25	3.27206	Medium	3	0
4	140306112	C	A	ENSG00000164134	NAA15	non	p.S761X	1-00141	CTD	No	No	Negative	42	33	1.09367	Medium	2	0
4	140272756	CAAAG	C	ENSG00000164134	NAA15	frameshift	p.K336fs	1-00455	HTX	Yes	No	Negative	35	33	1.09367	Medium	2	0
17	47588007	G	A	ENSG00000064300	NGFR	mis	p.A268T	1-02025	CTD	No	Unknown	Negative	28.3	11.335	3.64468	Medium	2	0
17	47579509	G	A	ENSG00000064300	NGFR	mis	p.E51K	1-02958	CTD	Yes	Unknown	Negative	27.5	11.335	3.64468	Medium	2	0
16	14968981	G	A	ENSG00000103512	NOMO1	mis	p.E715K	1-02515	HTX	No	Unknown	Negative	19.59	11.101	4.71517	Medium	2	0
16	14970589	C	T	ENSG00000103512	NOMO1	mis	p.A862V	1-05443	CTD (TGA)	No	Unknown	Negative	24.3	11.101	4.71517	Medium	2	0
9	139408961	C	A	ENSG00000148400	NOTCH1	splice	c.2207+1G>T	1-04002	LVO	No	Yes	Negative	25.4	6.175	4.86776	Medium	6	0
9	139412215	A	T	ENSG00000148400	NOTCH1	mis	p.I477N	1-01384	CTD	Yes	Yes	Negative	27.5	6.175	4.86776	Medium	6	0
9	139412591	A	G	ENSG00000148400	NOTCH1	mis	p.L418P	1-01829	CTD	No	Unknown	Negative	23.4	6.175	4.86776	Medium	6	0
9	139417399	G	T	ENSG00000148400	NOTCH1	non	p.C215X	1-06774	LVO	Yes	Yes	Negative	35	6.175	4.86776	Medium	6	0
9	139413181	A	C	ENSG00000148400	NOTCH1	mis	p.C321G	1-04767	LVO	Yes	No	Negative	25.5	6.175	4.86776	Medium	6	0
9	139399799	C	T	ENSG00000148400	NOTCH1	mis	p.D1517N	1-00352	LVO	Yes	Unknown	Negative	32	6.175	4.86776	Medium	6	0
1	120461145	T	A	ENSG00000134250	NOTCH2	mis	p.D1938V	1-04238	CTD (TGA)	No	Unknown	Negative	33	22.5	4.40739	Medium	2	0
1	120464895	C	T	ENSG00000134250	NOTCH2	mis	p.R1726H	1-06209	LVO	No	No	Negative	35	22.5	4.40739	Medium	2	0
9	127316634	A	G	ENSG00000148200	NR6A1	mis	p.C120R	1-02364	CTD (TGA)	Yes	Unknown	Negative	28.5	15.944	2.16143	Medium	2	0
9	127302449	G	C	ENSG00000148200	NR6A1	mis	p.I153M	1-00326	other	No	No	Negative	23.8	15.944	2.16143	Medium	2	0
5	176722213	AGAAGT	A	ENSG00000165671	NSD1	frameshift	p.K2346fs	1-02563	HTX	Yes	Unknown	Negative	35	16.68	8.93558	Medium	5	1
5	176715841	A	G	ENSG00000165671	NSD1	mis	p.Y1789C	1-05514	CTD	Yes	Unknown	Negative	29.4	16.68	8.93558	Medium	5	1
5	176673717	C	T	ENSG00000165671	NSD1	non	p.R1204X	1-12252	other	Yes	Unknown	Negative	43	16.68	8.93558	Medium	5	1
5	176709538	C	T	ENSG00000165671	NSD1	non	p.Q1720X	1-01904	other	Yes	Yes	Negative	47	16.68	8.93558	Medium	5	1
5	176666775	G	A	ENSG00000165671	NSD1	mis	p.R1135H	1-02925	other	Yes	Yes	Negative	34	16.68	8.93558	Medium	5	1
1	233161075	G	T	ENSG00000135749	PCNXL2	non	p.C1474X	1-03480	LVO	Yes	Yes	Negative	42	8.931	9.90077	Medium	2	0
1	233334743	A	G	ENSG00000135749	PCNXL2	mis	p.V1003A	1-01014	CTD	No	No	Negative	14.7	8.931	9.90077	Medium	2	0
1	7887568	T	C	ENSG00000049246	PER3	mis	p.L852P	1-04752	LVO	No	Yes	Negative	25.4	8.931	5.33625	Medium	2	0
1	7895891	A	C	ENSG00000049246	PER3	mis	p.Q1069P	1-07308	other	No	Unknown	Negative	24.3	8.931	5.33625	Medium	2	0
6	79707311	G	C	ENSG00000146247	PHIP	mis	p.S674C	1-02923	LVO	Yes	No	Negative	23.4	11.03	9.52072	Medium	2	0
6	79650735	C	G	ENSG00000146247	PHIP	mis	p.R1714T	1-04433	other	No	No	Negative	23.7	11.03	9.52072	Medium	2	0
9	139744512	G	A	ENSG00000054148	PHPT1	mis	p.D70N	1-04466	CTD	Yes	Unknown	Positive	22.8	11.374	2.36443	Medium	2	0
9	139744560	A	T	ENSG00000054148	PHPT1	non	p.K86X	1-01766	CTD (TGA)	No	Unknown	Negative	42	11.374	2.36443	Medium	2	0
11	608889	C	T	ENSG00000070047	PHRF1	mis	p.R1144W	1-09293	HTX	Yes	Yes	Negative	23.2	8.931	6.86343	Medium	2	0
11	609337	GCA	G	ENSG00000070047	PHRF1	frameshift	p.S1293fs	GT04016012	LVO	No	No	Unknown	27.4	8.931	6.86343	Medium	2	0
1	151403318	C	A	ENSG00000143442	POGZ	splice	c.284-1G>T	1-00961	other	Yes	Yes	Negative	25.2	11.149	3.24573	Medium	3	1
1	151384189	T	C	ENSG00000143442	POGZ	mis	p.H613R	1-02312	LVO	No	No	Negative	25	11.149	3.24573	Medium	3	1
1	151395992	T	TC	ENSG00000143442	POGZ	frameshift	p.D520fs	1-07689	CTD	Yes	Unknown	Negative	35	11.149	3.24573	Medium	3	1
12	133236065	C	T	ENSG00000177084	POLE	mis	p.E1031K	1-05567	other	No	Yes	Negative	34	15.6	8.98803	Medium	3	0
12	133225553	G	A	ENSG00000177084	POLE	non	p.R1371X	1-00301	LVO	No	No	Negative	37	15.6	8.98803	Medium	3	0
12	133219908	G	A	ENSG00000177084	POLE	mis	p.R1485C	1-00550	CTD	No	Unknown	Negative	33	15.6	8.98803	Medium	3	0
6	106554949	G	A	ENSG00000057657	PRDM1	mis	p.C689Y	1-04263	other	No	Yes	Negative	25.8	8.931	8.09882	Medium	2	0
6	106555352	G	A	ENSG00000057657	PRDM1	mis	p.M823I	1-05245	LVO	No	No	Positive	22.9	8.931	8.09882	Medium	2	0
14	61915900	A	G	ENSG00000027075	PRKCH	mis	p.H211R	1-05720	CTD	No	Yes	Negative	27.9	11.887	4.20569	Medium	2	0
14	62016539	T	C	ENSG00000027075	PRKCH	mis	p.L681S	1-06892	CTD (TGA)	No	No	Negative	26	11.887	4.20569	Medium	2	0
9	134350853	C	T	ENSG00000130723	PRRC2B	non	p.R1113X	1-00495	OTHER	No	Unknown	Negative	36	8.931	7.94257	Medium	2	0
9	134366969	T	TA	ENSG00000130723	PRRC2B	splice	c.6381+4dupA	1-01996	other	Yes	Unknown	Negative	14.1	8.931	7.94257	Medium	2	0
10	89717718	C	CTG	ENSG00000171862	PTEN	frameshift	p.P421fs	1-00459	other	Yes	Unknown	Negative	35	13.78	0.13188	Medium	2	0
10	89653789	T	G	ENSG00000171862	PTEN	non	p.Y202X	1-02925	other	Yes	Yes	Negative	37	13.78	0.13188	Medium	2	0
12	112915524	A	G	ENSG00000179295	PTPN11	mis	p.N308S	1-00909	other (AVC)	Yes	Unknown	Negative	20.3	17.27	0.66817	Medium	10	0
12	112926888	G	A	ENSG00000179295	PTPN11	mis	p.G503E	1-03347	other	Yes	Yes	Negative	33	17.27	0.66817	Medium	10	0
12	112888205	T	G	ENSG00000179295	PTPN11	mis	p.L74W	1-03524	other	No	Yes	Negative	27.3	17.27	0.66817	Medium	10	0
12	112910793	G	T	ENSG00000179295	PTPN11	mis	p.G268C	1-03874	other	Yes	Yes	Negative	33	17.27	0.66817	Medium	10	0
12	112888168	T	G	ENSG00000179295	PTPN11	mis	p.Y62D	1-06253	other (AVC)	No	Yes	Negative	28.7	17.27	0.66817	Medium	10	0
12	112915524	A	C	ENSG00000179295	PTPN11	mis	p.N308T	1-10465	CTD	Yes	Unknown	Negative	23.7	17.27	0.66817	Medium	10	0
12	112926885	C	T	ENSG00000179295	PTPN11	mis	p.S502L	1-00966	CTD	Yes	Yes	Negative	34	17.27	0.66817	Medium	10	0
12	112892440	A	T	ENSG00000179295	PTPN11	mis	p.N200Y	1-03683	CTD	No	No	Negative	24.8	17.27	0.66817	Medium	10	0
12	112915523	A	G	ENSG00000179295	PTPN11	mis	p.N308D	1-00416	other	No	Yes	Negative	22.3	17.27	0.66817	Medium	10	0
12	112915523	A	G	ENSG00000179295	PTPN11	mis	p.N308D	1-05209	other	No	No	Negative	22.3	17.27	0.66817	Medium	10	0
14	51387339	T	G	ENSG00000100504	PYGL	mis	p.N259H	1-05379	CTD	Yes	Unknown	Negative	28	22.7	6.48168	Medium	3	0
14	51382207	G	A	ENSG00000100504	PYGL	mis	p.A417V	1-01061	CTD	Yes	Yes	Negative	23.1	22.7	6.48168	Medium	3	0
14	51383440	G	T	ENSG00000100504	PYGL	mis	p.L338M	1-09224	CTD	Yes	Unknown	Negative	28.7	22.7	6.48168	Medium	3	0
1	174188262	G	A	ENSG00000152061	RABGAP1L	splice	c.-33-1G>A	1-04955	LVO	No	Unknown	Negative	15.66	8.931	4.7801	Medium	2	0
1	174340137	A	G	ENSG00000152061	RABGAP1L	mis	p.S496G	GT04010432	LVO	No	No	Unknown	27.5	8.931	4.7801	Medium	2	0
12	50393410	C	T	ENSG00000161800	RACGAP1	mis	p.R246Q	1-04098	HTX	No	Yes	Negative	22.6	8.931	1.43154	Medium	2	0
12	50384067	G	A	ENSG00000161800	RACGAP1	mis	p.S628F	1-00836	LVO	No	Unknown	Negative	32	8.931	1.43154	Medium	2	0
3	12645699	G	A	ENSG00000132155	RAF1	mis	p.S257L	1-01061	CTD	Yes	Yes	Negative	24.8	10.48	2.00185	Medium	3	0
3	12645687	G	A	ENSG00000132155	RAF1	mis	p.P261L	1-02558	LVO	Yes	No	Negative	26.9	10.48	2.00185	Medium	3	0
3	12645699	G	A	ENSG00000132155	RAF1	mis	p.S257L	1-04226	other	Yes	Yes	Negative	24.8	10.48	2.00185	Medium	3	0
22	36155972	G	A	ENSG00000100320	RBFOX2	non	p.R357X	1-05368	LVO	No	Unknown	Negative	40	18.503	0.97922	Medium	4	0
22	36157314	A	AG	ENSG00000100320	RBFOX2	frameshift	p.L299fs	1-03354	LVO	No	Unknown	Negative	35	18.503	0.97922	Medium	4	0
22	36174073	T	C	ENSG00000100320	RBFOX2	mis	p.K220R	1-04579	CTD	Yes	Unknown	Negative	24.4	18.503	0.97922	Medium	4	0
22	36141969	C	G	ENSG00000100320	RBFOX2	splice	c.1311+1G>C	GT04006421	LVO	No	Yes	Unknown	26.3	18.503	0.97922	Medium	4	0
2	85577196	G	A	ENSG00000042445	RETSAT	non	p.Q256X	1-01130	CTD	No	No	Negative	37	8.931	3.76928	Medium	2	0
2	85573113	C	T	ENSG00000042445	RETSAT	mis	p.A368T	1-05613	CTD	Yes	Unknown	Negative	24	8.931	3.76928	Medium	2	0
2	11484147	G	A	ENSG00000134318	ROCK2	mis	p.S39F	1-11926	CTD	Yes	No	Negative	27.6	8.931	9.60708	Medium	2	0
2	11367484	T	C	ENSG00000134318	ROCK2	mis	p.D255G	1-13760	other	Yes	No	Negative	28.4	8.931	9.60708	Medium	2	0
1	93299009	C	T	ENSG00000122406	RPL5	non	p.R23X	1-08084	CTD	Yes	Unknown	Negative	36	13.37	0.76269	Medium	2	0
1	93299101	G	C	ENSG00000122406	RPL5	splice	c.74-1G>C	1-09781	LVO	No	Yes	Negative	24.4	13.37	0.76269	Medium	2	0
11	126081529	G	A	ENSG00000165526	RPUSD4	mis	p.A2V	1-00102	LVO	Yes	Unknown	Negative	20.3	11.042	10.1097	Medium	2	0
11	126074206	G	A	ENSG00000165526	RPUSD4	non	p.R272X	GT04010662	LVO	No	Yes	Unknown	46	11.042	10.1097	Medium	2	0
15	34064173	T	C	ENSG00000198838	RYR3	mis	p.F2957L	1-05698	CTD (TGA)	No	Yes	Negative	23	11.816	13.6808	Medium	3	1
15	33822841	C	A	ENSG00000198838	RYR3	mis	p.L110I	1-10568	CTD	No	Yes	Negative	31	11.816	13.6808	Medium	3	1
15	33855133	GCATATAGC	G	ENSG00000198838	RYR3	frameshift	p.H357fs	1-07738	LVO	No	No	Positive	35	11.816	13.6808	Medium	3	1
1	878640	A	AG	ENSG00000187634	SAMD11	frameshift	p.V524fs	1-05366	LVO	No	Yes	Negative	28	8.931	5.65821	Medium	2	0
1	879375	C	T	ENSG00000187634	SAMD11	non	p.R630X	1-01111	CTD	Yes	Unknown	Negative	29.8	8.931	5.65821	Medium	2	0
3	47470052	G	A	ENSG00000114650	SCAP	mis	p.R121W	1-03853	other	Yes	No	Negative	24.9	8.931	11.1901	Medium	2	0
3	47458904	C	T	ENSG00000114650	SCAP	mis	p.E954K	1-05491	LVO	No	No	Negative	17.12	8.931	11.1901	Medium	2	0
3	38739105	C	T	ENSG00000185313	SCN10A	mis	p.R1869H	1-06170	CTD	No	No	Negative	23	0.003	7.59207	Medium	2	0
3	38812782	A	T	ENSG00000185313	SCN10A	mis	p.V196D	GT04014501	LVO	No	Yes	Unknown	32	0.003	7.59207	Medium	2	0
1	44474107	G	A	ENSG00000196517	SLC6A9	mis	p.R243W	1-05151	LVO	No	Unknown	Negative	22.9	8.931	2.04822	Medium	2	0
1	44466460	G	A	ENSG00000196517	SLC6A9	mis	p.R535C	GT04008062	LVO	Yes	No	Unknown	12.25	8.931	2.04822	Medium	2	0
5	168151437	G	A	ENSG00000184347	SLIT3	non	p.R775X	1-04210	CTD	Yes	Yes	Negative	43	11.641	5.52544	Medium	2	0
5	168123363	C	T	ENSG00000184347	SLIT3	mis	p.E1006K	1-00877	CTD	No	Unknown	Negative	29.5	11.641	5.52544	Medium	2	0
16	3652126	C	T	ENSG00000188827	SLX4	mis	p.V315M	1-04603	other	No	Unknown	Negative	25.3	0.001	10.5253	Medium	2	0
16	3641202	C	T	ENSG00000188827	SLX4	mis	p.E813K	1-02455	OTHER	No	No	Negative	31	0.001	10.5253	Medium	2	0
18	45374845	C	T	ENSG00000175387	SMAD2	splice	c.997+1G>A	1-02020	HTX	No	No	Negative	27.4	26.6	0.15184	Medium	2	0
18	45375021	C	G	ENSG00000175387	SMAD2	mis	p.W274C	1-02621	HTX	Yes	Unknown	Negative	33	26.6	0.15184	Medium	2	0
17	18220580	C	T	ENSG00000176994	SMCR8	mis	p.L493F	1-05775	other (AVC)	No	No	Negative	21.3	8.931	8.53574	Medium	2	0
17	18220554	T	G	ENSG00000176994	SMCR8	mis	p.L484R	1-02360	other	No	Yes	Negative	12.18	8.931	8.53574	Medium	2	0
2	39250275	A	G	ENSG00000115904	SOS1	mis	p.W432R	1-01405	other	Yes	Yes	Negative	25.5	11.55	2.24216	Medium	3	0
2	39278352	G	T	ENSG00000115904	SOS1	mis	p.T266K	1-02458	other	Yes	Yes	Negative	24.8	11.55	2.24216	Medium	3	0
2	39249915	T	C	ENSG00000115904	SOS1	mis	p.R552G	1-00321	CTD	Yes	Yes	Negative	24.8	11.55	2.24216	Medium	3	0
16	89595944	G	A	ENSG00000197912	SPG7	mis	p.R273H	1-06926	LVO	Yes	Unknown	Negative	27.6	0.042	8.54208	Medium	2	0
16	89590481	C	G	ENSG00000197912	SPG7	mis	p.I148M	1-02011	CTD	No	Unknown	Negative	1.308	0.042	8.54208	Medium	2	0
17	27994231	G	A	ENSG00000141298	SSH2	mis	p.R274C	1-05756	CTD	Yes	Unknown	Negative	34	8.931	7.86582	Medium	2	0
17	28011657	C	A	ENSG00000141298	SSH2	mis	p.V135L	1-00750	LVO	No	Unknown	Negative	26.6	8.931	7.86582	Medium	2	0
19	19136171	C	T	ENSG00000064607	SUGP2	mis	p.G329E	1-05499	CTD	No	Yes	Positive	27.6	8.931	3.26735	Medium	2	0
19	19136979	C	T	ENSG00000064607	SUGP2	mis	p.D60N	1-01632	CTD	No	Yes	Negative	20.1	8.931	3.26735	Medium	2	0
11	67942601	G	A	ENSG00000110066	SUV420H1	mis	p.R143C	1-01151	CTD	No	No	Negative	23.4	8.931	2.24961	Medium	2	0
11	67926495	T	G	ENSG00000110066	SUV420H1	mis	p.K268Q	1-06015	HTX	No	No	Negative	23.9	8.931	2.24961	Medium	2	0
6	149730745	C	G	ENSG00000055208	TAB2	mis	p.Q658E	1-02675	LVO	Yes	Yes	Negative	14.11	0.025	0.57314	Medium	2	0
6	149718901	G	A	ENSG00000055208	TAB2	splice	c.1764+1G>A	1-04746	LVO	Yes	No	Negative	24.9	0.025	0.57314	Medium	2	0
12	114823356	A	G	ENSG00000089225	TBX5	mis	p.I227T	1-07247	Other	No	No	Negative	29.9	13.82	2.41913	Medium	2	0
12	114839630	C	T	ENSG00000089225	TBX5	splice	c.242+1G>A	1-03626	other	Yes	No	Negative	26.4	13.82	2.41913	Medium	2	0
11	78413327	C	T	ENSG00000149256	TENM4	mis	p.R1444K	1-01412	LVO	No	Yes	Negative	28.2	20.402	6.52237	Medium	2	0
11	78775837	G	A	ENSG00000149256	TENM4	mis	p.R147W	1-04266	LVO	No	Unknown	Negative	33	20.402	6.52237	Medium	2	0
9	71827488	T	C	ENSG00000119139	TJP2	mis	p.W6R	1-04087	HTX	No	No	Negative	28.8	24.7	8.193	Medium	2	0
9	71833276	G	T	ENSG00000119139	TJP2	splice	c.435+1G>T	1-04607	other	No	No	Negative	26.3	24.7	8.193	Medium	2	0
9	135779103	G	A	ENSG00000165699	TSC1	mis	p.R714W	1-03742	CTD (TGA)	Yes	Unknown	Negative	34	19.69	5.44924	Medium	2	0
9	135781073	GCTTT	G	ENSG00000165699	TSC1	frameshift	p.K629fs	1-05915	LVO	Yes	Unknown	Negative	34	19.69	5.44924	Medium	2	0
3	142746009	A	G	ENSG00000163714	U2SURP	mis	p.I431M	1-05008	CTD (TGA)	No	Unknown	Negative	25.4	14.281	1.08967	Medium	2	0
3	142753743	TTA	T	ENSG00000163714	U2SURP	frameshift	p.L623fs	1-00551	CTD	Yes	No	Negative	35	14.281	1.08967	Medium	2	0
2	170912003	C	A	ENSG00000144357	UBR3	mis	p.T1565N	1-03879	CTD (TGA)	No	Yes	Negative	13.19	8.621	5.09856	Medium	2	0
2	170865321	CA	C	ENSG00000144357	UBR3	frameshift	p.T1413fs	1-06071	HTX	No	Yes	Negative	33	8.621	5.09856	Medium	2	0
1	19489003	C	T	ENSG00000127481	UBR4	mis	p.V1623M	1-07084	CTD	Yes	No	Negative	19.13	15.844	10.1925	Medium	4	1
1	19441940	C	T	ENSG00000127481	UBR4	mis	p.G3672E	1-01256	other	Yes	Yes	Negative	33	15.844	10.1925	Medium	4	1
1	19433383	CTT	C	ENSG00000127481	UBR4	frameshift	p.K4061fs	1-04687	LVO	No	No	Negative	36	15.844	10.1925	Medium	4	1
1	19472316	T	A	ENSG00000127481	UBR4	mis	p.N2639I	1-06798	LVO	No	Unknown	Negative	24.5	15.844	10.1925	Medium	4	1
15	54556462	G	A	ENSG00000137766	UNC13C	mis	p.R1182Q	1-02123	CTD	No	No	Negative	25.5	11.054	11.8958	Medium	2	0
15	54786912	T	A	ENSG00000137766	UNC13C	mis	p.D1680E	1-08084	CTD	Yes	Unknown	Negative	17.9	11.054	11.8958	Medium	2	0
1	229773991	G	A	ENSG00000135763	URB2	mis	p.A1211T	1-08058	LVO	No	Unknown	Positive	10.22	8.931	6.08368	Medium	2	0
1	229773711	C	G	ENSG00000135763	URB2	mis	p.I1117M	1-01031	other	No	No	Negative	14.03	8.931	6.08368	Medium	2	0
3	49322314	G	A	ENSG00000114316	USP4	mis	p.R747W	GT04006532	LVO	Yes	No	Unknown	26.6	11.137	2.9037	Medium	2	0
3	49323557	G	C	ENSG00000114316	USP4	mis	p.A725G	GT04006532	LVO	Yes	No	Unknown	16.06	11.137	2.9037	Medium	2	0
10	28906587	C	T	ENSG00000095787	WAC	mis	p.A538V	1-03649	CTD	No	No	Negative	24.5	18.713	4.75017	Medium	2	0
10	28906676	C	T	ENSG00000095787	WAC	non	p.R568X	1-01394	CTD	Yes	Unknown	Negative	43	18.713	4.75017	Medium	2	0
15	83502031	C	T	ENSG00000156232	WHAMM	mis	p.R725W	1-00452	other	No	No	Negative	29.5	8.931	9.29785	Medium	2	0
15	83488160	A	C	ENSG00000156232	WHAMM	mis	p.Y397S	1-01766	CTD (TGA)	No	Unknown	Negative	26	8.931	9.29785	Medium	2	0
4	1936985	G	A	ENSG00000109685	WHSC1	mis	p.R557Q	1-01033	other (AVC)	No	Unknown	Negative	24.5	8.931	1.69666	Medium	2	0
4	1940175	TAGAG	T	ENSG00000109685	WHSC1	frameshift	p.R559fs	1-00290	other	Yes	Yes	Negative	35	8.931	1.69666	Medium	2	0
7	5269361	C	G	ENSG00000157954	WIPI2	mis	p.T415R	1-04892	HTX	No	Unknown	Negative	15.43	11.128	1.45507	Medium	2	0
7	5230053	G	A	ENSG00000157954	WIPI2	startloss	p.M1I	1-05893	LVO	No	Unknown	Negative	24.2	11.128	1.45507	Medium	2	0
1	27177655	G	T	ENSG00000204160	ZDHHC18	mis	p.W290L	1-04416	CTD	No	No	Negative	33	18.066	2.29533	Medium	2	0
1	27177676	G	C	ENSG00000204160	ZDHHC18	mis	p.G297A	GT04012262	LVO	No	No	Unknown	24.7	18.066	2.29533	Medium	2	0
12	133768114	T	C	ENSG00000090612	ZNF268	mis	p.W92R	1-00392	HTX	No	Yes	Negative	16.22	8.931	8.30276	Medium	2	0
12	133779422	G	T	ENSG00000090612	ZNF268	non	p.G384X	1-02816	other	No	No	Negative	36	8.931	8.30276	Medium	2	0
6	87969631	AG	A	ENSG00000188994	ZNF292	frameshift	p.K2095fs	1-01120	LVO	No	Unknown	Negative	35	8.931	5.17319	Medium	2	0
6	87966873	G	A	ENSG00000188994	ZNF292	mis	p.G1176R	1-02720	LVO	Yes	Unknown	Negative	14.27	8.931	5.17319	Medium	2	0
16	4802954	G	A	ENSG00000103199	ZNF500	mis	p.P289L	1-04545	other	No	Yes	Negative	13.12	8.931	2.37708	Medium	2	0
16	4815672	G	C	ENSG00000103199	ZNF500	mis	p.P103R	1-06691	CTD	Yes	Unknown	Negative	23.8	8.931	2.37708	Medium	2	0
19	23836987	A	C	ENSG00000197372	ZNF675	mis	p.Y250D	1-01520	LVO	No	Unknown	Negative	21.2	8.931	6.71918	Medium	2	0
19	23837238	T	C	ENSG00000197372	ZNF675	mis	p.H166R	GT04006381	LVO	No	No	Unknown	21	8.931	6.71918	Medium	2	0

## Sheet: S3
Table S3. Filtered de novo mutations in controls
CHROM	POS	REF	ALT	Ensemble_GENEID	Gene	Variant_Class	AA_change	Blinded ID	CADD_Score	MSC (CADD)	GDI_Phred	GDI_Prediction	#_mutations_cases	#_mutations_controls
2	215818801	G	T	ENSG00000144452	ABCA12	mis	p.R2142S	11405	21.7	1.963	10.3823	Medium	0	2
2	215917234	C	T	ENSG00000144452	ABCA12	mis	p.A162T	12994	15.22	1.963	10.3823	Medium	0	2
5	37187590	G	A	ENSG00000197603	C5orf42	mis	p.R1336W	11944	34	10.51			0	2
5	37177727	T	C	ENSG00000197603	C5orf42	mis	p.K1966E	SSC08206	19.22	10.51			0	2
10	86131994	G	A	ENSG00000107771	CCSER2	mis	p.D396N	11013	23.6	8.931	4.34294	Medium	0	2
10	86230155	CAACTT	C	ENSG00000107771	CCSER2	frameshift	p.L727fs	12299	35	8.931	4.34294	Medium	0	2
11	66083769	G	A	ENSG00000174807	CD248	mis	p.H244Y	14492	23.5	11.078	6.5564	Medium	0	2
11	66082235	G	A	ENSG00000174807	CD248	mis	p.T755I	11330	28.8	11.078	6.5564	Medium	0	2
19	8320764	G	A	ENSG00000090661	CERS4	splice	c.468+1G>A	14569	23.3	8.931	11.3812	Medium	0	2
19	8320710	A	T	ENSG00000090661	CERS4	mis	p.R139W	SSC08087	26	8.931	11.3812	Medium	0	2
17	80210927	G	A	ENSG00000141551	CSNK1D	mis	p.A177V	13853	32	18.49	1.37967	Medium	0	2
17	80202677	G	A	ENSG00000141551	CSNK1D	non	p.Q410X	13954	41	18.49	1.37967	Medium	0	2
2	158290889	T	C	ENSG00000115165	CYTIP	mis	p.E91G	11657	29.7	10.709	3.17689	Medium	0	2
2	158272559	C	T	ENSG00000115165	CYTIP	mis	p.R237Q	12741	23	10.709	3.17689	Medium	0	2
12	125441316	G	A	ENSG00000150990	DHX37	non	p.R792X	12153	36	10.584	13.5987	Medium	0	3
12	125465074	C	T	ENSG00000150990	DHX37	mis	p.A234T	13791	23.8	10.584	13.5987	Medium	0	3
12	125465244	G	A	ENSG00000150990	DHX37	mis	p.S177L	14258	17.47	10.584	13.5987	Medium	0	3
19	10264992	G	A	ENSG00000130816	DNMT1	mis	p.R666C	14481	33	15.39	3.24198	Medium	0	2
19	10254631	C	T	ENSG00000130816	DNMT1	mis	p.R976Q	SSC07668	24.1	15.39	3.24198	Medium	0	2
2	225672438	G	A	ENSG00000135905	DOCK10	mis	p.P1217S	13843	23	11.652	10.655	Medium	0	2
2	225781494	GT	G	ENSG00000135905	DOCK10	frameshift	p.T84fs	14650	29.4	11.652	10.655	Medium	0	2
18	5398114	A	G	ENSG00000082397	EPB41L3	mis	p.M793T	13884	11.69	8.931	5.49464	Medium	0	2
18	5398076	G	A	ENSG00000082397	EPB41L3	non	p.R806X	SSC06037	37	8.931	5.49464	Medium	0	2
15	52900800	A	G	ENSG00000047346	FAM214A	mis	p.S771P	14633	14.37	8.931	5.87174	Medium	0	2
15	52885831	G	C	ENSG00000047346	FAM214A	mis	p.P918A	SSC05580	26.2	8.931	5.87174	Medium	0	2
4	6114519	T	C	ENSG00000152969	JAKMIP1	mis	p.Q20R	14506	23.2	10.584	1.27299	Medium	0	2
4	6064158	G	A	ENSG00000152969	JAKMIP1	non	p.R481X	13697	35	10.584	1.27299	Medium	0	2
6	39607480	C	T	ENSG00000164627	KIF6	mis	p.G102E	12184	32	11.101	4.54431	Medium	0	2
6	39512337	C	T	ENSG00000164627	KIF6	mis	p.E474K	14640	35	11.101	4.54431	Medium	0	2
12	7086424	C	G	ENSG00000111684	LPCAT3	mis	p.V450L	14036	29.4	8.931	10.2816	Medium	0	2
12	7090307	C	T	ENSG00000111684	LPCAT3	mis	p.R179H	SSC05908	23.3	8.931	10.2816	Medium	0	2
2	192250616	A	G	ENSG00000128641	MYO1B	mis	p.N454D	13256	17.39	10.573	2.33278	Medium	0	2
2	192279252	C	T	ENSG00000128641	MYO1B	mis	p.R1006W	14314	34	10.573	2.33278	Medium	0	2
17	1385822	CGTTCCGGAGG	C	ENSG00000197879	MYO1C	frameshift	p.T154fs	13932	35	10.536	5.47188	Medium	0	2
17	1370862	C	A	ENSG00000197879	MYO1C	mis	p.V958L	SSC08358	22.9	10.536	5.47188	Medium	0	2
22	29884893	C	G	ENSG00000100285	NEFH	mis	p.L422V	11544	16.32	8.642	8.82068	Medium	0	2
22	29879475	T	C	ENSG00000100285	NEFH	mis	p.L332P	13975	23.6	8.642	8.82068	Medium	0	2
16	4743731	T	A	ENSG00000168101	NUDT16L1	mis	p.S2T	12257	17.74	13.567	0.4638	Medium	0	2
16	4743734	A	G	ENSG00000168101	NUDT16L1	mis	p.T3A	12257	17.83	13.567	0.4638	Medium	0	2
1	166818913	C	T	ENSG00000143157	POGK	mis	p.T366M	14433	26.2	11.054	1.36292	Medium	0	2
1	166818303	G	A	ENSG00000143157	POGK	mis	p.E163K	11085	29.5	11.054	1.36292	Medium	0	2
17	7388093	G	T	ENSG00000181222	POLR2A	mis	p.G4C	14203	22.1	10.915	0.90501	Medium	0	2
17	7405328	G	A	ENSG00000181222	POLR2A	mis	p.R820H	14469	34	10.915	0.90501	Medium	0	2
1	44056718	G	A	ENSG00000142949	PTPRF	mis	p.G342E	11420	27.3	22.9	3.45757	Medium	0	2
1	44072029	G	A	ENSG00000142949	PTPRF	mis	p.G1201E	14308	25.3	22.9	3.45757	Medium	0	2
11	48185164	A	G	ENSG00000149177	PTPRJ	mis	p.H1238R	13735	27.2	8.931	4.81765	Medium	0	2
11	48161047	C	T	ENSG00000149177	PTPRJ	mis	p.S721F	14216	23.9	8.931	4.81765	Medium	0	2
20	20505529	G	A	ENSG00000188559	RALGAPA2	mis	p.T1236I	12219	27.3	8.931	4.75813	Medium	0	2
20	20571871	C	T	ENSG00000188559	RALGAPA2	mis	p.S764N	SSC05365	27.6	8.931	4.75813	Medium	0	2
9	3271045	G	C	ENSG00000080298	RFX3	mis	p.S387C	14192	23.3	16.905	0.92365	Medium	0	2
9	3330330	A	C	ENSG00000080298	RFX3	mis	p.Y135D	13311	26.2	16.905	0.92365	Medium	0	2
6	84366506	CA	C	ENSG00000065609	SNAP91	frameshift	p.F173fs	12661	33	19.162	2.41719	Medium	0	2
6	84366512	G	T	ENSG00000065609	SNAP91	mis	p.L172I	12661	23.8	19.162	2.41719	Medium	0	2
4	167921570	G	C	ENSG00000196104	SPOCK3	mis	p.R97G	14373	28.2	11.41	3.32713	Medium	0	2
4	167921556	G	C	ENSG00000196104	SPOCK3	mis	p.C101W	SSC08021	25.1	11.41	3.32713	Medium	0	2
5	150027515	G	A	ENSG00000171992	SYNPO	mis	p.R137Q	13942	18.8	8.931	6.78435	Medium	0	2
5	150029165	C	T	ENSG00000171992	SYNPO	mis	p.A687V	11196	17.28	8.931	6.78435	Medium	0	2
2	47205935	CA	C	ENSG00000068724	TTC7A	frameshift	p.T184fs	13913	25.2	4.477	7.40607	Medium	0	2
2	47205937	A	C	ENSG00000068724	TTC7A	mis	p.N185H	13913	11.36	4.477	7.40607	Medium	0	2
15	22851054	C	G	ENSG00000153575	TUBGCP5	mis	p.T439S	11354	24.8	8.931	2.32936	Medium	0	2
15	22848282	A	G	ENSG00000153575	TUBGCP5	mis	p.D291G	13858	22.8	8.931	2.32936	Medium	0	2
4	70346405	G	T	ENSG00000156096	UGT2B4	mis	p.L376M	SSC05107	11.24	8.931	6.13262	Medium	0	2
4	70361241	T	G	ENSG00000156096	UGT2B4	mis	p.Q113H	SSC08278	12.39	8.931	6.13262	Medium	0	2
4	184129311	T	C	ENSG00000151718	WWC2	splice	c.445+2T>C	14203	24.5	8.931	9.69726	Medium	0	2
4	184174953	G	C	ENSG00000151718	WWC2	mis	p.A333P	14285	20.2	8.931	9.69726	Medium	0	2
11	66052363	G	A	ENSG00000174851	YIF1A	mis	p.S239L	12007	17.91	15.45	2.75881	Medium	0	2
11	66055332	G	A	ENSG00000174851	YIF1A	mis	p.A100V	SSC05284	20.9	15.45	2.75881	Medium	0	2
3	50378858	C	G	ENSG00000004838	ZMYND10	mis	p.G436R	11186	23.7	14.62	2.30174	Medium	0	2
3	50379869	G	A	ENSG00000004838	ZMYND10	mis	p.R278C	13760	26.5	14.62	2.30174	Medium	0	2
17	80788018	T	G	ENSG00000141579	ZNF750	stoploss	p.X724Y	11364	12.5	8.931	6.42477	Medium	0	2
17	80789793	C	T	ENSG00000141579	ZNF750	mis	p.E180K	11931	23.4	8.931	6.42477	Medium	0	2
19	40581783	C	T	ENSG00000197782	ZNF780A	mis	p.G189E	14008	23.4	8.931	3.22935	Medium	0	2
19	40580566	G	C	ENSG00000197782	ZNF780A	mis	p.R595G	12285	10.51	8.931	3.22935	Medium	0	2
