# Supplementary material for: De novo variants in exomes of congenital heart disease patients identify risk genes and pathways
Source: Genome Med. 2020 Jan 15;12:9. doi: 10.1186/s13073-019-0709-8 (PMC6961332; doi:10.1186/s13073-019-0709-8)
Supplement: Supplementary file 3 — Additional file 3: Enrichment analyses in cases and controls: Table S4. IPA canonical pathways among 127 genes in cases, Table S5. InnateDB pathway analysis among 127 genes in cases, Table S6. InnateDB GO analysis among 127 genes in cases, Table S7. InnateDB pathway analysis among 36 genes in controls, Table S8. IPA top diseases and functions among 127 genes in cases, Table S9a. IPA Networks among 127 genes in cases, Table S9b. NetworkAnalyst PPI Network among 127 genes in cases. [file 13073_2019_709_MOESM3_ESM.xlsx]

## Sheet: S4
Table S4. IPA canonical pathways among 127 genes in cases
Ingenuity Canonical Pathways	-log(B-H p-value)	Ratio	Molecules
Protein Kinase A Signaling	3.64	0.0339	AKAP12,AKAP13,BRAF,CTNNB1,ITPR3,NGFR,PRKCH,PTEN,PTPN11,PYGL,RAF1,ROCK2,RYR3
Regulation of the Epithelial-Mesenchymal Transition Pathway	3.34	0.0471	BRAF,CTNNB1,JAG1,NOTCH1,NOTCH2,PTPN11,RAF1,SMAD2,SOS1
Neuregulin Signaling	2.81	0.0638	HSP90AA1,PRKCH,PTEN,PTPN11,RAF1,SOS1
Nitric Oxide Signaling in the Cardiovascular System	2.81	0.0638	CACNA1A,CACNA1C,FLT4,HSP90AA1,ITPR3,PRKCH
VEGF Signaling	2.81	0.0619	ACTB,FLT4,PTPN11,RAF1,ROCK2,SOS1
Opioid Signaling Pathway	2.81	0.0369	BRAF,CACNA1A,CACNA1C,CTNNB1,ITPR3,PRKCH,RAF1,RYR3,SOS1
Molecular Mechanisms of Cancer	2.27	0.026	BRAF,CDK13,CTNNB1,NOTCH1,PRKCH,PTPN11,RAF1,SMAD2,SOS1,TAB2
PTEN Signaling	2.27	0.0476	FLT4,IGF2R,NGFR,PTEN,RAF1,SOS1
PI3K/AKT Signaling	2.27	0.0462	CTNNB1,HSP90AA1,PTEN,RAF1,SOS1,TSC1
Cardiac Hypertrophy Signaling (Enhanced)	2.26	0.0232	AKAP13,CACNA1A,CACNA1C,CTNNB1,ITPR3,NGFR,PRKCH,PTEN,RAF1,ROCK2,RYR3
Gap Junction Signaling	2.24	0.0361	ACTB,CTNNB1,ITPR3,PRKCH,RAF1,SOS1,TJP2
Corticotropin Releasing Hormone Signaling	2.24	0.0426	BRAF,CACNA1A,CACNA1C,ITPR3,PRKCH,RAF1
Prostate Cancer Signaling	2.24	0.0562	CTNNB1,HSP90AA1,PTEN,RAF1,SOS1
Role of NFAT in Cardiac Hypertrophy	2.16	0.0332	CABIN1,CACNA1A,CACNA1C,ITPR3,PRKCH,RAF1,SOS1
Epithelial Adherens Junction Signaling	2.16	0.04	ACTB,CTNNB1,IQGAP1,NOTCH1,NOTCH2,PTEN
Aldosterone Signaling in Epithelial Cells	2.13	0.039	DNAJC13,HSP90AA1,ITPR3,PRKCH,RAF1,SOS1
CDK5 Signaling	2.07	0.0467	CACNA1A,LAMB1,LAMC1,NGFR,RAF1
Endometrial Cancer Signaling	2.07	0.0667	CTNNB1,PTEN,RAF1,SOS1
Glioblastoma Multiforme Signaling	2.07	0.037	CTNNB1,ITPR3,PTEN,RAF1,SOS1,TSC1
Glioma Signaling	2.05	0.0459	IGF2R,PRKCH,PTEN,RAF1,SOS1
Thrombopoietin Signaling	2.05	0.0635	PRKCH,PTPN11,RAF1,SOS1
GNRH Signaling	2.04	0.0353	CACNA1A,CACNA1C,ITPR3,PRKCH,RAF1,SOS1
NGF Signaling	2.04	0.0442	NGFR,PTPN11,RAF1,ROCK2,SOS1
Cholecystokinin/Gastrin-mediated Signaling	2.01	0.0427	ITPR3,PRKCH,RAF1,ROCK2,SOS1
NF-κB Signaling	2.01	0.0341	BRAF,FLT4,IGF2R,NGFR,RAF1,TAB2
Synaptic Long Term Depression	1.97	0.0331	CACNA1A,CACNA1C,ITPR3,PRKCH,RAF1,RYR3
G Beta Gamma Signaling	1.96	0.041	CACNA1A,CACNA1C,PRKCH,RAF1,SOS1
Neurotrophin/TRK Signaling	1.86	0.0526	NGFR,PTPN11,RAF1,SOS1
IL-8 Signaling	1.85	0.0308	BRAF,FLT4,IQGAP1,PRKCH,RAF1,ROCK2
Insulin Receptor Signaling	1.83	0.037	PTEN,PTPN11,RAF1,SOS1,TSC1
Notch Signaling	1.83	0.0811	JAG1,NOTCH1,NOTCH2
Prolactin Signaling	1.82	0.0494	PRKCH,PTPN11,RAF1,SOS1
Thrombin Signaling	1.82	0.0296	GATA6,ITPR3,PRKCH,RAF1,ROCK2,SOS1
CREB Signaling in Neurons	1.81	0.0293	CACNA1A,CACNA1C,ITPR3,PRKCH,RAF1,SOS1
VEGF Family Ligand-Receptor Interactions	1.8	0.0476	FLT4,PRKCH,RAF1,SOS1
nNOS Signaling in Skeletal Muscle Cells	1.79	0.075	CACNA1A,CACNA1C,RYR3
Actin Cytoskeleton Signaling	1.76	0.0282	ACTB,IQGAP1,RAF1,ROCK2,SOS1,SSH2
Factors Promoting Cardiogenesis in Vertebrates	1.73	0.0444	CTNNB1,PRKCH,SMAD2,TBX5
α-Adrenergic Signaling	1.69	0.043	ITPR3,PRKCH,PYGL,RAF1
FAK Signaling	1.68	0.0426	ACTB,PTEN,RAF1,SOS1
FAT10 Cancer Signaling Pathway	1.67	0.0652	CTNNB1,NGFR,SMAD2
Ephrin A Signaling	1.66	0.0638	NGFR,PTPN11,ROCK2
Tight Junction Signaling	1.61	0.0299	ACTB,CTNNB1,NGFR,PTEN,TJP2
Melanoma Signaling	1.61	0.06	BRAF,PTEN,RAF1
Mouse Embryonic Stem Cell Pluripotency	1.61	0.0392	CTNNB1,PTPN11,RAF1,SOS1
UVC-Induced MAPK Signaling	1.61	0.0588	BRAF,PRKCH,RAF1
PPAR Signaling	1.61	0.0396	HSP90AA1,NGFR,RAF1,SOS1
CNTF Signaling	1.53	0.0536	PTPN11,RAF1,SOS1
HGF Signaling	1.53	0.0364	PRKCH,PTPN11,RAF1,SOS1
EGF Signaling	1.53	0.0545	ITPR3,RAF1,SOS1
GPCR-Mediated Nutrient Sensing in Enteroendocrine Cells	1.53	0.036	CACNA1A,CACNA1C,ITPR3,PRKCH
Endothelin-1 Signaling	1.51	0.0276	BRAF,ITPR3,PRKCH,RAF1,SOS1
Sertoli Cell-Sertoli Cell Junction Signaling	1.51	0.0276	ACTB,CTNNB1,PTEN,RAF1,TJP2
Cancer Drug Resistance By Drug Efflux	1.51	0.0517	BRAF,PTEN,RAF1
Natural Killer Cell Signaling	1.51	0.0342	PRKCH,PTPN11,RAF1,SOS1
Fc Epsilon RI Signaling	1.51	0.0342	PRKCH,PTPN11,RAF1,SOS1
Calcium-induced T Lymphocyte Apoptosis	1.51	0.05	CABIN1,ITPR3,PRKCH
Renin-Angiotensin Signaling	1.51	0.0342	ITPR3,PRKCH,RAF1,SOS1
Role of NANOG in Mammalian Embryonic Stem Cell Pluripotency	1.51	0.0342	CTNNB1,GATA6,RAF1,SOS1
IL-2 Signaling	1.49	0.0492	PTPN11,RAF1,SOS1
RAR Activation	1.49	0.0262	ACTB,NSD1,PRKCH,PTEN,SMAD2
CCR3 Signaling in Eosinophils	1.49	0.0333	ITPR3,PRKCH,RAF1,ROCK2
Maturity Onset Diabetes of Young (MODY) Signaling	1.49	0.1	CACNA1A,CACNA1C
Adrenomedullin signaling pathway	1.49	0.026	BRAF,CFH,ITPR3,RAF1,SOS1
Leukocyte Extravasation Signaling	1.49	0.0259	ACTB,CTNNB1,PRKCH,PTPN11,ROCK2
Synaptic Long Term Potentiation	1.49	0.0317	CACNA1C,ITPR3,PRKCH,RAF1
Cellular Effects of Sildenafil (Viagra)	1.49	0.0317	ACTB,CACNA1A,CACNA1C,ITPR3
Breast Cancer Regulation by Stathmin1	1.49	0.0251	ITPR3,PRKCH,RAF1,ROCK2,SOS1
ErbB2-ErbB3 Signaling	1.49	0.0469	PTEN,RAF1,SOS1
ErbB4 Signaling	1.49	0.0455	PRKCH,RAF1,SOS1
Netrin Signaling	1.49	0.0462	CACNA1A,CACNA1C,RYR3
Remodeling of Epithelial Adherens Junctions	1.49	0.0455	ACTB,CTNNB1,IQGAP1
IL-6 Signaling	1.49	0.032	NGFR,PTPN11,RAF1,SOS1
Calcium Signaling	1.49	0.0253	CABIN1,CACNA1A,CACNA1C,ITPR3,RYR3
Integrin Signaling	1.44	0.0244	ACTB,BRAF,PTEN,RAF1,SOS1
Melatonin Signaling	1.44	0.0429	BRAF,PRKCH,RAF1
Th2 Pathway	1.44	0.0301	CHD4,JAG1,NOTCH1,NOTCH2
GM-CSF Signaling	1.44	0.0429	PTPN11,RAF1,SOS1
Androgen Signaling	1.43	0.0296	CACNA1A,CACNA1C,HSP90AA1,PRKCH
STAT3 Pathway	1.43	0.0296	FLT4,IGF2R,NGFR,RAF1
Non-Small Cell Lung Cancer Signaling	1.41	0.0411	ITPR3,RAF1,SOS1
Ovarian Cancer Signaling	1.41	0.029	BRAF,CTNNB1,PTEN,RAF1
Cardiac β-adrenergic Signaling	1.4	0.0288	AKAP12,AKAP13,CACNA1A,CACNA1C
Erythropoietin Signaling	1.4	0.0395	PRKCH,RAF1,SOS1
FcγRIIB Signaling in B Lymphocytes	1.4	0.04	CACNA1A,CACNA1C,SOS1
Agrin Interactions at Neuromuscular Junction	1.4	0.0395	ACTB,LAMB1,LAMC1
Type II Diabetes Mellitus Signaling	1.4	0.0286	CACNA1A,CACNA1C,NGFR,PRKCH
GDNF Family Ligand-Receptor Interactions	1.4	0.0395	ITPR3,RAF1,SOS1
Uridine-5'-phosphate Biosynthesis	1.38	0.5	CAD
Renal Cell Carcinoma Signaling	1.38	0.0385	PTPN11,RAF1,SOS1
IL-3 Signaling	1.37	0.038	PRKCH,RAF1,SOS1
FLT3 Signaling in Hematopoietic Progenitor Cells	1.37	0.038	PTPN11,RAF1,SOS1
JAK/Stat Signaling	1.36	0.0375	PTPN11,RAF1,SOS1
eNOS Signaling	1.33	0.0263	FLT4,HSP90AA1,ITPR3,PRKCH
Gαq Signaling	1.33	0.0263	ITPR3,PRKCH,RAF1,ROCK2
HER-2 Signaling in Breast Cancer	1.32	0.0357	PRKCH,SOS1,TSC1
FGF Signaling	1.32	0.0357	PTPN11,RAF1,SOS1
Cardiac Hypertrophy Signaling	1.32	0.0213	CACNA1A,CACNA1C,RAF1,ROCK2,SOS1
HOTAIR Regulatory Pathway	1.31	0.0256	BRD4,CTNNB1,PTEN,ROCK2
Acute Myeloid Leukemia Signaling	1.29	0.0341	BRAF,RAF1,SOS1
Regulation of IL-2 Expression in Activated and Anergic T Lymphocytes	1.29	0.0341	RAF1,SMAD2,SOS1
Dopamine-DARPP32 Feedback in cAMP Signaling	1.29	0.0252	CACNA1A,CACNA1C,ITPR3,PRKCH
Glucocorticoid Receptor Signaling	1.29	0.018	ACTB,HSP90AA1,KRT13,RAF1,SMAD2,SOS1
CXCR4 Signaling	1.26	0.0244	ITPR3,PRKCH,RAF1,ROCK2
CCR5 Signaling in Macrophages	1.25	0.0326	CACNA1A,CACNA1C,PRKCH
Fcγ Receptor-mediated Phagocytosis in Macrophages and Monocytes	1.25	0.0323	ACTB,PRKCH,PTEN
ErbB Signaling	1.25	0.0323	PRKCH,RAF1,SOS1
Th1 and Th2 Activation Pathway	1.25	0.024	CHD4,JAG1,NOTCH1,NOTCH2
Melanocyte Development and Pigmentation Signaling	1.25	0.0319	PTPN11,RAF1,SOS1
TGF-β Signaling	1.23	0.0312	RAF1,SMAD2,SOS1
Role of NFAT in Regulation of the Immune Response	1.19	0.0227	CABIN1,ITPR3,RAF1,SOS1
PPARα/RXRα Activation	1.19	0.0225	HSP90AA1,RAF1,SMAD2,SOS1
Acute Phase Response Signaling	1.19	0.0225	NGFR,PTPN11,RAF1,SOS1
Systemic Lupus Erythematosus In B Cell Signaling Pathway	1.19	0.0189	CTNNB1,PRKCH,PTPN11,RAF1,SOS1
Ephrin Receptor Signaling	1.19	0.0225	PTPN11,RAF1,ROCK2,SOS1
Axonal Guidance Signaling	1.18	0.015	NGFR,PRKCH,PTPN11,RAF1,ROCK2,SLIT3,SOS1
Mechanisms of Viral Exit from Host Cells	1.18	0.0488	ACTB,PRKCH
Chronic Myeloid Leukemia Signaling	1.18	0.0294	PTPN11,RAF1,SOS1
Telomerase Signaling	1.18	0.0288	HSP90AA1,RAF1,SOS1
B Cell Receptor Signaling	1.18	0.0222	PTEN,PTPN11,RAF1,SOS1
IGF-1 Signaling	1.18	0.0288	PTPN11,RAF1,SOS1
PD-1, PD-L1 cancer immunotherapy pathway	1.18	0.0291	NGFR,PTEN,PTPN11
Pyrimidine Ribonucleotides De Novo Biosynthesis	1.17	0.0476	CAD,DDX3X
NRF2-mediated Oxidative Stress Response	1.16	0.0215	ACTB,DNAJC13,PRKCH,RAF1
Oncostatin M Signaling	1.16	0.0465	RAF1,SOS1
Pancreatic Adenocarcinoma Signaling	1.15	0.0278	NOTCH1,RAF1,SMAD2
fMLP Signaling in Neutrophils	1.09	0.0261	ITPR3,PRKCH,RAF1
Endocannabinoid Developing Neuron Pathway	1.09	0.0261	BRAF,CTNNB1,RAF1
GP6 Signaling Pathway	1.09	0.0259	LAMB1,LAMC1,PRKCH
Thyroid Cancer Signaling	1.05	0.04	BRAF,CTNNB1
Role of Macrophages, Fibroblasts and Endothelial Cells in Rheumatoid Arthritis	1.05	0.0167	CTNNB1,NGFR,PRKCH,RAF1,ROCK2
Osteoarthritis Pathway	1.04	0.0193	CTNNB1,JAG1,NOTCH1,SMAD2
Mineralocorticoid Biosynthesis	1.02	0.143	CYP21A2
14-3-3-mediated Signaling	1.01	0.0238	PRKCH,RAF1,TSC1
EIF2 Signaling	1.01	0.0188	ACTB,RAF1,RPL5,SOS1
p70S6K Signaling	1	0.0234	PRKCH,RAF1,SOS1
SPINK1 Pancreatic Cancer Pathway	1	0.0364	CPD,SMAD2
Gα12/13 Signaling	0.996	0.0231	CTNNB1,RAF1,ROCK2
Cell Cycle Control of Chromosomal Replication	0.996	0.0357	CDK13,POLE
Glucocorticoid Biosynthesis	0.987	0.125	CYP21A2
PI3K Signaling in B Lymphocytes	0.971	0.0224	ITPR3,PTEN,RAF1
cAMP-mediated signaling	0.971	0.0179	AKAP12,AKAP13,BRAF,RAF1
Estrogen Receptor Signaling	0.951	0.0219	RAF1,RBFOX2,SOS1
Endocannabinoid Cancer Inhibition Pathway	0.917	0.0211	CTNNB1,RAF1,ROCK2
Pyridoxal 5'-phosphate Salvage Pathway	0.91	0.0312	BRAF,PRKCH
Signaling by Rho Family GTPases	0.893	0.0167	ACTB,IQGAP1,RAF1,ROCK2
Colorectal Cancer Metastasis Signaling	0.876	0.0163	BRAF,CTNNB1,SMAD2,SOS1
Phospholipase C Signaling	0.876	0.0163	ITPR3,PRKCH,RAF1,SOS1
PKCθ Signaling in T Lymphocytes	0.876	0.02	CACNA1A,CACNA1C,SOS1
Glycogen Degradation II	0.876	0.0909	PYGL
Gustation Pathway	0.876	0.02	CACNA1A,CACNA1C,ITPR3
Actin Nucleation by ARP-WASP Complex	0.86	0.0286	ROCK2,SOS1
BER pathway	0.854	0.0833	POLE
Ephrin B Signaling	0.848	0.0278	CTNNB1,ROCK2
Hypoxia Signaling in the Cardiovascular System	0.848	0.0278	HSP90AA1,PTEN
Angiopoietin Signaling	0.833	0.027	PTPN11,SOS1
Antiproliferative Role of Somatostatin Receptor 2	0.833	0.027	BRAF,PTPN11
Glycogen Degradation III	0.833	0.0769	PYGL
Chemokine Signaling	0.81	0.026	RAF1,ROCK2
Germ Cell-Sertoli Cell Junction Signaling	0.804	0.0181	ACTB,CTNNB1,IQGAP1
T Cell Exhaustion Signaling Pathway	0.788	0.0178	PRDM1,PTPN11,SMAD2
LPS-stimulated MAPK Signaling	0.777	0.0244	PRKCH,RAF1
NF-κB Activation by Viruses	0.777	0.0244	PRKCH,RAF1
PEDF Signaling	0.777	0.0244	RAF1,ROCK2
BMP signaling pathway	0.77	0.0241	RAF1,SOS1
HIPPO signaling	0.764	0.0238	SMAD2,TJP2
Hepatic Cholestasis	0.754	0.0169	NGFR,PRKCH,TJP2
RANK Signaling in Osteoclasts	0.754	0.0233	RAF1,TAB2
PDGF Signaling	0.754	0.0233	RAF1,SOS1
Hepatic Fibrosis / Hepatic Stellate Cell Activation	0.742	0.0165	FLT4,NGFR,SMAD2
Ceramide Signaling	0.742	0.0227	NGFR,RAF1
D-myo-inositol (1,3,4)-trisphosphate Biosynthesis	0.735	0.0556	PTEN
ILK Signaling	0.73	0.0162	ACTB,CTNNB1,PTEN
GABA Receptor Signaling	0.703	0.0213	CACNA1A,CACNA1C
Salvage Pathways of Pyrimidine Ribonucleotides	0.701	0.0211	BRAF,PRKCH
ERK/MAPK Signaling	0.701	0.0156	BRAF,RAF1,SOS1
Amyotrophic Lateral Sclerosis Signaling	0.699	0.0208	CACNA1A,CACNA1C
PAK Signaling	0.699	0.0208	RAF1,SOS1
p53 Signaling	0.688	0.0204	CTNNB1,PTEN
Synaptogenesis Signaling Pathway	0.688	0.013	BRAF,CTNNB1,RAF1,SOS1
Neuropathic Pain Signaling In Dorsal Horn Neurons	0.678	0.02	ITPR3,PRKCH
Polyamine Regulation in Colon Cancer	0.678	0.0455	CTNNB1
SAPK/JNK Signaling	0.674	0.0198	MINK1,SOS1
Superpathway of D-myo-inositol (1,4,5)-trisphosphate Metabolism	0.666	0.0435	PTEN
T Cell Receptor Signaling	0.658	0.0192	RAF1,SOS1
iCOS-iCOSL Signaling in T Helper Cells	0.654	0.0189	ITPR3,PTEN
Role of JAK1, JAK2 and TYK2 in Interferon Signaling	0.654	0.0417	RAF1
Paxillin Signaling	0.654	0.0189	ACTB,SOS1
Gαs Signaling	0.654	0.0189	BRAF,RYR3
Virus Entry via Endocytic Pathways	0.65	0.0187	ACTB,PRKCH
Role of JAK family kinases in IL-6-type Cytokine Signaling	0.65	0.04	PTPN11
Sperm Motility	0.65	0.0142	FLT4,ITPR3,PRKCH
Rac Signaling	0.642	0.0182	IQGAP1,RAF1
Role of Osteoblasts, Osteoclasts and Chondrocytes in Rheumatoid Arthritis	0.642	0.014	CTNNB1,NGFR,TAB2
Antiproliferative Role of TOB in T Cell Signaling	0.642	0.0385	SMAD2
Apelin Endothelial Signaling Pathway	0.62	0.0175	PRKCH,RAF1
CD28 Signaling in T Helper Cells	0.616	0.0174	ITPR3,PTPN11
Role of Tissue Factor in Cancer	0.613	0.0172	PTEN,PTPN11
Th1 Pathway	0.609	0.0171	NOTCH1,NOTCH2
RhoA Signaling	0.588	0.0165	ACTB,ROCK2
Role of JAK2 in Hormone-like Cytokine Signaling	0.572	0.0312	PTPN11
Gαi Signaling	0.572	0.016	RAF1,SOS1
P2Y Purigenic Receptor Signaling Pathway	0.569	0.0159	PRKCH,RAF1
Circadian Rhythm Signaling	0.567	0.0303	PER3
Endocannabinoid Neuronal Synapse Pathway	0.567	0.0157	CACNA1A,CACNA1C
DNA Methylation and Transcriptional Repression Signaling	0.564	0.0294	CHD4
Cdc42 Signaling	0.564	0.0155	IQGAP1,RAF1
White Adipose Tissue Browning Pathway	0.564	0.0156	CACNA1A,CACNA1C
Human Embryonic Stem Cell Pluripotency	0.55	0.0152	CTNNB1,SMAD2
Complement System	0.545	0.0278	CFH
D-myo-inositol (1,4,5,6)-Tetrakisphosphate Biosynthesis	0.542	0.0148	PTEN,PTPN11
D-myo-inositol (3,4,5,6)-tetrakisphosphate Biosynthesis	0.542	0.0148	PTEN,PTPN11
Hereditary Breast Cancer Signaling	0.535	0.0146	ACTB,PTEN
Pyrimidine Ribonucleotides Interconversion	0.513	0.025	DDX3X
Role of PKR in Interferon Induction and Antiviral Response	0.507	0.0244	TAB2
Role of IL-17F in Allergic Inflammatory Airway Diseases	0.507	0.0244	RAF1
BAG2 Signaling Pathway	0.5	0.0238	HSP90AA1
Protein Ubiquitination Pathway	0.499	0.0112	DNAJC13,HSP90AA1,USP4
Xenobiotic Metabolism Signaling	0.499	0.0112	HSP90AA1,PRKCH,RAF1
G-Protein Coupled Receptor Signaling	0.499	0.0112	BRAF,RAF1,SOS1
3-phosphoinositide Degradation	0.496	0.0134	PTEN,PTPN11
D-myo-inositol-5-phosphate Metabolism	0.495	0.0133	PTEN,PTPN11
Role of Oct4 in Mammalian Embryonic Stem Cell Pluripotency	0.485	0.0222	NR6A1
Regulation of eIF4 and p70S6K Signaling	0.483	0.013	RAF1,SOS1
nNOS Signaling in Neurons	0.481	0.0217	PRKCH
3-phosphoinositide Biosynthesis	0.466	0.0126	PTEN,PTPN11
Tec Kinase Signaling	0.465	0.0125	ACTB,PRKCH
UVB-Induced MAPK Signaling	0.441	0.0192	PRKCH
Nur77 Signaling in T Lymphocytes	0.437	0.0189	CABIN1
Transcriptional Regulatory Network in Embryonic Stem Cells	0.432	0.0185	GATA6
Unfolded protein response	0.427	0.0182	SCAP
Semaphorin Signaling in Neurons	0.416	0.0175	ROCK2
RhoGDI Signaling	0.416	0.0113	ACTB,ROCK2
MSP-RON Signaling Pathway	0.413	0.0172	ACTB
Induction of Apoptosis by HIV1	0.405	0.0167	NGFR
PCP pathway	0.405	0.0167	ROCK2
SPINK1 General Cancer Pathway	0.4	0.0164	RAF1
Production of Nitric Oxide and Reactive Oxygen Species in Macrophages	0.399	0.0108	NGFR,PRKCH
Mitotic Roles of Polo-Like Kinase	0.393	0.0159	HSP90AA1
IL-17A Signaling in Airway Cells	0.389	0.0156	PTEN
Myc Mediated Apoptosis Signaling	0.387	0.0154	SOS1
Superpathway of Inositol Phosphate Compounds	0.387	0.0105	PTEN,PTPN11
Cell Cycle: G1/S Checkpoint Regulation	0.383	0.0152	RPL5
Role of JAK1 and JAK3 in γc Cytokine Signaling	0.38	0.0149	PTPN11
T Helper Cell Differentiation	0.372	0.0145	NGFR
Caveolar-mediated Endocytosis Signaling	0.37	0.0137	ACTB
IL-15 Signaling	0.37	0.0141	RAF1
Growth Hormone Signaling	0.37	0.0141	PRKCH
Small Cell Lung Cancer Signaling	0.37	0.0141	PTEN
Basal Cell Carcinoma Signaling	0.37	0.0143	CTNNB1
ERK5 Signaling	0.37	0.0139	PTPN11
mTOR Signaling	0.37	0.00985	PRKCH,TSC1
Leptin Signaling in Obesity	0.37	0.0137	PTPN11
GPCR-Mediated Integration of Enteroendocrine Signaling Exemplified by an L Cell	0.37	0.0139	ITPR3
IL-7 Signaling Pathway	0.37	0.0137	SOS1
Role of Wnt/GSK-3β Signaling in the Pathogenesis of Influenza	0.367	0.0135	CTNNB1
AMPK Signaling	0.364	0.00948	ACTB,TSC1
Role of MAPK Signaling in the Pathogenesis of Influenza	0.364	0.0132	RAF1
Toll-like Receptor Signaling	0.364	0.0133	TAB2
Macropinocytosis Signaling	0.364	0.0132	PRKCH
VDR/RXR Activation	0.362	0.013	PRKCH
Reelin Signaling in Neurons	0.359	0.0128	APBB1
Systemic Lupus Erythematosus In T Cell Signaling Pathway	0.357	0.00926	ROCK2,SOS1
Role of BRCA1 in DNA Damage Response	0.355	0.0125	ACTB
Cyclins and Cell Cycle Regulation	0.355	0.0125	RAF1
IL-4 Signaling	0.349	0.0122	SOS1
Regulation of Actin-based Motility by Rho	0.33	0.0114	ACTB
CTLA4 Signaling in Cytotoxic T Lymphocytes	0.33	0.0114	PTPN11
Th17 Activation Pathway	0.33	0.0114	HSP90AA1
Huntington's Disease Signaling	0.328	0.00855	PRKCH,SOS1
Crosstalk between Dendritic Cells and Natural Killer Cells	0.328	0.0112	ACTB
Death Receptor Signaling	0.327	0.0111	ACTB
IL-1 Signaling	0.325	0.011	TAB2
Bladder Cancer Signaling	0.31	0.0104	RAF1
Apoptosis Signaling	0.306	0.0102	RAF1
Apelin Cardiomyocyte Signaling Pathway	0.306	0.0102	PRKCH
NER Pathway	0.296	0.0098	POLE
Type I Diabetes Mellitus Signaling	0.282	0.00935	NGFR
HIF1α Signaling	0.272	0.00901	HSP90AA1
Phagosome Formation	0.266	0.00877	PRKCH
IL-15 Production	0.259	0.00847	FLT4
p38 MAPK Signaling	0.259	0.00847	TAB2
LXR/RXR Activation	0.253	0.00826	NGFR
IL-12 Signaling and Production in Macrophages	0.234	0.00769	PRKCH
Iron homeostasis signaling pathway	0.234	0.00763	SMAD2
Adipogenesis pathway	0.233	0.00758	CTNNB1
Aryl Hydrocarbon Receptor Signaling	0.224	0.0073	HSP90AA1
Role of Pattern Recognition Receptors in Recognition of Bacteria and Viruses	0.212	0.00694	PRKCH
Relaxin Signaling	0.21	0.00685	BRAF
HMGB1 Signaling	0.192	0.00637	NGFR
LPS/IL-1 Mediated Inhibition of RXR Function	0	0.00476	NGFR
Clathrin-mediated Endocytosis Signaling	0	0.00521	ACTB
Dendritic Cell Maturation	0	0.00578	NGFR
Systemic Lupus Erythematosus Signaling	0	0.00457	SOS1
Agranulocyte Adhesion and Diapedesis	0	0.00568	ACTB
Granulocyte Adhesion and Diapedesis	0	0.00606	NGFR
Wnt/β-catenin Signaling	0	0.00588	CTNNB1
Neuroinflammation Signaling Pathway	0	0.00345	CTNNB1

## Sheet: S5
Table S5. InnateDB pathway analysis among 127 genes in cases
Pathway Name	Pathway Id	Source Name	Organism	Pathway uploaded gene count	Genes in InnateDB for this entity	Pathway p-value	Pathway p-value (corrected)	Gene Symbols	Genes (Symbol|IDBG-ID|Ensembl|Entrez|Fold Change|P-Value)
Focal adhesion	546	KEGG	9606	11	210	4.44427e-07	0.000171549	ACTB; BRAF; CHAD; CTNNB1; FLT4; LAMB1; LAMC1; PTEN; RAF1; ROCK2; SOS1;	ACTB|IDBG-7590|ENSG00000075624|60|; BRAF|IDBG-44351|ENSG00000157764|673|; CHAD|IDBG-58589|ENSG00000136457|1101|; CTNNB1|IDBG-27347|ENSG00000168036|1499|; FLT4|IDBG-62355|ENSG00000037280|2324|; LAMB1|IDBG-35838|ENSG00000091136|3912|; LAMC1|IDBG-105290|ENSG00000135862|3915|; PTEN|IDBG-81409|ENSG00000171862|5728|; RAF1|IDBG-19277|ENSG00000132155|102724915,5894|; ROCK2|IDBG-29657|ENSG00000134318|9475…
EGFR1	15908	NETPATH	9606	15	472	1.90477e-06	0.00036762	ACTB; ASAP3; BRAF; CRIM1; DDX3X; IQGAP1; MINK1; PHPT1; PTEN; PTPN11; RACGAP1; RAF1; SMAD2; SOS1; TJP2;	ACTB|IDBG-7590|ENSG00000075624|60|; ASAP3|IDBG-93928|ENSG00000088280|55616|; BRAF|IDBG-44351|ENSG00000157764|673|; CRIM1|IDBG-44114|ENSG00000150938|101929500,51232|; DDX3X|IDBG-229341|ENSG00000215301|1654|; IQGAP1|IDBG-30204|ENSG00000140575|8826|; MINK1|IDBG-19945|ENSG00000141503|50488|; PHPT1|IDBG-92741|ENSG00000054148|29085|; PTEN|IDBG-81409|ENSG00000171862|5728|; PTPN11|IDBG-58105|ENSG00000179…
Signaling events mediated by VEGFR1 and VEGFR2	15504	PID NCI	9606	6	60	5.57944e-06	0.000717888	BRAF; CTNNB1; HSP90AA1; IQGAP1; PTPN11; RAF1;	BRAF|IDBG-44351|ENSG00000157764|673|; CTNNB1|IDBG-27347|ENSG00000168036|1499|; HSP90AA1|IDBG-20861|ENSG00000080824|3320|; IQGAP1|IDBG-30204|ENSG00000140575|8826|; PTPN11|IDBG-58105|ENSG00000179295|5781|; RAF1|IDBG-19277|ENSG00000132155|102724915,5894|;
Signaling by VEGF	17346	REACTOME	9606	7	114	2.31607e-05	0.00178801	ACTB; FLT4; HSP90AA1; ITPR3; PTPN11; RAF1; ROCK2;	ACTB|IDBG-7590|ENSG00000075624|60|; FLT4|IDBG-62355|ENSG00000037280|2324|; HSP90AA1|IDBG-20861|ENSG00000080824|3320|; ITPR3|IDBG-82972|ENSG00000096433|3710|; PTPN11|IDBG-58105|ENSG00000179295|5781|; RAF1|IDBG-19277|ENSG00000132155|102724915,5894|; ROCK2|IDBG-29657|ENSG00000134318|9475|;
Developmental Biology	16794	REACTOME	9606	14	502	1.96752e-05	0.00189866	ACTB; CACNA1C; CTNNB1; HSP90AA1; LAMB1; LAMC1; NOTCH1; PTPN11; RAF1; ROCK2; SCN10A; SLIT3; SMAD2; SOS1;	ACTB|IDBG-7590|ENSG00000075624|60|; CACNA1C|IDBG-12068|ENSG00000151067|775|; CTNNB1|IDBG-27347|ENSG00000168036|1499|; HSP90AA1|IDBG-20861|ENSG00000080824|3320|; LAMB1|IDBG-35838|ENSG00000091136|3912|; LAMC1|IDBG-105290|ENSG00000135862|3915|; NOTCH1|IDBG-92445|ENSG00000148400|4851|; PTPN11|IDBG-58105|ENSG00000179295|5781|; RAF1|IDBG-19277|ENSG00000132155|102724915,5894|; ROCK2|IDBG-29657|ENSG00000…
Prostate cancer	544	KEGG	9606	6	90	5.8013e-05	0.0022393	BRAF; CTNNB1; HSP90AA1; PTEN; RAF1; SOS1;	BRAF|IDBG-44351|ENSG00000157764|673|; CTNNB1|IDBG-27347|ENSG00000168036|1499|; HSP90AA1|IDBG-20861|ENSG00000080824|3320|; PTEN|IDBG-81409|ENSG00000171862|5728|; RAF1|IDBG-19277|ENSG00000132155|102724915,5894|; SOS1|IDBG-47279|ENSG00000115904|6654|;
Endometrial cancer	506	KEGG	9606	5	53	4.71158e-05	0.00227334	BRAF; CTNNB1; PTEN; RAF1; SOS1;	BRAF|IDBG-44351|ENSG00000157764|673|; CTNNB1|IDBG-27347|ENSG00000168036|1499|; PTEN|IDBG-81409|ENSG00000171862|5728|; RAF1|IDBG-19277|ENSG00000132155|102724915,5894|; SOS1|IDBG-47279|ENSG00000115904|6654|;
PDGFR-beta signaling pathway	15816	PID NCI	9606	6	85	4.19847e-05	0.00231515	BRAF; IQGAP1; PTEN; PTPN11; RAF1; SOS1;	BRAF|IDBG-44351|ENSG00000157764|673|; IQGAP1|IDBG-30204|ENSG00000140575|8826|; PTEN|IDBG-81409|ENSG00000171862|5728|; PTPN11|IDBG-58105|ENSG00000179295|5781|; RAF1|IDBG-19277|ENSG00000132155|102724915,5894|; SOS1|IDBG-47279|ENSG00000115904|6654|;
GPCR GroupI metabotropic glutamate receptor signaling pathway	16198	INOH	9606	4	28	5.42209e-05	0.00232547	BRAF; ITPR3; PRKCH; RAF1;	BRAF|IDBG-44351|ENSG00000157764|673|; ITPR3|IDBG-82972|ENSG00000096433|3710|; PRKCH|IDBG-8479|ENSG00000027075|5583|; RAF1|IDBG-19277|ENSG00000132155|102724915,5894|;
Axon guidance	17789	REACTOME	9606	11	336	4.06023e-05	0.00261208	ACTB; CACNA1C; HSP90AA1; LAMB1; LAMC1; PTPN11; RAF1; ROCK2; SCN10A; SLIT3; SOS1;	ACTB|IDBG-7590|ENSG00000075624|60|; CACNA1C|IDBG-12068|ENSG00000151067|775|; HSP90AA1|IDBG-20861|ENSG00000080824|3320|; LAMB1|IDBG-35838|ENSG00000091136|3912|; LAMC1|IDBG-105290|ENSG00000135862|3915|; PTPN11|IDBG-58105|ENSG00000179295|5781|; RAF1|IDBG-19277|ENSG00000132155|102724915,5894|; ROCK2|IDBG-29657|ENSG00000134318|9475|; SCN10A|IDBG-26173|ENSG00000185313|6336|; SLIT3|IDBG-56989|ENSG000001…
Phosphorylation of mek1 by cdk5/p35 down regulates the map kinase pathway	4118	PID BIOCARTA	9606	3	14	0.00014328	0.00460884	NGFR; RAF1; SOS1;	NGFR|IDBG-57653|ENSG00000064300|4804|; RAF1|IDBG-19277|ENSG00000132155|102724915,5894|; SOS1|IDBG-47279|ENSG00000115904|6654|;
VEGFA-VEGFR2 Pathway	18745	REACTOME	9606	6	105	0.000137125	0.00481185	ACTB; HSP90AA1; ITPR3; PTPN11; RAF1; ROCK2;	ACTB|IDBG-7590|ENSG00000075624|60|; HSP90AA1|IDBG-20861|ENSG00000080824|3320|; ITPR3|IDBG-82972|ENSG00000096433|3710|; PTPN11|IDBG-58105|ENSG00000179295|5781|; RAF1|IDBG-19277|ENSG00000132155|102724915,5894|; ROCK2|IDBG-29657|ENSG00000134318|9475|;
Nerve growth factor pathway (ngf)	4099	PID BIOCARTA	9606	3	17	0.000263325	0.00726026	NGFR; RAF1; SOS1;	NGFR|IDBG-57653|ENSG00000064300|4804|; RAF1|IDBG-19277|ENSG00000132155|102724915,5894|; SOS1|IDBG-47279|ENSG00000115904|6654|;
Signalling to ERKs	18748	REACTOME	9606	4	41	0.000248949	0.00739187	BRAF; PTPN11; RAF1; SOS1;	BRAF|IDBG-44351|ENSG00000157764|673|; PTPN11|IDBG-58105|ENSG00000179295|5781|; RAF1|IDBG-19277|ENSG00000132155|102724915,5894|; SOS1|IDBG-47279|ENSG00000115904|6654|;
ARMS-mediated activation	13181	REACTOME	9606	3	22	0.000580343	0.00772457	BRAF; PTPN11; RAF1;	BRAF|IDBG-44351|ENSG00000157764|673|; PTPN11|IDBG-58105|ENSG00000179295|5781|; RAF1|IDBG-19277|ENSG00000132155|102724915,5894|;
Erk1/erk2 mapk signaling pathway	4174	PID BIOCARTA	9606	3	22	0.000580343	0.00772457	NGFR; RAF1; SOS1;	NGFR|IDBG-57653|ENSG00000064300|4804|; RAF1|IDBG-19277|ENSG00000132155|102724915,5894|; SOS1|IDBG-47279|ENSG00000115904|6654|;
GMCSF-mediated signaling events	15598	PID NCI	9606	3	22	0.000580343	0.00772457	PTPN11; RAF1; SOS1;	PTPN11|IDBG-58105|ENSG00000179295|5781|; RAF1|IDBG-19277|ENSG00000132155|102724915,5894|; SOS1|IDBG-47279|ENSG00000115904|6654|;
SHC-related events	16715	REACTOME	9606	3	23	0.000663775	0.00776415	PTPN11; RAF1; SOS1;	PTPN11|IDBG-58105|ENSG00000179295|5781|; RAF1|IDBG-19277|ENSG00000132155|102724915,5894|; SOS1|IDBG-47279|ENSG00000115904|6654|;
SHC-related events triggered by IGF1R	13283	REACTOME	9606	3	23	0.000663775	0.00776415	PTPN11; RAF1; SOS1;	PTPN11|IDBG-58105|ENSG00000179295|5781|; RAF1|IDBG-19277|ENSG00000132155|102724915,5894|; SOS1|IDBG-47279|ENSG00000115904|6654|;
B cell receptor signaling	16132	INOH	9606	4	52	0.000624988	0.00778211	BRAF; ITPR3; RAF1; SOS1;	BRAF|IDBG-44351|ENSG00000157764|673|; ITPR3|IDBG-82972|ENSG00000096433|3710|; RAF1|IDBG-19277|ENSG00000132155|102724915,5894|; SOS1|IDBG-47279|ENSG00000115904|6654|;
Signaling events mediated by Stem cell factor receptor (c-Kit)	15404	PID NCI	9606	4	52	0.000624988	0.00778211	PTEN; PTPN11; RAF1; SOS1;	PTEN|IDBG-81409|ENSG00000171862|5728|; PTPN11|IDBG-58105|ENSG00000179295|5781|; RAF1|IDBG-19277|ENSG00000132155|102724915,5894|; SOS1|IDBG-47279|ENSG00000115904|6654|;
NGF signaling pathway	16214	INOH	9606	3	21	0.000503939	0.00810502	BRAF; RAF1; SOS1;	BRAF|IDBG-44351|ENSG00000157764|673|; RAF1|IDBG-19277|ENSG00000132155|102724915,5894|; SOS1|IDBG-47279|ENSG00000115904|6654|;
Notch signaling pathway	16188	INOH	9606	3	21	0.000503939	0.00810502	JAG1; NOTCH1; NOTCH2;	JAG1|IDBG-54207|ENSG00000101384|182|; NOTCH1|IDBG-92445|ENSG00000148400|4851|; NOTCH2|IDBG-101546|ENSG00000134250|4853|;
Signalling to p38 via RIT and RIN	13183	REACTOME	9606	3	21	0.000503939	0.00810502	BRAF; PTPN11; RAF1;	BRAF|IDBG-44351|ENSG00000157764|673|; PTPN11|IDBG-58105|ENSG00000179295|5781|; RAF1|IDBG-19277|ENSG00000132155|102724915,5894|;
Insulin receptor signaling	16186	INOH	9606	5	85	0.000446302	0.00820345	BRAF; PTEN; RAF1; SOS1; TSC1;	BRAF|IDBG-44351|ENSG00000157764|673|; PTEN|IDBG-81409|ENSG00000171862|5728|; RAF1|IDBG-19277|ENSG00000132155|102724915,5894|; SOS1|IDBG-47279|ENSG00000115904|6654|; TSC1|IDBG-90470|ENSG00000165699|7248|;
Signaling events mediated by focal adhesion kinase	15260	PID NCI	9606	4	50	0.000537768	0.00830313	BRAF; RAF1; ROCK2; SOS1;	BRAF|IDBG-44351|ENSG00000157764|673|; RAF1|IDBG-19277|ENSG00000132155|102724915,5894|; ROCK2|IDBG-29657|ENSG00000134318|9475|; SOS1|IDBG-47279|ENSG00000115904|6654|;
Vascular smooth muscle contraction	4376	KEGG	9606	6	123	0.000325263	0.0083701	BRAF; CACNA1C; ITPR3; PRKCH; RAF1; ROCK2;	BRAF|IDBG-44351|ENSG00000157764|673|; CACNA1C|IDBG-12068|ENSG00000151067|775|; ITPR3|IDBG-82972|ENSG00000096433|3710|; PRKCH|IDBG-8479|ENSG00000027075|5583|; RAF1|IDBG-19277|ENSG00000132155|102724915,5894|; ROCK2|IDBG-29657|ENSG00000134318|9475|;
Igf-1 signaling pathway	4168	PID BIOCARTA	9606	3	20	0.000434305	0.00838208	PTPN11; RAF1; SOS1;	PTPN11|IDBG-58105|ENSG00000179295|5781|; RAF1|IDBG-19277|ENSG00000132155|102724915,5894|; SOS1|IDBG-47279|ENSG00000115904|6654|;
SHC-mediated signalling	13279	REACTOME	9606	3	20	0.000434305	0.00838208	PTPN11; RAF1; SOS1;	PTPN11|IDBG-58105|ENSG00000179295|5781|; RAF1|IDBG-19277|ENSG00000132155|102724915,5894|; SOS1|IDBG-47279|ENSG00000115904|6654|;
SHC1 events in EGFR signaling	13213	REACTOME	9606	3	20	0.000434305	0.00838208	PTPN11; RAF1; SOS1;	PTPN11|IDBG-58105|ENSG00000179295|5781|; RAF1|IDBG-19277|ENSG00000132155|102724915,5894|; SOS1|IDBG-47279|ENSG00000115904|6654|;
GRB2 events in EGFR signaling	13214	REACTOME	9606	3	19	0.000371174	0.00842783	PTPN11; RAF1; SOS1;	PTPN11|IDBG-58105|ENSG00000179295|5781|; RAF1|IDBG-19277|ENSG00000132155|102724915,5894|; SOS1|IDBG-47279|ENSG00000115904|6654|;
SOS-mediated signalling	13209	REACTOME	9606	3	19	0.000371174	0.00842783	PTPN11; RAF1; SOS1;	PTPN11|IDBG-58105|ENSG00000179295|5781|; RAF1|IDBG-19277|ENSG00000132155|102724915,5894|; SOS1|IDBG-47279|ENSG00000115904|6654|;
Frs2-mediated activation	13180	REACTOME	9606	3	24	0.000754487	0.00856564	BRAF; PTPN11; RAF1;	BRAF|IDBG-44351|ENSG00000157764|673|; PTPN11|IDBG-58105|ENSG00000179295|5781|; RAF1|IDBG-19277|ENSG00000132155|102724915,5894|;
Signaling by FGFR	13320	REACTOME	9606	6	145	0.000780607	0.00860898	BRAF; ITPR3; PTEN; PTPN11; RAF1; SOS1;	BRAF|IDBG-44351|ENSG00000157764|673|; ITPR3|IDBG-82972|ENSG00000096433|3710|; PTEN|IDBG-81409|ENSG00000171862|5728|; PTPN11|IDBG-58105|ENSG00000179295|5781|; RAF1|IDBG-19277|ENSG00000132155|102724915,5894|; SOS1|IDBG-47279|ENSG00000115904|6654|;
Lysine degradation	558	KEGG	9606	4	51	0.000580214	0.00861394	MLL2; NSD1; SUV420H1; WHSC1;	MLL2|IDBG-30867|ENSG00000167548|8085|; NSD1|IDBG-59534|ENSG00000165671|64324|; SUV420H1|IDBG-61304|ENSG00000110066|51111|; WHSC1|IDBG-7100|ENSG00000109685|7468|;
Pathways in cancer	4397	KEGG	9606	9	329	0.000803622	0.00861661	BRAF; CTNNB1; HSP90AA1; LAMB1; LAMC1; PTEN; RAF1; SMAD2; SOS1;	BRAF|IDBG-44351|ENSG00000157764|673|; CTNNB1|IDBG-27347|ENSG00000168036|1499|; HSP90AA1|IDBG-20861|ENSG00000080824|3320|; LAMB1|IDBG-35838|ENSG00000091136|3912|; LAMC1|IDBG-105290|ENSG00000135862|3915|; PTEN|IDBG-81409|ENSG00000171862|5728|; RAF1|IDBG-19277|ENSG00000132155|102724915,5894|; SMAD2|IDBG-3127|ENSG00000175387|4087|; SOS1|IDBG-47279|ENSG00000115904|6654|;
SHC1 events in ERBB4 signaling	13261	REACTOME	9606	3	25	0.000852724	0.00866188	PTPN11; RAF1; SOS1;	PTPN11|IDBG-58105|ENSG00000179295|5781|; RAF1|IDBG-19277|ENSG00000132155|102724915,5894|; SOS1|IDBG-47279|ENSG00000115904|6654|;
Pre-NOTCH Processing in the Endoplasmic Reticulum	13301	REACTOME	9606	2	6	0.000833652	0.00869702	NOTCH1; NOTCH2;	NOTCH1|IDBG-92445|ENSG00000148400|4851|; NOTCH2|IDBG-101546|ENSG00000134250|4853|;
Signaling by ERBB2	13291	REACTOME	9606	6	149	0.00090002	0.00890789	HSP90AA1; ITPR3; PTEN; PTPN11; RAF1; SOS1;	HSP90AA1|IDBG-20861|ENSG00000080824|3320|; ITPR3|IDBG-82972|ENSG00000096433|3710|; PTEN|IDBG-81409|ENSG00000171862|5728|; PTPN11|IDBG-58105|ENSG00000179295|5781|; RAF1|IDBG-19277|ENSG00000132155|102724915,5894|; SOS1|IDBG-47279|ENSG00000115904|6654|;
Signalling by NGF	16818	REACTOME	9606	8	271	0.000978265	0.00921	AKAP13; BRAF; ITPR3; NGFR; PTEN; PTPN11; RAF1; SOS1;	AKAP13|IDBG-28095|ENSG00000170776|11214|; BRAF|IDBG-44351|ENSG00000157764|673|; ITPR3|IDBG-82972|ENSG00000096433|3710|; NGFR|IDBG-57653|ENSG00000064300|4804|; PTEN|IDBG-81409|ENSG00000171862|5728|; PTPN11|IDBG-58105|ENSG00000179295|5781|; RAF1|IDBG-19277|ENSG00000132155|102724915,5894|; SOS1|IDBG-47279|ENSG00000115904|6654|;
Long-term depression	555	KEGG	9606	4	60	0.00107554	0.00922574	BRAF; CACNA1A; ITPR3; RAF1;	BRAF|IDBG-44351|ENSG00000157764|673|; CACNA1A|IDBG-31996|ENSG00000141837|100507353,773|; ITPR3|IDBG-82972|ENSG00000096433|3710|; RAF1|IDBG-19277|ENSG00000132155|102724915,5894|;
Prolonged ERK activation events	19186	REACTOME	9606	3	26	0.000958725	0.0092517	BRAF; PTPN11; RAF1;	BRAF|IDBG-44351|ENSG00000157764|673|; PTPN11|IDBG-58105|ENSG00000179295|5781|; RAF1|IDBG-19277|ENSG00000132155|102724915,5894|;
IL5	15921	NETPATH	9606	4	59	0.00100957	0.00927847	CTNNB1; PTPN11; RAF1; SOS1;	CTNNB1|IDBG-27347|ENSG00000168036|1499|; PTPN11|IDBG-58105|ENSG00000179295|5781|; RAF1|IDBG-19277|ENSG00000132155|102724915,5894|; SOS1|IDBG-47279|ENSG00000115904|6654|;
Dorso-ventral axis formation	4377	KEGG	9606	3	27	0.00107272	0.00941071	NOTCH1; NOTCH2; SOS1;	NOTCH1|IDBG-92445|ENSG00000148400|4851|; NOTCH2|IDBG-101546|ENSG00000134250|4853|; SOS1|IDBG-47279|ENSG00000115904|6654|;
GRB2 events in ERBB2 signaling	13287	REACTOME	9606	3	27	0.00107272	0.00941071	PTPN11; RAF1; SOS1;	PTPN11|IDBG-58105|ENSG00000179295|5781|; RAF1|IDBG-19277|ENSG00000132155|102724915,5894|; SOS1|IDBG-47279|ENSG00000115904|6654|;
ErbB2/ErbB3 signaling events	15442	PID NCI	9606	3	28	0.00119494	0.00960934	PTPN11; RAF1; SOS1;	PTPN11|IDBG-58105|ENSG00000179295|5781|; RAF1|IDBG-19277|ENSG00000132155|102724915,5894|; SOS1|IDBG-47279|ENSG00000115904|6654|;
SHC1 events in ERBB2 signaling	13289	REACTOME	9606	3	28	0.00119494	0.00960934	PTPN11; RAF1; SOS1;	PTPN11|IDBG-58105|ENSG00000179295|5781|; RAF1|IDBG-19277|ENSG00000132155|102724915,5894|; SOS1|IDBG-47279|ENSG00000115904|6654|;
Regulation of actin cytoskeleton	404	KEGG	9606	7	217	0.00123633	0.00973928	ACTB; BRAF; IQGAP1; RAF1; ROCK2; SOS1; SSH2;	ACTB|IDBG-7590|ENSG00000075624|60|; BRAF|IDBG-44351|ENSG00000157764|673|; IQGAP1|IDBG-30204|ENSG00000140575|8826|; RAF1|IDBG-19277|ENSG00000132155|102724915,5894|; ROCK2|IDBG-29657|ENSG00000134318|9475|; SOS1|IDBG-47279|ENSG00000115904|6654|; SSH2|IDBG-38695|ENSG00000141298|85464|;
Constitutive Signaling by NOTCH1 t(7;9)(NOTCH1:M1580_K2555) Translocation Mutant	13717	REACTOME	9606	2	7	0.00116139	0.00974555	JAG1; NOTCH1;	JAG1|IDBG-54207|ENSG00000101384|182|; NOTCH1|IDBG-92445|ENSG00000148400|4851|;
Colorectal cancer	442	KEGG	9606	4	63	0.00129155	0.00997077	BRAF; CTNNB1; RAF1; SMAD2;	BRAF|IDBG-44351|ENSG00000157764|673|; CTNNB1|IDBG-27347|ENSG00000168036|1499|; RAF1|IDBG-19277|ENSG00000132155|102724915,5894|; SMAD2|IDBG-3127|ENSG00000175387|4087|;
TSLP	15928	NETPATH	9606	6	161	0.0013442	0.00997809	AKAP13; BOD1L1; BRD4; CAD; HSP90AA1; PTPN11;	AKAP13|IDBG-28095|ENSG00000170776|11214|; BOD1L1|IDBG-10205|ENSG00000038219|259282|; BRD4|IDBG-34500|ENSG00000141867|23476|; CAD|IDBG-37744|ENSG00000084774|790|; HSP90AA1|IDBG-20861|ENSG00000080824|3320|; PTPN11|IDBG-58105|ENSG00000179295|5781|;
IGF1 pathway	15262	PID NCI	9606	3	29	0.00132561	0.010033	PTPN11; RAF1; SOS1;	PTPN11|IDBG-58105|ENSG00000179295|5781|; RAF1|IDBG-19277|ENSG00000132155|102724915,5894|; SOS1|IDBG-47279|ENSG00000115904|6654|;
Signaling by FGFR in disease	16656	REACTOME	9606	6	162	0.00138763	0.0101062	BRAF; ITPR3; PTEN; PTPN11; RAF1; SOS1;	BRAF|IDBG-44351|ENSG00000157764|673|; ITPR3|IDBG-82972|ENSG00000096433|3710|; PTEN|IDBG-81409|ENSG00000171862|5728|; PTPN11|IDBG-58105|ENSG00000179295|5781|; RAF1|IDBG-19277|ENSG00000132155|102724915,5894|; SOS1|IDBG-47279|ENSG00000115904|6654|;
Long-term potentiation	507	KEGG	9606	4	67	0.0016245	0.010451	BRAF; CACNA1C; ITPR3; RAF1;	BRAF|IDBG-44351|ENSG00000157764|673|; CACNA1C|IDBG-12068|ENSG00000151067|775|; ITPR3|IDBG-82972|ENSG00000096433|3710|; RAF1|IDBG-19277|ENSG00000132155|102724915,5894|;
Signaling events mediated by Hepatocyte Growth Factor Receptor (c-Met)	14943	PID NCI	9606	4	67	0.0016245	0.010451	CTNNB1; PTPN11; RAF1; SOS1;	CTNNB1|IDBG-27347|ENSG00000168036|1499|; PTPN11|IDBG-58105|ENSG00000179295|5781|; RAF1|IDBG-19277|ENSG00000132155|102724915,5894|; SOS1|IDBG-47279|ENSG00000115904|6654|;
Vegf hypoxia and angiogenesis	3979	PID BIOCARTA	9606	3	30	0.00146492	0.0104715	FLT4; HSP90AA1; SOS1;	FLT4|IDBG-62355|ENSG00000037280|2324|; HSP90AA1|IDBG-20861|ENSG00000080824|3320|; SOS1|IDBG-47279|ENSG00000115904|6654|;
Signalling to RAS	13184	REACTOME	9606	3	31	0.0016131	0.0107355	PTPN11; RAF1; SOS1;	PTPN11|IDBG-58105|ENSG00000179295|5781|; RAF1|IDBG-19277|ENSG00000132155|102724915,5894|; SOS1|IDBG-47279|ENSG00000115904|6654|;
VEGFR2 mediated cell proliferation	18519	REACTOME	9606	3	31	0.0016131	0.0107355	ITPR3; PTPN11; RAF1;	ITPR3|IDBG-82972|ENSG00000096433|3710|; PTPN11|IDBG-58105|ENSG00000179295|5781|; RAF1|IDBG-19277|ENSG00000132155|102724915,5894|;
Glioma	523	KEGG	9606	4	66	0.00153624	0.0107816	BRAF; PTEN; RAF1; SOS1;	BRAF|IDBG-44351|ENSG00000157764|673|; PTEN|IDBG-81409|ENSG00000171862|5728|; RAF1|IDBG-19277|ENSG00000132155|102724915,5894|; SOS1|IDBG-47279|ENSG00000115904|6654|;
Signaling by EGFR in Cancer	16839	REACTOME	9606	6	166	0.0015722	0.010837	HSP90AA1; ITPR3; PTEN; PTPN11; RAF1; SOS1;	HSP90AA1|IDBG-20861|ENSG00000080824|3320|; ITPR3|IDBG-82972|ENSG00000096433|3710|; PTEN|IDBG-81409|ENSG00000171862|5728|; PTPN11|IDBG-58105|ENSG00000179295|5781|; RAF1|IDBG-19277|ENSG00000132155|102724915,5894|; SOS1|IDBG-47279|ENSG00000115904|6654|;
Renal cell carcinoma	483	KEGG	9606	4	68	0.00171624	0.0108601	BRAF; PTPN11; RAF1; SOS1;	BRAF|IDBG-44351|ENSG00000157764|673|; PTPN11|IDBG-58105|ENSG00000179295|5781|; RAF1|IDBG-19277|ENSG00000132155|102724915,5894|; SOS1|IDBG-47279|ENSG00000115904|6654|;
Fc epsilon receptor (FCERI) signaling	17802	REACTOME	9606	6	173	0.00193961	0.0120756	ITPR3; PTEN; PTPN11; RAF1; SOS1; TAB2;	ITPR3|IDBG-82972|ENSG00000096433|3710|; PTEN|IDBG-81409|ENSG00000171862|5728|; PTPN11|IDBG-58105|ENSG00000179295|5781|; RAF1|IDBG-19277|ENSG00000132155|102724915,5894|; SOS1|IDBG-47279|ENSG00000115904|6654|; TAB2|IDBG-97690|ENSG00000055208|23118|;
Ras signaling in the CD4+ TCR pathway	15415	PID NCI	9606	2	9	0.00197148	0.0120792	BRAF; RAF1;	BRAF|IDBG-44351|ENSG00000157764|673|; RAF1|IDBG-19277|ENSG00000132155|102724915,5894|;
NCAM signaling for neurite out-growth	13914	REACTOME	9606	4	71	0.00201298	0.0121408	CACNA1C; PTPN11; RAF1; SOS1;	CACNA1C|IDBG-12068|ENSG00000151067|775|; PTPN11|IDBG-58105|ENSG00000179295|5781|; RAF1|IDBG-19277|ENSG00000132155|102724915,5894|; SOS1|IDBG-47279|ENSG00000115904|6654|;
Trefoil factors initiate mucosal healing	4063	PID BIOCARTA	9606	3	34	0.00211281	0.0125468	CTNNB1; RAF1; SOS1;	CTNNB1|IDBG-27347|ENSG00000168036|1499|; RAF1|IDBG-19277|ENSG00000132155|102724915,5894|; SOS1|IDBG-47279|ENSG00000115904|6654|;
Alpha6Beta4Integrin	15905	NETPATH	9606	4	74	0.00234349	0.0125637	LAMB1; LAMC1; PTPN11; SMAD2;	LAMB1|IDBG-35838|ENSG00000091136|3912|; LAMC1|IDBG-105290|ENSG00000135862|3915|; PTPN11|IDBG-58105|ENSG00000179295|5781|; SMAD2|IDBG-3127|ENSG00000175387|4087|;
Chronic myeloid leukemia	582	KEGG	9606	4	74	0.00234349	0.0125637	BRAF; PTPN11; RAF1; SOS1;	BRAF|IDBG-44351|ENSG00000157764|673|; PTPN11|IDBG-58105|ENSG00000179295|5781|; RAF1|IDBG-19277|ENSG00000132155|102724915,5894|; SOS1|IDBG-47279|ENSG00000115904|6654|;
FRS2-mediated cascade	13310	REACTOME	9606	3	35	0.0022984	0.012674	PTPN11; RAF1; SOS1;	PTPN11|IDBG-58105|ENSG00000179295|5781|; RAF1|IDBG-19277|ENSG00000132155|102724915,5894|; SOS1|IDBG-47279|ENSG00000115904|6654|;
HGF signaling pathway	16200	INOH	9606	3	35	0.0022984	0.012674	PTPN11; RAF1; SOS1;	PTPN11|IDBG-58105|ENSG00000179295|5781|; RAF1|IDBG-19277|ENSG00000132155|102724915,5894|; SOS1|IDBG-47279|ENSG00000115904|6654|;
IL2 signaling events mediated by PI3K	15791	PID NCI	9606	3	35	0.0022984	0.012674	HSP90AA1; PTPN11; SOS1;	HSP90AA1|IDBG-20861|ENSG00000080824|3320|; PTPN11|IDBG-58105|ENSG00000179295|5781|; SOS1|IDBG-47279|ENSG00000115904|6654|;
Neurotrophin signaling pathway	4379	KEGG	9606	5	121	0.00219109	0.0128146	BRAF; NGFR; PTPN11; RAF1; SOS1;	BRAF|IDBG-44351|ENSG00000157764|673|; NGFR|IDBG-57653|ENSG00000064300|4804|; PTPN11|IDBG-58105|ENSG00000179295|5781|; RAF1|IDBG-19277|ENSG00000132155|102724915,5894|; SOS1|IDBG-47279|ENSG00000115904|6654|;
Adherens junction	505	KEGG	9606	4	73	0.00222945	0.0128443	ACTB; CTNNB1; IQGAP1; SMAD2;	ACTB|IDBG-7590|ENSG00000075624|60|; CTNNB1|IDBG-27347|ENSG00000168036|1499|; IQGAP1|IDBG-30204|ENSG00000140575|8826|; SMAD2|IDBG-3127|ENSG00000175387|4087|;
IGF1 signaling pathway	16216	INOH	9606	3	36	0.00249379	0.0131864	BRAF; RAF1; SOS1;	BRAF|IDBG-44351|ENSG00000157764|673|; RAF1|IDBG-19277|ENSG00000132155|102724915,5894|; SOS1|IDBG-47279|ENSG00000115904|6654|;
Integrin signaling pathway	16138	INOH	9606	5	126	0.0026144	0.0132784	ACTB; BRAF; ELN; RAF1; SOS1;	ACTB|IDBG-7590|ENSG00000075624|60|; BRAF|IDBG-44351|ENSG00000157764|673|; ELN|IDBG-20555|ENSG00000049540|2006|; RAF1|IDBG-19277|ENSG00000132155|102724915,5894|; SOS1|IDBG-47279|ENSG00000115904|6654|;
IRS-mediated signalling	18112	REACTOME	9606	4	76	0.00258352	0.0132965	PTPN11; RAF1; SOS1; TSC1;	PTPN11|IDBG-58105|ENSG00000179295|5781|; RAF1|IDBG-19277|ENSG00000132155|102724915,5894|; SOS1|IDBG-47279|ENSG00000115904|6654|; TSC1|IDBG-90470|ENSG00000165699|7248|;
Regulation of insulin secretion	13554	REACTOME	9606	4	77	0.00270964	0.0134093	CACNA1A; CACNA1C; IQGAP1; ITPR3;	CACNA1A|IDBG-31996|ENSG00000141837|100507353,773|; CACNA1C|IDBG-12068|ENSG00000151067|775|; IQGAP1|IDBG-30204|ENSG00000140575|8826|; ITPR3|IDBG-82972|ENSG00000096433|3710|;
VEGF signaling pathway	16190	INOH	9606	6	183	0.00257325	0.0134226	BRAF; FLT4; ITPR3; NGFR; PRKCH; RAF1;	BRAF|IDBG-44351|ENSG00000157764|673|; FLT4|IDBG-62355|ENSG00000037280|2324|; ITPR3|IDBG-82972|ENSG00000096433|3710|; NGFR|IDBG-57653|ENSG00000064300|4804|; PRKCH|IDBG-8479|ENSG00000027075|5583|; RAF1|IDBG-19277|ENSG00000132155|102724915,5894|;
IL2-mediated signaling events	15044	PID NCI	9606	3	37	0.00269918	0.0135309	PTPN11; RAF1; SOS1;	PTPN11|IDBG-58105|ENSG00000179295|5781|; RAF1|IDBG-19277|ENSG00000132155|102724915,5894|; SOS1|IDBG-47279|ENSG00000115904|6654|;
Alpha6 beta4 integrin-ligand interactions	15514	PID NCI	9606	2	11	0.00298256	0.0137056	LAMB1; LAMC1;	LAMB1|IDBG-35838|ENSG00000091136|3912|; LAMC1|IDBG-105290|ENSG00000135862|3915|;
Cell to cell adhesion signaling	4013	PID BIOCARTA	9606	2	11	0.00298256	0.0137056	CTNNB1; PTPN11;	CTNNB1|IDBG-27347|ENSG00000168036|1499|; PTPN11|IDBG-58105|ENSG00000179295|5781|;
Insulin signaling pathway	4078	PID BIOCARTA	9606	2	11	0.00298256	0.0137056	PTPN11; SOS1;	PTPN11|IDBG-58105|ENSG00000179295|5781|; SOS1|IDBG-47279|ENSG00000115904|6654|;
IRS-related events triggered by IGF1R	13282	REACTOME	9606	4	80	0.00311328	0.0141379	PTPN11; RAF1; SOS1; TSC1;	PTPN11|IDBG-58105|ENSG00000179295|5781|; RAF1|IDBG-19277|ENSG00000132155|102724915,5894|; SOS1|IDBG-47279|ENSG00000115904|6654|; TSC1|IDBG-90470|ENSG00000165699|7248|;
CD4 T cell receptor signaling	16104	INOH	9606	4	79	0.00297445	0.0141746	BRAF; ITPR3; RAF1; SOS1;	BRAF|IDBG-44351|ENSG00000157764|673|; ITPR3|IDBG-82972|ENSG00000096433|3710|; RAF1|IDBG-19277|ENSG00000132155|102724915,5894|; SOS1|IDBG-47279|ENSG00000115904|6654|;
IRS-related events	18844	REACTOME	9606	4	79	0.00297445	0.0141746	PTPN11; RAF1; SOS1; TSC1;	PTPN11|IDBG-58105|ENSG00000179295|5781|; RAF1|IDBG-19277|ENSG00000132155|102724915,5894|; SOS1|IDBG-47279|ENSG00000115904|6654|; TSC1|IDBG-90470|ENSG00000165699|7248|;
Beta3 integrin cell surface interactions	15634	PID NCI	9606	3	38	0.00291471	0.0142415	FBN1; LAMB1; LAMC1;	FBN1|IDBG-10989|ENSG00000166147|2200|; LAMB1|IDBG-35838|ENSG00000091136|3912|; LAMC1|IDBG-105290|ENSG00000135862|3915|;
NGF signalling via TRKA from the plasma membrane	18753	REACTOME	9606	6	191	0.00318346	0.0142885	BRAF; ITPR3; PTEN; PTPN11; RAF1; SOS1;	BRAF|IDBG-44351|ENSG00000157764|673|; ITPR3|IDBG-82972|ENSG00000096433|3710|; PTEN|IDBG-81409|ENSG00000171862|5728|; PTPN11|IDBG-58105|ENSG00000179295|5781|; RAF1|IDBG-19277|ENSG00000132155|102724915,5894|; SOS1|IDBG-47279|ENSG00000115904|6654|;
IL2	15918	NETPATH	9606	4	81	0.00325647	0.0144482	HSP90AA1; PTPN11; RAF1; SOS1;	HSP90AA1|IDBG-20861|ENSG00000080824|3320|; PTPN11|IDBG-58105|ENSG00000179295|5781|; RAF1|IDBG-19277|ENSG00000132155|102724915,5894|; SOS1|IDBG-47279|ENSG00000115904|6654|;
Spry regulation of FGF signaling	13305	REACTOME	9606	2	12	0.00356156	0.0147824	BRAF; PTPN11;	BRAF|IDBG-44351|ENSG00000157764|673|; PTPN11|IDBG-58105|ENSG00000179295|5781|;
IGF1R signaling cascade	19000	REACTOME	9606	4	83	0.00355621	0.0149206	PTPN11; RAF1; SOS1; TSC1;	PTPN11|IDBG-58105|ENSG00000179295|5781|; RAF1|IDBG-19277|ENSG00000132155|102724915,5894|; SOS1|IDBG-47279|ENSG00000115904|6654|; TSC1|IDBG-90470|ENSG00000165699|7248|;
Insulin receptor signalling cascade	18606	REACTOME	9606	4	83	0.00355621	0.0149206	PTPN11; RAF1; SOS1; TSC1;	PTPN11|IDBG-58105|ENSG00000179295|5781|; RAF1|IDBG-19277|ENSG00000132155|102724915,5894|; SOS1|IDBG-47279|ENSG00000115904|6654|; TSC1|IDBG-90470|ENSG00000165699|7248|;
Signaling by Type 1 Insulin-like Growth Factor 1 Receptor (IGF1R)	13284	REACTOME	9606	4	83	0.00355621	0.0149206	PTPN11; RAF1; SOS1; TSC1;	PTPN11|IDBG-58105|ENSG00000179295|5781|; RAF1|IDBG-19277|ENSG00000132155|102724915,5894|; SOS1|IDBG-47279|ENSG00000115904|6654|; TSC1|IDBG-90470|ENSG00000165699|7248|;
Downstream signaling of activated FGFR	16879	REACTOME	9606	5	134	0.00341101	0.0149619	ITPR3; PTEN; PTPN11; RAF1; SOS1;	ITPR3|IDBG-82972|ENSG00000096433|3710|; PTEN|IDBG-81409|ENSG00000171862|5728|; PTPN11|IDBG-58105|ENSG00000179295|5781|; RAF1|IDBG-19277|ENSG00000132155|102724915,5894|; SOS1|IDBG-47279|ENSG00000115904|6654|;
Tight junction	522	KEGG	9606	5	135	0.00352162	0.0152735	ACTB; CTNNB1; PRKCH; PTEN; TJP2;	ACTB|IDBG-7590|ENSG00000075624|60|; CTNNB1|IDBG-27347|ENSG00000168036|1499|; PRKCH|IDBG-8479|ENSG00000027075|5583|; PTEN|IDBG-81409|ENSG00000171862|5728|; TJP2|IDBG-69307|ENSG00000119139|9414|;
Signaling by ERBB4	13265	REACTOME	9606	5	137	0.00375054	0.0154011	PTEN; PTPN11; RAF1; SOS1; TAB2;	PTEN|IDBG-81409|ENSG00000171862|5728|; PTPN11|IDBG-58105|ENSG00000179295|5781|; RAF1|IDBG-19277|ENSG00000132155|102724915,5894|; SOS1|IDBG-47279|ENSG00000115904|6654|; TAB2|IDBG-97690|ENSG00000055208|23118|;
ErbB1 downstream signaling	15233	PID NCI	9606	4	85	0.00387421	0.0157415	BRAF; IQGAP1; RAF1; SOS1;	BRAF|IDBG-44351|ENSG00000157764|673|; IQGAP1|IDBG-30204|ENSG00000140575|8826|; RAF1|IDBG-19277|ENSG00000132155|102724915,5894|; SOS1|IDBG-47279|ENSG00000115904|6654|;
Il 6 signaling pathway	3992	PID BIOCARTA	9606	2	13	0.00418854	0.0163311	PTPN11; SOS1;	PTPN11|IDBG-58105|ENSG00000179295|5781|; SOS1|IDBG-47279|ENSG00000115904|6654|;
Multiple antiapoptotic pathways from igf-1r signaling lead to bad phosphorylation	4076	PID BIOCARTA	9606	2	13	0.00418854	0.0163311	RAF1; SOS1;	RAF1|IDBG-19277|ENSG00000132155|102724915,5894|; SOS1|IDBG-47279|ENSG00000115904|6654|;
Notch-HLH transcription pathway	13741	REACTOME	9606	2	13	0.00418854	0.0163311	NOTCH1; NOTCH2;	NOTCH1|IDBG-92445|ENSG00000148400|4851|; NOTCH2|IDBG-101546|ENSG00000134250|4853|;
TNFalpha	15913	NETPATH	9606	7	270	0.00423647	0.0163528	DDX3X; HSP90AA1; PTPN11; PYGL; SMAD2; SOS1; TAB2;	DDX3X|IDBG-229341|ENSG00000215301|1654|; HSP90AA1|IDBG-20861|ENSG00000080824|3320|; PTPN11|IDBG-58105|ENSG00000179295|5781|; PYGL|IDBG-6391|ENSG00000100504|5836|; SMAD2|IDBG-3127|ENSG00000175387|4087|; SOS1|IDBG-47279|ENSG00000115904|6654|; TAB2|IDBG-97690|ENSG00000055208|23118|;
PDGF signaling pathway	16259	INOH	9606	3	43	0.00415016	0.0166871	PTPN11; RAF1; SOS1;	PTPN11|IDBG-58105|ENSG00000179295|5781|; RAF1|IDBG-19277|ENSG00000132155|102724915,5894|; SOS1|IDBG-47279|ENSG00000115904|6654|;
Insulin signaling pathway	531	KEGG	9606	5	143	0.00450141	0.0167072	BRAF; PYGL; RAF1; SOS1; TSC1;	BRAF|IDBG-44351|ENSG00000157764|673|; PYGL|IDBG-6391|ENSG00000100504|5836|; RAF1|IDBG-19277|ENSG00000132155|102724915,5894|; SOS1|IDBG-47279|ENSG00000115904|6654|; TSC1|IDBG-90470|ENSG00000165699|7248|;
NRAGE signals death through JNK	13200	REACTOME	9606	3	44	0.00442982	0.0167638	AKAP13; NGFR; SOS1;	AKAP13|IDBG-28095|ENSG00000170776|11214|; NGFR|IDBG-57653|ENSG00000064300|4804|; SOS1|IDBG-47279|ENSG00000115904|6654|;
SHP2 signaling	15583	PID NCI	9606	3	44	0.00442982	0.0167638	PTPN11; RAF1; SOS1;	PTPN11|IDBG-58105|ENSG00000179295|5781|; RAF1|IDBG-19277|ENSG00000132155|102724915,5894|; SOS1|IDBG-47279|ENSG00000115904|6654|;
JAK STAT pathway and regulation	16125	INOH	9606	7	273	0.00449966	0.0168628	BRAF; FLT4; NGFR; PRKCH; PTPN11; RAF1; SOS1;	BRAF|IDBG-44351|ENSG00000157764|673|; FLT4|IDBG-62355|ENSG00000037280|2324|; NGFR|IDBG-57653|ENSG00000064300|4804|; PRKCH|IDBG-8479|ENSG00000027075|5583|; PTPN11|IDBG-58105|ENSG00000179295|5781|; RAF1|IDBG-19277|ENSG00000132155|102724915,5894|; SOS1|IDBG-47279|ENSG00000115904|6654|;
Integrin-linked kinase signaling	15296	PID NCI	9606	3	45	0.00472067	0.016872	CTNNB1; HSP90AA1; IQGAP1;	CTNNB1|IDBG-27347|ENSG00000168036|1499|; HSP90AA1|IDBG-20861|ENSG00000080824|3320|; IQGAP1|IDBG-30204|ENSG00000140575|8826|;
Interleukin-2 signaling	13083	REACTOME	9606	3	45	0.00472067	0.016872	PTPN11; RAF1; SOS1;	PTPN11|IDBG-58105|ENSG00000179295|5781|; RAF1|IDBG-19277|ENSG00000132155|102724915,5894|; SOS1|IDBG-47279|ENSG00000115904|6654|;
Neurotrophic factor-mediated Trk receptor signaling	15320	PID NCI	9606	3	45	0.00472067	0.016872	NGFR; PTPN11; SOS1;	NGFR|IDBG-57653|ENSG00000064300|4804|; PTPN11|IDBG-58105|ENSG00000179295|5781|; SOS1|IDBG-47279|ENSG00000115904|6654|;
Oncostatin_M	16513	NETPATH	9606	3	45	0.00472067	0.016872	PTPN11; RAF1; SOS1;	PTPN11|IDBG-58105|ENSG00000179295|5781|; RAF1|IDBG-19277|ENSG00000132155|102724915,5894|; SOS1|IDBG-47279|ENSG00000115904|6654|;
Downstream signal transduction	13329	REACTOME	9606	5	146	0.00491455	0.0174038	ITPR3; PTEN; PTPN11; RAF1; SOS1;	ITPR3|IDBG-82972|ENSG00000096433|3710|; PTEN|IDBG-81409|ENSG00000171862|5728|; PTPN11|IDBG-58105|ENSG00000179295|5781|; RAF1|IDBG-19277|ENSG00000132155|102724915,5894|; SOS1|IDBG-47279|ENSG00000115904|6654|;
DAP12 signaling	13003	REACTOME	9606	5	147	0.00505807	0.0177492	ITPR3; PTEN; PTPN11; RAF1; SOS1;	ITPR3|IDBG-82972|ENSG00000096433|3710|; PTEN|IDBG-81409|ENSG00000171862|5728|; PTPN11|IDBG-58105|ENSG00000179295|5781|; RAF1|IDBG-19277|ENSG00000132155|102724915,5894|; SOS1|IDBG-47279|ENSG00000115904|6654|;
GnRH signaling pathway	412	KEGG	9606	4	92	0.00513833	0.0178684	CACNA1C; ITPR3; RAF1; SOS1;	CACNA1C|IDBG-12068|ENSG00000151067|775|; ITPR3|IDBG-82972|ENSG00000096433|3710|; RAF1|IDBG-19277|ENSG00000132155|102724915,5894|; SOS1|IDBG-47279|ENSG00000115904|6654|;
TGF-beta receptor signaling	15571	PID NCI	9606	3	47	0.0053364	0.0183915	CTNNB1; SMAD2; SOS1;	CTNNB1|IDBG-27347|ENSG00000168036|1499|; SMAD2|IDBG-3127|ENSG00000175387|4087|; SOS1|IDBG-47279|ENSG00000115904|6654|;
FGF signaling pathway	16161	INOH	9606	3	48	0.00566152	0.0186782	BRAF; RAF1; SOS1;	BRAF|IDBG-44351|ENSG00000157764|673|; RAF1|IDBG-19277|ENSG00000132155|102724915,5894|; SOS1|IDBG-47279|ENSG00000115904|6654|;
Notch signaling pathway	491	KEGG	9606	3	48	0.00566152	0.0186782	JAG1; NOTCH1; NOTCH2;	JAG1|IDBG-54207|ENSG00000101384|182|; NOTCH1|IDBG-92445|ENSG00000148400|4851|; NOTCH2|IDBG-101546|ENSG00000134250|4853|;
Calcium signaling by hbx of hepatitis b virus	4105	PID BIOCARTA	9606	2	15	0.00558346	0.018741	RAF1; SOS1;	RAF1|IDBG-19277|ENSG00000132155|102724915,5894|; SOS1|IDBG-47279|ENSG00000115904|6654|;
Constitutive Signaling by NOTCH1 HD Domain Mutants	13716	REACTOME	9606	2	15	0.00558346	0.018741	JAG1; NOTCH1;	JAG1|IDBG-54207|ENSG00000101384|182|; NOTCH1|IDBG-92445|ENSG00000148400|4851|;
Pten dependent cell cycle arrest and apoptosis	4181	PID BIOCARTA	9606	2	15	0.00558346	0.018741	PTEN; SOS1;	PTEN|IDBG-81409|ENSG00000171862|5728|; SOS1|IDBG-47279|ENSG00000115904|6654|;
FCERI mediated MAPK activation	19852	REACTOME	9606	3	49	0.0059983	0.0196215	PTPN11; RAF1; SOS1;	PTPN11|IDBG-58105|ENSG00000179295|5781|; RAF1|IDBG-19277|ENSG00000132155|102724915,5894|; SOS1|IDBG-47279|ENSG00000115904|6654|;
RAF/MAP kinase cascade	17797	REACTOME	9606	2	16	0.00634995	0.0204257	PTPN11; RAF1;	PTPN11|IDBG-58105|ENSG00000179295|5781|; RAF1|IDBG-19277|ENSG00000132155|102724915,5894|;
DAP12 interactions	13004	REACTOME	9606	5	155	0.00631536	0.0204851	ITPR3; PTEN; PTPN11; RAF1; SOS1;	ITPR3|IDBG-82972|ENSG00000096433|3710|; PTEN|IDBG-81409|ENSG00000171862|5728|; PTPN11|IDBG-58105|ENSG00000179295|5781|; RAF1|IDBG-19277|ENSG00000132155|102724915,5894|; SOS1|IDBG-47279|ENSG00000115904|6654|;
BCR	15916	NETPATH	9606	5	157	0.00666119	0.0212497	BRAF; CTNNB1; PTPN11; RAF1; SOS1;	BRAF|IDBG-44351|ENSG00000157764|673|; CTNNB1|IDBG-27347|ENSG00000168036|1499|; PTPN11|IDBG-58105|ENSG00000179295|5781|; RAF1|IDBG-19277|ENSG00000132155|102724915,5894|; SOS1|IDBG-47279|ENSG00000115904|6654|;
Class I PI3K signaling events	14950	PID NCI	9606	2	17	0.0071615	0.0219392	HSP90AA1; PTEN;	HSP90AA1|IDBG-20861|ENSG00000080824|3320|; PTEN|IDBG-81409|ENSG00000171862|5728|;
Prion pathway	4003	PID BIOCARTA	9606	2	17	0.0071615	0.0219392	LAMB1; LAMC1;	LAMB1|IDBG-35838|ENSG00000091136|3912|; LAMC1|IDBG-105290|ENSG00000135862|3915|;
Tie2 Signaling	13110	REACTOME	9606	2	17	0.0071615	0.0219392	PTPN11; SOS1;	PTPN11|IDBG-58105|ENSG00000179295|5781|; SOS1|IDBG-47279|ENSG00000115904|6654|;
Keratinocyte differentiation	4032	PID BIOCARTA	9606	3	52	0.00707964	0.0222174	PRKCH; RAF1; SOS1;	PRKCH|IDBG-8479|ENSG00000027075|5583|; RAF1|IDBG-19277|ENSG00000132155|102724915,5894|; SOS1|IDBG-47279|ENSG00000115904|6654|;
RAC1 signaling pathway	15344	PID NCI	9606	3	52	0.00707964	0.0222174	CTNNB1; IQGAP1; RACGAP1;	CTNNB1|IDBG-27347|ENSG00000168036|1499|; IQGAP1|IDBG-30204|ENSG00000140575|8826|; RACGAP1|IDBG-32209|ENSG00000161800|29127|;
Integration of energy metabolism	13560	REACTOME	9606	4	102	0.00738483	0.0224452	CACNA1A; CACNA1C; IQGAP1; ITPR3;	CACNA1A|IDBG-31996|ENSG00000141837|100507353,773|; CACNA1C|IDBG-12068|ENSG00000151067|775|; IQGAP1|IDBG-30204|ENSG00000140575|8826|; ITPR3|IDBG-82972|ENSG00000096433|3710|;
Notch signaling pathway	15899	PID NCI	9606	3	53	0.00746409	0.0225089	JAG1; NOTCH1; NOTCH2;	JAG1|IDBG-54207|ENSG00000101384|182|; NOTCH1|IDBG-92445|ENSG00000148400|4851|; NOTCH2|IDBG-101546|ENSG00000134250|4853|;
Pre-NOTCH Processing in Golgi	13302	REACTOME	9606	2	18	0.0080174	0.0234448	NOTCH1; NOTCH2;	NOTCH1|IDBG-92445|ENSG00000148400|4851|; NOTCH2|IDBG-101546|ENSG00000134250|4853|;
Signaling by constitutively active EGFR	13690	REACTOME	9606	2	18	0.0080174	0.0234448	HSP90AA1; SOS1;	HSP90AA1|IDBG-20861|ENSG00000080824|3320|; SOS1|IDBG-47279|ENSG00000115904|6654|;
AndrogenReceptor	15906	NETPATH	9606	5	164	0.00797645	0.0236839	CTNNB1; HSP90AA1; NSD1; PTEN; WHSC1;	CTNNB1|IDBG-27347|ENSG00000168036|1499|; HSP90AA1|IDBG-20861|ENSG00000080824|3320|; NSD1|IDBG-59534|ENSG00000165671|64324|; PTEN|IDBG-81409|ENSG00000171862|5728|; WHSC1|IDBG-7100|ENSG00000109685|7468|;
Signaling by EGFR	13216	REACTOME	9606	5	164	0.00797645	0.0236839	ITPR3; PTEN; PTPN11; RAF1; SOS1;	ITPR3|IDBG-82972|ENSG00000096433|3710|; PTEN|IDBG-81409|ENSG00000171862|5728|; PTPN11|IDBG-58105|ENSG00000179295|5781|; RAF1|IDBG-19277|ENSG00000132155|102724915,5894|; SOS1|IDBG-47279|ENSG00000115904|6654|;
Prolactin	15931	NETPATH	9606	4	105	0.00816733	0.0237037	BRAF; PTPN11; RAF1; SOS1;	BRAF|IDBG-44351|ENSG00000157764|673|; PTPN11|IDBG-58105|ENSG00000179295|5781|; RAF1|IDBG-19277|ENSG00000132155|102724915,5894|; SOS1|IDBG-47279|ENSG00000115904|6654|;
Signaling by Insulin receptor	13281	REACTOME	9606	4	107	0.00871817	0.0249275	PTPN11; RAF1; SOS1; TSC1;	PTPN11|IDBG-58105|ENSG00000179295|5781|; RAF1|IDBG-19277|ENSG00000132155|102724915,5894|; SOS1|IDBG-47279|ENSG00000115904|6654|; TSC1|IDBG-90470|ENSG00000165699|7248|;
Pathogenic Escherichia coli infection	434	KEGG	9606	3	56	0.00869071	0.0250344	ACTB; CTNNB1; ROCK2;	ACTB|IDBG-7590|ENSG00000075624|60|; CTNNB1|IDBG-27347|ENSG00000168036|1499|; ROCK2|IDBG-29657|ENSG00000134318|9475|;
Non-small cell lung cancer	444	KEGG	9606	3	57	0.00912429	0.0258969	BRAF; RAF1; SOS1;	BRAF|IDBG-44351|ENSG00000157764|673|; RAF1|IDBG-19277|ENSG00000132155|102724915,5894|; SOS1|IDBG-47279|ENSG00000115904|6654|;
L1CAM interactions	13877	REACTOME	9606	4	109	0.00929284	0.0261827	ACTB; LAMB1; LAMC1; SCN10A;	ACTB|IDBG-7590|ENSG00000075624|60|; LAMB1|IDBG-35838|ENSG00000091136|3912|; LAMC1|IDBG-105290|ENSG00000135862|3915|; SCN10A|IDBG-26173|ENSG00000185313|6336|;
Innate Immune System	17476	REACTOME	9606	10	563	0.00959089	0.0264435	ACTB; CFH; CTNNB1; HSP90AA1; ITPR3; PTEN; PTPN11; RAF1; SOS1; TAB2;	ACTB|IDBG-7590|ENSG00000075624|60|; CFH|IDBG-105504|ENSG00000000971|3075|; CTNNB1|IDBG-27347|ENSG00000168036|1499|; HSP90AA1|IDBG-20861|ENSG00000080824|3320|; ITPR3|IDBG-82972|ENSG00000096433|3710|; PTEN|IDBG-81409|ENSG00000171862|5728|; PTPN11|IDBG-58105|ENSG00000179295|5781|; RAF1|IDBG-19277|ENSG00000132155|102724915,5894|; SOS1|IDBG-47279|ENSG00000115904|6654|; TAB2|IDBG-97690|ENSG00000055208|…
Ras signaling pathway	4082	PID BIOCARTA	9606	2	20	0.00985948	0.0266137	RAF1; SOS1;	RAF1|IDBG-19277|ENSG00000132155|102724915,5894|; SOS1|IDBG-47279|ENSG00000115904|6654|;
Sprouty regulation of tyrosine kinase signals	4142	PID BIOCARTA	9606	2	20	0.00985948	0.0266137	RAF1; SOS1;	RAF1|IDBG-19277|ENSG00000132155|102724915,5894|; SOS1|IDBG-47279|ENSG00000115904|6654|;
VEGFR3 signaling in lymphatic endothelium	15180	PID NCI	9606	2	20	0.00985948	0.0266137	FLT4; SOS1;	FLT4|IDBG-62355|ENSG00000037280|2324|; SOS1|IDBG-47279|ENSG00000115904|6654|;
Signaling by Interleukins	18744	REACTOME	9606	4	110	0.00958923	0.0266291	PTPN11; RAF1; SOS1; TAB2;	PTPN11|IDBG-58105|ENSG00000179295|5781|; RAF1|IDBG-19277|ENSG00000132155|102724915,5894|; SOS1|IDBG-47279|ENSG00000115904|6654|; TAB2|IDBG-97690|ENSG00000055208|23118|;
Acute myeloid leukemia	424	KEGG	9606	3	58	0.00957035	0.0267693	BRAF; RAF1; SOS1;	BRAF|IDBG-44351|ENSG00000157764|673|; RAF1|IDBG-19277|ENSG00000132155|102724915,5894|; SOS1|IDBG-47279|ENSG00000115904|6654|;
Signaling by PDGF	13330	REACTOME	9606	5	174	0.0101549	0.0272208	ITPR3; PTEN; PTPN11; RAF1; SOS1;	ITPR3|IDBG-82972|ENSG00000096433|3710|; PTEN|IDBG-81409|ENSG00000171862|5728|; PTPN11|IDBG-58105|ENSG00000179295|5781|; RAF1|IDBG-19277|ENSG00000132155|102724915,5894|; SOS1|IDBG-47279|ENSG00000115904|6654|;
Beta1 integrin cell surface interactions	14944	PID NCI	9606	3	60	0.0105002	0.0273857	FBN1; LAMB1; LAMC1;	FBN1|IDBG-10989|ENSG00000166147|2200|; LAMB1|IDBG-35838|ENSG00000091136|3912|; LAMC1|IDBG-105290|ENSG00000135862|3915|;
Cell death signalling via NRAGE, NRIF and NADE	18983	REACTOME	9606	3	60	0.0105002	0.0273857	AKAP13; NGFR; SOS1;	AKAP13|IDBG-28095|ENSG00000170776|11214|; NGFR|IDBG-57653|ENSG00000064300|4804|; SOS1|IDBG-47279|ENSG00000115904|6654|;
Fc-epsilon receptor I signaling in mast cells	15695	PID NCI	9606	3	60	0.0105002	0.0273857	PTPN11; RAF1; SOS1;	PTPN11|IDBG-58105|ENSG00000179295|5781|; RAF1|IDBG-19277|ENSG00000132155|102724915,5894|; SOS1|IDBG-47279|ENSG00000115904|6654|;
TCR signaling in naÔve CD4+ T cells	15110	PID NCI	9606	3	60	0.0105002	0.0273857	PTEN; PTPN11; SOS1;	PTEN|IDBG-81409|ENSG00000171862|5728|; PTPN11|IDBG-58105|ENSG00000179295|5781|; SOS1|IDBG-47279|ENSG00000115904|6654|;
EGF signaling pathway	16203	INOH	9606	2	21	0.0108443	0.0279059	RAF1; SOS1;	RAF1|IDBG-19277|ENSG00000132155|102724915,5894|; SOS1|IDBG-47279|ENSG00000115904|6654|;
NOTCH2 Activation and Transmission of Signal to the Nucleus	13299	REACTOME	9606	2	21	0.0108443	0.0279059	JAG1; NOTCH2;	JAG1|IDBG-54207|ENSG00000101384|182|; NOTCH2|IDBG-101546|ENSG00000134250|4853|;
Degradation of the extracellular matrix	17498	REACTOME	9606	4	116	0.0114973	0.0291971	ELN; FBN1; LAMB1; LAMC1;	ELN|IDBG-20555|ENSG00000049540|2006|; FBN1|IDBG-10989|ENSG00000166147|2200|; LAMB1|IDBG-35838|ENSG00000091136|3912|; LAMC1|IDBG-105290|ENSG00000135862|3915|;
mTOR signaling pathway	405	KEGG	9606	3	62	0.0114808	0.0293482	BRAF; PTEN; TSC1;	BRAF|IDBG-44351|ENSG00000157764|673|; PTEN|IDBG-81409|ENSG00000171862|5728|; TSC1|IDBG-90470|ENSG00000165699|7248|;
IL-7 signaling	16106	INOH	9606	5	180	0.011642	0.0293714	BRAF; FLT4; NGFR; PRKCH; RAF1;	BRAF|IDBG-44351|ENSG00000157764|673|; FLT4|IDBG-62355|ENSG00000037280|2324|; NGFR|IDBG-57653|ENSG00000064300|4804|; PRKCH|IDBG-8479|ENSG00000027075|5583|; RAF1|IDBG-19277|ENSG00000132155|102724915,5894|;
EPO signaling pathway	16151	INOH	9606	5	181	0.0119036	0.0296438	BRAF; FLT4; NGFR; PRKCH; RAF1;	BRAF|IDBG-44351|ENSG00000157764|673|; FLT4|IDBG-62355|ENSG00000037280|2324|; NGFR|IDBG-57653|ENSG00000064300|4804|; PRKCH|IDBG-8479|ENSG00000027075|5583|; RAF1|IDBG-19277|ENSG00000132155|102724915,5894|;
BCR signaling pathway	15384	PID NCI	9606	3	63	0.0119902	0.0296682	PTEN; RAF1; SOS1;	PTEN|IDBG-81409|ENSG00000171862|5728|; RAF1|IDBG-19277|ENSG00000132155|102724915,5894|; SOS1|IDBG-47279|ENSG00000115904|6654|;
Inhibition of cellular proliferation by gleevec	3946	PID BIOCARTA	9606	2	22	0.0118707	0.0297537	RAF1; SOS1;	RAF1|IDBG-19277|ENSG00000132155|102724915,5894|; SOS1|IDBG-47279|ENSG00000115904|6654|;
Wnt	15912	NETPATH	9606	4	118	0.0121839	0.0299553	CHD7; CTNNB1; PRKCH; RAF1;	CHD7|IDBG-22967|ENSG00000171316|102724260,55636|; CTNNB1|IDBG-27347|ENSG00000168036|1499|; PRKCH|IDBG-8479|ENSG00000027075|5583|; RAF1|IDBG-19277|ENSG00000132155|102724915,5894|;
Ccr3 signaling in eosinophils	3980	PID BIOCARTA	9606	2	23	0.012938	0.031019	RAF1; ROCK2;	RAF1|IDBG-19277|ENSG00000132155|102724915,5894|; ROCK2|IDBG-29657|ENSG00000134318|9475|;
Mtor signaling pathway	4110	PID BIOCARTA	9606	2	23	0.012938	0.031019	PTEN; TSC1;	PTEN|IDBG-81409|ENSG00000171862|5728|; TSC1|IDBG-90470|ENSG00000165699|7248|;
Signaling by Leptin	19841	REACTOME	9606	2	23	0.012938	0.031019	PTPN11; RAF1;	PTPN11|IDBG-58105|ENSG00000179295|5781|; RAF1|IDBG-19277|ENSG00000132155|102724915,5894|;
MAPK signaling pathway	487	KEGG	9606	6	257	0.0130549	0.0311061	BRAF; CACNA1A; CACNA1C; RAF1; SOS1; TAB2;	BRAF|IDBG-44351|ENSG00000157764|673|; CACNA1A|IDBG-31996|ENSG00000141837|100507353,773|; CACNA1C|IDBG-12068|ENSG00000151067|775|; RAF1|IDBG-19277|ENSG00000132155|102724915,5894|; SOS1|IDBG-47279|ENSG00000115904|6654|; TAB2|IDBG-97690|ENSG00000055208|23118|;
Leukocyte transendothelial migration	510	KEGG	9606	4	120	0.0128963	0.0315061	ACTB; CTNNB1; PTPN11; ROCK2;	ACTB|IDBG-7590|ENSG00000075624|60|; CTNNB1|IDBG-27347|ENSG00000168036|1499|; PTPN11|IDBG-58105|ENSG00000179295|5781|; ROCK2|IDBG-29657|ENSG00000134318|9475|;
TCR	15915	NETPATH	9606	6	259	0.0135223	0.0320222	CABIN1; CTNNB1; DDX3X; PTPN11; RAF1; SOS1;	CABIN1|IDBG-2725|ENSG00000099991|23523|; CTNNB1|IDBG-27347|ENSG00000168036|1499|; DDX3X|IDBG-229341|ENSG00000215301|1654|; PTPN11|IDBG-58105|ENSG00000179295|5781|; RAF1|IDBG-19277|ENSG00000132155|102724915,5894|; SOS1|IDBG-47279|ENSG00000115904|6654|;
Pancreatic cancer	593	KEGG	9606	3	67	0.0141571	0.0325276	BRAF; RAF1; SMAD2;	BRAF|IDBG-44351|ENSG00000157764|673|; RAF1|IDBG-19277|ENSG00000132155|102724915,5894|; SMAD2|IDBG-3127|ENSG00000175387|4087|;
Class I PI3K signaling events mediated by Akt	15022	PID NCI	9606	2	24	0.0140456	0.0326602	HSP90AA1; RAF1;	HSP90AA1|IDBG-20861|ENSG00000080824|3320|; RAF1|IDBG-19277|ENSG00000132155|102724915,5894|;
Plasma membrane estrogen receptor signaling	15557	PID NCI	9606	2	24	0.0140456	0.0326602	ROCK2; SOS1;	ROCK2|IDBG-29657|ENSG00000134318|9475|; SOS1|IDBG-47279|ENSG00000115904|6654|;
Tpo signaling pathway	4124	PID BIOCARTA	9606	2	24	0.0140456	0.0326602	RAF1; SOS1;	RAF1|IDBG-19277|ENSG00000132155|102724915,5894|; SOS1|IDBG-47279|ENSG00000115904|6654|;
Hemostasis	19856	REACTOME	9606	9	508	0.0141346	0.0326703	ACTB; GATA6; ITPR3; KIF15; PRKCH; PTPN11; RACGAP1; RAF1; SOS1;	ACTB|IDBG-7590|ENSG00000075624|60|; GATA6|IDBG-1469|ENSG00000141448|2627|; ITPR3|IDBG-82972|ENSG00000096433|3710|; KIF15|IDBG-29195|ENSG00000163808|56992|; PRKCH|IDBG-8479|ENSG00000027075|5583|; PTPN11|IDBG-58105|ENSG00000179295|5781|; RACGAP1|IDBG-32209|ENSG00000161800|29127|; RAF1|IDBG-19277|ENSG00000132155|102724915,5894|; SOS1|IDBG-47279|ENSG00000115904|6654|;
Adaptive Immune System	18371	REACTOME	9606	10	604	0.0151941	0.0340984	ITPR3; KIF15; MIR4720; PTEN; PTPN11; RACGAP1; RAF1; SOS1; TAB2; UBR4;	ITPR3|IDBG-82972|ENSG00000096433|3710|; KIF15|IDBG-29195|ENSG00000163808|56992|; MIR4720|IDBG-719850|ENSG00000261609|8139|; PTEN|IDBG-81409|ENSG00000171862|5728|; PTPN11|IDBG-58105|ENSG00000179295|5781|; RACGAP1|IDBG-32209|ENSG00000161800|29127|; RAF1|IDBG-19277|ENSG00000132155|102724915,5894|; SOS1|IDBG-47279|ENSG00000115904|6654|; TAB2|IDBG-97690|ENSG00000055208|23118|; UBR4|IDBG-92114|ENSG0000…
Effects of PIP2 hydrolysis	13133	REACTOME	9606	2	25	0.0151928	0.0342948	ITPR3; PRKCH;	ITPR3|IDBG-82972|ENSG00000096433|3710|; PRKCH|IDBG-8479|ENSG00000027075|5583|;
Trk receptor signaling mediated by the MAPK pathway	14953	PID NCI	9606	2	25	0.0151928	0.0342948	BRAF; RAF1;	BRAF|IDBG-44351|ENSG00000157764|673|; RAF1|IDBG-19277|ENSG00000132155|102724915,5894|;
VEGFR1 specific signals	15709	PID NCI	9606	2	25	0.0151928	0.0342948	HSP90AA1; PTPN11;	HSP90AA1|IDBG-20861|ENSG00000080824|3320|; PTPN11|IDBG-58105|ENSG00000179295|5781|;
Signaling by SCF-KIT	13325	REACTOME	9606	4	127	0.0155977	0.0348019	PTEN; PTPN11; RAF1; SOS1;	PTEN|IDBG-81409|ENSG00000171862|5728|; PTPN11|IDBG-58105|ENSG00000179295|5781|; RAF1|IDBG-19277|ENSG00000132155|102724915,5894|; SOS1|IDBG-47279|ENSG00000115904|6654|;
Links between pyk2 and map kinases	4153	PID BIOCARTA	9606	2	26	0.016379	0.035922	RAF1; SOS1;	RAF1|IDBG-19277|ENSG00000132155|102724915,5894|; SOS1|IDBG-47279|ENSG00000115904|6654|;
Pdgf signaling pathway	4071	PID BIOCARTA	9606	2	26	0.016379	0.035922	RAF1; SOS1;	RAF1|IDBG-19277|ENSG00000132155|102724915,5894|; SOS1|IDBG-47279|ENSG00000115904|6654|;
Role of erk5 in neuronal survival pathway	4147	PID BIOCARTA	9606	2	26	0.016379	0.035922	RAF1; SOS1;	RAF1|IDBG-19277|ENSG00000132155|102724915,5894|; SOS1|IDBG-47279|ENSG00000115904|6654|;
Signal Transduction	17980	REACTOME	9606	23	1965	0.0166014	0.0362042	ACTB; AKAP13; BRAF; CTNNB1; FLT4; HSP90AA1; ITPR3; JAG1; MLL2; NGFR; NOTCH1; NOTCH2; PRKCH; PTEN; PTPN11; RACGAP1; RAF1; ROCK2; SMAD2; SOS1; TAB2; TJP2; TSC1;	ACTB|IDBG-7590|ENSG00000075624|60|; AKAP13|IDBG-28095|ENSG00000170776|11214|; BRAF|IDBG-44351|ENSG00000157764|673|; CTNNB1|IDBG-27347|ENSG00000168036|1499|; FLT4|IDBG-62355|ENSG00000037280|2324|; HSP90AA1|IDBG-20861|ENSG00000080824|3320|; ITPR3|IDBG-82972|ENSG00000096433|3710|; JAG1|IDBG-54207|ENSG00000101384|182|; MLL2|IDBG-30867|ENSG00000167548|8085|; NGFR|IDBG-57653|ENSG00000064300|4804|; NOTC…
Natural killer cell mediated cytotoxicity	578	KEGG	9606	4	130	0.0168569	0.0365547	BRAF; PTPN11; RAF1; SOS1;	BRAF|IDBG-44351|ENSG00000157764|673|; PTPN11|IDBG-58105|ENSG00000179295|5781|; RAF1|IDBG-19277|ENSG00000132155|102724915,5894|; SOS1|IDBG-47279|ENSG00000115904|6654|;
Melanoma	490	KEGG	9606	3	72	0.0171591	0.0370023	BRAF; PTEN; RAF1;	BRAF|IDBG-44351|ENSG00000157764|673|; PTEN|IDBG-81409|ENSG00000171862|5728|; RAF1|IDBG-19277|ENSG00000132155|102724915,5894|;
Cell-Cell communication	17071	REACTOME	9606	4	132	0.0177307	0.0380226	ACTB; DSCAML1; IQGAP1; PTPN11;	ACTB|IDBG-7590|ENSG00000075624|60|; DSCAML1|IDBG-73268|ENSG00000177103|57453|; IQGAP1|IDBG-30204|ENSG00000140575|8826|; PTPN11|IDBG-58105|ENSG00000179295|5781|;
Arrhythmogenic right ventricular cardiomyopathy (ARVC)	4353	KEGG	9606	3	74	0.018452	0.0393506	ACTB; CACNA1C; CTNNB1;	ACTB|IDBG-7590|ENSG00000075624|60|; CACNA1C|IDBG-12068|ENSG00000151067|775|; CTNNB1|IDBG-27347|ENSG00000168036|1499|;
IL2 signaling events mediated by STAT5	15584	PID NCI	9606	2	28	0.0188656	0.0395768	PTPN11; SOS1;	PTPN11|IDBG-58105|ENSG00000179295|5781|; SOS1|IDBG-47279|ENSG00000115904|6654|;
Nectin adhesion pathway	15243	PID NCI	9606	2	28	0.0188656	0.0395768	CTNNB1; IQGAP1;	CTNNB1|IDBG-27347|ENSG00000168036|1499|; IQGAP1|IDBG-30204|ENSG00000140575|8826|;
Role of erbb2 in signal transduction and oncology	4019	PID BIOCARTA	9606	2	28	0.0188656	0.0395768	RAF1; SOS1;	RAF1|IDBG-19277|ENSG00000132155|102724915,5894|; SOS1|IDBG-47279|ENSG00000115904|6654|;
G alpha (12/13) signalling events	13223	REACTOME	9606	3	75	0.0191182	0.0398899	AKAP13; ROCK2; SOS1;	AKAP13|IDBG-28095|ENSG00000170776|11214|; ROCK2|IDBG-29657|ENSG00000134318|9475|; SOS1|IDBG-47279|ENSG00000115904|6654|;
CREB phosphorylation through the activation of Ras	13795	REACTOME	9606	2	29	0.0201649	0.0409666	BRAF; RAF1;	BRAF|IDBG-44351|ENSG00000157764|673|; RAF1|IDBG-19277|ENSG00000132155|102724915,5894|;
Fc epsilon receptor i signaling in mast cells	4183	PID BIOCARTA	9606	2	29	0.0201649	0.0409666	RAF1; SOS1;	RAF1|IDBG-19277|ENSG00000132155|102724915,5894|; SOS1|IDBG-47279|ENSG00000115904|6654|;
Internalization of ErbB1	15162	PID NCI	9606	2	29	0.0201649	0.0409666	RAF1; SOS1;	RAF1|IDBG-19277|ENSG00000132155|102724915,5894|; SOS1|IDBG-47279|ENSG00000115904|6654|;
Thyroid cancer	500	KEGG	9606	2	29	0.0201649	0.0409666	BRAF; CTNNB1;	BRAF|IDBG-44351|ENSG00000157764|673|; CTNNB1|IDBG-27347|ENSG00000168036|1499|;
Notch	15907	NETPATH	9606	3	76	0.0197977	0.0410856	JAG1; NOTCH1; NOTCH2;	JAG1|IDBG-54207|ENSG00000101384|182|; NOTCH1|IDBG-92445|ENSG00000148400|4851|; NOTCH2|IDBG-101546|ENSG00000134250|4853|;
Activated NOTCH1 Transmits Signal to the Nucleus	13295	REACTOME	9606	2	30	0.0215006	0.0425602	JAG1; NOTCH1;	JAG1|IDBG-54207|ENSG00000101384|182|; NOTCH1|IDBG-92445|ENSG00000148400|4851|;
EPO signaling pathway	15297	PID NCI	9606	2	30	0.0215006	0.0425602	PTPN11; SOS1;	PTPN11|IDBG-58105|ENSG00000179295|5781|; SOS1|IDBG-47279|ENSG00000115904|6654|;
Laminin interactions	18928	REACTOME	9606	2	30	0.0215006	0.0425602	LAMB1; LAMC1;	LAMB1|IDBG-35838|ENSG00000091136|3912|; LAMC1|IDBG-105290|ENSG00000135862|3915|;
N-cadherin signaling events	15853	PID NCI	9606	2	30	0.0215006	0.0425602	CTNNB1; PTPN11;	CTNNB1|IDBG-27347|ENSG00000168036|1499|; PTPN11|IDBG-58105|ENSG00000179295|5781|;
Pre-NOTCH Transcription and Translation	13300	REACTOME	9606	2	30	0.0215006	0.0425602	NOTCH1; NOTCH2;	NOTCH1|IDBG-92445|ENSG00000148400|4851|; NOTCH2|IDBG-101546|ENSG00000134250|4853|;
Gastrin-CREB signalling pathway via PKC and MAPK	13219	REACTOME	9606	5	212	0.0221142	0.0435514	ITPR3; PRKCH; PTPN11; RAF1; SOS1;	ITPR3|IDBG-82972|ENSG00000096433|3710|; PRKCH|IDBG-8479|ENSG00000027075|5583|; PTPN11|IDBG-58105|ENSG00000179295|5781|; RAF1|IDBG-19277|ENSG00000132155|102724915,5894|; SOS1|IDBG-47279|ENSG00000115904|6654|;
Factors involved in megakaryocyte development and platelet production	13101	REACTOME	9606	4	142	0.0225228	0.044131	ACTB; GATA6; KIF15; RACGAP1;	ACTB|IDBG-7590|ENSG00000075624|60|; GATA6|IDBG-1469|ENSG00000141448|2627|; KIF15|IDBG-29195|ENSG00000163808|56992|; RACGAP1|IDBG-32209|ENSG00000161800|29127|;
Bcr signaling pathway	4023	PID BIOCARTA	9606	2	31	0.0228722	0.0441433	RAF1; SOS1;	RAF1|IDBG-19277|ENSG00000132155|102724915,5894|; SOS1|IDBG-47279|ENSG00000115904|6654|;
Interaction between L1 and Ankyrins	13875	REACTOME	9606	2	31	0.0228722	0.0441433	ACTB; SCN10A;	ACTB|IDBG-7590|ENSG00000075624|60|; SCN10A|IDBG-26173|ENSG00000185313|6336|;
Negative regulation of FGFR signaling	13306	REACTOME	9606	2	31	0.0228722	0.0441433	BRAF; PTPN11;	BRAF|IDBG-44351|ENSG00000157764|673|; PTPN11|IDBG-58105|ENSG00000179295|5781|;
EPHA-mediated growth cone collapse	18626	REACTOME	9606	2	32	0.024279	0.0457155	HSP90AA1; ROCK2;	HSP90AA1|IDBG-20861|ENSG00000080824|3320|; ROCK2|IDBG-29657|ENSG00000134318|9475|;
Phospholipids as signalling intermediaries	3981	PID BIOCARTA	9606	2	32	0.024279	0.0457155	RAF1; SOS1;	RAF1|IDBG-19277|ENSG00000132155|102724915,5894|; SOS1|IDBG-47279|ENSG00000115904|6654|;
Role of egf receptor transactivation by gpcrs in cardiac hypertrophy	3987	PID BIOCARTA	9606	2	32	0.024279	0.0457155	RAF1; SOS1;	RAF1|IDBG-19277|ENSG00000132155|102724915,5894|; SOS1|IDBG-47279|ENSG00000115904|6654|;
Signaling by NOTCH2	18259	REACTOME	9606	2	32	0.024279	0.0457155	JAG1; NOTCH2;	JAG1|IDBG-54207|ENSG00000101384|182|; NOTCH2|IDBG-101546|ENSG00000134250|4853|;
p75 NTR receptor-mediated signalling	17826	REACTOME	9606	3	82	0.0241534	0.046384	AKAP13; NGFR; SOS1;	AKAP13|IDBG-28095|ENSG00000170776|11214|; NGFR|IDBG-57653|ENSG00000064300|4804|; SOS1|IDBG-47279|ENSG00000115904|6654|;
deactivation of the beta-catenin transactivating complex	17798	REACTOME	9606	2	33	0.0257204	0.0479617	CTNNB1; MLL2;	CTNNB1|IDBG-27347|ENSG00000168036|1499|; MLL2|IDBG-30867|ENSG00000167548|8085|;
IL3	15919	NETPATH	9606	3	84	0.0257114	0.0481777	PTPN11; RAF1; SOS1;	PTPN11|IDBG-58105|ENSG00000179295|5781|; RAF1|IDBG-19277|ENSG00000132155|102724915,5894|; SOS1|IDBG-47279|ENSG00000115904|6654|;
IL6	15922	NETPATH	9606	3	85	0.0265103	0.049197	HSP90AA1; PTPN11; SOS1;	HSP90AA1|IDBG-20861|ENSG00000080824|3320|; PTPN11|IDBG-58105|ENSG00000179295|5781|; SOS1|IDBG-47279|ENSG00000115904|6654|;
Angiotensin ii mediated activation of jnk pathway via pyk2 dependent signaling	4049	PID BIOCARTA	9606	2	34	0.0271959	0.0497517	RAF1; SOS1;	RAF1|IDBG-19277|ENSG00000132155|102724915,5894|; SOS1|IDBG-47279|ENSG00000115904|6654|;
E-cadherin signaling in the nascent adherens junction	14942	PID NCI	9606	2	34	0.0271959	0.0497517	CTNNB1; IQGAP1;	CTNNB1|IDBG-27347|ENSG00000168036|1499|; IQGAP1|IDBG-30204|ENSG00000140575|8826|;
LKB1 signaling events	15286	PID NCI	9606	2	34	0.0271959	0.0497517	HSP90AA1; TSC1;	HSP90AA1|IDBG-20861|ENSG00000080824|3320|; TSC1|IDBG-90470|ENSG00000165699|7248|;
IL11	16509	NETPATH	9606	2	35	0.0287048	0.0522644	PTPN11; RAF1;	PTPN11|IDBG-58105|ENSG00000179295|5781|; RAF1|IDBG-19277|ENSG00000132155|102724915,5894|;
ECM-receptor interaction	468	KEGG	9606	3	88	0.0289865	0.0522841	CHAD; LAMB1; LAMC1;	CHAD|IDBG-58589|ENSG00000136457|1101|; LAMB1|IDBG-35838|ENSG00000091136|3912|; LAMC1|IDBG-105290|ENSG00000135862|3915|;
Small cell lung cancer	527	KEGG	9606	3	88	0.0289865	0.0522841	LAMB1; LAMC1; PTEN;	LAMB1|IDBG-35838|ENSG00000091136|3912|; LAMC1|IDBG-105290|ENSG00000135862|3915|; PTEN|IDBG-81409|ENSG00000171862|5728|;
ErbB signaling pathway	461	KEGG	9606	3	89	0.0298384	0.0533223	BRAF; RAF1; SOS1;	BRAF|IDBG-44351|ENSG00000157764|673|; RAF1|IDBG-19277|ENSG00000132155|102724915,5894|; SOS1|IDBG-47279|ENSG00000115904|6654|;
Fcgamma receptor (FCGR) dependent phagocytosis	18888	REACTOME	9606	3	89	0.0298384	0.0533223	ACTB; HSP90AA1; ITPR3;	ACTB|IDBG-7590|ENSG00000075624|60|; HSP90AA1|IDBG-20861|ENSG00000080824|3320|; ITPR3|IDBG-82972|ENSG00000096433|3710|;
Prion diseases	4396	KEGG	9606	2	36	0.0302466	0.0535559	LAMC1; NOTCH1;	LAMC1|IDBG-105290|ENSG00000135862|3915|; NOTCH1|IDBG-92445|ENSG00000148400|4851|;
Signaling events regulated by Ret tyrosine kinase	15569	PID NCI	9606	2	36	0.0302466	0.0535559	PTPN11; SOS1;	PTPN11|IDBG-58105|ENSG00000179295|5781|; SOS1|IDBG-47279|ENSG00000115904|6654|;
Gap junction	436	KEGG	9606	3	90	0.0307034	0.0541165	ITPR3; RAF1; SOS1;	ITPR3|IDBG-82972|ENSG00000096433|3710|; RAF1|IDBG-19277|ENSG00000132155|102724915,5894|; SOS1|IDBG-47279|ENSG00000115904|6654|;
FCERI mediated Ca+2 mobilization	19496	REACTOME	9606	2	37	0.0318208	0.054834	ITPR3; SOS1;	ITPR3|IDBG-82972|ENSG00000096433|3710|; SOS1|IDBG-47279|ENSG00000115904|6654|;
Nuclear signaling by ERBB4	13262	REACTOME	9606	2	37	0.0318208	0.054834	PTPN11; TAB2;	PTPN11|IDBG-58105|ENSG00000179295|5781|; TAB2|IDBG-97690|ENSG00000055208|23118|;
Post NMDA receptor activation events	18096	REACTOME	9606	2	37	0.0318208	0.054834	BRAF; RAF1;	BRAF|IDBG-44351|ENSG00000157764|673|; RAF1|IDBG-19277|ENSG00000132155|102724915,5894|;
EPH-Ephrin signaling	19189	REACTOME	9606	3	91	0.0315816	0.0551607	ACTB; HSP90AA1; ROCK2;	ACTB|IDBG-7590|ENSG00000075624|60|; HSP90AA1|IDBG-20861|ENSG00000080824|3320|; ROCK2|IDBG-29657|ENSG00000134318|9475|;
Progesterone-mediated oocyte maturation	5712	KEGG	9606	3	91	0.0315816	0.0551607	BRAF; HSP90AA1; RAF1;	BRAF|IDBG-44351|ENSG00000157764|673|; HSP90AA1|IDBG-20861|ENSG00000080824|3320|; RAF1|IDBG-19277|ENSG00000132155|102724915,5894|;
Antigen activates B Cell Receptor (BCR) leading to generation of second messengers	13095	REACTOME	9606	2	38	0.0334266	0.0565907	ITPR3; SOS1;	ITPR3|IDBG-82972|ENSG00000096433|3710|; SOS1|IDBG-47279|ENSG00000115904|6654|;
Bladder cancer	514	KEGG	9606	2	38	0.0334266	0.0565907	BRAF; RAF1;	BRAF|IDBG-44351|ENSG00000157764|673|; RAF1|IDBG-19277|ENSG00000132155|102724915,5894|;
Molecules associated with elastic fibres	13388	REACTOME	9606	2	38	0.0334266	0.0565907	ELN; FBN1;	ELN|IDBG-20555|ENSG00000049540|2006|; FBN1|IDBG-10989|ENSG00000166147|2200|;
Regulation of RAC1 activity	14985	PID NCI	9606	2	38	0.0334266	0.0565907	RACGAP1; SOS1;	RACGAP1|IDBG-32209|ENSG00000161800|29127|; SOS1|IDBG-47279|ENSG00000115904|6654|;
EPHB-mediated forward signaling	17191	REACTOME	9606	2	39	0.0350637	0.0588461	ACTB; ROCK2;	ACTB|IDBG-7590|ENSG00000075624|60|; ROCK2|IDBG-29657|ENSG00000134318|9475|;
Kinesins	13100	REACTOME	9606	2	39	0.0350637	0.0588461	KIF15; RACGAP1;	KIF15|IDBG-29195|ENSG00000163808|56992|; RACGAP1|IDBG-32209|ENSG00000161800|29127|;
Leptin	15926	NETPATH	9606	3	96	0.0361693	0.0604387	PTEN; PTPN11; RAF1;	PTEN|IDBG-81409|ENSG00000171862|5728|; PTPN11|IDBG-58105|ENSG00000179295|5781|; RAF1|IDBG-19277|ENSG00000132155|102724915,5894|;
Actions of nitric oxide in the heart	3993	PID BIOCARTA	9606	2	41	0.0384293	0.0633919	FLT4; HSP90AA1;	FLT4|IDBG-62355|ENSG00000037280|2324|; HSP90AA1|IDBG-20861|ENSG00000080824|3320|;
Activation of NMDA receptor upon glutamate binding and postsynaptic events	18601	REACTOME	9606	2	41	0.0384293	0.0633919	BRAF; RAF1;	BRAF|IDBG-44351|ENSG00000157764|673|; RAF1|IDBG-19277|ENSG00000132155|102724915,5894|;
Netrin-1 signaling	13905	REACTOME	9606	2	41	0.0384293	0.0633919	PTPN11; SLIT3;	PTPN11|IDBG-58105|ENSG00000179295|5781|; SLIT3|IDBG-56989|ENSG00000184347|6586|;
Glucagon-like Peptide-1 (GLP1) regulates insulin secretion	13552	REACTOME	9606	2	42	0.0401567	0.06568	IQGAP1; ITPR3;	IQGAP1|IDBG-30204|ENSG00000140575|8826|; ITPR3|IDBG-82972|ENSG00000096433|3710|;
Insulin Pathway	15835	PID NCI	9606	2	42	0.0401567	0.06568	PTPN11; SOS1;	PTPN11|IDBG-58105|ENSG00000179295|5781|; SOS1|IDBG-47279|ENSG00000115904|6654|;
Downstream signaling in naÔve CD8+ T cells	15166	PID NCI	9606	2	43	0.0419131	0.0668531	BRAF; RAF1;	BRAF|IDBG-44351|ENSG00000157764|673|; RAF1|IDBG-19277|ENSG00000132155|102724915,5894|;
IL6-mediated signaling events	15826	PID NCI	9606	2	43	0.0419131	0.0668531	PTPN11; SOS1;	PTPN11|IDBG-58105|ENSG00000179295|5781|; SOS1|IDBG-47279|ENSG00000115904|6654|;
Notch-mediated HES/HEY network	15284	PID NCI	9606	2	43	0.0419131	0.0668531	GATA6; NOTCH1;	GATA6|IDBG-1469|ENSG00000141448|2627|; NOTCH1|IDBG-92445|ENSG00000148400|4851|;
Role of LAT2/NTAL/LAB on calcium mobilization	17405	REACTOME	9606	3	101	0.0410819	0.0669098	PTEN; PTPN11; SOS1;	PTEN|IDBG-81409|ENSG00000171862|5728|; PTPN11|IDBG-58105|ENSG00000179295|5781|; SOS1|IDBG-47279|ENSG00000115904|6654|;
Alzheimer's disease	521	KEGG	9606	4	172	0.0413072	0.066994	APBB1; CACNA1C; ITPR3; RYR3;	APBB1|IDBG-28785|ENSG00000166313|322|; CACNA1C|IDBG-12068|ENSG00000151067|775|; ITPR3|IDBG-82972|ENSG00000096433|3710|; RYR3|IDBG-5249|ENSG00000198838|6263|;
Immune System	18444	REACTOME	9606	14	1127	0.0416738	0.0673058	ACTB; CFH; CTNNB1; HSP90AA1; ITPR3; KIF15; MIR4720; PTEN; PTPN11; RACGAP1; RAF1; SOS1; TAB2; UBR4;	ACTB|IDBG-7590|ENSG00000075624|60|; CFH|IDBG-105504|ENSG00000000971|3075|; CTNNB1|IDBG-27347|ENSG00000168036|1499|; HSP90AA1|IDBG-20861|ENSG00000080824|3320|; ITPR3|IDBG-82972|ENSG00000096433|3710|; KIF15|IDBG-29195|ENSG00000163808|56992|; MIR4720|IDBG-719850|ENSG00000261609|8139|; PTEN|IDBG-81409|ENSG00000171862|5728|; PTPN11|IDBG-58105|ENSG00000179295|5781|; RACGAP1|IDBG-32209|ENSG00000161800|2…
Downstream TCR signaling	13068	REACTOME	9606	2	44	0.043698	0.0691288	PTEN; TAB2;	PTEN|IDBG-81409|ENSG00000171862|5728|; TAB2|IDBG-97690|ENSG00000055208|23118|;
Integrins in angiogenesis	15117	PID NCI	9606	2	44	0.043698	0.0691288	HSP90AA1; PTPN11;	HSP90AA1|IDBG-20861|ENSG00000080824|3320|; PTPN11|IDBG-58105|ENSG00000179295|5781|;
KitReceptor	15910	NETPATH	9606	3	104	0.0441836	0.0696116	PTPN11; RAF1; SOS1;	PTPN11|IDBG-58105|ENSG00000179295|5781|; RAF1|IDBG-19277|ENSG00000132155|102724915,5894|; SOS1|IDBG-47279|ENSG00000115904|6654|;
Elastic fibre formation	13389	REACTOME	9606	2	45	0.0455109	0.0711223	ELN; FBN1;	ELN|IDBG-20555|ENSG00000049540|2006|; FBN1|IDBG-10989|ENSG00000166147|2200|;
Posttranslational regulation of adherens junction stability and dissassembly	15876	PID NCI	9606	2	45	0.0455109	0.0711223	CTNNB1; IQGAP1;	CTNNB1|IDBG-27347|ENSG00000168036|1499|; IQGAP1|IDBG-30204|ENSG00000140575|8826|;
Pre-NOTCH Expression and Processing	17056	REACTOME	9606	2	46	0.0473513	0.073404	NOTCH1; NOTCH2;	NOTCH1|IDBG-92445|ENSG00000148400|4851|; NOTCH2|IDBG-101546|ENSG00000134250|4853|;
Presenilin action in Notch and Wnt signaling	15094	PID NCI	9606	2	46	0.0473513	0.073404	CTNNB1; NOTCH1;	CTNNB1|IDBG-27347|ENSG00000168036|1499|; NOTCH1|IDBG-92445|ENSG00000148400|4851|;
Chemokine signaling pathway	4389	KEGG	9606	4	181	0.0482664	0.0745233	BRAF; RAF1; ROCK2; SOS1;	BRAF|IDBG-44351|ENSG00000157764|673|; RAF1|IDBG-19277|ENSG00000132155|102724915,5894|; ROCK2|IDBG-29657|ENSG00000134318|9475|; SOS1|IDBG-47279|ENSG00000115904|6654|;
Agrin in postsynaptic differentiation	4033	PID BIOCARTA	9606	2	47	0.0492186	0.0756908	LAMB1; LAMC1;	LAMB1|IDBG-35838|ENSG00000091136|3912|; LAMC1|IDBG-105290|ENSG00000135862|3915|;
Signaling by NOTCH	18790	REACTOME	9606	3	109	0.0496059	0.0759836	JAG1; NOTCH1; NOTCH2;	JAG1|IDBG-54207|ENSG00000101384|182|; NOTCH1|IDBG-92445|ENSG00000148400|4851|; NOTCH2|IDBG-101546|ENSG00000134250|4853|;
Calcium signaling pathway	594	KEGG	9606	4	183	0.0498963	0.0761264	CACNA1A; CACNA1C; ITPR3; RYR3;	CACNA1A|IDBG-31996|ENSG00000141837|100507353,773|; CACNA1C|IDBG-12068|ENSG00000151067|775|; ITPR3|IDBG-82972|ENSG00000096433|3710|; RYR3|IDBG-5249|ENSG00000198838|6263|;
Interleukin-3, 5 and GM-CSF signaling	13082	REACTOME	9606	2	48	0.0511124	0.0776747	PTPN11; SOS1;	PTPN11|IDBG-58105|ENSG00000179295|5781|; SOS1|IDBG-47279|ENSG00000115904|6654|;
Il-2 receptor beta chain in t cell activation	4011	PID BIOCARTA	9606	2	49	0.0530321	0.0799625	RAF1; SOS1;	RAF1|IDBG-19277|ENSG00000132155|102724915,5894|; SOS1|IDBG-47279|ENSG00000115904|6654|;
Type II diabetes mellitus	577	KEGG	9606	2	49	0.0530321	0.0799625	CACNA1A; CACNA1C;	CACNA1A|IDBG-31996|ENSG00000141837|100507353,773|; CACNA1C|IDBG-12068|ENSG00000151067|775|;
Signaling by the B Cell Receptor (BCR)	19561	REACTOME	9606	4	188	0.0541034	0.0812604	ITPR3; PTEN; PTPN11; SOS1;	ITPR3|IDBG-82972|ENSG00000096433|3710|; PTEN|IDBG-81409|ENSG00000171862|5728|; PTPN11|IDBG-58105|ENSG00000179295|5781|; SOS1|IDBG-47279|ENSG00000115904|6654|;
FGF signaling pathway	15346	PID NCI	9606	2	51	0.0569476	0.0852006	PTPN11; SOS1;	PTPN11|IDBG-58105|ENSG00000179295|5781|; SOS1|IDBG-47279|ENSG00000115904|6654|;
Generic Transcription Pathway	13742	REACTOME	9606	7	458	0.057787	0.0861227	NOTCH1; NOTCH2; SMAD2; TBX5; ZNF268; ZNF500; ZNF675;	NOTCH1|IDBG-92445|ENSG00000148400|4851|; NOTCH2|IDBG-101546|ENSG00000134250|4853|; SMAD2|IDBG-3127|ENSG00000175387|4087|; TBX5|IDBG-58949|ENSG00000089225|6910|; ZNF268|IDBG-66258|ENSG00000090612|10795|; ZNF500|IDBG-13081|ENSG00000103199|26048|; ZNF675|IDBG-41463|ENSG00000197372|171392|;
Taste transduction	547	KEGG	9606	2	52	0.0589423	0.0875066	CACNA1A; ITPR3;	CACNA1A|IDBG-31996|ENSG00000141837|100507353,773|; ITPR3|IDBG-82972|ENSG00000096433|3710|;
Golgi Associated Vesicle Biogenesis	13839	REACTOME	9606	2	53	0.060961	0.0898128	CPD; IGF2R;	CPD|IDBG-38962|ENSG00000108582|1362|; IGF2R|IDBG-98588|ENSG00000197081|3482|;
Vibrio cholerae infection	420	KEGG	9606	2	53	0.060961	0.0898128	ACTB; TJP2;	ACTB|IDBG-7590|ENSG00000075624|60|; TJP2|IDBG-69307|ENSG00000119139|9414|;
Toxoplasmosis	10385	KEGG	9606	3	119	0.0613754	0.0900795	LAMB1; LAMC1; TAB2;	LAMB1|IDBG-35838|ENSG00000091136|3912|; LAMC1|IDBG-105290|ENSG00000135862|3915|; TAB2|IDBG-97690|ENSG00000055208|23118|;
Disease	19807	REACTOME	9606	14	1192	0.0617442	0.0902776	BRAF; CTNNB1; HSP90AA1; ITPR3; JAG1; MLL2; NOTCH1; PTEN; PTPN11; PYGL; RAF1; RPL5; SMAD2; SOS1;	BRAF|IDBG-44351|ENSG00000157764|673|; CTNNB1|IDBG-27347|ENSG00000168036|1499|; HSP90AA1|IDBG-20861|ENSG00000080824|3320|; ITPR3|IDBG-82972|ENSG00000096433|3710|; JAG1|IDBG-54207|ENSG00000101384|182|; MLL2|IDBG-30867|ENSG00000167548|8085|; NOTCH1|IDBG-92445|ENSG00000148400|4851|; PTEN|IDBG-81409|ENSG00000171862|5728|; PTPN11|IDBG-58105|ENSG00000179295|5781|; PYGL|IDBG-6391|ENSG00000100504|5836|; R…
Rho GTPase cycle	13266	REACTOME	9606	3	120	0.0626185	0.0908674	AKAP13; RACGAP1; SOS1;	AKAP13|IDBG-28095|ENSG00000170776|11214|; RACGAP1|IDBG-32209|ENSG00000161800|29127|; SOS1|IDBG-47279|ENSG00000115904|6654|;
Signaling by Rho GTPases	17273	REACTOME	9606	3	120	0.0626185	0.0908674	AKAP13; RACGAP1; SOS1;	AKAP13|IDBG-28095|ENSG00000170776|11214|; RACGAP1|IDBG-32209|ENSG00000161800|29127|; SOS1|IDBG-47279|ENSG00000115904|6654|;
T cell receptor signaling pathway	4156	PID BIOCARTA	9606	2	54	0.0630034	0.0910835	RAF1; SOS1;	RAF1|IDBG-19277|ENSG00000132155|102724915,5894|; SOS1|IDBG-47279|ENSG00000115904|6654|;
Constitutive Signaling by NOTCH1 HD+PEST Domain Mutants	13720	REACTOME	9606	2	56	0.0671569	0.0963664	JAG1; NOTCH1;	JAG1|IDBG-54207|ENSG00000101384|182|; NOTCH1|IDBG-92445|ENSG00000148400|4851|;
Constitutive Signaling by NOTCH1 PEST Domain Mutants	13718	REACTOME	9606	2	56	0.0671569	0.0963664	JAG1; NOTCH1;	JAG1|IDBG-54207|ENSG00000101384|182|; NOTCH1|IDBG-92445|ENSG00000148400|4851|;
NOD-like receptor signaling pathway	8112	KEGG	9606	2	57	0.0692671	0.0990264	HSP90AA1; TAB2;	HSP90AA1|IDBG-20861|ENSG00000080824|3320|; TAB2|IDBG-97690|ENSG00000055208|23118|;
GPCR signaling	16218	INOH	9606	5	293	0.0710178	0.101155	BRAF; ITPR3; JAG1; PRKCH; RAF1;	BRAF|IDBG-44351|ENSG00000157764|673|; ITPR3|IDBG-82972|ENSG00000096433|3710|; JAG1|IDBG-54207|ENSG00000101384|182|; PRKCH|IDBG-8479|ENSG00000027075|5583|; RAF1|IDBG-19277|ENSG00000132155|102724915,5894|;
MAP kinase activation in TLR cascade	18088	REACTOME	9606	2	59	0.0735525	0.103997	PTPN11; TAB2;	PTPN11|IDBG-58105|ENSG00000179295|5781|; TAB2|IDBG-97690|ENSG00000055208|23118|;
Non-integrin membrane-ECM interactions	18527	REACTOME	9606	2	59	0.0735525	0.103997	LAMB1; LAMC1;	LAMB1|IDBG-35838|ENSG00000091136|3912|; LAMC1|IDBG-105290|ENSG00000135862|3915|;
Clathrin derived vesicle budding	13840	REACTOME	9606	2	60	0.0757267	0.105908	CPD; IGF2R;	CPD|IDBG-38962|ENSG00000108582|1362|; IGF2R|IDBG-98588|ENSG00000197081|3482|;
PI3K Cascade	13278	REACTOME	9606	2	60	0.0757267	0.105908	PTPN11; TSC1;	PTPN11|IDBG-58105|ENSG00000179295|5781|; TSC1|IDBG-90470|ENSG00000165699|7248|;
trans-Golgi Network Vesicle Budding	16988	REACTOME	9606	2	60	0.0757267	0.105908	CPD; IGF2R;	CPD|IDBG-38962|ENSG00000108582|1362|; IGF2R|IDBG-98588|ENSG00000197081|3482|;
CDC42 signaling events	15467	PID NCI	9606	2	61	0.0779214	0.107805	CTNNB1; IQGAP1;	CTNNB1|IDBG-27347|ENSG00000168036|1499|; IQGAP1|IDBG-30204|ENSG00000140575|8826|;
Ca2+ pathway	16886	REACTOME	9606	2	61	0.0779214	0.107805	CTNNB1; ITPR3;	CTNNB1|IDBG-27347|ENSG00000168036|1499|; ITPR3|IDBG-82972|ENSG00000096433|3710|;
TCR signaling	17097	REACTOME	9606	2	61	0.0779214	0.107805	PTEN; TAB2;	PTEN|IDBG-81409|ENSG00000171862|5728|; TAB2|IDBG-97690|ENSG00000055208|23118|;
Shigellosis	10374	KEGG	9606	2	62	0.0801361	0.110473	ACTB; ROCK2;	ACTB|IDBG-7590|ENSG00000075624|60|; ROCK2|IDBG-29657|ENSG00000134318|9475|;
Platelet activation, signaling and aggregation	17662	REACTOME	9606	4	219	0.0843232	0.115421	ITPR3; PRKCH; RAF1; SOS1;	ITPR3|IDBG-82972|ENSG00000096433|3710|; PRKCH|IDBG-8479|ENSG00000027075|5583|; RAF1|IDBG-19277|ENSG00000132155|102724915,5894|; SOS1|IDBG-47279|ENSG00000115904|6654|;
Hepatitis C	10404	KEGG	9606	3	136	0.0840595	0.11547	BRAF; RAF1; SOS1;	BRAF|IDBG-44351|ENSG00000157764|673|; RAF1|IDBG-19277|ENSG00000132155|102724915,5894|; SOS1|IDBG-47279|ENSG00000115904|6654|;
TGF_beta_Receptor	15911	NETPATH	9606	4	220	0.0854133	0.1165	CTNNB1; RAF1; SMAD2; SOS1;	CTNNB1|IDBG-27347|ENSG00000168036|1499|; RAF1|IDBG-19277|ENSG00000132155|102724915,5894|; SMAD2|IDBG-3127|ENSG00000175387|4087|; SOS1|IDBG-47279|ENSG00000115904|6654|;
Regulation of actin dynamics for phagocytic cup formation	13005	REACTOME	9606	2	66	0.0891867	0.120371	ACTB; HSP90AA1;	ACTB|IDBG-7590|ENSG00000075624|60|; HSP90AA1|IDBG-20861|ENSG00000080824|3320|;
Semaphorin interactions	17105	REACTOME	9606	2	66	0.0891867	0.120371	HSP90AA1; ROCK2;	HSP90AA1|IDBG-20861|ENSG00000080824|3320|; ROCK2|IDBG-29657|ENSG00000134318|9475|;
formation of the beta-catenin:TCF transactivating complex	19208	REACTOME	9606	2	66	0.0891867	0.120371	CTNNB1; MLL2;	CTNNB1|IDBG-27347|ENSG00000168036|1499|; MLL2|IDBG-30867|ENSG00000167548|8085|;
AP-1 transcription factor network	15318	PID NCI	9606	2	67	0.0914953	0.123056	CTNNB1; PTEN;	CTNNB1|IDBG-27347|ENSG00000168036|1499|; PTEN|IDBG-81409|ENSG00000171862|5728|;
FBXW7 Mutants and NOTCH1 in Cancer	17874	REACTOME	9606	2	70	0.0985251	0.128049	JAG1; NOTCH1;	JAG1|IDBG-54207|ENSG00000101384|182|; NOTCH1|IDBG-92445|ENSG00000148400|4851|;
IL1	15917	NETPATH	9606	2	70	0.0985251	0.128049	PTPN11; TAB2;	PTPN11|IDBG-58105|ENSG00000179295|5781|; TAB2|IDBG-97690|ENSG00000055208|23118|;
Regulation of nuclear SMAD2/3 signaling	15480	PID NCI	9606	2	70	0.0985251	0.128049	LAMC1; SMAD2;	LAMC1|IDBG-105290|ENSG00000135862|3915|; SMAD2|IDBG-3127|ENSG00000175387|4087|;
Signaling by NOTCH1	19096	REACTOME	9606	2	70	0.0985251	0.128049	JAG1; NOTCH1;	JAG1|IDBG-54207|ENSG00000101384|182|; NOTCH1|IDBG-92445|ENSG00000148400|4851|;
Signaling by NOTCH1 HD Domain Mutants in Cancer	19129	REACTOME	9606	2	70	0.0985251	0.128049	JAG1; NOTCH1;	JAG1|IDBG-54207|ENSG00000101384|182|; NOTCH1|IDBG-92445|ENSG00000148400|4851|;
Signaling by NOTCH1 HD+PEST Domain Mutants in Cancer	18776	REACTOME	9606	2	70	0.0985251	0.128049	JAG1; NOTCH1;	JAG1|IDBG-54207|ENSG00000101384|182|; NOTCH1|IDBG-92445|ENSG00000148400|4851|;
Signaling by NOTCH1 PEST Domain Mutants in Cancer	18501	REACTOME	9606	2	70	0.0985251	0.128049	JAG1; NOTCH1;	JAG1|IDBG-54207|ENSG00000101384|182|; NOTCH1|IDBG-92445|ENSG00000148400|4851|;
Signaling by NOTCH1 in Cancer	17392	REACTOME	9606	2	70	0.0985251	0.128049	JAG1; NOTCH1;	JAG1|IDBG-54207|ENSG00000101384|182|; NOTCH1|IDBG-92445|ENSG00000148400|4851|;
Signaling by NOTCH1 t(7;9)(NOTCH1:M1580_K2555) Translocation Mutant	16917	REACTOME	9606	2	70	0.0985251	0.128049	JAG1; NOTCH1;	JAG1|IDBG-54207|ENSG00000101384|182|; NOTCH1|IDBG-92445|ENSG00000148400|4851|;
Glucocorticoid receptor regulatory network	15321	PID NCI	9606	2	69	0.0961649	0.128888	HSP90AA1; SUV420H1;	HSP90AA1|IDBG-20861|ENSG00000080824|3320|; SUV420H1|IDBG-61304|ENSG00000110066|51111|;
Fc epsilon RI signaling pathway	435	KEGG	9606	2	71	0.100902	0.130698	RAF1; SOS1;	RAF1|IDBG-19277|ENSG00000132155|102724915,5894|; SOS1|IDBG-47279|ENSG00000115904|6654|;
Metabolism of nucleotides	13637	REACTOME	9606	2	72	0.103294	0.13335	CAD; DGUOK;	CAD|IDBG-37744|ENSG00000084774|790|; DGUOK|IDBG-56773|ENSG00000114956|1716|;
Constitutive PI3K/AKT Signaling in Cancer	13715	REACTOME	9606	2	73	0.105703	0.136004	PTEN; PTPN11;	PTEN|IDBG-81409|ENSG00000171862|5728|; PTPN11|IDBG-58105|ENSG00000179295|5781|;
B cell receptor signaling pathway	532	KEGG	9606	2	74	0.108126	0.137745	RAF1; SOS1;	RAF1|IDBG-19277|ENSG00000132155|102724915,5894|; SOS1|IDBG-47279|ENSG00000115904|6654|;
ECM proteoglycans	18499	REACTOME	9606	2	74	0.108126	0.137745	LAMB1; LAMC1;	LAMB1|IDBG-35838|ENSG00000091136|3912|; LAMC1|IDBG-105290|ENSG00000135862|3915|;
IL4	15920	NETPATH	9606	2	74	0.108126	0.137745	PTPN11; SOS1;	PTPN11|IDBG-58105|ENSG00000179295|5781|; SOS1|IDBG-47279|ENSG00000115904|6654|;
Gastric acid secretion	10356	KEGG	9606	2	76	0.113018	0.143033	ACTB; ITPR3;	ACTB|IDBG-7590|ENSG00000075624|60|; ITPR3|IDBG-82972|ENSG00000096433|3710|;
Platelet homeostasis	13108	REACTOME	9606	2	76	0.113018	0.143033	ITPR3; PTPN11;	ITPR3|IDBG-82972|ENSG00000096433|3710|; PTPN11|IDBG-58105|ENSG00000179295|5781|;
Bacterial invasion of epithelial cells	10364	KEGG	9606	2	77	0.115485	0.145678	ACTB; CTNNB1;	ACTB|IDBG-7590|ENSG00000075624|60|; CTNNB1|IDBG-27347|ENSG00000168036|1499|;
Validated targets of C-MYC transcriptional activation	15279	PID NCI	9606	2	78	0.117967	0.148323	CAD; HSP90AA1;	CAD|IDBG-37744|ENSG00000084774|790|; HSP90AA1|IDBG-20861|ENSG00000080824|3320|;
Phosphatidylinositol signaling system	528	KEGG	9606	2	82	0.128024	0.160445	ITPR3; PTEN;	ITPR3|IDBG-82972|ENSG00000096433|3710|; PTEN|IDBG-81409|ENSG00000171862|5728|;
Hypertrophic cardiomyopathy (HCM)	4395	KEGG	9606	2	83	0.130569	0.161538	ACTB; CACNA1C;	ACTB|IDBG-7590|ENSG00000075624|60|; CACNA1C|IDBG-12068|ENSG00000151067|775|;
MyD88 cascade initiated on plasma membrane	13043	REACTOME	9606	2	83	0.130569	0.161538	PTPN11; TAB2;	PTPN11|IDBG-58105|ENSG00000179295|5781|; TAB2|IDBG-97690|ENSG00000055208|23118|;
Toll Like Receptor 10 (TLR10) Cascade	13044	REACTOME	9606	2	83	0.130569	0.161538	PTPN11; TAB2;	PTPN11|IDBG-58105|ENSG00000179295|5781|; TAB2|IDBG-97690|ENSG00000055208|23118|;
Toll Like Receptor 5 (TLR5) Cascade	13048	REACTOME	9606	2	83	0.130569	0.161538	PTPN11; TAB2;	PTPN11|IDBG-58105|ENSG00000179295|5781|; TAB2|IDBG-97690|ENSG00000055208|23118|;
RANKL	15925	NETPATH	9606	2	84	0.133127	0.163653	HSP90AA1; TAB2;	HSP90AA1|IDBG-20861|ENSG00000080824|3320|; TAB2|IDBG-97690|ENSG00000055208|23118|;
TRAF6 mediated induction of NFkB and MAP kinases upon TLR7/8 or 9 activation	13040	REACTOME	9606	2	84	0.133127	0.163653	PTPN11; TAB2;	PTPN11|IDBG-58105|ENSG00000179295|5781|; TAB2|IDBG-97690|ENSG00000055208|23118|;
PI-3K cascade	13309	REACTOME	9606	2	85	0.135696	0.164197	PTEN; PTPN11;	PTEN|IDBG-81409|ENSG00000171862|5728|; PTPN11|IDBG-58105|ENSG00000179295|5781|;
PI3K events in ERBB2 signaling	13286	REACTOME	9606	2	85	0.135696	0.164197	PTEN; PTPN11;	PTEN|IDBG-81409|ENSG00000171862|5728|; PTPN11|IDBG-58105|ENSG00000179295|5781|;
PI3K events in ERBB4 signaling	13263	REACTOME	9606	2	85	0.135696	0.164197	PTEN; PTPN11;	PTEN|IDBG-81409|ENSG00000171862|5728|; PTPN11|IDBG-58105|ENSG00000179295|5781|;
PI3K/AKT Signaling in Cancer	19195	REACTOME	9606	2	85	0.135696	0.164197	PTEN; PTPN11;	PTEN|IDBG-81409|ENSG00000171862|5728|; PTPN11|IDBG-58105|ENSG00000179295|5781|;
PIP3 activates AKT signaling	12989	REACTOME	9606	2	85	0.135696	0.164197	PTEN; PTPN11;	PTEN|IDBG-81409|ENSG00000171862|5728|; PTPN11|IDBG-58105|ENSG00000179295|5781|;
MyD88 dependent cascade initiated on endosome	13041	REACTOME	9606	2	86	0.138276	0.166276	PTPN11; TAB2;	PTPN11|IDBG-58105|ENSG00000179295|5781|; TAB2|IDBG-97690|ENSG00000055208|23118|;
Toll Like Receptor 7/8 (TLR7/8) Cascade	16831	REACTOME	9606	2	86	0.138276	0.166276	PTPN11; TAB2;	PTPN11|IDBG-58105|ENSG00000179295|5781|; TAB2|IDBG-97690|ENSG00000055208|23118|;
GAB1 signalosome	13212	REACTOME	9606	2	88	0.14347	0.170924	PTEN; PTPN11;	PTEN|IDBG-81409|ENSG00000171862|5728|; PTPN11|IDBG-58105|ENSG00000179295|5781|;
PI3K/AKT activation	13178	REACTOME	9606	2	88	0.14347	0.170924	PTEN; PTPN11;	PTEN|IDBG-81409|ENSG00000171862|5728|; PTPN11|IDBG-58105|ENSG00000179295|5781|;
Extracellular matrix organization	17095	REACTOME	9606	4	266	0.142612	0.170957	ELN; FBN1; LAMB1; LAMC1;	ELN|IDBG-20555|ENSG00000049540|2006|; FBN1|IDBG-10989|ENSG00000166147|2200|; LAMB1|IDBG-35838|ENSG00000091136|3912|; LAMC1|IDBG-105290|ENSG00000135862|3915|;
Cytokine Signaling in Immune system	17418	REACTOME	9606	4	267	0.143996	0.171023	PTPN11; RAF1; SOS1; TAB2;	PTPN11|IDBG-58105|ENSG00000179295|5781|; RAF1|IDBG-19277|ENSG00000132155|102724915,5894|; SOS1|IDBG-47279|ENSG00000115904|6654|; TAB2|IDBG-97690|ENSG00000055208|23118|;
Toll Like Receptor 9 (TLR9) Cascade	13042	REACTOME	9606	2	89	0.146082	0.172968	PTPN11; TAB2;	PTPN11|IDBG-58105|ENSG00000179295|5781|; TAB2|IDBG-97690|ENSG00000055208|23118|;
Dilated cardiomyopathy	5714	KEGG	9606	2	90	0.148704	0.175534	ACTB; CACNA1C;	ACTB|IDBG-7590|ENSG00000075624|60|; CACNA1C|IDBG-12068|ENSG00000151067|775|;
Salivary secretion	10375	KEGG	9606	2	91	0.151336	0.178097	ITPR3; RYR3;	ITPR3|IDBG-82972|ENSG00000096433|3710|; RYR3|IDBG-5249|ENSG00000198838|6263|;
MyD88:Mal cascade initiated on plasma membrane	13034	REACTOME	9606	2	92	0.153977	0.180107	PTPN11; TAB2;	PTPN11|IDBG-58105|ENSG00000179295|5781|; TAB2|IDBG-97690|ENSG00000055208|23118|;
Toll Like Receptor TLR6:TLR2 Cascade	13036	REACTOME	9606	2	92	0.153977	0.180107	PTPN11; TAB2;	PTPN11|IDBG-58105|ENSG00000179295|5781|; TAB2|IDBG-97690|ENSG00000055208|23118|;
Fc gamma R-mediated phagocytosis	4359	KEGG	9606	2	93	0.156628	0.182654	ASAP3; RAF1;	ASAP3|IDBG-93928|ENSG00000088280|55616|; RAF1|IDBG-19277|ENSG00000132155|102724915,5894|;
Toll Like Receptor 2 (TLR2) Cascade	17710	REACTOME	9606	2	95	0.161955	0.187732	PTPN11; TAB2;	PTPN11|IDBG-58105|ENSG00000179295|5781|; TAB2|IDBG-97690|ENSG00000055208|23118|;
Toll Like Receptor TLR1:TLR2 Cascade	13035	REACTOME	9606	2	95	0.161955	0.187732	PTPN11; TAB2;	PTPN11|IDBG-58105|ENSG00000179295|5781|; TAB2|IDBG-97690|ENSG00000055208|23118|;
MyD88-independent cascade	13030	REACTOME	9606	2	97	0.167316	0.192214	PTPN11; TAB2;	PTPN11|IDBG-58105|ENSG00000179295|5781|; TAB2|IDBG-97690|ENSG00000055208|23118|;
TRIF-mediated TLR3/TLR4 signaling	19507	REACTOME	9606	2	97	0.167316	0.192214	PTPN11; TAB2;	PTPN11|IDBG-58105|ENSG00000179295|5781|; TAB2|IDBG-97690|ENSG00000055208|23118|;
Toll Like Receptor 3 (TLR3) Cascade	13031	REACTOME	9606	2	97	0.167316	0.192214	PTPN11; TAB2;	PTPN11|IDBG-58105|ENSG00000179295|5781|; TAB2|IDBG-97690|ENSG00000055208|23118|;
Cell surface interactions at the vascular wall	13112	REACTOME	9606	2	98	0.170008	0.194727	PTPN11; SOS1;	PTPN11|IDBG-58105|ENSG00000179295|5781|; SOS1|IDBG-47279|ENSG00000115904|6654|;
Melanogenesis	595	KEGG	9606	2	101	0.178128	0.202824	CTNNB1; RAF1;	CTNNB1|IDBG-27347|ENSG00000168036|1499|; RAF1|IDBG-19277|ENSG00000132155|102724915,5894|;
Stimuli-sensing channels	13099	REACTOME	9606	2	101	0.178128	0.202824	RAF1; RYR3;	RAF1|IDBG-19277|ENSG00000132155|102724915,5894|; RYR3|IDBG-5249|ENSG00000198838|6263|;
Chromatin modifying enzymes	19015	REACTOME	9606	3	193	0.180038	0.203796	ACTB; CHD4; KDM5A;	ACTB|IDBG-7590|ENSG00000075624|60|; CHD4|IDBG-14532|ENSG00000111642|1108|; KDM5A|IDBG-11318|ENSG00000073614|5927|;
Chromatin organization	18782	REACTOME	9606	3	193	0.180038	0.203796	ACTB; CHD4; KDM5A;	ACTB|IDBG-7590|ENSG00000075624|60|; CHD4|IDBG-14532|ENSG00000111642|1108|; KDM5A|IDBG-11318|ENSG00000073614|5927|;
Transmission across Chemical Synapses	18918	REACTOME	9606	3	194	0.181932	0.205339	BRAF; CACNA1A; RAF1;	BRAF|IDBG-44351|ENSG00000157764|673|; CACNA1A|IDBG-31996|ENSG00000141837|100507353,773|; RAF1|IDBG-19277|ENSG00000132155|102724915,5894|;
Pyrimidine metabolism	409	KEGG	9606	2	104	0.186309	0.209665	CAD; POLE;	CAD|IDBG-37744|ENSG00000084774|790|; POLE|IDBG-65706|ENSG00000177084|5426|;
T cell receptor signaling pathway	563	KEGG	9606	2	107	0.194543	0.218296	RAF1; SOS1;	RAF1|IDBG-19277|ENSG00000132155|102724915,5894|; SOS1|IDBG-47279|ENSG00000115904|6654|;
Amoebiasis	10358	KEGG	9606	2	109	0.200059	0.223835	LAMB1; LAMC1;	LAMB1|IDBG-35838|ENSG00000091136|3912|; LAMC1|IDBG-105290|ENSG00000135862|3915|;
Activated TLR4 signalling	19190	REACTOME	9606	2	110	0.202825	0.226273	PTPN11; TAB2;	PTPN11|IDBG-58105|ENSG00000179295|5781|; TAB2|IDBG-97690|ENSG00000055208|23118|;
MHC class II antigen presentation	13065	REACTOME	9606	2	111	0.205595	0.228702	KIF15; RACGAP1;	KIF15|IDBG-29195|ENSG00000163808|56992|; RACGAP1|IDBG-32209|ENSG00000161800|29127|;
Membrane Trafficking	19875	REACTOME	9606	3	207	0.207037	0.229645	ACTB; CPD; IGF2R;	ACTB|IDBG-7590|ENSG00000075624|60|; CPD|IDBG-38962|ENSG00000108582|1362|; IGF2R|IDBG-98588|ENSG00000197081|3482|;
Toll Like Receptor 4 (TLR4) Cascade	13046	REACTOME	9606	2	122	0.236303	0.261355	PTPN11; TAB2;	PTPN11|IDBG-58105|ENSG00000179295|5781|; TAB2|IDBG-97690|ENSG00000055208|23118|;
Influenza Viral RNA Transcription and Replication	17866	REACTOME	9606	2	123	0.239111	0.263706	HSP90AA1; RPL5;	HSP90AA1|IDBG-20861|ENSG00000080824|3320|; RPL5|IDBG-100292|ENSG00000122406|6083,6125|;
Axon guidance	494	KEGG	9606	2	128	0.253176	0.278421	ROCK2; SLIT3;	ROCK2|IDBG-29657|ENSG00000134318|9475|; SLIT3|IDBG-56989|ENSG00000184347|6586|;
Direct p53 effectors	15209	PID NCI	9606	2	129	0.255992	0.280719	PRDM1; PTEN;	PRDM1|IDBG-94825|ENSG00000057657|639|; PTEN|IDBG-81409|ENSG00000171862|5728|;
Influenza Life Cycle	19285	REACTOME	9606	2	131	0.261627	0.286086	HSP90AA1; RPL5;	HSP90AA1|IDBG-20861|ENSG00000080824|3320|; RPL5|IDBG-100292|ENSG00000122406|6083,6125|;
Cellular responses to stress	16723	REACTOME	9606	3	240	0.273711	0.298453	CABIN1; HSP90AA1; MINK1;	CABIN1|IDBG-2725|ENSG00000099991|23523|; HSP90AA1|IDBG-20861|ENSG00000080824|3320|; MINK1|IDBG-19945|ENSG00000141503|50488|;
Influenza Infection	16853	REACTOME	9606	2	136	0.275721	0.298955	HSP90AA1; RPL5;	HSP90AA1|IDBG-20861|ENSG00000080824|3320|; RPL5|IDBG-100292|ENSG00000122406|6083,6125|;
Neurotransmitter Receptor Binding And Downstream Transmission In The Postsynaptic Cell	19389	REACTOME	9606	2	136	0.275721	0.298955	BRAF; RAF1;	BRAF|IDBG-44351|ENSG00000157764|673|; RAF1|IDBG-19277|ENSG00000132155|102724915,5894|;
Toll-Like Receptors Cascades	17767	REACTOME	9606	2	140	0.28699	0.309436	PTPN11; TAB2;	PTPN11|IDBG-58105|ENSG00000179295|5781|; TAB2|IDBG-97690|ENSG00000055208|23118|;
Wnt signaling pathway	445	KEGG	9606	2	140	0.28699	0.309436	CTNNB1; ROCK2;	CTNNB1|IDBG-27347|ENSG00000168036|1499|; ROCK2|IDBG-29657|ENSG00000134318|9475|;
beta-catenin independent WNT signaling	17081	REACTOME	9606	2	143	0.295432	0.317651	CTNNB1; ITPR3;	CTNNB1|IDBG-27347|ENSG00000168036|1499|; ITPR3|IDBG-82972|ENSG00000096433|3710|;
Downstream signaling events of B Cell Receptor (BCR)	19698	REACTOME	9606	2	155	0.32904	0.352804	PTEN; PTPN11;	PTEN|IDBG-81409|ENSG00000171862|5728|; PTPN11|IDBG-58105|ENSG00000179295|5781|;
Jak-STAT signaling pathway	568	KEGG	9606	2	158	0.337384	0.360749	PTPN11; SOS1;	PTPN11|IDBG-58105|ENSG00000179295|5781|; SOS1|IDBG-47279|ENSG00000115904|6654|;
Neuronal System	17312	REACTOME	9606	3	274	0.344503	0.367343	BRAF; CACNA1A; RAF1;	BRAF|IDBG-44351|ENSG00000157764|673|; CACNA1A|IDBG-31996|ENSG00000141837|100507353,773|; RAF1|IDBG-19277|ENSG00000132155|102724915,5894|;
Cellular Senescence	18630	REACTOME	9606	2	164	0.353982	0.376411	CABIN1; MINK1;	CABIN1|IDBG-2725|ENSG00000099991|23523|; MINK1|IDBG-19945|ENSG00000141503|50488|;
Ion channel transport	18537	REACTOME	9606	2	169	0.367708	0.389932	RAF1; RYR3;	RAF1|IDBG-19277|ENSG00000132155|102724915,5894|; RYR3|IDBG-5249|ENSG00000198838|6263|;
Protein processing in endoplasmic reticulum	10363	KEGG	9606	2	171	0.373168	0.394638	GANAB; HSP90AA1;	GANAB|IDBG-51371|ENSG00000089597|23193|; HSP90AA1|IDBG-20861|ENSG00000080824|3320|;
Purine metabolism	503	KEGG	9606	2	174	0.381324	0.402162	DGUOK; POLE;	DGUOK|IDBG-56773|ENSG00000114956|1716|; POLE|IDBG-65706|ENSG00000177084|5426|;
Signaling by Wnt	17272	REACTOME	9606	3	294	0.386101	0.40609	CTNNB1; ITPR3; MLL2;	CTNNB1|IDBG-27347|ENSG00000168036|1499|; ITPR3|IDBG-82972|ENSG00000096433|3710|; MLL2|IDBG-30867|ENSG00000167548|8085|;
G alpha (q) signalling events	13217	REACTOME	9606	2	186	0.413495	0.43372	ITPR3; PRKCH;	ITPR3|IDBG-82972|ENSG00000096433|3710|; PRKCH|IDBG-8479|ENSG00000027075|5583|;
RNF mutants show enhanced WNT signaling and proliferation	19131	REACTOME	9606	2	197	0.442267	0.458912	CTNNB1; MLL2;	CTNNB1|IDBG-27347|ENSG00000168036|1499|; MLL2|IDBG-30867|ENSG00000167548|8085|;
TCF dependent signaling in response to WNT	18732	REACTOME	9606	2	197	0.442267	0.458912	CTNNB1; MLL2;	CTNNB1|IDBG-27347|ENSG00000168036|1499|; MLL2|IDBG-30867|ENSG00000167548|8085|;
XAV939 inhibits tankyrase, stabilizing AXIN	19487	REACTOME	9606	2	197	0.442267	0.458912	CTNNB1; MLL2;	CTNNB1|IDBG-27347|ENSG00000168036|1499|; MLL2|IDBG-30867|ENSG00000167548|8085|;
misspliced LRP5 mutants have enhanced beta-catenin-dependent signaling	16943	REACTOME	9606	2	197	0.442267	0.458912	CTNNB1; MLL2;	CTNNB1|IDBG-27347|ENSG00000168036|1499|; MLL2|IDBG-30867|ENSG00000167548|8085|;
Gene Expression	19770	REACTOME	9606	9	1118	0.477644	0.494291	CHD4; NOTCH1; NOTCH2; RPL5; SMAD2; TBX5; ZNF268; ZNF500; ZNF675;	CHD4|IDBG-14532|ENSG00000111642|1108|; NOTCH1|IDBG-92445|ENSG00000148400|4851|; NOTCH2|IDBG-101546|ENSG00000134250|4853|; RPL5|IDBG-100292|ENSG00000122406|6083,6125|; SMAD2|IDBG-3127|ENSG00000175387|4087|; TBX5|IDBG-58949|ENSG00000089225|6910|; ZNF268|IDBG-66258|ENSG00000090612|10795|; ZNF500|IDBG-13081|ENSG00000103199|26048|; ZNF675|IDBG-41463|ENSG00000197372|171392|;
Antigen processing: Ubiquitination & Proteasome degradation	12981	REACTOME	9606	2	212	0.48025	0.495659	MIR4720; UBR4;	MIR4720|IDBG-719850|ENSG00000261609|8139|; UBR4|IDBG-92114|ENSG00000127481|23352|;
Endocytosis	4386	KEGG	9606	2	214	0.485197	0.49943	ASAP3; SMAD2;	ASAP3|IDBG-93928|ENSG00000088280|55616|; SMAD2|IDBG-3127|ENSG00000175387|4087|;
Signaling by WNT in cancer	17000	REACTOME	9606	2	219	0.497441	0.510671	CTNNB1; MLL2;	CTNNB1|IDBG-27347|ENSG00000168036|1499|; MLL2|IDBG-30867|ENSG00000167548|8085|;
Class I MHC mediated antigen processing & presentation	19282	REACTOME	9606	2	256	0.582193	0.596092	MIR4720; UBR4;	MIR4720|IDBG-719850|ENSG00000261609|8139|; UBR4|IDBG-92114|ENSG00000127481|23352|;
Cytokine-cytokine receptor interaction	515	KEGG	9606	2	258	0.58647	0.598882	FLT4; NGFR;	FLT4|IDBG-62355|ENSG00000037280|2324|; NGFR|IDBG-57653|ENSG00000064300|4804|;
Metabolism	19429	REACTOME	9606	11	1535	0.630177	0.641816	CACNA1A; CACNA1C; CAD; CYP21A2; DGUOK; HSP90AA1; IQGAP1; ITPR3; PTEN; PYGL; SCAP;	CACNA1A|IDBG-31996|ENSG00000141837|100507353,773|; CACNA1C|IDBG-12068|ENSG00000151067|775|; CAD|IDBG-37744|ENSG00000084774|790|; CYP21A2|IDBG-80216|ENSG00000231852|1589|; DGUOK|IDBG-56773|ENSG00000114956|1716|; HSP90AA1|IDBG-20861|ENSG00000080824|3320|; IQGAP1|IDBG-30204|ENSG00000140575|8826|; ITPR3|IDBG-82972|ENSG00000096433|3710|; PTEN|IDBG-81409|ENSG00000171862|5728|; PYGL|IDBG-6391|ENSG000001…
Cell Cycle, Mitotic	19119	REACTOME	9606	3	454	0.675828	0.686499	HSP90AA1; MASTL; POLE;	HSP90AA1|IDBG-20861|ENSG00000080824|3320|; MASTL|IDBG-64712|ENSG00000120539|84930|; POLE|IDBG-65706|ENSG00000177084|5426|;
Signaling by GPCR	17449	REACTOME	9606	7	1035	0.681692	0.690638	AKAP13; ITPR3; PRKCH; PTPN11; RAF1; ROCK2; SOS1;	AKAP13|IDBG-28095|ENSG00000170776|11214|; ITPR3|IDBG-82972|ENSG00000096433|3710|; PRKCH|IDBG-8479|ENSG00000027075|5583|; PTPN11|IDBG-58105|ENSG00000179295|5781|; RAF1|IDBG-19277|ENSG00000132155|102724915,5894|; ROCK2|IDBG-29657|ENSG00000134318|9475|; SOS1|IDBG-47279|ENSG00000115904|6654|;
Cell Cycle	18205	REACTOME	9606	3	523	0.765904	0.773924	HSP90AA1; MASTL; POLE;	HSP90AA1|IDBG-20861|ENSG00000080824|3320|; MASTL|IDBG-64712|ENSG00000120539|84930|; POLE|IDBG-65706|ENSG00000177084|5426|;
Metabolism of lipids and lipoproteins	16920	REACTOME	9606	3	554	0.799354	0.805616	CYP21A2; PTEN; SCAP;	CYP21A2|IDBG-80216|ENSG00000231852|1589|; PTEN|IDBG-81409|ENSG00000171862|5728|; SCAP|IDBG-31555|ENSG00000114650|22937|;
GPCR downstream signaling	18003	REACTOME	9606	5	923	0.841318	0.8457	AKAP13; ITPR3; PRKCH; ROCK2; SOS1;	AKAP13|IDBG-28095|ENSG00000170776|11214|; ITPR3|IDBG-82972|ENSG00000096433|3710|; PRKCH|IDBG-8479|ENSG00000027075|5583|; ROCK2|IDBG-29657|ENSG00000134318|9475|; SOS1|IDBG-47279|ENSG00000115904|6654|;
Transmembrane transport of small molecules	16726	REACTOME	9606	3	606	0.846608	0.848807	RAF1; RYR3; SLC6A9;	RAF1|IDBG-19277|ENSG00000132155|102724915,5894|; RYR3|IDBG-5249|ENSG00000198838|6263|; SLC6A9|IDBG-97649|ENSG00000196517|6536|;
Metabolism of proteins	18366	REACTOME	9606	3	678	0.896185	0.896185	ACTB; GANAB; RPL5;	ACTB|IDBG-7590|ENSG00000075624|60|; GANAB|IDBG-51371|ENSG00000089597|23193|; RPL5|IDBG-100292|ENSG00000122406|6083,6125|;

## Sheet: S6
Table S6. InnateDB GO analysis among 127 genes in cases
Pathway Name	Pathway Id	Source Name	Organism	Pathway uploaded gene count	Genes in InnateDB for this entity	Pathway p-value	Pathway p-value (corrected)	Gene Symbols	Genes (Symbol|IDBG-ID|Ensembl|Entrez|Fold Change|P-Value)
protein binding	GO:0005515	molecular function	9606	93	9632	1.86931e-07	0.000300211	ACTB; AKAP12; AKAP13; APBB1; ASAP3; BICD1; BRAF; BRD4; CABIN1; CACNA1A; CACNA1C; CDK13; CFH; CHAD; CHD4; CHD7; CRIM1; CTNNB1; CTR9; DDX3X; DMXL2; DNAJC13; DSCAML1; ELN; FBN1; FBXO10; FEZ1; FLT4; GANAB; GATA6; HEPACAM; HSP90AA1; IGF2R; IQGAP1; ITPR3; JAG1; KDM5A; KRT13; LAMB1; LAMC1; LZTS1; MINK1; MIR4720; MKRN2; MLL2; NAA15; NGFR; NOTCH1; NOTCH2; NR6A1; NSD1; ODZ4; PER3; PHIP; PHRF1; POGZ; PRDM1;…	ACTB|IDBG-7590|ENSG00000075624|60|; AKAP12|IDBG-97940|ENSG00000131016|9590|; AKAP13|IDBG-28095|ENSG00000170776|11214|; APBB1|IDBG-28785|ENSG00000166313|322|; ASAP3|IDBG-93928|ENSG00000088280|55616|; BICD1|IDBG-26225|ENSG00000151746|636|; BRAF|IDBG-44351|ENSG00000157764|673|; BRD4|IDBG-34500|ENSG00000141867|23476|; CABIN1|IDBG-2725|ENSG00000099991|23523|; CACNA1A|IDBG-31996|ENSG00000141837|1005073…
nucleus	GO:0005634	cellular component	9606	64	5730	1.45492e-06	0.000778865	AKAP13; APBB1; BICD1; BOD1L1; BRAF; BRD4; C11orf9; CABIN1; CACNA1A; CAD; CDKL2; CHD4; CHD7; CTNNB1; CTR9; DDX3X; DGUOK; FLT4; GATA6; HIVEP2; HSP90AA1; IGF2R; IQGAP1; ITPR3; KDM5A; KRT13; MASTL; MLL2; NAA15; NOTCH1; NOTCH2; NR6A1; NSD1; ODZ4; PER3; PHIP; POGZ; POLE; PRDM1; PTEN; PTPN11; RABGAP1L; RACGAP1; RAF1; RBFOX2; ROCK2; RPL5; SAMD11; SLX4; SMAD2; SMCR8; SUGP2; TBX5; U2SURP; UBR4; URB2; USP4;…	AKAP13|IDBG-28095|ENSG00000170776|11214|; APBB1|IDBG-28785|ENSG00000166313|322|; BICD1|IDBG-26225|ENSG00000151746|636|; BOD1L1|IDBG-10205|ENSG00000038219|259282|; BRAF|IDBG-44351|ENSG00000157764|673|; BRD4|IDBG-34500|ENSG00000141867|23476|; C11orf9|IDBG-50293|ENSG00000124920|745|; CABIN1|IDBG-2725|ENSG00000099991|23523|; CACNA1A|IDBG-31996|ENSG00000141837|100507353,773|; CAD|IDBG-37744|ENSG000000…
heart development	GO:0007507	biological process	9606	10	203	1.1155e-06	0.000895747	CAD; CTNNB1; FBN1; NOTCH1; PTEN; PTPN11; RAF1; SMAD2; TAB2; TBX5;	CAD|IDBG-37744|ENSG00000084774|790|; CTNNB1|IDBG-27347|ENSG00000168036|1499|; FBN1|IDBG-10989|ENSG00000166147|2200|; NOTCH1|IDBG-92445|ENSG00000148400|4851|; PTEN|IDBG-81409|ENSG00000171862|5728|; PTPN11|IDBG-58105|ENSG00000179295|5781|; RAF1|IDBG-19277|ENSG00000132155|102724915,5894|; SMAD2|IDBG-3127|ENSG00000175387|4087|; TAB2|IDBG-97690|ENSG00000055208|23118|; TBX5|IDBG-58949|ENSG00000089225|6…
axon guidance	GO:0007411	biological process	9606	12	336	2.73174e-06	0.00109679	ACTB; CACNA1C; FEZ1; HSP90AA1; LAMB1; LAMC1; NGFR; PTPN11; RAF1; ROCK2; SLIT3; SOS1;	ACTB|IDBG-7590|ENSG00000075624|60|; CACNA1C|IDBG-12068|ENSG00000151067|775|; FEZ1|IDBG-75464|ENSG00000149557|9638|; HSP90AA1|IDBG-20861|ENSG00000080824|3320|; LAMB1|IDBG-35838|ENSG00000091136|3912|; LAMC1|IDBG-105290|ENSG00000135862|3915|; NGFR|IDBG-57653|ENSG00000064300|4804|; PTPN11|IDBG-58105|ENSG00000179295|5781|; RAF1|IDBG-19277|ENSG00000132155|102724915,5894|; ROCK2|IDBG-29657|ENSG000001343…
cell fate determination	GO:0001709	biological process	9606	4	17	4.26642e-06	0.00137038	CTNNB1; DSCAML1; JAG1; NOTCH2;	CTNNB1|IDBG-27347|ENSG00000168036|1499|; DSCAML1|IDBG-73268|ENSG00000177103|57453|; JAG1|IDBG-54207|ENSG00000101384|182|; NOTCH2|IDBG-101546|ENSG00000134250|4853|;
chromatin binding	GO:0003682	molecular function	9606	12	371	7.50608e-06	0.00172211	APBB1; BRD4; CHD7; CTNNB1; GATA6; KDM5A; NOTCH1; NSD1; POLE; SMAD2; WAC; WHSC1;	APBB1|IDBG-28785|ENSG00000166313|322|; BRD4|IDBG-34500|ENSG00000141867|23476|; CHD7|IDBG-22967|ENSG00000171316|102724260,55636|; CTNNB1|IDBG-27347|ENSG00000168036|1499|; GATA6|IDBG-1469|ENSG00000141448|2627|; KDM5A|IDBG-11318|ENSG00000073614|5927|; NOTCH1|IDBG-92445|ENSG00000148400|4851|; NSD1|IDBG-59534|ENSG00000165671|64324|; POLE|IDBG-65706|ENSG00000177084|5426|; SMAD2|IDBG-3127|ENSG0000017538…
pulmonary valve morphogenesis	GO:0003184	biological process	9606	3	7	1.00653e-05	0.00179609	JAG1; NOTCH1; NOTCH2;	JAG1|IDBG-54207|ENSG00000101384|182|; NOTCH1|IDBG-92445|ENSG00000148400|4851|; NOTCH2|IDBG-101546|ENSG00000134250|4853|;
regulation of stress fiber assembly	GO:0051492	biological process	9606	3	7	1.00653e-05	0.00179609	ASAP3; ROCK2; TSC1;	ASAP3|IDBG-93928|ENSG00000088280|55616|; ROCK2|IDBG-29657|ENSG00000134318|9475|; TSC1|IDBG-90470|ENSG00000165699|7248|;
positive regulation of apoptotic process	GO:0043065	biological process	9606	11	307	7.03058e-06	0.00188185	AKAP13; APBB1; CTNNB1; DDX3X; IGF2R; NGFR; NOTCH1; NOTCH2; PTEN; SOS1; ZNF268;	AKAP13|IDBG-28095|ENSG00000170776|11214|; APBB1|IDBG-28785|ENSG00000166313|322|; CTNNB1|IDBG-27347|ENSG00000168036|1499|; DDX3X|IDBG-229341|ENSG00000215301|1654|; IGF2R|IDBG-98588|ENSG00000197081|3482|; NGFR|IDBG-57653|ENSG00000064300|4804|; NOTCH1|IDBG-92445|ENSG00000148400|4851|; NOTCH2|IDBG-101546|ENSG00000134250|4853|; PTEN|IDBG-81409|ENSG00000171862|5728|; SOS1|IDBG-47279|ENSG00000115904|665…
Notch signaling involved in heart development	GO:0061314	biological process	9606	3	9	2.39206e-05	0.0034924	JAG1; NOTCH1; NOTCH2;	JAG1|IDBG-54207|ENSG00000101384|182|; NOTCH1|IDBG-92445|ENSG00000148400|4851|; NOTCH2|IDBG-101546|ENSG00000134250|4853|;
histone-lysine N-methyltransferase activity	GO:0018024	molecular function	9606	4	25	2.17547e-05	0.0034938	MLL2; NSD1; SUV420H1; WHSC1;	MLL2|IDBG-30867|ENSG00000167548|8085|; NSD1|IDBG-59534|ENSG00000165671|64324|; SUV420H1|IDBG-61304|ENSG00000110066|51111|; WHSC1|IDBG-7100|ENSG00000109685|7468|;
cytoplasm	GO:0005737	cellular component	9606	54	4897	2.99035e-05	0.00400208	ACTB; AKAP12; AKAP13; APBB1; ASAP3; BRAF; BRD4; CABIN1; CACNA1A; CACNA1C; CDKL2; CHD4; CTNNB1; DDX3X; DGUOK; FBXO10; FEZ1; FLT4; HEPACAM; HSP90AA1; IGF2R; IQGAP1; ITPR3; KDM5A; MASTL; MINK1; MIR4720; NAA15; NGFR; NOTCH1; ODZ4; PER3; POGZ; POLE; PRDM1; PRKCH; PTEN; PTPN11; PYGL; RAF1; RBFOX2; RPL5; SLX4; SMAD2; SSH2; TBX5; TJP2; TSC1; UBR4; UNC13C; USP4; WHSC1; WIPI2; ZNF268;	ACTB|IDBG-7590|ENSG00000075624|60|; AKAP12|IDBG-97940|ENSG00000131016|9590|; AKAP13|IDBG-28095|ENSG00000170776|11214|; APBB1|IDBG-28785|ENSG00000166313|322|; ASAP3|IDBG-93928|ENSG00000088280|55616|; BRAF|IDBG-44351|ENSG00000157764|673|; BRD4|IDBG-34500|ENSG00000141867|23476|; CABIN1|IDBG-2725|ENSG00000099991|23523|; CACNA1A|IDBG-31996|ENSG00000141837|100507353,773|; CACNA1C|IDBG-12068|ENSG0000015…
in utero embryonic development	GO:0001701	biological process	9606	9	247	4.34766e-05	0.00537103	CHD7; CTNNB1; GATA6; NOTCH1; NOTCH2; POLE; PRDM1; SMAD2; UBR3;	CHD7|IDBG-22967|ENSG00000171316|102724260,55636|; CTNNB1|IDBG-27347|ENSG00000168036|1499|; GATA6|IDBG-1469|ENSG00000141448|2627|; NOTCH1|IDBG-92445|ENSG00000148400|4851|; NOTCH2|IDBG-101546|ENSG00000134250|4853|; POLE|IDBG-65706|ENSG00000177084|5426|; PRDM1|IDBG-94825|ENSG00000057657|639|; SMAD2|IDBG-3127|ENSG00000175387|4087|; UBR3|IDBG-74617|ENSG00000144357|130507|;
negative regulation of transcription from RNA polymerase II promoter	GO:0000122	biological process	9606	14	619	6.99487e-05	0.00802411	CTNNB1; CTR9; GATA6; NOTCH1; NOTCH2; NR6A1; NSD1; PER3; PRDM1; SAMD11; SMAD2; WHSC1; ZNF268; ZNF675;	CTNNB1|IDBG-27347|ENSG00000168036|1499|; CTR9|IDBG-31890|ENSG00000198730|9646|; GATA6|IDBG-1469|ENSG00000141448|2627|; NOTCH1|IDBG-92445|ENSG00000148400|4851|; NOTCH2|IDBG-101546|ENSG00000134250|4853|; NR6A1|IDBG-84872|ENSG00000148200|2649|; NSD1|IDBG-59534|ENSG00000165671|64324|; PER3|IDBG-88216|ENSG00000049246|8863|; PRDM1|IDBG-94825|ENSG00000057657|639|; SAMD11|IDBG-84149|ENSG00000187634|14839…
ciliary body morphogenesis	GO:0061073	biological process	9606	2	3	0.000132892	0.0106713	JAG1; NOTCH2;	JAG1|IDBG-54207|ENSG00000101384|182|; NOTCH2|IDBG-101546|ENSG00000134250|4853|;
distal tubule development	GO:0072017	biological process	9606	2	3	0.000132892	0.0106713	JAG1; NOTCH1;	JAG1|IDBG-54207|ENSG00000101384|182|; NOTCH1|IDBG-92445|ENSG00000148400|4851|;
histone methyltransferase activity (H4-K20 specific)	GO:0042799	molecular function	9606	2	3	0.000132892	0.0106713	NSD1; SUV420H1;	NSD1|IDBG-59534|ENSG00000165671|64324|; SUV420H1|IDBG-61304|ENSG00000110066|51111|;
insulin-like growth factor-activated receptor activity	GO:0005010	molecular function	9606	2	3	0.000132892	0.0106713	CRIM1; IGF2R;	CRIM1|IDBG-44114|ENSG00000150938|101929500,51232|; IGF2R|IDBG-98588|ENSG00000197081|3482|;
laminin-10 complex	GO:0043259	cellular component	9606	2	3	0.000132892	0.0106713	LAMB1; LAMC1;	LAMB1|IDBG-35838|ENSG00000091136|3912|; LAMC1|IDBG-105290|ENSG00000135862|3915|;
receptor complex	GO:0043235	cellular component	9606	6	113	0.000112724	0.012069	FLT4; GPR20; GPRC5C; ITPR3; NOTCH1; NOTCH2;	FLT4|IDBG-62355|ENSG00000037280|2324|; GPR20|IDBG-37422|ENSG00000204882|2843|; GPRC5C|IDBG-67203|ENSG00000170412|55890|; ITPR3|IDBG-82972|ENSG00000096433|3710|; NOTCH1|IDBG-92445|ENSG00000148400|4851|; NOTCH2|IDBG-101546|ENSG00000134250|4853|;
zinc ion binding	GO:0008270	molecular function	9606	20	1223	0.000178683	0.013665	AQPEP; ASAP3; CAD; CHD4; CPD; GATA6; KDM5A; MKRN2; MLL2; NR6A1; NSD1; PHRF1; POLE; SPG7; TAB2; UBR3; UBR4; WHSC1; ZDHHC18; ZNF675;	AQPEP|IDBG-37994|ENSG00000172901|206338|; ASAP3|IDBG-93928|ENSG00000088280|55616|; CAD|IDBG-37744|ENSG00000084774|790|; CHD4|IDBG-14532|ENSG00000111642|1108|; CPD|IDBG-38962|ENSG00000108582|1362|; GATA6|IDBG-1469|ENSG00000141448|2627|; KDM5A|IDBG-11318|ENSG00000073614|5927|; MKRN2|IDBG-19181|ENSG00000075975|23609|; MLL2|IDBG-30867|ENSG00000167548|8085|; NR6A1|IDBG-84872|ENSG00000148200|2649|; NSD…
central nervous system myelin maintenance	GO:0032286	biological process	9606	2	4	0.000264617	0.0163452	C11orf9; PTEN;	C11orf9|IDBG-50293|ENSG00000124920|745|; PTEN|IDBG-81409|ENSG00000171862|5728|;
histone H4-K20 methylation	GO:0034770	biological process	9606	2	4	0.000264617	0.0163452	NSD1; SUV420H1;	NSD1|IDBG-59534|ENSG00000165671|64324|; SUV420H1|IDBG-61304|ENSG00000110066|51111|;
regulation of developmental process	GO:0050793	biological process	9606	2	4	0.000264617	0.0163452	NOTCH1; NOTCH2;	NOTCH1|IDBG-92445|ENSG00000148400|4851|; NOTCH2|IDBG-101546|ENSG00000134250|4853|;
rhythmic synaptic transmission	GO:0060024	biological process	9606	2	4	0.000264617	0.0163452	CACNA1A; PTEN;	CACNA1A|IDBG-31996|ENSG00000141837|100507353,773|; PTEN|IDBG-81409|ENSG00000171862|5728|;
interleukin-4 secretion	GO:0072602	biological process	9606	2	5	0.000439093	0.0176296	NOTCH1; NOTCH2;	NOTCH1|IDBG-92445|ENSG00000148400|4851|; NOTCH2|IDBG-101546|ENSG00000134250|4853|;
olfactory behavior	GO:0042048	biological process	9606	2	5	0.000439093	0.0176296	CHD7; UBR3;	CHD7|IDBG-22967|ENSG00000171316|102724260,55636|; UBR3|IDBG-74617|ENSG00000144357|130507|;
positive regulation of cardioblast differentiation	GO:0051891	biological process	9606	2	5	0.000439093	0.0176296	GATA6; TBX5;	GATA6|IDBG-1469|ENSG00000141448|2627|; TBX5|IDBG-58949|ENSG00000089225|6910|;
response to cortisol	GO:0051414	biological process	9606	2	5	0.000439093	0.0176296	CAD; SLIT3;	CAD|IDBG-37744|ENSG00000084774|790|; SLIT3|IDBG-56989|ENSG00000184347|6586|;
tongue morphogenesis	GO:0043587	biological process	9606	2	5	0.000439093	0.0176296	CTNNB1; KRT13;	CTNNB1|IDBG-27347|ENSG00000168036|1499|; KRT13|IDBG-49262|ENSG00000171401|3860|;
liver development	GO:0001889	biological process	9606	5	89	0.000329455	0.018245	CAD; CTNNB1; GATA6; IGF2R; NOTCH1;	CAD|IDBG-37744|ENSG00000084774|790|; CTNNB1|IDBG-27347|ENSG00000168036|1499|; GATA6|IDBG-1469|ENSG00000141448|2627|; IGF2R|IDBG-98588|ENSG00000197081|3482|; NOTCH1|IDBG-92445|ENSG00000148400|4851|;
nuclear chromatin	GO:0000790	cellular component	9606	6	137	0.00032183	0.0184593	ACTB; BRD4; CHD4; POGZ; SLX4; SMAD2;	ACTB|IDBG-7590|ENSG00000075624|60|; BRD4|IDBG-34500|ENSG00000141867|23476|; CHD4|IDBG-14532|ENSG00000111642|1108|; POGZ|IDBG-102373|ENSG00000143442|23126|; SLX4|IDBG-12161|ENSG00000188827|84464|; SMAD2|IDBG-3127|ENSG00000175387|4087|;
transcription factor binding	GO:0008134	molecular function	9606	8	270	0.000473684	0.0185545	APBB1; CHD4; CTNNB1; DDX3X; GATA6; RBFOX2; SMAD2; TBX5;	APBB1|IDBG-28785|ENSG00000166313|322|; CHD4|IDBG-14532|ENSG00000111642|1108|; CTNNB1|IDBG-27347|ENSG00000168036|1499|; DDX3X|IDBG-229341|ENSG00000215301|1654|; GATA6|IDBG-1469|ENSG00000141448|2627|; RBFOX2|IDBG-5580|ENSG00000100320|23543|; SMAD2|IDBG-3127|ENSG00000175387|4087|; TBX5|IDBG-58949|ENSG00000089225|6910|;
protein phosphorylation	GO:0006468	biological process	9606	13	630	0.000314112	0.0186839	AKAP13; BRAF; BRD4; CDK13; CDKL2; DGUOK; FLT4; MASTL; MINK1; PRKCH; RAF1; ROCK2; SMAD2;	AKAP13|IDBG-28095|ENSG00000170776|11214|; BRAF|IDBG-44351|ENSG00000157764|673|; BRD4|IDBG-34500|ENSG00000141867|23476|; CDK13|IDBG-13277|ENSG00000065883|8621|; CDKL2|IDBG-24650|ENSG00000138769|8999|; DGUOK|IDBG-56773|ENSG00000114956|1716|; FLT4|IDBG-62355|ENSG00000037280|2324|; MASTL|IDBG-64712|ENSG00000120539|84930|; MINK1|IDBG-19945|ENSG00000141503|50488|; PRKCH|IDBG-8479|ENSG00000027075|5583|;…
positive regulation of cardiac muscle cell proliferation	GO:0060045	biological process	9606	3	19	0.000262741	0.0191801	GATA6; NOTCH1; TBX5;	GATA6|IDBG-1469|ENSG00000141448|2627|; NOTCH1|IDBG-92445|ENSG00000148400|4851|; TBX5|IDBG-58949|ENSG00000089225|6910|;
Notch receptor processing	GO:0007220	biological process	9606	3	22	0.000411482	0.0194365	JAG1; NOTCH1; NOTCH2;	JAG1|IDBG-54207|ENSG00000101384|182|; NOTCH1|IDBG-92445|ENSG00000148400|4851|; NOTCH2|IDBG-101546|ENSG00000134250|4853|;
cytoplasmic ribonucleoprotein granule	GO:0036464	cellular component	9606	3	22	0.000411482	0.0194365	ACTB; IQGAP1; ROCK2;	ACTB|IDBG-7590|ENSG00000075624|60|; IQGAP1|IDBG-30204|ENSG00000140575|8826|; ROCK2|IDBG-29657|ENSG00000134318|9475|;
gastrulation with mouth forming second	GO:0001702	biological process	9606	3	22	0.000411482	0.0194365	CTNNB1; NSD1; ODZ4;	CTNNB1|IDBG-27347|ENSG00000168036|1499|; NSD1|IDBG-59534|ENSG00000165671|64324|; ODZ4|IDBG-66067|ENSG00000149256|26011|;
neurotrophin TRK receptor signaling pathway	GO:0048011	biological process	9606	8	277	0.000560685	0.0195752	AKAP13; BRAF; ITPR3; NGFR; PTEN; PTPN11; RAF1; SOS1;	AKAP13|IDBG-28095|ENSG00000170776|11214|; BRAF|IDBG-44351|ENSG00000157764|673|; ITPR3|IDBG-82972|ENSG00000096433|3710|; NGFR|IDBG-57653|ENSG00000064300|4804|; PTEN|IDBG-81409|ENSG00000171862|5728|; PTPN11|IDBG-58105|ENSG00000179295|5781|; RAF1|IDBG-19277|ENSG00000132155|102724915,5894|; SOS1|IDBG-47279|ENSG00000115904|6654|;
axonogenesis	GO:0007409	biological process	9606	5	99	0.00053828	0.0196472	ACTB; APBB1; DSCAML1; NOTCH1; PTPN11;	ACTB|IDBG-7590|ENSG00000075624|60|; APBB1|IDBG-28785|ENSG00000166313|322|; DSCAML1|IDBG-73268|ENSG00000177103|57453|; NOTCH1|IDBG-92445|ENSG00000148400|4851|; PTPN11|IDBG-58105|ENSG00000179295|5781|;
negative regulation of apoptotic process	GO:0043066	biological process	9606	11	501	0.00055361	0.0197577	BRAF; DDX3X; FLT4; GATA6; NAA15; NGFR; NOTCH2; PHIP; PTEN; RAF1; ZNF268;	BRAF|IDBG-44351|ENSG00000157764|673|; DDX3X|IDBG-229341|ENSG00000215301|1654|; FLT4|IDBG-62355|ENSG00000037280|2324|; GATA6|IDBG-1469|ENSG00000141448|2627|; NAA15|IDBG-38408|ENSG00000164134|80155|; NGFR|IDBG-57653|ENSG00000064300|4804|; NOTCH2|IDBG-101546|ENSG00000134250|4853|; PHIP|IDBG-93358|ENSG00000146247|55023|; PTEN|IDBG-81409|ENSG00000171862|5728|; RAF1|IDBG-19277|ENSG00000132155|102724915…
extracellular matrix structural constituent	GO:0005201	molecular function	9606	4	53	0.000435702	0.0199925	ELN; FBN1; LAMB1; LAMC1;	ELN|IDBG-20555|ENSG00000049540|2006|; FBN1|IDBG-10989|ENSG00000166147|2200|; LAMB1|IDBG-35838|ENSG00000091136|3912|; LAMC1|IDBG-105290|ENSG00000135862|3915|;
phosphoprotein phosphatase activity	GO:0004721	molecular function	9606	4	56	0.000538113	0.0200979	PHPT1; PTEN; PTPN11; SSH2;	PHPT1|IDBG-92741|ENSG00000054148|29085|; PTEN|IDBG-81409|ENSG00000171862|5728|; PTPN11|IDBG-58105|ENSG00000179295|5781|; SSH2|IDBG-38695|ENSG00000141298|85464|;
intracellular signal transduction	GO:0035556	biological process	9606	10	420	0.000532948	0.0203789	AKAP13; BRAF; DDX3X; MINK1; PRKCH; RACGAP1; RAF1; ROCK2; SMAD2; UNC13C;	AKAP13|IDBG-28095|ENSG00000170776|11214|; BRAF|IDBG-44351|ENSG00000157764|673|; DDX3X|IDBG-229341|ENSG00000215301|1654|; MINK1|IDBG-19945|ENSG00000141503|50488|; PRKCH|IDBG-8479|ENSG00000027075|5583|; RACGAP1|IDBG-32209|ENSG00000161800|29127|; RAF1|IDBG-19277|ENSG00000132155|102724915,5894|; ROCK2|IDBG-29657|ENSG00000134318|9475|; SMAD2|IDBG-3127|ENSG00000175387|4087|; UNC13C|IDBG-12893|ENSG00000…
cardiac muscle cell differentiation	GO:0055007	biological process	9606	3	26	0.000681261	0.0206435	GATA6; TBX5; TSC1;	GATA6|IDBG-1469|ENSG00000141448|2627|; TBX5|IDBG-58949|ENSG00000089225|6910|; TSC1|IDBG-90470|ENSG00000165699|7248|;
positive regulation of epithelial to mesenchymal transition	GO:0010718	biological process	9606	3	26	0.000681261	0.0206435	CTNNB1; NOTCH1; SMAD2;	CTNNB1|IDBG-27347|ENSG00000168036|1499|; NOTCH1|IDBG-92445|ENSG00000148400|4851|; SMAD2|IDBG-3127|ENSG00000175387|4087|;
DNA binding	GO:0003677	molecular function	9606	27	2108	0.000663342	0.0208888	BICD1; BOD1L1; BRD4; C11orf9; CHD4; CHD7; CTNNB1; DDX3X; EEPD1; GATA6; HIVEP2; KDM5A; KIF15; LZTS1; MLL2; NR6A1; POGZ; POLE; SMAD2; SOS1; SSH2; TBX5; WHSC1; ZNF268; ZNF292; ZNF500; ZNF675;	BICD1|IDBG-26225|ENSG00000151746|636|; BOD1L1|IDBG-10205|ENSG00000038219|259282|; BRD4|IDBG-34500|ENSG00000141867|23476|; C11orf9|IDBG-50293|ENSG00000124920|745|; CHD4|IDBG-14532|ENSG00000111642|1108|; CHD7|IDBG-22967|ENSG00000171316|102724260,55636|; CTNNB1|IDBG-27347|ENSG00000168036|1499|; DDX3X|IDBG-229341|ENSG00000215301|1654|; EEPD1|IDBG-12500|ENSG00000122547|80820|; GATA6|IDBG-1469|ENSG0000…
protein heterooligomerization	GO:0051291	biological process	9606	4	59	0.000656571	0.0210891	BRAF; CTNNB1; ITPR3; TSC1;	BRAF|IDBG-44351|ENSG00000157764|673|; CTNNB1|IDBG-27347|ENSG00000168036|1499|; ITPR3|IDBG-82972|ENSG00000096433|3710|; TSC1|IDBG-90470|ENSG00000165699|7248|;
negative regulation of cell proliferation	GO:0008285	biological process	9606	10	406	0.000409174	0.0211978	CTNNB1; NOTCH1; NOTCH2; PTEN; RAF1; SLIT3; SMAD2; TBX5; TSC1; ZNF268;	CTNNB1|IDBG-27347|ENSG00000168036|1499|; NOTCH1|IDBG-92445|ENSG00000148400|4851|; NOTCH2|IDBG-101546|ENSG00000134250|4853|; PTEN|IDBG-81409|ENSG00000171862|5728|; RAF1|IDBG-19277|ENSG00000132155|102724915,5894|; SLIT3|IDBG-56989|ENSG00000184347|6586|; SMAD2|IDBG-3127|ENSG00000175387|4087|; TBX5|IDBG-58949|ENSG00000089225|6910|; TSC1|IDBG-90470|ENSG00000165699|7248|; ZNF268|IDBG-66258|ENSG00000090…
endodermal cell fate commitment	GO:0001711	biological process	9606	2	6	0.000655749	0.0214925	CTNNB1; CTR9;	CTNNB1|IDBG-27347|ENSG00000168036|1499|; CTR9|IDBG-31890|ENSG00000198730|9646|;
negative regulation of stem cell differentiation	GO:2000737	biological process	9606	2	6	0.000655749	0.0214925	JAG1; NOTCH1;	JAG1|IDBG-54207|ENSG00000101384|182|; NOTCH1|IDBG-92445|ENSG00000148400|4851|;
positive regulation of transcription, DNA-templated	GO:0045893	biological process	9606	12	563	0.000403499	0.0216007	APBB1; C11orf9; CTNNB1; GATA6; KDM5A; NAA15; NOTCH1; NSD1; PHIP; SMAD2; TBX5; WAC;	APBB1|IDBG-28785|ENSG00000166313|322|; C11orf9|IDBG-50293|ENSG00000124920|745|; CTNNB1|IDBG-27347|ENSG00000168036|1499|; GATA6|IDBG-1469|ENSG00000141448|2627|; KDM5A|IDBG-11318|ENSG00000073614|5927|; NAA15|IDBG-38408|ENSG00000164134|80155|; NOTCH1|IDBG-92445|ENSG00000148400|4851|; NSD1|IDBG-59534|ENSG00000165671|64324|; PHIP|IDBG-93358|ENSG00000146247|55023|; SMAD2|IDBG-3127|ENSG00000175387|4087|…
protein complex	GO:0043234	cellular component	9606	10	430	0.000639197	0.0218415	ACTB; CAD; CHD4; CTNNB1; IQGAP1; PTPN11; SCAP; SMAD2; TSC1; WIPI2;	ACTB|IDBG-7590|ENSG00000075624|60|; CAD|IDBG-37744|ENSG00000084774|790|; CHD4|IDBG-14532|ENSG00000111642|1108|; CTNNB1|IDBG-27347|ENSG00000168036|1499|; IQGAP1|IDBG-30204|ENSG00000140575|8826|; PTPN11|IDBG-58105|ENSG00000179295|5781|; SCAP|IDBG-31555|ENSG00000114650|22937|; SMAD2|IDBG-3127|ENSG00000175387|4087|; TSC1|IDBG-90470|ENSG00000165699|7248|; WIPI2|IDBG-7422|ENSG00000157954|26100|;
fibroblast growth factor receptor signaling pathway	GO:0008543	biological process	9606	6	163	0.000807181	0.0240062	BRAF; ITPR3; PTEN; PTPN11; RAF1; SOS1;	BRAF|IDBG-44351|ENSG00000157764|673|; ITPR3|IDBG-82972|ENSG00000096433|3710|; PTEN|IDBG-81409|ENSG00000171862|5728|; PTPN11|IDBG-58105|ENSG00000179295|5781|; RAF1|IDBG-19277|ENSG00000132155|102724915,5894|; SOS1|IDBG-47279|ENSG00000115904|6654|;
embryonic limb morphogenesis	GO:0030326	biological process	9606	4	63	0.000841796	0.0245804	CTNNB1; NOTCH1; NOTCH2; TBX5;	CTNNB1|IDBG-27347|ENSG00000168036|1499|; NOTCH1|IDBG-92445|ENSG00000148400|4851|; NOTCH2|IDBG-101546|ENSG00000134250|4853|; TBX5|IDBG-58949|ENSG00000089225|6910|;
positive regulation of BMP signaling pathway	GO:0030513	biological process	9606	3	29	0.000943513	0.0248407	NOTCH1; NOTCH2; SMAD2;	NOTCH1|IDBG-92445|ENSG00000148400|4851|; NOTCH2|IDBG-101546|ENSG00000134250|4853|; SMAD2|IDBG-3127|ENSG00000175387|4087|;
regulation of axonogenesis	GO:0050770	biological process	9606	3	29	0.000943513	0.0248407	CACNA1A; NGFR; SSH2;	CACNA1A|IDBG-31996|ENSG00000141837|100507353,773|; NGFR|IDBG-57653|ENSG00000064300|4804|; SSH2|IDBG-38695|ENSG00000141298|85464|;
genitalia development	GO:0048806	biological process	9606	2	7	0.000914023	0.02488	CHD7; PTPN11;	CHD7|IDBG-22967|ENSG00000171316|102724260,55636|; PTPN11|IDBG-58105|ENSG00000179295|5781|;
glycosphingolipid binding	GO:0043208	molecular function	9606	2	7	0.000914023	0.02488	LAMB1; LAMC1;	LAMB1|IDBG-35838|ENSG00000091136|3912|; LAMC1|IDBG-105290|ENSG00000135862|3915|;
laminin-1 complex	GO:0005606	cellular component	9606	2	7	0.000914023	0.02488	LAMB1; LAMC1;	LAMB1|IDBG-35838|ENSG00000091136|3912|; LAMC1|IDBG-105290|ENSG00000135862|3915|;
embryonic hindlimb morphogenesis	GO:0035116	biological process	9606	3	30	0.00104325	0.0253856	CHD7; CTNNB1; NOTCH1;	CHD7|IDBG-22967|ENSG00000171316|102724260,55636|; CTNNB1|IDBG-27347|ENSG00000168036|1499|; NOTCH1|IDBG-92445|ENSG00000148400|4851|;
hair follicle morphogenesis	GO:0031069	biological process	9606	3	30	0.00104325	0.0253856	CTNNB1; NGFR; NOTCH1;	CTNNB1|IDBG-27347|ENSG00000168036|1499|; NGFR|IDBG-57653|ENSG00000064300|4804|; NOTCH1|IDBG-92445|ENSG00000148400|4851|;
long-term synaptic potentiation	GO:0060291	biological process	9606	3	30	0.00104325	0.0253856	BRAF; ITPR3; PTEN;	BRAF|IDBG-44351|ENSG00000157764|673|; ITPR3|IDBG-82972|ENSG00000096433|3710|; PTEN|IDBG-81409|ENSG00000171862|5728|;
pancreas development	GO:0031016	biological process	9606	3	30	0.00104325	0.0253856	CTNNB1; GATA6; SMAD2;	CTNNB1|IDBG-27347|ENSG00000168036|1499|; GATA6|IDBG-1469|ENSG00000141448|2627|; SMAD2|IDBG-3127|ENSG00000175387|4087|;
postsynaptic density	GO:0014069	cellular component	9606	5	113	0.000980666	0.0254024	ACTB; CACNA1C; LZTS1; MINK1; SOS1;	ACTB|IDBG-7590|ENSG00000075624|60|; CACNA1C|IDBG-12068|ENSG00000151067|775|; LZTS1|IDBG-9778|ENSG00000061337|11178|; MINK1|IDBG-19945|ENSG00000141503|50488|; SOS1|IDBG-47279|ENSG00000115904|6654|;
Rab GTPase binding	GO:0017137	molecular function	9606	4	64	0.000893306	0.0256187	BICD1; DMXL2; NGFR; RABGAP1L;	BICD1|IDBG-26225|ENSG00000151746|636|; DMXL2|IDBG-12130|ENSG00000104093|23312|; NGFR|IDBG-57653|ENSG00000064300|4804|; RABGAP1L|IDBG-104931|ENSG00000152061|9910|;
atrioventricular valve morphogenesis	GO:0003181	biological process	9606	2	8	0.00121336	0.0270646	NOTCH1; TBX5;	NOTCH1|IDBG-92445|ENSG00000148400|4851|; TBX5|IDBG-58949|ENSG00000089225|6910|;
cardiac septum morphogenesis	GO:0060411	biological process	9606	2	8	0.00121336	0.0270646	JAG1; NOTCH1;	JAG1|IDBG-54207|ENSG00000101384|182|; NOTCH1|IDBG-92445|ENSG00000148400|4851|;
neuron-neuron synaptic transmission	GO:0007270	biological process	9606	2	8	0.00121336	0.0270646	CACNA1A; PTEN;	CACNA1A|IDBG-31996|ENSG00000141837|100507353,773|; PTEN|IDBG-81409|ENSG00000171862|5728|;
positive regulation of myelination	GO:0031643	biological process	9606	2	8	0.00121336	0.0270646	C11orf9; ODZ4;	C11orf9|IDBG-50293|ENSG00000124920|745|; ODZ4|IDBG-66067|ENSG00000149256|26011|;
endoderm development	GO:0007492	biological process	9606	3	31	0.0011494	0.0271462	LAMC1; NOTCH1; SMAD2;	LAMC1|IDBG-105290|ENSG00000135862|3915|; NOTCH1|IDBG-92445|ENSG00000148400|4851|; SMAD2|IDBG-3127|ENSG00000175387|4087|;
membrane depolarization during action potential	GO:0086010	biological process	9606	3	31	0.0011494	0.0271462	CACNA1A; CACNA1C; SCN10A;	CACNA1A|IDBG-31996|ENSG00000141837|100507353,773|; CACNA1C|IDBG-12068|ENSG00000151067|775|; SCN10A|IDBG-26173|ENSG00000185313|6336|;
Fc-epsilon receptor signaling pathway	GO:0038095	biological process	9606	6	177	0.00123596	0.0271912	ITPR3; PTEN; PTPN11; RAF1; SOS1; TAB2;	ITPR3|IDBG-82972|ENSG00000096433|3710|; PTEN|IDBG-81409|ENSG00000171862|5728|; PTPN11|IDBG-58105|ENSG00000179295|5781|; RAF1|IDBG-19277|ENSG00000132155|102724915,5894|; SOS1|IDBG-47279|ENSG00000115904|6654|; TAB2|IDBG-97690|ENSG00000055208|23118|;
Rho GTPase binding	GO:0017048	molecular function	9606	3	32	0.00126214	0.0273917	AKAP13; IQGAP1; ROCK2;	AKAP13|IDBG-28095|ENSG00000170776|11214|; IQGAP1|IDBG-30204|ENSG00000140575|8826|; ROCK2|IDBG-29657|ENSG00000134318|9475|;
dendrite morphogenesis	GO:0048813	biological process	9606	3	33	0.0013816	0.0295846	CACNA1A; MINK1; RBFOX2;	CACNA1A|IDBG-31996|ENSG00000141837|100507353,773|; MINK1|IDBG-19945|ENSG00000141503|50488|; RBFOX2|IDBG-5580|ENSG00000100320|23543|;
negative regulation of cell size	GO:0045792	biological process	9606	2	9	0.00155319	0.0311804	PTEN; TSC1;	PTEN|IDBG-81409|ENSG00000171862|5728|; TSC1|IDBG-90470|ENSG00000165699|7248|;
pericardium development	GO:0060039	biological process	9606	2	9	0.00155319	0.0311804	SMAD2; TBX5;	SMAD2|IDBG-3127|ENSG00000175387|4087|; TBX5|IDBG-58949|ENSG00000089225|6910|;
regulation of cell-matrix adhesion	GO:0001952	biological process	9606	2	9	0.00155319	0.0311804	MINK1; TSC1;	MINK1|IDBG-19945|ENSG00000141503|50488|; TSC1|IDBG-90470|ENSG00000165699|7248|;
dendritic shaft	GO:0043198	cellular component	9606	3	34	0.00150793	0.031865	CACNA1C; CTNNB1; LZTS1;	CACNA1C|IDBG-12068|ENSG00000151067|775|; CTNNB1|IDBG-27347|ENSG00000168036|1499|; LZTS1|IDBG-9778|ENSG00000061337|11178|;
organ morphogenesis	GO:0009887	biological process	9606	5	125	0.00153755	0.0320688	BRAF; ELN; JAG1; NOTCH2; SLIT3;	BRAF|IDBG-44351|ENSG00000157764|673|; ELN|IDBG-20555|ENSG00000049540|2006|; JAG1|IDBG-54207|ENSG00000101384|182|; NOTCH2|IDBG-101546|ENSG00000134250|4853|; SLIT3|IDBG-56989|ENSG00000184347|6586|;
membrane	GO:0016020	cellular component	9606	35	3199	0.00166877	0.0326836	ACTB; AKAP13; BICD1; BRAF; CACNA1A; CACNA1C; CAD; CHD4; CPD; CTNNB1; DNAJC13; GANAB; HEPACAM; HSP90AA1; IGF2R; IQGAP1; ITPR3; JAG1; KIF15; LAMB1; NAA15; NOMO1; NOTCH1; NOTCH2; PHRF1; PRKCH; RETSAT; RPL5; RYR3; SCAP; SCN10A; SLC6A9; SPG7; TSC1; UBR4;	ACTB|IDBG-7590|ENSG00000075624|60|; AKAP13|IDBG-28095|ENSG00000170776|11214|; BICD1|IDBG-26225|ENSG00000151746|636|; BRAF|IDBG-44351|ENSG00000157764|673|; CACNA1A|IDBG-31996|ENSG00000141837|100507353,773|; CACNA1C|IDBG-12068|ENSG00000151067|775|; CAD|IDBG-37744|ENSG00000084774|790|; CHD4|IDBG-14532|ENSG00000111642|1108|; CPD|IDBG-38962|ENSG00000108582|1362|; CTNNB1|IDBG-27347|ENSG00000168036|1499…
positive regulation of transcription from RNA polymerase II promoter	GO:0045944	biological process	9606	14	849	0.00165774	0.0328683	BRD4; CTNNB1; CTR9; DDX3X; GATA6; JAG1; MLL2; NOTCH1; NR6A1; PHIP; SMAD2; TBX5; ZNF268; ZNF292;	BRD4|IDBG-34500|ENSG00000141867|23476|; CTNNB1|IDBG-27347|ENSG00000168036|1499|; CTR9|IDBG-31890|ENSG00000198730|9646|; DDX3X|IDBG-229341|ENSG00000215301|1654|; GATA6|IDBG-1469|ENSG00000141448|2627|; JAG1|IDBG-54207|ENSG00000101384|182|; MLL2|IDBG-30867|ENSG00000167548|8085|; NOTCH1|IDBG-92445|ENSG00000148400|4851|; NR6A1|IDBG-84872|ENSG00000148200|2649|; PHIP|IDBG-93358|ENSG00000146247|55023|; S…
cell cycle arrest	GO:0007050	biological process	9606	5	128	0.00170711	0.0330315	APBB1; FAM5C; HEPACAM; NOTCH2; TSC1;	APBB1|IDBG-28785|ENSG00000166313|322|; FAM5C|IDBG-105437|ENSG00000162670|339479|; HEPACAM|IDBG-75353|ENSG00000165478|220296,641654|; NOTCH2|IDBG-101546|ENSG00000134250|4853|; TSC1|IDBG-90470|ENSG00000165699|7248|;
high voltage-gated calcium channel activity	GO:0008331	molecular function	9606	2	10	0.00193299	0.0344931	CACNA1A; CACNA1C;	CACNA1A|IDBG-31996|ENSG00000141837|100507353,773|; CACNA1C|IDBG-12068|ENSG00000151067|775|;
positive regulation of endothelial cell differentiation	GO:0045603	biological process	9606	2	10	0.00193299	0.0344931	CTNNB1; NOTCH1;	CTNNB1|IDBG-27347|ENSG00000168036|1499|; NOTCH1|IDBG-92445|ENSG00000148400|4851|;
regulation of focal adhesion assembly	GO:0051893	biological process	9606	2	10	0.00193299	0.0344931	ROCK2; TSC1;	ROCK2|IDBG-29657|ENSG00000134318|9475|; TSC1|IDBG-90470|ENSG00000165699|7248|;
response to muramyl dipeptide	GO:0032495	biological process	9606	2	10	0.00193299	0.0344931	JAG1; NOTCH1;	JAG1|IDBG-54207|ENSG00000101384|182|; NOTCH1|IDBG-92445|ENSG00000148400|4851|;
stress granule assembly	GO:0034063	biological process	9606	2	10	0.00193299	0.0344931	BICD1; DDX3X;	BICD1|IDBG-26225|ENSG00000151746|636|; DDX3X|IDBG-229341|ENSG00000215301|1654|;
epidermal growth factor receptor signaling pathway	GO:0007173	biological process	9606	6	194	0.00196953	0.034759	IQGAP1; ITPR3; PTEN; PTPN11; RAF1; SOS1;	IQGAP1|IDBG-30204|ENSG00000140575|8826|; ITPR3|IDBG-82972|ENSG00000096433|3710|; PTEN|IDBG-81409|ENSG00000171862|5728|; PTPN11|IDBG-58105|ENSG00000179295|5781|; RAF1|IDBG-19277|ENSG00000132155|102724915,5894|; SOS1|IDBG-47279|ENSG00000115904|6654|;
hemopoiesis	GO:0030097	biological process	9606	4	80	0.00204811	0.0357529	CDK13; CTNNB1; JAG1; NOTCH2;	CDK13|IDBG-13277|ENSG00000065883|8621|; CTNNB1|IDBG-27347|ENSG00000168036|1499|; JAG1|IDBG-54207|ENSG00000101384|182|; NOTCH2|IDBG-101546|ENSG00000134250|4853|;
adult walking behavior	GO:0007628	biological process	9606	3	37	0.00192959	0.036458	CACNA1A; CACNA1C; CHD7;	CACNA1A|IDBG-31996|ENSG00000141837|100507353,773|; CACNA1C|IDBG-12068|ENSG00000151067|775|; CHD7|IDBG-22967|ENSG00000171316|102724260,55636|;
cellular response to calcium ion	GO:0071277	biological process	9606	3	37	0.00192959	0.036458	BRAF; IQGAP1; RYR3;	BRAF|IDBG-44351|ENSG00000157764|673|; IQGAP1|IDBG-30204|ENSG00000140575|8826|; RYR3|IDBG-5249|ENSG00000198838|6263|;
transcription, DNA-templated	GO:0006351	biological process	9606	24	1938	0.00219088	0.0374315	APBB1; BRD4; C11orf9; CHD4; CHD7; CTNNB1; CTR9; DDX3X; HIVEP2; LZTS1; MLL2; NAA15; NR6A1; NSD1; PER3; PRDM1; SMAD2; SUV420H1; WAC; WHSC1; ZNF268; ZNF292; ZNF500; ZNF675;	APBB1|IDBG-28785|ENSG00000166313|322|; BRD4|IDBG-34500|ENSG00000141867|23476|; C11orf9|IDBG-50293|ENSG00000124920|745|; CHD4|IDBG-14532|ENSG00000111642|1108|; CHD7|IDBG-22967|ENSG00000171316|102724260,55636|; CTNNB1|IDBG-27347|ENSG00000168036|1499|; CTR9|IDBG-31890|ENSG00000198730|9646|; DDX3X|IDBG-229341|ENSG00000215301|1654|; HIVEP2|IDBG-97259|ENSG00000010818|3097|; LZTS1|IDBG-9778|ENSG00000061…
ATP binding	GO:0005524	molecular function	9606	20	1493	0.00217317	0.0375281	ACTB; BRAF; CAD; CDK13; CDKL2; CHD4; CHD7; DDX10; DDX3X; DGUOK; FLT4; HSP90AA1; KIF15; MASTL; MINK1; PRKCH; PYGL; RAF1; ROCK2; SPG7;	ACTB|IDBG-7590|ENSG00000075624|60|; BRAF|IDBG-44351|ENSG00000157764|673|; CAD|IDBG-37744|ENSG00000084774|790|; CDK13|IDBG-13277|ENSG00000065883|8621|; CDKL2|IDBG-24650|ENSG00000138769|8999|; CHD4|IDBG-14532|ENSG00000111642|1108|; CHD7|IDBG-22967|ENSG00000171316|102724260,55636|; DDX10|IDBG-70535|ENSG00000178105|1662|; DDX3X|IDBG-229341|ENSG00000215301|1654|; DGUOK|IDBG-56773|ENSG00000114956|1716|…
I-SMAD binding	GO:0070411	molecular function	9606	2	11	0.0023522	0.0377764	CTNNB1; SMAD2;	CTNNB1|IDBG-27347|ENSG00000168036|1499|; SMAD2|IDBG-3127|ENSG00000175387|4087|;
atrial septum morphogenesis	GO:0060413	biological process	9606	2	11	0.0023522	0.0377764	NOTCH2; TBX5;	NOTCH2|IDBG-101546|ENSG00000134250|4853|; TBX5|IDBG-58949|ENSG00000089225|6910|;
embryonic foregut morphogenesis	GO:0048617	biological process	9606	2	11	0.0023522	0.0377764	CTNNB1; SMAD2;	CTNNB1|IDBG-27347|ENSG00000168036|1499|; SMAD2|IDBG-3127|ENSG00000175387|4087|;
histone monoubiquitination	GO:0010390	biological process	9606	2	11	0.0023522	0.0377764	CTR9; WAC;	CTR9|IDBG-31890|ENSG00000198730|9646|; WAC|IDBG-65590|ENSG00000095787|51322|;
morphogenesis of an epithelial sheet	GO:0002011	biological process	9606	2	11	0.0023522	0.0377764	JAG1; NOTCH2;	JAG1|IDBG-54207|ENSG00000101384|182|; NOTCH2|IDBG-101546|ENSG00000134250|4853|;
positive regulation of keratinocyte differentiation	GO:0045618	biological process	9606	2	11	0.0023522	0.0377764	NOTCH1; PRKCH;	NOTCH1|IDBG-92445|ENSG00000148400|4851|; PRKCH|IDBG-8479|ENSG00000027075|5583|;
transcription factor complex	GO:0005667	cellular component	9606	6	203	0.00247142	0.0392981	CTNNB1; GATA6; NAA15; NR6A1; SMAD2; TBX5;	CTNNB1|IDBG-27347|ENSG00000168036|1499|; GATA6|IDBG-1469|ENSG00000141448|2627|; NAA15|IDBG-38408|ENSG00000164134|80155|; NR6A1|IDBG-84872|ENSG00000148200|2649|; SMAD2|IDBG-3127|ENSG00000175387|4087|; TBX5|IDBG-58949|ENSG00000089225|6910|;
cell projection	GO:0042995	cellular component	9606	4	85	0.00255568	0.0398488	CACNA1A; CAD; FEZ1; PTEN;	CACNA1A|IDBG-31996|ENSG00000141837|100507353,773|; CAD|IDBG-37744|ENSG00000084774|790|; FEZ1|IDBG-75464|ENSG00000149557|9638|; PTEN|IDBG-81409|ENSG00000171862|5728|;
regulation of insulin secretion	GO:0050796	biological process	9606	4	85	0.00255568	0.0398488	CACNA1A; CACNA1C; IQGAP1; ITPR3;	CACNA1A|IDBG-31996|ENSG00000141837|100507353,773|; CACNA1C|IDBG-12068|ENSG00000151067|775|; IQGAP1|IDBG-30204|ENSG00000140575|8826|; ITPR3|IDBG-82972|ENSG00000096433|3710|;
calcium ion transport into cytosol	GO:0060402	biological process	9606	2	12	0.0028103	0.0414068	CACNA1C; ITPR3;	CACNA1C|IDBG-12068|ENSG00000151067|775|; ITPR3|IDBG-82972|ENSG00000096433|3710|;
inflammatory response to antigenic stimulus	GO:0002437	biological process	9606	2	12	0.0028103	0.0414068	NOTCH1; NOTCH2;	NOTCH1|IDBG-92445|ENSG00000148400|4851|; NOTCH2|IDBG-101546|ENSG00000134250|4853|;
negative regulation of oligodendrocyte differentiation	GO:0048715	biological process	9606	2	12	0.0028103	0.0414068	CTNNB1; NOTCH1;	CTNNB1|IDBG-27347|ENSG00000168036|1499|; NOTCH1|IDBG-92445|ENSG00000148400|4851|;
neuronal stem cell maintenance	GO:0097150	biological process	9606	2	12	0.0028103	0.0414068	JAG1; NOTCH1;	JAG1|IDBG-54207|ENSG00000101384|182|; NOTCH1|IDBG-92445|ENSG00000148400|4851|;
positive regulation of transcription elongation from RNA polymerase II promoter	GO:0032968	biological process	9606	2	12	0.0028103	0.0414068	BRD4; CTR9;	BRD4|IDBG-34500|ENSG00000141867|23476|; CTR9|IDBG-31890|ENSG00000198730|9646|;
regulation of cell motility	GO:2000145	biological process	9606	2	12	0.0028103	0.0414068	RAF1; ROCK2;	RAF1|IDBG-19277|ENSG00000132155|102724915,5894|; ROCK2|IDBG-29657|ENSG00000134318|9475|;
insulin receptor signaling pathway	GO:0008286	biological process	9606	5	146	0.00302622	0.0441828	PHIP; PTPN11; RAF1; SOS1; TSC1;	PHIP|IDBG-93358|ENSG00000146247|55023|; PTPN11|IDBG-58105|ENSG00000179295|5781|; RAF1|IDBG-19277|ENSG00000132155|102724915,5894|; SOS1|IDBG-47279|ENSG00000115904|6654|; TSC1|IDBG-90470|ENSG00000165699|7248|;
protein kinase activity	GO:0004672	molecular function	9606	10	533	0.00313896	0.045416	BRAF; CAD; CDK13; CDKL2; FLT4; MASTL; MINK1; PRKCH; RAF1; ROCK2;	BRAF|IDBG-44351|ENSG00000157764|673|; CAD|IDBG-37744|ENSG00000084774|790|; CDK13|IDBG-13277|ENSG00000065883|8621|; CDKL2|IDBG-24650|ENSG00000138769|8999|; FLT4|IDBG-62355|ENSG00000037280|2324|; MASTL|IDBG-64712|ENSG00000120539|84930|; MINK1|IDBG-19945|ENSG00000141503|50488|; PRKCH|IDBG-8479|ENSG00000027075|5583|; RAF1|IDBG-19277|ENSG00000132155|102724915,5894|; ROCK2|IDBG-29657|ENSG00000134318|94…
cardiac muscle cell proliferation	GO:0060038	biological process	9606	2	13	0.00330674	0.0469967	NOTCH1; ODZ4;	NOTCH1|IDBG-92445|ENSG00000148400|4851|; ODZ4|IDBG-66067|ENSG00000149256|26011|;
nitric-oxide synthase binding	GO:0050998	molecular function	9606	2	13	0.00330674	0.0469967	ACTB; CTNNB1;	ACTB|IDBG-7590|ENSG00000075624|60|; CTNNB1|IDBG-27347|ENSG00000168036|1499|;
ERCC4-ERCC1 complex	GO:0070522	cellular component	9606	1	1	0.00669655	0.0509699	SLX4;	SLX4|IDBG-12161|ENSG00000188827|84464|;
G1 DNA damage checkpoint	GO:0044783	biological process	9606	1	1	0.00669655	0.0509699	WAC;	WAC|IDBG-65590|ENSG00000095787|51322|;
Notch signaling pathway involved in regulation of secondary heart field cardioblast proliferation	GO:0003270	biological process	9606	1	1	0.00669655	0.0509699	NOTCH1;	NOTCH1|IDBG-92445|ENSG00000148400|4851|;
all-trans-retinol 13,14-reductase activity	GO:0051786	molecular function	9606	1	1	0.00669655	0.0509699	RETSAT;	RETSAT|IDBG-58969|ENSG00000042445|54884|;
aspartate binding	GO:0070335	molecular function	9606	1	1	0.00669655	0.0509699	CAD;	CAD|IDBG-37744|ENSG00000084774|790|;
aspartate carbamoyltransferase activity	GO:0004070	molecular function	9606	1	1	0.00669655	0.0509699	CAD;	CAD|IDBG-37744|ENSG00000084774|790|;
carbamoyl-phosphate synthase (glutamine-hydrolyzing) activity	GO:0004088	molecular function	9606	1	1	0.00669655	0.0509699	CAD;	CAD|IDBG-37744|ENSG00000084774|790|;
cardiac cell fate specification	GO:0060912	biological process	9606	1	1	0.00669655	0.0509699	ODZ4;	ODZ4|IDBG-66067|ENSG00000149256|26011|;
cardiac right atrium morphogenesis	GO:0003213	biological process	9606	1	1	0.00669655	0.0509699	NOTCH1;	NOTCH1|IDBG-92445|ENSG00000148400|4851|;
catenin-TCF7L2 complex	GO:0071664	cellular component	9606	1	1	0.00669655	0.0509699	CTNNB1;	CTNNB1|IDBG-27347|ENSG00000168036|1499|;
caveolar macromolecular signaling complex	GO:0002095	cellular component	9606	1	1	0.00669655	0.0509699	CACNA1C;	CACNA1C|IDBG-12068|ENSG00000151067|775|;
cell differentiation in spinal cord	GO:0021515	biological process	9606	1	1	0.00669655	0.0509699	NOTCH1;	NOTCH1|IDBG-92445|ENSG00000148400|4851|;
cell migration involved in coronary vasculogenesis	GO:0060980	biological process	9606	1	1	0.00669655	0.0509699	TBX5;	TBX5|IDBG-58949|ENSG00000089225|6910|;
cellular response to insulin-like growth factor stimulus	GO:1990314	biological process	9606	1	1	0.00669655	0.0509699	CTNNB1;	CTNNB1|IDBG-27347|ENSG00000168036|1499|;
cerebellar molecular layer development	GO:0021679	biological process	9606	1	1	0.00669655	0.0509699	CACNA1A;	CACNA1A|IDBG-31996|ENSG00000141837|100507353,773|;
cerebellum maturation	GO:0021590	biological process	9606	1	1	0.00669655	0.0509699	CACNA1A;	CACNA1A|IDBG-31996|ENSG00000141837|100507353,773|;
cytokinesis, actomyosin contractile ring assembly	GO:0000915	biological process	9606	1	1	0.00669655	0.0509699	RACGAP1;	RACGAP1|IDBG-32209|ENSG00000161800|29127|;
cytokinesis, initiation of separation	GO:0007108	biological process	9606	1	1	0.00669655	0.0509699	RACGAP1;	RACGAP1|IDBG-32209|ENSG00000161800|29127|;
dGTP metabolic process	GO:0046070	biological process	9606	1	1	0.00669655	0.0509699	DGUOK;	DGUOK|IDBG-56773|ENSG00000114956|1716|;
death-inducing signaling complex assembly	GO:0071550	biological process	9606	1	1	0.00669655	0.0509699	RAF1;	RAF1|IDBG-19277|ENSG00000132155|102724915,5894|;
deoxyguanosine kinase activity	GO:0004138	molecular function	9606	1	1	0.00669655	0.0509699	DGUOK;	DGUOK|IDBG-56773|ENSG00000114956|1716|;
determination of dorsal/ventral asymmetry	GO:0048262	biological process	9606	1	1	0.00669655	0.0509699	CTNNB1;	CTNNB1|IDBG-27347|ENSG00000168036|1499|;
dihydroorotase activity	GO:0004151	molecular function	9606	1	1	0.00669655	0.0509699	CAD;	CAD|IDBG-37744|ENSG00000084774|790|;
endocardial cushion cell development	GO:0061444	biological process	9606	1	1	0.00669655	0.0509699	JAG1;	JAG1|IDBG-54207|ENSG00000101384|182|;
foregut morphogenesis	GO:0007440	biological process	9606	1	1	0.00669655	0.0509699	NOTCH1;	NOTCH1|IDBG-92445|ENSG00000148400|4851|;
genitalia morphogenesis	GO:0035112	biological process	9606	1	1	0.00669655	0.0509699	CTNNB1;	CTNNB1|IDBG-27347|ENSG00000168036|1499|;
glucan 1,3-alpha-glucosidase activity	GO:0033919	molecular function	9606	1	1	0.00669655	0.0509699	GANAB;	GANAB|IDBG-51371|ENSG00000089597|23193|;
glucosidase II complex	GO:0017177	cellular component	9606	1	1	0.00669655	0.0509699	GANAB;	GANAB|IDBG-51371|ENSG00000089597|23193|;
guanosine metabolic process	GO:0008617	biological process	9606	1	1	0.00669655	0.0509699	DGUOK;	DGUOK|IDBG-56773|ENSG00000114956|1716|;
histone H2B conserved C-terminal lysine ubiquitination	GO:0071894	biological process	9606	1	1	0.00669655	0.0509699	WAC;	WAC|IDBG-65590|ENSG00000095787|51322|;
host cell viral assembly compartment	GO:0072517	cellular component	9606	1	1	0.00669655	0.0509699	BICD1;	BICD1|IDBG-26225|ENSG00000151746|636|;
inositol hexakisphosphate binding	GO:0000822	molecular function	9606	1	1	0.00669655	0.0509699	ITPR3;	ITPR3|IDBG-82972|ENSG00000096433|3710|;
inositol-1,3,4,5-tetrakisphosphate 3-phosphatase activity	GO:0051717	molecular function	9606	1	1	0.00669655	0.0509699	PTEN;	PTEN|IDBG-81409|ENSG00000171862|5728|;
laminin-8 complex	GO:0043257	cellular component	9606	1	1	0.00669655	0.0509699	LAMB1;	LAMB1|IDBG-35838|ENSG00000091136|3912|;
ligand-activated RNA polymerase II transcription factor binding transcription factor activity	GO:0038049	molecular function	9606	1	1	0.00669655	0.0509699	NOTCH2;	NOTCH2|IDBG-101546|ENSG00000134250|4853|;
lung cell differentiation	GO:0060479	biological process	9606	1	1	0.00669655	0.0509699	CTNNB1;	CTNNB1|IDBG-27347|ENSG00000168036|1499|;
negative regulation of cortisol secretion	GO:0051463	biological process	9606	1	1	0.00669655	0.0509699	PTPN11;	PTPN11|IDBG-58105|ENSG00000179295|5781|;
negative regulation of cyclin-dependent protein kinase activity involved in G1/S	GO:0031658	biological process	9606	1	1	0.00669655	0.0509699	PTEN;	PTEN|IDBG-81409|ENSG00000171862|5728|;
negative regulation of growth hormone secretion	GO:0060125	biological process	9606	1	1	0.00669655	0.0509699	PTPN11;	PTPN11|IDBG-58105|ENSG00000179295|5781|;
negative regulation of hormone biosynthetic process	GO:0032353	biological process	9606	1	1	0.00669655	0.0509699	CACNA1A;	CACNA1A|IDBG-31996|ENSG00000141837|100507353,773|;
negative regulation of lyase activity	GO:0051350	biological process	9606	1	1	0.00669655	0.0509699	PHPT1;	PHPT1|IDBG-92741|ENSG00000054148|29085|;
negative regulation of phospholipase C activity	GO:1900275	biological process	9606	1	1	0.00669655	0.0509699	BICD1;	BICD1|IDBG-26225|ENSG00000151746|636|;
negative regulation of phospholipase C-activating G-protein coupled receptor signaling pathway	GO:1900737	biological process	9606	1	1	0.00669655	0.0509699	BICD1;	BICD1|IDBG-26225|ENSG00000151746|636|;
negative regulation of ribosome biogenesis	GO:0090071	biological process	9606	1	1	0.00669655	0.0509699	PTEN;	PTEN|IDBG-81409|ENSG00000171862|5728|;
negative regulation of synaptic vesicle clustering	GO:2000808	biological process	9606	1	1	0.00669655	0.0509699	PTEN;	PTEN|IDBG-81409|ENSG00000171862|5728|;
negative regulation of thymidylate synthase biosynthetic process	GO:0050760	biological process	9606	1	1	0.00669655	0.0509699	APBB1;	APBB1|IDBG-28785|ENSG00000166313|322|;
neural plate development	GO:0001840	biological process	9606	1	1	0.00669655	0.0509699	CTNNB1;	CTNNB1|IDBG-27347|ENSG00000168036|1499|;
neuronal-glial interaction involved in cerebral cortex radial glia guided migration	GO:0021812	biological process	9606	1	1	0.00669655	0.0509699	LAMB1;	LAMB1|IDBG-35838|ENSG00000091136|3912|;
peptidyl-histidine dephosphorylation	GO:0035971	biological process	9606	1	1	0.00669655	0.0509699	PHPT1;	PHPT1|IDBG-92741|ENSG00000054148|29085|;
phosphatidylinositol-3,4-bisphosphate 3-phosphatase activity	GO:0051800	molecular function	9606	1	1	0.00669655	0.0509699	PTEN;	PTEN|IDBG-81409|ENSG00000171862|5728|;
positive regulation of ARF GTPase activity	GO:0032850	biological process	9606	1	1	0.00669655	0.0509699	ASAP3;	ASAP3|IDBG-93928|ENSG00000088280|55616|;
positive regulation of centrosome duplication	GO:0010825	biological process	9606	1	1	0.00669655	0.0509699	ROCK2;	ROCK2|IDBG-29657|ENSG00000134318|9475|;
postsynaptic density assembly	GO:0097107	biological process	9606	1	1	0.00669655	0.0509699	PTEN;	PTEN|IDBG-81409|ENSG00000171862|5728|;
proteinase activated receptor binding	GO:0031871	molecular function	9606	1	1	0.00669655	0.0509699	BICD1;	BICD1|IDBG-26225|ENSG00000151746|636|;
purine deoxyribonucleoside metabolic process	GO:0046122	biological process	9606	1	1	0.00669655	0.0509699	DGUOK;	DGUOK|IDBG-56773|ENSG00000114956|1716|;
regulation of cardioblast proliferation	GO:0003264	biological process	9606	1	1	0.00669655	0.0509699	NOTCH1;	NOTCH1|IDBG-92445|ENSG00000148400|4851|;
regulation of execution phase of apoptosis	GO:1900117	biological process	9606	1	1	0.00669655	0.0509699	TBX5;	TBX5|IDBG-58949|ENSG00000089225|6910|;
regulation of extracellular matrix assembly	GO:1901201	biological process	9606	1	1	0.00669655	0.0509699	NOTCH1;	NOTCH1|IDBG-92445|ENSG00000148400|4851|;
regulation of fibroblast proliferation	GO:0048145	biological process	9606	1	1	0.00669655	0.0509699	CTNNB1;	CTNNB1|IDBG-27347|ENSG00000168036|1499|;
regulation of glucocorticoid mediated signaling pathway	GO:1900169	biological process	9606	1	1	0.00669655	0.0509699	AKAP13;	AKAP13|IDBG-28095|ENSG00000170776|11214|;
regulation of phosphorylation of RNA polymerase II C-terminal domain	GO:1901407	biological process	9606	1	1	0.00669655	0.0509699	BRD4;	BRD4|IDBG-34500|ENSG00000141867|23476|;
regulation of proteinase activated receptor activity	GO:1900276	biological process	9606	1	1	0.00669655	0.0509699	BICD1;	BICD1|IDBG-26225|ENSG00000151746|636|;
steroid 21-monooxygenase activity	GO:0004509	molecular function	9606	1	1	0.00669655	0.0509699	CYP21A2;	CYP21A2|IDBG-80216|ENSG00000231852|1589|;
vasculogenesis involved in coronary vascular morphogenesis	GO:0060979	biological process	9606	1	1	0.00669655	0.0509699	NOTCH1;	NOTCH1|IDBG-92445|ENSG00000148400|4851|;
venous endothelial cell differentiation	GO:0060843	biological process	9606	1	1	0.00669655	0.0509699	NOTCH1;	NOTCH1|IDBG-92445|ENSG00000148400|4851|;
ion channel activity	GO:0005216	molecular function	9606	5	153	0.00369768	0.0516389	CACNA1A; CACNA1C; ITPR3; RYR3; SCN10A;	CACNA1A|IDBG-31996|ENSG00000141837|100507353,773|; CACNA1C|IDBG-12068|ENSG00000151067|775|; ITPR3|IDBG-82972|ENSG00000096433|3710|; RYR3|IDBG-5249|ENSG00000198838|6263|; SCN10A|IDBG-26173|ENSG00000185313|6336|;
basal lamina	GO:0005605	cellular component	9606	2	19	0.00706164	0.0517854	LAMB1; LAMC1;	LAMB1|IDBG-35838|ENSG00000091136|3912|; LAMC1|IDBG-105290|ENSG00000135862|3915|;
cardiac muscle tissue development	GO:0048738	biological process	9606	2	19	0.00706164	0.0517854	GATA6; PTEN;	GATA6|IDBG-1469|ENSG00000141448|2627|; PTEN|IDBG-81409|ENSG00000171862|5728|;
gamma-tubulin binding	GO:0043015	molecular function	9606	2	19	0.00706164	0.0517854	FEZ1; RACGAP1;	FEZ1|IDBG-75464|ENSG00000149557|9638|; RACGAP1|IDBG-32209|ENSG00000161800|29127|;
negative regulation of osteoclast differentiation	GO:0045671	biological process	9606	2	19	0.00706164	0.0517854	CTNNB1; ZNF675;	CTNNB1|IDBG-27347|ENSG00000168036|1499|; ZNF675|IDBG-41463|ENSG00000197372|171392|;
positive regulation of neuroblast proliferation	GO:0002052	biological process	9606	2	19	0.00706164	0.0517854	CTNNB1; NOTCH1;	CTNNB1|IDBG-27347|ENSG00000168036|1499|; NOTCH1|IDBG-92445|ENSG00000148400|4851|;
regulation of neurogenesis	GO:0050767	biological process	9606	2	19	0.00706164	0.0517854	CHD7; NOTCH1;	CHD7|IDBG-22967|ENSG00000171316|102724260,55636|; NOTCH1|IDBG-92445|ENSG00000148400|4851|;
smooth muscle cell differentiation	GO:0051145	biological process	9606	2	19	0.00706164	0.0517854	CTNNB1; GATA6;	CTNNB1|IDBG-27347|ENSG00000168036|1499|; GATA6|IDBG-1469|ENSG00000141448|2627|;
nucleoplasm	GO:0005654	cellular component	9606	16	1132	0.00368586	0.0519253	ACTB; CABIN1; CHD4; CTNNB1; GATA6; ITPR3; LZTS1; MASTL; NGFR; NOTCH1; NOTCH2; NR6A1; POLE; SMAD2; TBX5; TJP2;	ACTB|IDBG-7590|ENSG00000075624|60|; CABIN1|IDBG-2725|ENSG00000099991|23523|; CHD4|IDBG-14532|ENSG00000111642|1108|; CTNNB1|IDBG-27347|ENSG00000168036|1499|; GATA6|IDBG-1469|ENSG00000141448|2627|; ITPR3|IDBG-82972|ENSG00000096433|3710|; LZTS1|IDBG-9778|ENSG00000061337|11178|; MASTL|IDBG-64712|ENSG00000120539|84930|; NGFR|IDBG-57653|ENSG00000064300|4804|; NOTCH1|IDBG-92445|ENSG00000148400|4851|; NO…
insulin-like growth factor receptor signaling pathway	GO:0048009	biological process	9606	2	14	0.00384101	0.0522768	CRIM1; IGF2R;	CRIM1|IDBG-44114|ENSG00000150938|101929500,51232|; IGF2R|IDBG-98588|ENSG00000197081|3482|;
mitogen-activated protein kinase kinase binding	GO:0031434	molecular function	9606	2	14	0.00384101	0.0522768	BRAF; RAF1;	BRAF|IDBG-44351|ENSG00000157764|673|; RAF1|IDBG-19277|ENSG00000132155|102724915,5894|;
calcium ion transmembrane transport	GO:0070588	biological process	9606	4	114	0.0072624	0.0527756	CACNA1A; CACNA1C; ITPR3; RYR3;	CACNA1A|IDBG-31996|ENSG00000141837|100507353,773|; CACNA1C|IDBG-12068|ENSG00000151067|775|; ITPR3|IDBG-82972|ENSG00000096433|3710|; RYR3|IDBG-5249|ENSG00000198838|6263|;
extracellular matrix disassembly	GO:0022617	biological process	9606	4	114	0.0072624	0.0527756	ELN; FBN1; LAMB1; LAMC1;	ELN|IDBG-20555|ENSG00000049540|2006|; FBN1|IDBG-10989|ENSG00000166147|2200|; LAMB1|IDBG-35838|ENSG00000091136|3912|; LAMC1|IDBG-105290|ENSG00000135862|3915|;
nuclear speck	GO:0016607	cellular component	9606	5	178	0.00697323	0.0528255	APBB1; CDK13; CTR9; DDX3X; WAC;	APBB1|IDBG-28785|ENSG00000166313|322|; CDK13|IDBG-13277|ENSG00000065883|8621|; CTR9|IDBG-31890|ENSG00000198730|9646|; DDX3X|IDBG-229341|ENSG00000215301|1654|; WAC|IDBG-65590|ENSG00000095787|51322|;
glucose homeostasis	GO:0042593	biological process	9606	4	95	0.0038177	0.0528554	CACNA1C; NGFR; PTPN11; PYGL;	CACNA1C|IDBG-12068|ENSG00000151067|775|; NGFR|IDBG-57653|ENSG00000064300|4804|; PTPN11|IDBG-58105|ENSG00000179295|5781|; PYGL|IDBG-6391|ENSG00000100504|5836|;
positive regulation of cell proliferation	GO:0008284	biological process	9606	9	462	0.00393522	0.0531089	CDK13; CTNNB1; FLT4; MLL2; NOTCH1; NOTCH2; PHIP; PTEN; ZNF268;	CDK13|IDBG-13277|ENSG00000065883|8621|; CTNNB1|IDBG-27347|ENSG00000168036|1499|; FLT4|IDBG-62355|ENSG00000037280|2324|; MLL2|IDBG-30867|ENSG00000167548|8085|; NOTCH1|IDBG-92445|ENSG00000148400|4851|; NOTCH2|IDBG-101546|ENSG00000134250|4853|; PHIP|IDBG-93358|ENSG00000146247|55023|; PTEN|IDBG-81409|ENSG00000171862|5728|; ZNF268|IDBG-66258|ENSG00000090612|10795|;
regulation of cell proliferation	GO:0042127	biological process	9606	5	156	0.00401584	0.0537454	BRAF; CTNNB1; JAG1; NOTCH1; RBFOX2;	BRAF|IDBG-44351|ENSG00000157764|673|; CTNNB1|IDBG-27347|ENSG00000168036|1499|; JAG1|IDBG-54207|ENSG00000101384|182|; NOTCH1|IDBG-92445|ENSG00000148400|4851|; RBFOX2|IDBG-5580|ENSG00000100320|23543|;
R-SMAD binding	GO:0070412	molecular function	9606	2	20	0.00781209	0.055761	CTNNB1; SMAD2;	CTNNB1|IDBG-27347|ENSG00000168036|1499|; SMAD2|IDBG-3127|ENSG00000175387|4087|;
cell fate specification	GO:0001708	biological process	9606	2	20	0.00781209	0.055761	CTNNB1; NOTCH1;	CTNNB1|IDBG-27347|ENSG00000168036|1499|; NOTCH1|IDBG-92445|ENSG00000148400|4851|;
cellular response to vascular endothelial growth factor stimulus	GO:0035924	biological process	9606	2	20	0.00781209	0.055761	FLT4; NOTCH1;	FLT4|IDBG-62355|ENSG00000037280|2324|; NOTCH1|IDBG-92445|ENSG00000148400|4851|;
negative regulation of axonogenesis	GO:0050771	biological process	9606	2	20	0.00781209	0.055761	NGFR; PTEN;	NGFR|IDBG-57653|ENSG00000064300|4804|; PTEN|IDBG-81409|ENSG00000171862|5728|;
transcription initiation from RNA polymerase II promoter	GO:0006367	biological process	9606	5	184	0.00798979	0.056777	NOTCH1; NOTCH2; NR6A1; SMAD2; TBX5;	NOTCH1|IDBG-92445|ENSG00000148400|4851|; NOTCH2|IDBG-101546|ENSG00000134250|4853|; NR6A1|IDBG-84872|ENSG00000148200|2649|; SMAD2|IDBG-3127|ENSG00000175387|4087|; TBX5|IDBG-58949|ENSG00000089225|6910|;
calcium ion-dependent exocytosis	GO:0017156	biological process	9606	2	15	0.00441258	0.05715	CACNA1A; CACNA1C;	CACNA1A|IDBG-31996|ENSG00000141837|100507353,773|; CACNA1C|IDBG-12068|ENSG00000151067|775|;
negative regulation of protein complex assembly	GO:0031333	biological process	9606	2	15	0.00441258	0.05715	DDX3X; RAF1;	DDX3X|IDBG-229341|ENSG00000215301|1654|; RAF1|IDBG-19277|ENSG00000132155|102724915,5894|;
organ growth	GO:0035265	biological process	9606	2	15	0.00441258	0.05715	PTPN11; SMAD2;	PTPN11|IDBG-58105|ENSG00000179295|5781|; SMAD2|IDBG-3127|ENSG00000175387|4087|;
protein tyrosine kinase activity	GO:0004713	molecular function	9606	9	472	0.00452143	0.0580913	BRAF; CDK13; CDKL2; FLT4; MASTL; MINK1; PRKCH; RAF1; ROCK2;	BRAF|IDBG-44351|ENSG00000157764|673|; CDK13|IDBG-13277|ENSG00000065883|8621|; CDKL2|IDBG-24650|ENSG00000138769|8999|; FLT4|IDBG-62355|ENSG00000037280|2324|; MASTL|IDBG-64712|ENSG00000120539|84930|; MINK1|IDBG-19945|ENSG00000141503|50488|; PRKCH|IDBG-8479|ENSG00000027075|5583|; RAF1|IDBG-19277|ENSG00000132155|102724915,5894|; ROCK2|IDBG-29657|ENSG00000134318|9475|;
energy reserve metabolic process	GO:0006112	biological process	9606	4	100	0.00458365	0.0584233	CACNA1A; CACNA1C; IQGAP1; ITPR3;	CACNA1A|IDBG-31996|ENSG00000141837|100507353,773|; CACNA1C|IDBG-12068|ENSG00000151067|775|; IQGAP1|IDBG-30204|ENSG00000140575|8826|; ITPR3|IDBG-82972|ENSG00000096433|3710|;
cytosol	GO:0005829	cellular component	9606	29	2642	0.00441015	0.0585347	ACTB; AKAP13; BICD1; BRAF; CAD; CTNNB1; DGUOK; HSP90AA1; KIAA0196; KIF15; LZTS1; MINK1; NGFR; NOTCH1; PHPT1; PRKCH; PTEN; PTPN11; PYGL; RACGAP1; RAF1; ROCK2; RPL5; SMAD2; SOS1; TAB2; TJP2; TSC1; WIPI2;	ACTB|IDBG-7590|ENSG00000075624|60|; AKAP13|IDBG-28095|ENSG00000170776|11214|; BICD1|IDBG-26225|ENSG00000151746|636|; BRAF|IDBG-44351|ENSG00000157764|673|; CAD|IDBG-37744|ENSG00000084774|790|; CTNNB1|IDBG-27347|ENSG00000168036|1499|; DGUOK|IDBG-56773|ENSG00000114956|1716|; HSP90AA1|IDBG-20861|ENSG00000080824|3320|; KIAA0196|IDBG-35289|ENSG00000164961|9897|; KIF15|IDBG-29195|ENSG00000163808|56992|;…
neuron projection	GO:0043005	cellular component	9606	6	232	0.00475476	0.0601271	BRAF; CTNNB1; IQGAP1; LZTS1; ODZ4; PTEN;	BRAF|IDBG-44351|ENSG00000157764|673|; CTNNB1|IDBG-27347|ENSG00000168036|1499|; IQGAP1|IDBG-30204|ENSG00000140575|8826|; LZTS1|IDBG-9778|ENSG00000061337|11178|; ODZ4|IDBG-66067|ENSG00000149256|26011|; PTEN|IDBG-81409|ENSG00000171862|5728|;
MAP kinase kinase kinase activity	GO:0004709	molecular function	9606	2	21	0.00859682	0.0602904	BRAF; RAF1;	BRAF|IDBG-44351|ENSG00000157764|673|; RAF1|IDBG-19277|ENSG00000132155|102724915,5894|;
bone resorption	GO:0045453	biological process	9606	2	21	0.00859682	0.0602904	CTNNB1; ZNF675;	CTNNB1|IDBG-27347|ENSG00000168036|1499|; ZNF675|IDBG-41463|ENSG00000197372|171392|;
cellular response to epidermal growth factor stimulus	GO:0071364	biological process	9606	2	21	0.00859682	0.0602904	CAD; IQGAP1;	CAD|IDBG-37744|ENSG00000084774|790|; IQGAP1|IDBG-30204|ENSG00000140575|8826|;
organ regeneration	GO:0031100	biological process	9606	3	51	0.00483164	0.060622	CAD; IGF2R; NOTCH1;	CAD|IDBG-37744|ENSG00000084774|790|; IGF2R|IDBG-98588|ENSG00000197081|3482|; NOTCH1|IDBG-92445|ENSG00000148400|4851|;
endoderm formation	GO:0001706	biological process	9606	2	16	0.00502093	0.061088	CTNNB1; SMAD2;	CTNNB1|IDBG-27347|ENSG00000168036|1499|; SMAD2|IDBG-3127|ENSG00000175387|4087|;
myoblast differentiation	GO:0045445	biological process	9606	2	16	0.00502093	0.061088	CTNNB1; JAG1;	CTNNB1|IDBG-27347|ENSG00000168036|1499|; JAG1|IDBG-54207|ENSG00000101384|182|;
cellular protein localization	GO:0034613	biological process	9606	3	52	0.00510266	0.0616156	CTNNB1; HEPACAM; ZDHHC18;	CTNNB1|IDBG-27347|ENSG00000168036|1499|; HEPACAM|IDBG-75353|ENSG00000165478|220296,641654|; ZDHHC18|IDBG-94729|ENSG00000204160|84243|;
enzyme binding	GO:0019899	molecular function	9606	7	311	0.00499293	0.0616818	CAD; CTNNB1; IGF2R; LAMB1; NOTCH1; PRKCH; PTEN;	CAD|IDBG-37744|ENSG00000084774|790|; CTNNB1|IDBG-27347|ENSG00000168036|1499|; IGF2R|IDBG-98588|ENSG00000197081|3482|; LAMB1|IDBG-35838|ENSG00000091136|3912|; NOTCH1|IDBG-92445|ENSG00000148400|4851|; PRKCH|IDBG-8479|ENSG00000027075|5583|; PTEN|IDBG-81409|ENSG00000171862|5728|;
innate immune response	GO:0045087	biological process	9606	18	1384	0.00498382	0.0620466	ACTB; CFH; CTNNB1; DDX3X; FLT4; GATA6; HSP90AA1; ITPR3; LZTS1; NOTCH1; PTEN; PTPN11; RAF1; SLX4; SOS1; TAB2; TSC1; USP4;	ACTB|IDBG-7590|ENSG00000075624|60|; CFH|IDBG-105504|ENSG00000000971|3075|; CTNNB1|IDBG-27347|ENSG00000168036|1499|; DDX3X|IDBG-229341|ENSG00000215301|1654|; FLT4|IDBG-62355|ENSG00000037280|2324|; GATA6|IDBG-1469|ENSG00000141448|2627|; HSP90AA1|IDBG-20861|ENSG00000080824|3320|; ITPR3|IDBG-82972|ENSG00000096433|3710|; LZTS1|IDBG-9778|ENSG00000061337|11178|; NOTCH1|IDBG-92445|ENSG00000148400|4851|; …
calcium ion transport	GO:0006816	biological process	9606	4	104	0.0052662	0.0626483	CACNA1A; CACNA1C; ITPR3; RYR3;	CACNA1A|IDBG-31996|ENSG00000141837|100507353,773|; CACNA1C|IDBG-12068|ENSG00000151067|775|; ITPR3|IDBG-82972|ENSG00000096433|3710|; RYR3|IDBG-5249|ENSG00000198838|6263|;
blood coagulation	GO:0007596	biological process	9606	9	483	0.00524284	0.0628359	ACTB; GATA6; ITPR3; KIF15; PRKCH; PTPN11; RACGAP1; RAF1; SOS1;	ACTB|IDBG-7590|ENSG00000075624|60|; GATA6|IDBG-1469|ENSG00000141448|2627|; ITPR3|IDBG-82972|ENSG00000096433|3710|; KIF15|IDBG-29195|ENSG00000163808|56992|; PRKCH|IDBG-8479|ENSG00000027075|5583|; PTPN11|IDBG-58105|ENSG00000179295|5781|; RACGAP1|IDBG-32209|ENSG00000161800|29127|; RAF1|IDBG-19277|ENSG00000132155|102724915,5894|; SOS1|IDBG-47279|ENSG00000115904|6654|;
response to estrogen	GO:0043627	biological process	9606	3	64	0.00907736	0.0633837	CTNNB1; GATA6; MLL2;	CTNNB1|IDBG-27347|ENSG00000168036|1499|; GATA6|IDBG-1469|ENSG00000141448|2627|; MLL2|IDBG-30867|ENSG00000167548|8085|;
cell fate commitment	GO:0045165	biological process	9606	3	65	0.00947077	0.0650002	NOTCH1; PRDM1; SMAD2;	NOTCH1|IDBG-92445|ENSG00000148400|4851|; PRDM1|IDBG-94825|ENSG00000057657|639|; SMAD2|IDBG-3127|ENSG00000175387|4087|;
regulation of cell migration	GO:0030334	biological process	9606	3	65	0.00947077	0.0650002	JAG1; MINK1; NOTCH1;	JAG1|IDBG-54207|ENSG00000101384|182|; MINK1|IDBG-19945|ENSG00000141503|50488|; NOTCH1|IDBG-92445|ENSG00000148400|4851|;
central nervous system development	GO:0007417	biological process	9606	4	123	0.00943827	0.0653356	CHD7; DSCAML1; NGFR; PTEN;	CHD7|IDBG-22967|ENSG00000171316|102724260,55636|; DSCAML1|IDBG-73268|ENSG00000177103|57453|; NGFR|IDBG-57653|ENSG00000064300|4804|; PTEN|IDBG-81409|ENSG00000171862|5728|;
aggresome	GO:0016235	cellular component	9606	2	22	0.00941536	0.0654592	CABIN1; URB2;	CABIN1|IDBG-2725|ENSG00000099991|23523|; URB2|IDBG-107343|ENSG00000135763|9816|;
negative regulation of cell differentiation	GO:0045596	biological process	9606	3	54	0.00567177	0.0655314	CTNNB1; JAG1; NOTCH1;	CTNNB1|IDBG-27347|ENSG00000168036|1499|; JAG1|IDBG-54207|ENSG00000101384|182|; NOTCH1|IDBG-92445|ENSG00000148400|4851|;
hormone metabolic process	GO:0042445	biological process	9606	2	17	0.00566556	0.065934	CACNA1A; PTPN11;	CACNA1A|IDBG-31996|ENSG00000141837|100507353,773|; PTPN11|IDBG-58105|ENSG00000179295|5781|;
lysine-acetylated histone binding	GO:0070577	molecular function	9606	2	17	0.00566556	0.065934	BRD4; PHIP;	BRD4|IDBG-34500|ENSG00000141867|23476|; PHIP|IDBG-93358|ENSG00000146247|55023|;
lung development	GO:0030324	biological process	9606	4	106	0.00563167	0.0665035	CTNNB1; NOTCH1; SMAD2; TBX5;	CTNNB1|IDBG-27347|ENSG00000168036|1499|; NOTCH1|IDBG-92445|ENSG00000148400|4851|; SMAD2|IDBG-3127|ENSG00000175387|4087|; TBX5|IDBG-58949|ENSG00000089225|6910|;
protein phosphatase binding	GO:0019903	molecular function	9606	3	66	0.009874	0.0674793	CTNNB1; FLT4; IQGAP1;	CTNNB1|IDBG-27347|ENSG00000168036|1499|; FLT4|IDBG-62355|ENSG00000037280|2324|; IQGAP1|IDBG-30204|ENSG00000140575|8826|;
3'-flap endonuclease activity	GO:0048257	molecular function	9606	1	2	0.0133486	0.0687111	SLX4;	SLX4|IDBG-12161|ENSG00000188827|84464|;
Holliday junction resolvase complex	GO:0048476	cellular component	9606	1	2	0.0133486	0.0687111	SLX4;	SLX4|IDBG-12161|ENSG00000188827|84464|;
SAM domain binding	GO:0032093	molecular function	9606	1	2	0.0133486	0.0687111	SAMD11;	SAMD11|IDBG-84149|ENSG00000187634|148398|;
SMAD2-SMAD3 protein complex	GO:0071144	cellular component	9606	1	2	0.0133486	0.0687111	SMAD2;	SMAD2|IDBG-3127|ENSG00000175387|4087|;
Schwann cell proliferation	GO:0014010	biological process	9606	1	2	0.0133486	0.0687111	CTNNB1;	CTNNB1|IDBG-27347|ENSG00000168036|1499|;
Scrib-APC-beta-catenin complex	GO:0034750	cellular component	9606	1	2	0.0133486	0.0687111	CTNNB1;	CTNNB1|IDBG-27347|ENSG00000168036|1499|;
abortive mitotic cell cycle	GO:0033277	biological process	9606	1	2	0.0133486	0.0687111	PTPN11;	PTPN11|IDBG-58105|ENSG00000179295|5781|;
activation of mitotic anaphase-promoting complex activity	GO:0007092	biological process	9606	1	2	0.0133486	0.0687111	PTEN;	PTEN|IDBG-81409|ENSG00000171862|5728|;
adenosine receptor binding	GO:0031685	molecular function	9606	1	2	0.0133486	0.0687111	USP4;	USP4|IDBG-34595|ENSG00000114316|102724426,7375|;
atrial septum secundum morphogenesis	GO:0003290	biological process	9606	1	2	0.0133486	0.0687111	WHSC1;	WHSC1|IDBG-7100|ENSG00000109685|7468|;
beta-catenin-TCF7L2 complex	GO:0070369	cellular component	9606	1	2	0.0133486	0.0687111	CTNNB1;	CTNNB1|IDBG-27347|ENSG00000168036|1499|;
calcium-mediated signaling using extracellular calcium source	GO:0035585	biological process	9606	1	2	0.0133486	0.0687111	CACNA1C;	CACNA1C|IDBG-12068|ENSG00000151067|775|;
canonical Wnt receptor signaling pathway involved in positive regulation of cardiac outflow tract cell proliferation	GO:0061324	biological process	9606	1	2	0.0133486	0.0687111	CTNNB1;	CTNNB1|IDBG-27347|ENSG00000168036|1499|;
canonical Wnt signaling pathway involved in positive regulation of epithelial to mesenchymal transition	GO:0044334	biological process	9606	1	2	0.0133486	0.0687111	CTNNB1;	CTNNB1|IDBG-27347|ENSG00000168036|1499|;
carbamoyl phosphate biosynthetic process	GO:0070409	biological process	9606	1	2	0.0133486	0.0687111	CAD;	CAD|IDBG-37744|ENSG00000084774|790|;
carboxyl- or carbamoyltransferase activity	GO:0016743	molecular function	9606	1	2	0.0133486	0.0687111	CAD;	CAD|IDBG-37744|ENSG00000084774|790|;
cardiac chamber formation	GO:0003207	biological process	9606	1	2	0.0133486	0.0687111	NOTCH1;	NOTCH1|IDBG-92445|ENSG00000148400|4851|;
cardiac left ventricle formation	GO:0003218	biological process	9606	1	2	0.0133486	0.0687111	TBX5;	TBX5|IDBG-58949|ENSG00000089225|6910|;
cellular response to magnesium ion	GO:0071286	biological process	9606	1	2	0.0133486	0.0687111	RYR3;	RYR3|IDBG-5249|ENSG00000198838|6263|;
coronary vein morphogenesis	GO:0003169	biological process	9606	1	2	0.0133486	0.0687111	NOTCH1;	NOTCH1|IDBG-92445|ENSG00000148400|4851|;
cyclin K-CDK13 complex	GO:0002945	cellular component	9606	1	2	0.0133486	0.0687111	CDK13;	CDK13|IDBG-13277|ENSG00000065883|8621|;
death receptor activity	GO:0005035	molecular function	9606	1	2	0.0133486	0.0687111	NGFR;	NGFR|IDBG-57653|ENSG00000064300|4804|;
dendrite self-avoidance	GO:0070593	biological process	9606	1	2	0.0133486	0.0687111	DSCAML1;	DSCAML1|IDBG-73268|ENSG00000177103|57453|;
detection of temperature stimulus	GO:0016048	biological process	9606	1	2	0.0133486	0.0687111	NGFR;	NGFR|IDBG-57653|ENSG00000064300|4804|;
endocardium morphogenesis	GO:0003160	biological process	9606	1	2	0.0133486	0.0687111	NOTCH1;	NOTCH1|IDBG-92445|ENSG00000148400|4851|;
endodermal cell fate determination	GO:0007493	biological process	9606	1	2	0.0133486	0.0687111	GATA6;	GATA6|IDBG-1469|ENSG00000141448|2627|;
establishment of mitochondrion localization	GO:0051654	biological process	9606	1	2	0.0133486	0.0687111	FEZ1;	FEZ1|IDBG-75464|ENSG00000149557|9638|;
glycine:sodium symporter activity	GO:0015375	molecular function	9606	1	2	0.0133486	0.0687111	SLC6A9;	SLC6A9|IDBG-97649|ENSG00000196517|6536|;
growth involved in heart morphogenesis	GO:0003241	biological process	9606	1	2	0.0133486	0.0687111	NOTCH1;	NOTCH1|IDBG-92445|ENSG00000148400|4851|;
laminin-2 complex	GO:0005607	cellular component	9606	1	2	0.0133486	0.0687111	LAMB1;	LAMB1|IDBG-35838|ENSG00000091136|3912|;
loop of Henle development	GO:0072070	biological process	9606	1	2	0.0133486	0.0687111	JAG1;	JAG1|IDBG-54207|ENSG00000101384|182|;
microtubule anchoring at microtubule organizing center	GO:0072393	biological process	9606	1	2	0.0133486	0.0687111	BICD1;	BICD1|IDBG-26225|ENSG00000151746|636|;
mitral valve formation	GO:0003192	biological process	9606	1	2	0.0133486	0.0687111	NOTCH1;	NOTCH1|IDBG-92445|ENSG00000148400|4851|;
negative regulation of bone trabecula formation	GO:1900155	biological process	9606	1	2	0.0133486	0.0687111	CHAD;	CHAD|IDBG-58589|ENSG00000136457|1101|;
negative regulation of dephosphorylation	GO:0035305	biological process	9606	1	2	0.0133486	0.0687111	IQGAP1;	IQGAP1|IDBG-30204|ENSG00000140575|8826|;
negative regulation of endothelial cell chemotaxis	GO:2001027	biological process	9606	1	2	0.0133486	0.0687111	NOTCH1;	NOTCH1|IDBG-92445|ENSG00000148400|4851|;
negative regulation of hair follicle development	GO:0051799	biological process	9606	1	2	0.0133486	0.0687111	NGFR;	NGFR|IDBG-57653|ENSG00000064300|4804|;
negative regulation of interleukin-1-mediated signaling pathway	GO:2000660	biological process	9606	1	2	0.0133486	0.0687111	ZNF675;	ZNF675|IDBG-41463|ENSG00000197372|171392|;
negative regulation of protein phosphatase type 2A activity	GO:0034048	biological process	9606	1	2	0.0133486	0.0687111	MASTL;	MASTL|IDBG-64712|ENSG00000120539|84930|;
negative regulation of transforming growth factor beta2 production	GO:0032912	biological process	9606	1	2	0.0133486	0.0687111	GATA6;	GATA6|IDBG-1469|ENSG00000141448|2627|;
nephron tubule formation	GO:0072079	biological process	9606	1	2	0.0133486	0.0687111	CTNNB1;	CTNNB1|IDBG-27347|ENSG00000168036|1499|;
oocyte growth	GO:0001555	biological process	9606	1	2	0.0133486	0.0687111	MLL2;	MLL2|IDBG-30867|ENSG00000167548|8085|;
phosphatidylinositol-3,4,5-trisphosphate 3-phosphatase activity	GO:0016314	molecular function	9606	1	2	0.0133486	0.0687111	PTEN;	PTEN|IDBG-81409|ENSG00000171862|5728|;
phosphorylation of RNA polymerase II C-terminal domain	GO:0070816	biological process	9606	1	2	0.0133486	0.0687111	CDK13;	CDK13|IDBG-13277|ENSG00000065883|8621|;
plus-end kinesin complex	GO:0005873	cellular component	9606	1	2	0.0133486	0.0687111	KIF15;	KIF15|IDBG-29195|ENSG00000163808|56992|;
positive regulation of branching involved in lung morphogenesis	GO:0061047	biological process	9606	1	2	0.0133486	0.0687111	CTNNB1;	CTNNB1|IDBG-27347|ENSG00000168036|1499|;
positive regulation of epithelial cell proliferation involved in prostate gland development	GO:0060769	biological process	9606	1	2	0.0133486	0.0687111	CTNNB1;	CTNNB1|IDBG-27347|ENSG00000168036|1499|;
positive regulation of heparan sulfate proteoglycan biosynthetic process	GO:0010909	biological process	9606	1	2	0.0133486	0.0687111	CTNNB1;	CTNNB1|IDBG-27347|ENSG00000168036|1499|;
positive regulation of histone H3-K79 methylation	GO:2001162	biological process	9606	1	2	0.0133486	0.0687111	CTR9;	CTR9|IDBG-31890|ENSG00000198730|9646|;
positive regulation of nodal signaling pathway involved in determination of lateral mesoderm left/right asymmetry	GO:1900224	biological process	9606	1	2	0.0133486	0.0687111	SMAD2;	SMAD2|IDBG-3127|ENSG00000175387|4087|;
positive regulation of odontogenesis of dentin-containing tooth	GO:0042488	biological process	9606	1	2	0.0133486	0.0687111	NGFR;	NGFR|IDBG-57653|ENSG00000064300|4804|;
positive regulation of transcription from RNA polymerase II promoter during mitosis	GO:0046022	biological process	9606	1	2	0.0133486	0.0687111	ZNF268;	ZNF268|IDBG-66258|ENSG00000090612|10795|;
purine nucleobase binding	GO:0002060	molecular function	9606	1	2	0.0133486	0.0687111	PYGL;	PYGL|IDBG-6391|ENSG00000100504|5836|;
regulation of acetylcholine secretion	GO:0014056	biological process	9606	1	2	0.0133486	0.0687111	CACNA1A;	CACNA1A|IDBG-31996|ENSG00000141837|100507353,773|;
regulation of blood vessel remodeling	GO:0060312	biological process	9606	1	2	0.0133486	0.0687111	FLT4;	FLT4|IDBG-62355|ENSG00000037280|2324|;
regulation of cardiac muscle hypertrophy	GO:0010611	biological process	9606	1	2	0.0133486	0.0687111	AKAP13;	AKAP13|IDBG-28095|ENSG00000170776|11214|;
regulation of cellular component size	GO:0032535	biological process	9606	1	2	0.0133486	0.0687111	PTEN;	PTEN|IDBG-81409|ENSG00000171862|5728|;
regulation of centriole-centriole cohesion	GO:0030997	biological process	9606	1	2	0.0133486	0.0687111	CTNNB1;	CTNNB1|IDBG-27347|ENSG00000168036|1499|;
regulation of epithelial cell proliferation involved in prostate gland development	GO:0060768	biological process	9606	1	2	0.0133486	0.0687111	NOTCH1;	NOTCH1|IDBG-92445|ENSG00000148400|4851|;
regulation of glucose import in response to insulin stimulus	GO:2001273	biological process	9606	1	2	0.0133486	0.0687111	NGFR;	NGFR|IDBG-57653|ENSG00000064300|4804|;
regulation of growth hormone secretion	GO:0060123	biological process	9606	1	2	0.0133486	0.0687111	CHD7;	CHD7|IDBG-22967|ENSG00000171316|102724260,55636|;
regulation of myeloid cell apoptotic process	GO:0033032	biological process	9606	1	2	0.0133486	0.0687111	PTEN;	PTEN|IDBG-81409|ENSG00000171862|5728|;
regulation of nephron tubule epithelial cell differentiation	GO:0072182	biological process	9606	1	2	0.0133486	0.0687111	CTNNB1;	CTNNB1|IDBG-27347|ENSG00000168036|1499|;
renal inner medulla development	GO:0072053	biological process	9606	1	2	0.0133486	0.0687111	CTNNB1;	CTNNB1|IDBG-27347|ENSG00000168036|1499|;
renal outer medulla development	GO:0072054	biological process	9606	1	2	0.0133486	0.0687111	CTNNB1;	CTNNB1|IDBG-27347|ENSG00000168036|1499|;
renal vesicle formation	GO:0072033	biological process	9606	1	2	0.0133486	0.0687111	CTNNB1;	CTNNB1|IDBG-27347|ENSG00000168036|1499|;
sodium:amino acid symporter activity	GO:0005283	molecular function	9606	1	2	0.0133486	0.0687111	SLC6A9;	SLC6A9|IDBG-97649|ENSG00000196517|6536|;
vestibular nucleus development	GO:0021750	biological process	9606	1	2	0.0133486	0.0687111	CACNA1A;	CACNA1A|IDBG-31996|ENSG00000141837|100507353,773|;
vitamin binding	GO:0019842	molecular function	9606	1	2	0.0133486	0.0687111	PYGL;	PYGL|IDBG-6391|ENSG00000100504|5836|;
positive regulation of epithelial cell proliferation	GO:0050679	biological process	9606	3	67	0.0102871	0.0688378	LAMB1; LAMC1; NOTCH1;	LAMB1|IDBG-35838|ENSG00000091136|3912|; LAMC1|IDBG-105290|ENSG00000135862|3915|; NOTCH1|IDBG-92445|ENSG00000148400|4851|;
ATP-dependent chromatin remodeling	GO:0043044	biological process	9606	2	23	0.0102672	0.0689922	ACTB; CHD4;	ACTB|IDBG-7590|ENSG00000075624|60|; CHD4|IDBG-14532|ENSG00000111642|1108|;
histone methylation	GO:0016571	biological process	9606	2	23	0.0102672	0.0689922	NSD1; SUV420H1;	NSD1|IDBG-59534|ENSG00000165671|64324|; SUV420H1|IDBG-61304|ENSG00000110066|51111|;
insulin-like growth factor binding	GO:0005520	molecular function	9606	2	23	0.0102672	0.0689922	CRIM1; IGF2R;	CRIM1|IDBG-44114|ENSG00000150938|101929500,51232|; IGF2R|IDBG-98588|ENSG00000197081|3482|;
nuclear outer membrane	GO:0005640	cellular component	9606	2	23	0.0102672	0.0689922	ITPR3; RETSAT;	ITPR3|IDBG-82972|ENSG00000096433|3710|; RETSAT|IDBG-58969|ENSG00000042445|54884|;
regulation of cell cycle	GO:0051726	biological process	9606	4	137	0.0135984	0.069551	CDKL2; MASTL; PTEN; TSC1;	CDKL2|IDBG-24650|ENSG00000138769|8999|; MASTL|IDBG-64712|ENSG00000120539|84930|; PTEN|IDBG-81409|ENSG00000171862|5728|; TSC1|IDBG-90470|ENSG00000165699|7248|;
protein serine/threonine kinase activity	GO:0004674	molecular function	9606	7	377	0.0135745	0.0696507	BRAF; CDKL2; MASTL; MINK1; PRKCH; RAF1; ROCK2;	BRAF|IDBG-44351|ENSG00000157764|673|; CDKL2|IDBG-24650|ENSG00000138769|8999|; MASTL|IDBG-64712|ENSG00000120539|84930|; MINK1|IDBG-19945|ENSG00000141503|50488|; PRKCH|IDBG-8479|ENSG00000027075|5583|; RAF1|IDBG-19277|ENSG00000132155|102724915,5894|; ROCK2|IDBG-29657|ENSG00000134318|9475|;
protein kinase A binding	GO:0051018	molecular function	9606	2	18	0.00634597	0.0702871	AKAP12; AKAP13;	AKAP12|IDBG-97940|ENSG00000131016|9590|; AKAP13|IDBG-28095|ENSG00000170776|11214|;
protein localization to cell surface	GO:0034394	biological process	9606	2	18	0.00634597	0.0702871	CTNNB1; USP4;	CTNNB1|IDBG-27347|ENSG00000168036|1499|; USP4|IDBG-34595|ENSG00000114316|102724426,7375|;
smooth muscle contraction	GO:0006939	biological process	9606	2	18	0.00634597	0.0702871	CACNA1C; ROCK2;	CACNA1C|IDBG-12068|ENSG00000151067|775|; ROCK2|IDBG-29657|ENSG00000134318|9475|;
cell junction	GO:0030054	cellular component	9606	8	407	0.00613659	0.0703955	CTNNB1; DMXL2; IQGAP1; LZTS1; MINK1; SLX4; TJP2; UNC13C;	CTNNB1|IDBG-27347|ENSG00000168036|1499|; DMXL2|IDBG-12130|ENSG00000104093|23312|; IQGAP1|IDBG-30204|ENSG00000140575|8826|; LZTS1|IDBG-9778|ENSG00000061337|11178|; MINK1|IDBG-19945|ENSG00000141503|50488|; SLX4|IDBG-12161|ENSG00000188827|84464|; TJP2|IDBG-69307|ENSG00000119139|9414|; UNC13C|IDBG-12893|ENSG00000137766|440279|;
chromatin modification	GO:0016568	biological process	9606	4	110	0.00641264	0.070539	CABIN1; CHD7; KDM5A; WHSC1;	CABIN1|IDBG-2725|ENSG00000099991|23523|; CHD7|IDBG-22967|ENSG00000171316|102724260,55636|; KDM5A|IDBG-11318|ENSG00000073614|5927|; WHSC1|IDBG-7100|ENSG00000109685|7468|;
centrosome	GO:0005813	cellular component	9606	7	359	0.0105974	0.0706197	CHD4; CTNNB1; FEZ1; KIF15; MASTL; ROCK2; UBR4;	CHD4|IDBG-14532|ENSG00000111642|1108|; CTNNB1|IDBG-27347|ENSG00000168036|1499|; FEZ1|IDBG-75464|ENSG00000149557|9638|; KIF15|IDBG-29195|ENSG00000163808|56992|; MASTL|IDBG-64712|ENSG00000120539|84930|; ROCK2|IDBG-29657|ENSG00000134318|9475|; UBR4|IDBG-92114|ENSG00000127481|23352|;
neuronal cell body	GO:0043025	cellular component	9606	6	292	0.0138883	0.0708084	CACNA1A; CACNA1C; CAD; FAM5C; ITPR3; SOS1;	CACNA1A|IDBG-31996|ENSG00000141837|100507353,773|; CACNA1C|IDBG-12068|ENSG00000151067|775|; CAD|IDBG-37744|ENSG00000084774|790|; FAM5C|IDBG-105437|ENSG00000162670|339479|; ITPR3|IDBG-82972|ENSG00000096433|3710|; SOS1|IDBG-47279|ENSG00000115904|6654|;
RNA polymerase II repressing transcription factor binding	GO:0001103	molecular function	9606	2	27	0.0139984	0.0709192	CHD4; GATA6;	CHD4|IDBG-14532|ENSG00000111642|1108|; GATA6|IDBG-1469|ENSG00000141448|2627|;
extrinsic component of cytoplasmic side of plasma membrane	GO:0031234	cellular component	9606	2	27	0.0139984	0.0709192	IQGAP1; RACGAP1;	IQGAP1|IDBG-30204|ENSG00000140575|8826|; RACGAP1|IDBG-32209|ENSG00000161800|29127|;
nervous system development	GO:0007399	biological process	9606	7	325	0.00631472	0.0714186	CRIM1; FAM5C; FEZ1; JAG1; NOTCH2; SPG7; TSC1;	CRIM1|IDBG-44114|ENSG00000150938|101929500,51232|; FAM5C|IDBG-105437|ENSG00000162670|339479|; FEZ1|IDBG-75464|ENSG00000149557|9638|; JAG1|IDBG-54207|ENSG00000101384|182|; NOTCH2|IDBG-101546|ENSG00000134250|4853|; SPG7|IDBG-47463|ENSG00000197912|6687|; TSC1|IDBG-90470|ENSG00000165699|7248|;
positive regulation of peptidyl-serine phosphorylation	GO:0033138	biological process	9606	3	56	0.00627748	0.0715009	BRAF; PHIP; RAF1;	BRAF|IDBG-44351|ENSG00000157764|673|; PHIP|IDBG-93358|ENSG00000146247|55023|; RAF1|IDBG-19277|ENSG00000132155|102724915,5894|;
calcium ion import	GO:0070509	biological process	9606	2	28	0.0150098	0.0755665	CACNA1A; CACNA1C;	CACNA1A|IDBG-31996|ENSG00000141837|100507353,773|; CACNA1C|IDBG-12068|ENSG00000151067|775|;
regulation of Rho protein signal transduction	GO:0035023	biological process	9606	3	77	0.0149698	0.075602	AKAP13; RAF1; SOS1;	AKAP13|IDBG-28095|ENSG00000170776|11214|; RAF1|IDBG-19277|ENSG00000132155|102724915,5894|; SOS1|IDBG-47279|ENSG00000115904|6654|;
protein dephosphorylation	GO:0006470	biological process	9606	4	142	0.0153263	0.0769189	PHPT1; PTEN; PTPN11; SSH2;	PHPT1|IDBG-92741|ENSG00000054148|29085|; PTEN|IDBG-81409|ENSG00000171862|5728|; PTPN11|IDBG-58105|ENSG00000179295|5781|; SSH2|IDBG-38695|ENSG00000141298|85464|;
transferase activity, transferring phosphorus-containing groups	GO:0016772	molecular function	9606	9	549	0.011623	0.0771342	BRAF; CDK13; CDKL2; FLT4; MASTL; MINK1; PRKCH; RAF1; ROCK2;	BRAF|IDBG-44351|ENSG00000157764|673|; CDK13|IDBG-13277|ENSG00000065883|8621|; CDKL2|IDBG-24650|ENSG00000138769|8999|; FLT4|IDBG-62355|ENSG00000037280|2324|; MASTL|IDBG-64712|ENSG00000120539|84930|; MINK1|IDBG-19945|ENSG00000141503|50488|; PRKCH|IDBG-8479|ENSG00000027075|5583|; RAF1|IDBG-19277|ENSG00000132155|102724915,5894|; ROCK2|IDBG-29657|ENSG00000134318|9475|;
estrogen receptor binding	GO:0030331	molecular function	9606	2	29	0.0160517	0.0781184	CTNNB1; NSD1;	CTNNB1|IDBG-27347|ENSG00000168036|1499|; NSD1|IDBG-59534|ENSG00000165671|64324|;
limb development	GO:0060173	biological process	9606	2	29	0.0160517	0.0781184	CHD7; CTNNB1;	CHD7|IDBG-22967|ENSG00000171316|102724260,55636|; CTNNB1|IDBG-27347|ENSG00000168036|1499|;
nucleosomal DNA binding	GO:0031492	molecular function	9606	2	29	0.0160517	0.0781184	ACTB; CHD4;	ACTB|IDBG-7590|ENSG00000075624|60|; CHD4|IDBG-14532|ENSG00000111642|1108|;
oligodendrocyte differentiation	GO:0048709	biological process	9606	2	29	0.0160517	0.0781184	C11orf9; NOTCH1;	C11orf9|IDBG-50293|ENSG00000124920|745|; NOTCH1|IDBG-92445|ENSG00000148400|4851|;
phosphatidylinositol-3,4,5-trisphosphate binding	GO:0005547	molecular function	9606	2	29	0.0160517	0.0781184	IQGAP1; RACGAP1;	IQGAP1|IDBG-30204|ENSG00000140575|8826|; RACGAP1|IDBG-32209|ENSG00000161800|29127|;
voltage-gated calcium channel complex	GO:0005891	cellular component	9606	2	29	0.0160517	0.0781184	CACNA1A; CACNA1C;	CACNA1A|IDBG-31996|ENSG00000141837|100507353,773|; CACNA1C|IDBG-12068|ENSG00000151067|775|;
'de novo' UMP biosynthetic process	GO:0044205	biological process	9606	1	3	0.0199565	0.0781709	CAD;	CAD|IDBG-37744|ENSG00000084774|790|;
5-phosphoribose 1-diphosphate biosynthetic process	GO:0006015	biological process	9606	1	3	0.0199565	0.0781709	PYGL;	PYGL|IDBG-6391|ENSG00000100504|5836|;
5S rRNA binding	GO:0008097	molecular function	9606	1	3	0.0199565	0.0781709	RPL5;	RPL5|IDBG-100292|ENSG00000122406|6083,6125|;
MAML1-RBP-Jkappa- ICN1 complex	GO:0002193	cellular component	9606	1	3	0.0199565	0.0781709	NOTCH1;	NOTCH1|IDBG-92445|ENSG00000148400|4851|;
RNA secondary structure unwinding	GO:0010501	biological process	9606	1	3	0.0199565	0.0781709	DDX3X;	DDX3X|IDBG-229341|ENSG00000215301|1654|;
Roundabout signaling pathway	GO:0035385	biological process	9606	1	3	0.0199565	0.0781709	SLIT3;	SLIT3|IDBG-56989|ENSG00000184347|6586|;
Slx1-Slx4 complex	GO:0033557	cellular component	9606	1	3	0.0199565	0.0781709	SLX4;	SLX4|IDBG-12161|ENSG00000188827|84464|;
TSC1-TSC2 complex	GO:0033596	cellular component	9606	1	3	0.0199565	0.0781709	TSC1;	TSC1|IDBG-90470|ENSG00000165699|7248|;
activin responsive factor complex	GO:0032444	cellular component	9606	1	3	0.0199565	0.0781709	SMAD2;	SMAD2|IDBG-3127|ENSG00000175387|4087|;
anaphase-promoting complex binding	GO:0010997	molecular function	9606	1	3	0.0199565	0.0781709	PTEN;	PTEN|IDBG-81409|ENSG00000171862|5728|;
apoptotic process involved in embryonic digit morphogenesis	GO:1902263	biological process	9606	1	3	0.0199565	0.0781709	NOTCH1;	NOTCH1|IDBG-92445|ENSG00000148400|4851|;
apoptotic process involved in luteolysis	GO:0061364	biological process	9606	1	3	0.0199565	0.0781709	SLIT3;	SLIT3|IDBG-56989|ENSG00000184347|6586|;
atrioventricular node development	GO:0003162	biological process	9606	1	3	0.0199565	0.0781709	NOTCH1;	NOTCH1|IDBG-92445|ENSG00000148400|4851|;
auditory receptor cell fate commitment	GO:0009912	biological process	9606	1	3	0.0199565	0.0781709	NOTCH1;	NOTCH1|IDBG-92445|ENSG00000148400|4851|;
bundle of His development	GO:0003166	biological process	9606	1	3	0.0199565	0.0781709	TBX5;	TBX5|IDBG-58949|ENSG00000089225|6910|;
calcium-independent protein kinase C activity	GO:0004699	molecular function	9606	1	3	0.0199565	0.0781709	PRKCH;	PRKCH|IDBG-8479|ENSG00000027075|5583|;
calcium-induced calcium release activity	GO:0048763	molecular function	9606	1	3	0.0199565	0.0781709	RYR3;	RYR3|IDBG-5249|ENSG00000198838|6263|;
cardiac vascular smooth muscle cell development	GO:0060948	biological process	9606	1	3	0.0199565	0.0781709	NOTCH1;	NOTCH1|IDBG-92445|ENSG00000148400|4851|;
cardiac vascular smooth muscle cell differentiation	GO:0060947	biological process	9606	1	3	0.0199565	0.0781709	GATA6;	GATA6|IDBG-1469|ENSG00000141448|2627|;
cell migration involved in endocardial cushion formation	GO:0003273	biological process	9606	1	3	0.0199565	0.0781709	NOTCH1;	NOTCH1|IDBG-92445|ENSG00000148400|4851|;
central nervous system myelin formation	GO:0032289	biological process	9606	1	3	0.0199565	0.0781709	ODZ4;	ODZ4|IDBG-66067|ENSG00000149256|26011|;
centralspindlin complex	GO:0097149	cellular component	9606	1	3	0.0199565	0.0781709	RACGAP1;	RACGAP1|IDBG-32209|ENSG00000161800|29127|;
collecting duct development	GO:0072044	biological process	9606	1	3	0.0199565	0.0781709	NOTCH1;	NOTCH1|IDBG-92445|ENSG00000148400|4851|;
elastic fiber	GO:0071953	cellular component	9606	1	3	0.0199565	0.0781709	ELN;	ELN|IDBG-20555|ENSG00000049540|2006|;
embryonic skeletal limb joint morphogenesis	GO:0036023	biological process	9606	1	3	0.0199565	0.0781709	CTNNB1;	CTNNB1|IDBG-27347|ENSG00000168036|1499|;
fungiform papilla formation	GO:0061198	biological process	9606	1	3	0.0199565	0.0781709	CTNNB1;	CTNNB1|IDBG-27347|ENSG00000168036|1499|;
glial cell fate determination	GO:0007403	biological process	9606	1	3	0.0199565	0.0781709	CTNNB1;	CTNNB1|IDBG-27347|ENSG00000168036|1499|;
glomerular mesangial cell development	GO:0072144	biological process	9606	1	3	0.0199565	0.0781709	NOTCH1;	NOTCH1|IDBG-92445|ENSG00000148400|4851|;
glycogen phosphorylase activity	GO:0008184	molecular function	9606	1	3	0.0199565	0.0781709	PYGL;	PYGL|IDBG-6391|ENSG00000100504|5836|;
heart trabecula morphogenesis	GO:0061384	biological process	9606	1	3	0.0199565	0.0781709	NOTCH1;	NOTCH1|IDBG-92445|ENSG00000148400|4851|;
histone H3-K14 acetylation	GO:0044154	biological process	9606	1	3	0.0199565	0.0781709	BRD4;	BRD4|IDBG-34500|ENSG00000141867|23476|;
histone methyltransferase activity (H3-K36 specific)	GO:0046975	molecular function	9606	1	3	0.0199565	0.0781709	NSD1;	NSD1|IDBG-59534|ENSG00000165671|64324|;
inositol 1,3,4,5 tetrakisphosphate binding	GO:0043533	molecular function	9606	1	3	0.0199565	0.0781709	ITPR3;	ITPR3|IDBG-82972|ENSG00000096433|3710|;
inositol 1,4,5-trisphosphate-sensitive calcium-release channel activity	GO:0005220	molecular function	9606	1	3	0.0199565	0.0781709	ITPR3;	ITPR3|IDBG-82972|ENSG00000096433|3710|;
insulin-like growth factor II binding	GO:0031995	molecular function	9606	1	3	0.0199565	0.0781709	IGF2R;	IGF2R|IDBG-98588|ENSG00000197081|3482|;
intracellular ligand-gated calcium channel activity	GO:0005218	molecular function	9606	1	3	0.0199565	0.0781709	ITPR3;	ITPR3|IDBG-82972|ENSG00000096433|3710|;
laminin complex	GO:0043256	cellular component	9606	1	3	0.0199565	0.0781709	LAMB1;	LAMB1|IDBG-35838|ENSG00000091136|3912|;
laminin-11 complex	GO:0043260	cellular component	9606	1	3	0.0199565	0.0781709	LAMC1;	LAMC1|IDBG-105290|ENSG00000135862|3915|;
lung induction	GO:0060492	biological process	9606	1	3	0.0199565	0.0781709	CTNNB1;	CTNNB1|IDBG-27347|ENSG00000168036|1499|;
mesenchymal cell proliferation involved in lung development	GO:0060916	biological process	9606	1	3	0.0199565	0.0781709	CTNNB1;	CTNNB1|IDBG-27347|ENSG00000168036|1499|;
minus-end-directed organelle transport along microtubule	GO:0072385	biological process	9606	1	3	0.0199565	0.0781709	BICD1;	BICD1|IDBG-26225|ENSG00000151746|636|;
musculoskeletal movement, spinal reflex action	GO:0050883	biological process	9606	1	3	0.0199565	0.0781709	CACNA1A;	CACNA1A|IDBG-31996|ENSG00000141837|100507353,773|;
negative regulation of ATP citrate synthase activity	GO:2000984	biological process	9606	1	3	0.0199565	0.0781709	PHPT1;	PHPT1|IDBG-92741|ENSG00000054148|29085|;
negative regulation of cholesterol biosynthetic process	GO:0045541	biological process	9606	1	3	0.0199565	0.0781709	SCAP;	SCAP|IDBG-31555|ENSG00000114650|22937|;
negative regulation of dendritic spine morphogenesis	GO:0061002	biological process	9606	1	3	0.0199565	0.0781709	PTEN;	PTEN|IDBG-81409|ENSG00000171862|5728|;
negative regulation of heart induction by canonical Wnt receptor signaling pathway	GO:0003136	biological process	9606	1	3	0.0199565	0.0781709	CTNNB1;	CTNNB1|IDBG-27347|ENSG00000168036|1499|;
negative regulation of pro-B cell differentiation	GO:2000974	biological process	9606	1	3	0.0199565	0.0781709	NOTCH1;	NOTCH1|IDBG-92445|ENSG00000148400|4851|;
negative regulation of synaptic vesicle exocytosis	GO:2000301	biological process	9606	1	3	0.0199565	0.0781709	BRAF;	BRAF|IDBG-44351|ENSG00000157764|673|;
negative regulation of transforming growth factor beta1 production	GO:0032911	biological process	9606	1	3	0.0199565	0.0781709	GATA6;	GATA6|IDBG-1469|ENSG00000141448|2627|;
nuclear cyclin-dependent protein kinase holoenzyme complex	GO:0019908	cellular component	9606	1	3	0.0199565	0.0781709	CDK13;	CDK13|IDBG-13277|ENSG00000065883|8621|;
olfactory nerve development	GO:0021553	biological process	9606	1	3	0.0199565	0.0781709	CHD7;	CHD7|IDBG-22967|ENSG00000171316|102724260,55636|;
oviduct development	GO:0060066	biological process	9606	1	3	0.0199565	0.0781709	CTNNB1;	CTNNB1|IDBG-27347|ENSG00000168036|1499|;
paraxial mesoderm morphogenesis	GO:0048340	biological process	9606	1	3	0.0199565	0.0781709	SMAD2;	SMAD2|IDBG-3127|ENSG00000175387|4087|;
phosphohistidine phosphatase activity	GO:0008969	molecular function	9606	1	3	0.0199565	0.0781709	PHPT1;	PHPT1|IDBG-92741|ENSG00000054148|29085|;
positive T cell selection	GO:0043368	biological process	9606	1	3	0.0199565	0.0781709	BRAF;	BRAF|IDBG-44351|ENSG00000157764|673|;
positive regulation of chemokine (C-C motif) ligand 5 production	GO:0071651	biological process	9606	1	3	0.0199565	0.0781709	DDX3X;	DDX3X|IDBG-229341|ENSG00000215301|1654|;
positive regulation of determination of dorsal identity	GO:2000017	biological process	9606	1	3	0.0199565	0.0781709	CTNNB1;	CTNNB1|IDBG-27347|ENSG00000168036|1499|;
positive regulation of transcription from RNA polymerase II promoter in response to hypoxia	GO:0061419	biological process	9606	1	3	0.0199565	0.0781709	NOTCH1;	NOTCH1|IDBG-92445|ENSG00000148400|4851|;
rRNA export from nucleus	GO:0006407	biological process	9606	1	3	0.0199565	0.0781709	TSC1;	TSC1|IDBG-90470|ENSG00000165699|7248|;
radial glia guided migration of Purkinje cell	GO:0021942	biological process	9606	1	3	0.0199565	0.0781709	RBFOX2;	RBFOX2|IDBG-5580|ENSG00000100320|23543|;
regulation of B cell apoptotic process	GO:0002902	biological process	9606	1	3	0.0199565	0.0781709	PTEN;	PTEN|IDBG-81409|ENSG00000171862|5728|;
regulation of centromeric sister chromatid cohesion	GO:0070602	biological process	9606	1	3	0.0199565	0.0781709	CTNNB1;	CTNNB1|IDBG-27347|ENSG00000168036|1499|;
regulation of transcription from RNA polymerase II promoter involved in myocardial precursor cell differentiation	GO:0003256	biological process	9606	1	3	0.0199565	0.0781709	NOTCH1;	NOTCH1|IDBG-92445|ENSG00000148400|4851|;
sequestering of TGFbeta in extracellular matrix	GO:0035583	biological process	9606	1	3	0.0199565	0.0781709	FBN1;	FBN1|IDBG-10989|ENSG00000166147|2200|;
smooth muscle contraction involved in micturition	GO:0060083	biological process	9606	1	3	0.0199565	0.0781709	CACNA1C;	CACNA1C|IDBG-12068|ENSG00000151067|775|;
trachea formation	GO:0060440	biological process	9606	1	3	0.0199565	0.0781709	CTNNB1;	CTNNB1|IDBG-27347|ENSG00000168036|1499|;
tubulin complex	GO:0045298	cellular component	9606	1	3	0.0199565	0.0781709	BICD1;	BICD1|IDBG-26225|ENSG00000151746|636|;
zygotic specification of dorsal/ventral axis	GO:0007352	biological process	9606	1	3	0.0199565	0.0781709	SMAD2;	SMAD2|IDBG-3127|ENSG00000175387|4087|;
axon	GO:0030424	cellular component	9606	5	218	0.0157432	0.078765	ACTB; FEZ1; HEPACAM; MINK1; SCN10A;	ACTB|IDBG-7590|ENSG00000075624|60|; FEZ1|IDBG-75464|ENSG00000149557|9638|; HEPACAM|IDBG-75353|ENSG00000165478|220296,641654|; MINK1|IDBG-19945|ENSG00000141503|50488|; SCN10A|IDBG-26173|ENSG00000185313|6336|;
binding	GO:0005488	molecular function	9606	7	389	0.0158668	0.0791369	CTNNB1; DNAJC13; EFR3A; ITPR3; RYR3; TSC1; UBR4;	CTNNB1|IDBG-27347|ENSG00000168036|1499|; DNAJC13|IDBG-56816|ENSG00000138246|23317|; EFR3A|IDBG-35820|ENSG00000132294|23167|; ITPR3|IDBG-82972|ENSG00000096433|3710|; RYR3|IDBG-5249|ENSG00000198838|6263|; TSC1|IDBG-90470|ENSG00000165699|7248|; UBR4|IDBG-92114|ENSG00000127481|23352|;
poly(A) RNA binding	GO:0044822	molecular function	9606	14	1104	0.0159325	0.0792186	CDK13; DDX10; DDX3X; GANAB; HSP90AA1; MKRN2; NAA15; PRRC2B; RBFOX2; ROCK2; RPL5; RPUSD4; SUGP2; U2SURP;	CDK13|IDBG-13277|ENSG00000065883|8621|; DDX10|IDBG-70535|ENSG00000178105|1662|; DDX3X|IDBG-229341|ENSG00000215301|1654|; GANAB|IDBG-51371|ENSG00000089597|23193|; HSP90AA1|IDBG-20861|ENSG00000080824|3320|; MKRN2|IDBG-19181|ENSG00000075975|23609|; NAA15|IDBG-38408|ENSG00000164134|80155|; PRRC2B|IDBG-89935|ENSG00000130723|84726|; RBFOX2|IDBG-5580|ENSG00000100320|23543|; ROCK2|IDBG-29657|ENSG00000134…
structural molecule activity	GO:0005198	molecular function	9606	5	219	0.0160271	0.0794428	CTNNB1; JAG1; KRT13; LAMB1; ROCK2;	CTNNB1|IDBG-27347|ENSG00000168036|1499|; JAG1|IDBG-54207|ENSG00000101384|182|; KRT13|IDBG-49262|ENSG00000171401|3860|; LAMB1|IDBG-35838|ENSG00000091136|3912|; ROCK2|IDBG-29657|ENSG00000134318|9475|;
T cell differentiation	GO:0030217	biological process	9606	2	33	0.020516	0.0795862	CHD7; CTNNB1;	CHD7|IDBG-22967|ENSG00000171316|102724260,55636|; CTNNB1|IDBG-27347|ENSG00000168036|1499|;
positive regulation of Ras GTPase activity	GO:0032320	biological process	9606	2	33	0.020516	0.0795862	IQGAP1; SOS1;	IQGAP1|IDBG-30204|ENSG00000140575|8826|; SOS1|IDBG-47279|ENSG00000115904|6654|;
regulation of protein kinase activity	GO:0045859	biological process	9606	2	33	0.020516	0.0795862	AKAP13; TSC1;	AKAP13|IDBG-28095|ENSG00000170776|11214|; TSC1|IDBG-90470|ENSG00000165699|7248|;
sprouting angiogenesis	GO:0002040	biological process	9606	2	25	0.012069	0.0797645	FLT4; NOTCH1;	FLT4|IDBG-62355|ENSG00000037280|2324|; NOTCH1|IDBG-92445|ENSG00000148400|4851|;
cell migration	GO:0016477	biological process	9606	4	155	0.0204468	0.0798968	ASAP3; LAMB1; LAMC1; PTEN;	ASAP3|IDBG-93928|ENSG00000088280|55616|; LAMB1|IDBG-35838|ENSG00000091136|3912|; LAMC1|IDBG-105290|ENSG00000135862|3915|; PTEN|IDBG-81409|ENSG00000171862|5728|;
protein stabilization	GO:0050821	biological process	9606	3	87	0.0206749	0.0800093	NAA15; PTEN; TSC1;	NAA15|IDBG-38408|ENSG00000164134|80155|; PTEN|IDBG-81409|ENSG00000171862|5728|; TSC1|IDBG-90470|ENSG00000165699|7248|;
post-embryonic development	GO:0009791	biological process	9606	3	88	0.0213023	0.0822391	IGF2R; PRDM1; SMAD2;	IGF2R|IDBG-98588|ENSG00000197081|3482|; PRDM1|IDBG-94825|ENSG00000057657|639|; SMAD2|IDBG-3127|ENSG00000175387|4087|;
ATP-dependent DNA helicase activity	GO:0004003	molecular function	9606	2	30	0.0171238	0.0823376	CHD4; DDX3X;	CHD4|IDBG-14532|ENSG00000111642|1108|; DDX3X|IDBG-229341|ENSG00000215301|1654|;
insulin receptor binding	GO:0005158	molecular function	9606	2	30	0.0171238	0.0823376	PHIP; PTPN11;	PHIP|IDBG-93358|ENSG00000146247|55023|; PTPN11|IDBG-58105|ENSG00000179295|5781|;
regulation of protein stability	GO:0031647	biological process	9606	2	30	0.0171238	0.0823376	PTEN; USP4;	PTEN|IDBG-81409|ENSG00000171862|5728|; USP4|IDBG-34595|ENSG00000114316|102724426,7375|;
synapse organization	GO:0050808	biological process	9606	2	30	0.0171238	0.0823376	CTNNB1; TSC1;	CTNNB1|IDBG-27347|ENSG00000168036|1499|; TSC1|IDBG-90470|ENSG00000165699|7248|;
blood vessel remodeling	GO:0001974	biological process	9606	2	34	0.021704	0.0833891	ELN; JAG1;	ELN|IDBG-20555|ENSG00000049540|2006|; JAG1|IDBG-54207|ENSG00000101384|182|;
epithelial to mesenchymal transition	GO:0001837	biological process	9606	2	34	0.021704	0.0833891	CTNNB1; NOTCH1;	CTNNB1|IDBG-27347|ENSG00000168036|1499|; NOTCH1|IDBG-92445|ENSG00000148400|4851|;
synaptic transmission	GO:0007268	biological process	9606	7	397	0.0175404	0.0840891	BRAF; CACNA1A; CACNA1C; CTNNB1; MINK1; RAF1; UNC13C;	BRAF|IDBG-44351|ENSG00000157764|673|; CACNA1A|IDBG-31996|ENSG00000141837|100507353,773|; CACNA1C|IDBG-12068|ENSG00000151067|775|; CTNNB1|IDBG-27347|ENSG00000168036|1499|; MINK1|IDBG-19945|ENSG00000141503|50488|; RAF1|IDBG-19277|ENSG00000132155|102724915,5894|; UNC13C|IDBG-12893|ENSG00000137766|440279|;
Fc-gamma receptor signaling pathway involved in phagocytosis	GO:0038096	biological process	9606	3	82	0.0176933	0.0845696	ACTB; HSP90AA1; ITPR3;	ACTB|IDBG-7590|ENSG00000075624|60|; HSP90AA1|IDBG-20861|ENSG00000080824|3320|; ITPR3|IDBG-82972|ENSG00000096433|3710|;
insulin secretion	GO:0030073	biological process	9606	2	31	0.0182254	0.0868548	CACNA1C; SMAD2;	CACNA1C|IDBG-12068|ENSG00000151067|775|; SMAD2|IDBG-3127|ENSG00000175387|4087|;
enzyme inhibitor activity	GO:0004857	molecular function	9606	2	35	0.0229199	0.0872261	CRIM1; NOTCH1;	CRIM1|IDBG-44114|ENSG00000150938|101929500,51232|; NOTCH1|IDBG-92445|ENSG00000148400|4851|;
extrinsic apoptotic signaling pathway via death domain receptors	GO:0008625	biological process	9606	2	35	0.0229199	0.0872261	DDX3X; ROCK2;	DDX3X|IDBG-229341|ENSG00000215301|1654|; ROCK2|IDBG-29657|ENSG00000134318|9475|;
positive regulation of apoptotic signaling pathway	GO:2001235	biological process	9606	2	35	0.0229199	0.0872261	NGFR; PTEN;	NGFR|IDBG-57653|ENSG00000064300|4804|; PTEN|IDBG-81409|ENSG00000171862|5728|;
protein kinase binding	GO:0019901	molecular function	9606	6	327	0.0228569	0.0876091	ACTB; CTNNB1; GATA6; IQGAP1; PTEN; RACGAP1;	ACTB|IDBG-7590|ENSG00000075624|60|; CTNNB1|IDBG-27347|ENSG00000168036|1499|; GATA6|IDBG-1469|ENSG00000141448|2627|; IQGAP1|IDBG-30204|ENSG00000140575|8826|; PTEN|IDBG-81409|ENSG00000171862|5728|; RACGAP1|IDBG-32209|ENSG00000161800|29127|;
'de novo' pyrimidine nucleobase biosynthetic process	GO:0006207	biological process	9606	1	4	0.0265204	0.0883646	CAD;	CAD|IDBG-37744|ENSG00000084774|790|;
C-fiber	GO:0044299	cellular component	9606	1	4	0.0265204	0.0883646	SCN10A;	SCN10A|IDBG-26173|ENSG00000185313|6336|;
Clara cell differentiation	GO:0060486	biological process	9606	1	4	0.0265204	0.0883646	GATA6;	GATA6|IDBG-1469|ENSG00000141448|2627|;
DNA double-strand break processing involved in repair via single-strand annealing	GO:0010792	biological process	9606	1	4	0.0265204	0.0883646	SLX4;	SLX4|IDBG-12161|ENSG00000188827|84464|;
ERBB signaling pathway	GO:0038127	biological process	9606	1	4	0.0265204	0.0883646	PTPN11;	PTPN11|IDBG-58105|ENSG00000179295|5781|;
PH domain binding	GO:0042731	molecular function	9606	1	4	0.0265204	0.0883646	SAMD11;	SAMD11|IDBG-84149|ENSG00000187634|148398|;
RNA stem-loop binding	GO:0035613	molecular function	9606	1	4	0.0265204	0.0883646	DDX3X;	DDX3X|IDBG-229341|ENSG00000215301|1654|;
Ral GTPase binding	GO:0017160	molecular function	9606	1	4	0.0265204	0.0883646	PRKCH;	PRKCH|IDBG-8479|ENSG00000027075|5583|;
Roundabout binding	GO:0048495	molecular function	9606	1	4	0.0265204	0.0883646	SLIT3;	SLIT3|IDBG-56989|ENSG00000184347|6586|;
SMAD protein complex	GO:0071141	cellular component	9606	1	4	0.0265204	0.0883646	SMAD2;	SMAD2|IDBG-3127|ENSG00000175387|4087|;
arterial endothelial cell differentiation	GO:0060842	biological process	9606	1	4	0.0265204	0.0883646	NOTCH1;	NOTCH1|IDBG-92445|ENSG00000148400|4851|;
atrial septum primum morphogenesis	GO:0003289	biological process	9606	1	4	0.0265204	0.0883646	WHSC1;	WHSC1|IDBG-7100|ENSG00000109685|7468|;
calcium ion-dependent exocytosis of neurotransmitter	GO:0048791	biological process	9606	1	4	0.0265204	0.0883646	CACNA1A;	CACNA1A|IDBG-31996|ENSG00000141837|100507353,773|;
cardiac atrium morphogenesis	GO:0003209	biological process	9606	1	4	0.0265204	0.0883646	NOTCH1;	NOTCH1|IDBG-92445|ENSG00000148400|4851|;
cardiac neural crest cell development involved in outflow tract morphogenesis	GO:0061309	biological process	9606	1	4	0.0265204	0.0883646	JAG1;	JAG1|IDBG-54207|ENSG00000101384|182|;
cardiac right ventricle formation	GO:0003219	biological process	9606	1	4	0.0265204	0.0883646	NOTCH1;	NOTCH1|IDBG-92445|ENSG00000148400|4851|;
central nervous system vasculogenesis	GO:0022009	biological process	9606	1	4	0.0265204	0.0883646	CTNNB1;	CTNNB1|IDBG-27347|ENSG00000168036|1499|;
compartment pattern specification	GO:0007386	biological process	9606	1	4	0.0265204	0.0883646	NOTCH1;	NOTCH1|IDBG-92445|ENSG00000148400|4851|;
cranial nerve development	GO:0021545	biological process	9606	1	4	0.0265204	0.0883646	CHD7;	CHD7|IDBG-22967|ENSG00000171316|102724260,55636|;
endocardium development	GO:0003157	biological process	9606	1	4	0.0265204	0.0883646	NOTCH1;	NOTCH1|IDBG-92445|ENSG00000148400|4851|;
epithelial cell differentiation involved in prostate gland development	GO:0060742	biological process	9606	1	4	0.0265204	0.0883646	CTNNB1;	CTNNB1|IDBG-27347|ENSG00000168036|1499|;
extracellular matrix constituent conferring elasticity	GO:0030023	molecular function	9606	1	4	0.0265204	0.0883646	ELN;	ELN|IDBG-20555|ENSG00000049540|2006|;
female genitalia development	GO:0030540	biological process	9606	1	4	0.0265204	0.0883646	CHD7;	CHD7|IDBG-22967|ENSG00000171316|102724260,55636|;
gamma-aminobutyric acid secretion	GO:0014051	biological process	9606	1	4	0.0265204	0.0883646	CACNA1A;	CACNA1A|IDBG-31996|ENSG00000141837|100507353,773|;
glutamine catabolic process	GO:0006543	biological process	9606	1	4	0.0265204	0.0883646	CAD;	CAD|IDBG-37744|ENSG00000084774|790|;
hair cycle process	GO:0022405	biological process	9606	1	4	0.0265204	0.0883646	CTNNB1;	CTNNB1|IDBG-27347|ENSG00000168036|1499|;
histone H3-K36 methylation	GO:0010452	biological process	9606	1	4	0.0265204	0.0883646	NSD1;	NSD1|IDBG-59534|ENSG00000165671|64324|;
histone H4-K20 trimethylation	GO:0034773	biological process	9606	1	4	0.0265204	0.0883646	SUV420H1;	SUV420H1|IDBG-61304|ENSG00000110066|51111|;
intracellular mRNA localization	GO:0008298	biological process	9606	1	4	0.0265204	0.0883646	BICD1;	BICD1|IDBG-26225|ENSG00000151746|636|;
metanephros morphogenesis	GO:0003338	biological process	9606	1	4	0.0265204	0.0883646	CTNNB1;	CTNNB1|IDBG-27347|ENSG00000168036|1499|;
multicellular organismal reproductive process	GO:0048609	biological process	9606	1	4	0.0265204	0.0883646	PTPN11;	PTPN11|IDBG-58105|ENSG00000179295|5781|;
negative regulation of DNA damage checkpoint	GO:2000002	biological process	9606	1	4	0.0265204	0.0883646	BRD4;	BRD4|IDBG-34500|ENSG00000141867|23476|;
negative regulation of photoreceptor cell differentiation	GO:0046533	biological process	9606	1	4	0.0265204	0.0883646	NOTCH1;	NOTCH1|IDBG-92445|ENSG00000148400|4851|;
neurotransmitter metabolic process	GO:0042133	biological process	9606	1	4	0.0265204	0.0883646	CACNA1A;	CACNA1A|IDBG-31996|ENSG00000141837|100507353,773|;
nose development	GO:0043584	biological process	9606	1	4	0.0265204	0.0883646	CHD7;	CHD7|IDBG-22967|ENSG00000171316|102724260,55636|;
pancreatic A cell differentiation	GO:0003310	biological process	9606	1	4	0.0265204	0.0883646	GATA6;	GATA6|IDBG-1469|ENSG00000141448|2627|;
positive regulation of glial cell differentiation	GO:0045687	biological process	9606	1	4	0.0265204	0.0883646	NOTCH1;	NOTCH1|IDBG-92445|ENSG00000148400|4851|;
positive regulation of low-density lipoprotein particle receptor biosynthetic process	GO:0045716	biological process	9606	1	4	0.0265204	0.0883646	SCAP;	SCAP|IDBG-31555|ENSG00000114650|22937|;
positive regulation of myeloid cell differentiation	GO:0045639	biological process	9606	1	4	0.0265204	0.0883646	JAG1;	JAG1|IDBG-54207|ENSG00000101384|182|;
positive regulation of secondary heart field cardioblast proliferation	GO:0072513	biological process	9606	1	4	0.0265204	0.0883646	TBX5;	TBX5|IDBG-58949|ENSG00000089225|6910|;
positive regulation of transcription of Notch receptor target	GO:0007221	biological process	9606	1	4	0.0265204	0.0883646	NOTCH1;	NOTCH1|IDBG-92445|ENSG00000148400|4851|;
protein import into mitochondrial outer membrane	GO:0045040	biological process	9606	1	4	0.0265204	0.0883646	HSP90AA1;	HSP90AA1|IDBG-20861|ENSG00000080824|3320|;
regulation of circadian sleep/wake cycle, sleep	GO:0045187	biological process	9606	1	4	0.0265204	0.0883646	PER3;	PER3|IDBG-88216|ENSG00000049246|8863|;
regulation of definitive erythrocyte differentiation	GO:0010724	biological process	9606	1	4	0.0265204	0.0883646	RBFOX2;	RBFOX2|IDBG-5580|ENSG00000100320|23543|;
regulation of secondary heart field cardioblast proliferation	GO:0003266	biological process	9606	1	4	0.0265204	0.0883646	CTNNB1;	CTNNB1|IDBG-27347|ENSG00000168036|1499|;
response to intra-S DNA damage checkpoint signaling	GO:0072429	biological process	9606	1	4	0.0265204	0.0883646	SLX4;	SLX4|IDBG-12161|ENSG00000188827|84464|;
secretory columnal luminar epithelial cell differentiation involved in prostate glandular acinus development	GO:0060528	biological process	9606	1	4	0.0265204	0.0883646	NOTCH1;	NOTCH1|IDBG-92445|ENSG00000148400|4851|;
sequestering of BMP in extracellular matrix	GO:0035582	biological process	9606	1	4	0.0265204	0.0883646	FBN1;	FBN1|IDBG-10989|ENSG00000166147|2200|;
trachea morphogenesis	GO:0060439	biological process	9606	1	4	0.0265204	0.0883646	CTNNB1;	CTNNB1|IDBG-27347|ENSG00000168036|1499|;
ventricular cardiac muscle tissue development	GO:0003229	biological process	9606	1	4	0.0265204	0.0883646	TBX5;	TBX5|IDBG-58949|ENSG00000089225|6910|;
regulation of small GTPase mediated signal transduction	GO:0051056	biological process	9606	4	169	0.0270151	0.0898267	AKAP13; IQGAP1; RACGAP1; SOS1;	AKAP13|IDBG-28095|ENSG00000170776|11214|; IQGAP1|IDBG-30204|ENSG00000140575|8826|; RACGAP1|IDBG-32209|ENSG00000161800|29127|; SOS1|IDBG-47279|ENSG00000115904|6654|;
chromosome	GO:0005694	cellular component	9606	3	92	0.0239156	0.0905861	BRD4; NSD1; WHSC1;	BRD4|IDBG-34500|ENSG00000141867|23476|; NSD1|IDBG-59534|ENSG00000165671|64324|; WHSC1|IDBG-7100|ENSG00000109685|7468|;
proteinaceous extracellular matrix	GO:0005578	cellular component	9606	5	243	0.0238943	0.0907193	CHAD; ELN; FBN1; LAMB1; LAMC1;	CHAD|IDBG-58589|ENSG00000136457|1101|; ELN|IDBG-20555|ENSG00000049540|2006|; FBN1|IDBG-10989|ENSG00000166147|2200|; LAMB1|IDBG-35838|ENSG00000091136|3912|; LAMC1|IDBG-105290|ENSG00000135862|3915|;
regulation of transcription, DNA-templated	GO:0006355	biological process	9606	20	1898	0.0274179	0.0909777	APBB1; BICD1; C11orf9; CHD4; CHD7; CTNNB1; GATA6; HIVEP2; LZTS1; MLL2; NOTCH1; NOTCH2; NR6A1; PER3; SMAD2; SUV420H1; TBX5; ZNF268; ZNF500; ZNF675;	APBB1|IDBG-28785|ENSG00000166313|322|; BICD1|IDBG-26225|ENSG00000151746|636|; C11orf9|IDBG-50293|ENSG00000124920|745|; CHD4|IDBG-14532|ENSG00000111642|1108|; CHD7|IDBG-22967|ENSG00000171316|102724260,55636|; CTNNB1|IDBG-27347|ENSG00000168036|1499|; GATA6|IDBG-1469|ENSG00000141448|2627|; HIVEP2|IDBG-97259|ENSG00000010818|3097|; LZTS1|IDBG-9778|ENSG00000061337|11178|; MLL2|IDBG-30867|ENSG0000016754…
negative regulation of cell adhesion	GO:0007162	biological process	9606	2	36	0.0241633	0.0910947	DSCAML1; LAMB1;	DSCAML1|IDBG-73268|ENSG00000177103|57453|; LAMB1|IDBG-35838|ENSG00000091136|3912|;
regulation of actin cytoskeleton organization	GO:0032956	biological process	9606	2	36	0.0241633	0.0910947	ROCK2; TSC1;	ROCK2|IDBG-29657|ENSG00000134318|9475|; TSC1|IDBG-90470|ENSG00000165699|7248|;
basement membrane	GO:0005604	cellular component	9606	3	85	0.0194512	0.0913409	FBN1; LAMB1; LAMC1;	FBN1|IDBG-10989|ENSG00000166147|2200|; LAMB1|IDBG-35838|ENSG00000091136|3912|; LAMC1|IDBG-105290|ENSG00000135862|3915|;
negative regulation of catalytic activity	GO:0043086	biological process	9606	3	85	0.0194512	0.0913409	CABIN1; IQGAP1; NOTCH1;	CABIN1|IDBG-2725|ENSG00000099991|23523|; IQGAP1|IDBG-30204|ENSG00000140575|8826|; NOTCH1|IDBG-92445|ENSG00000148400|4851|;
cyclin-dependent protein serine/threonine kinase activity	GO:0004693	molecular function	9606	2	32	0.0193563	0.0914302	CDK13; CDKL2;	CDK13|IDBG-13277|ENSG00000065883|8621|; CDKL2|IDBG-24650|ENSG00000138769|8999|;
embryonic forelimb morphogenesis	GO:0035115	biological process	9606	2	32	0.0193563	0.0914302	CTNNB1; TBX5;	CTNNB1|IDBG-27347|ENSG00000168036|1499|; TBX5|IDBG-58949|ENSG00000089225|6910|;
substrate adhesion-dependent cell spreading	GO:0034446	biological process	9606	2	32	0.0193563	0.0914302	LAMB1; LAMC1;	LAMB1|IDBG-35838|ENSG00000091136|3912|; LAMC1|IDBG-105290|ENSG00000135862|3915|;
RNA processing	GO:0006396	biological process	9606	3	93	0.0245949	0.0922884	BICD1; SUGP2; U2SURP;	BICD1|IDBG-26225|ENSG00000151746|636|; SUGP2|IDBG-39213|ENSG00000064607|10147|; U2SURP|IDBG-59793|ENSG00000163714|23350|;
regulation of gene expression	GO:0010468	biological process	9606	4	164	0.0245411	0.0923022	CTNNB1; GATA6; NGFR; NOTCH1;	CTNNB1|IDBG-27347|ENSG00000168036|1499|; GATA6|IDBG-1469|ENSG00000141448|2627|; NGFR|IDBG-57653|ENSG00000064300|4804|; NOTCH1|IDBG-92445|ENSG00000148400|4851|;
calmodulin binding	GO:0005516	molecular function	9606	4	172	0.0285688	0.0946009	CACNA1C; IQGAP1; RYR3; UBR4;	CACNA1C|IDBG-12068|ENSG00000151067|775|; IQGAP1|IDBG-30204|ENSG00000140575|8826|; RYR3|IDBG-5249|ENSG00000198838|6263|; UBR4|IDBG-92114|ENSG00000127481|23352|;
regulation of cell differentiation	GO:0045595	biological process	9606	2	37	0.0254338	0.0952139	CTNNB1; RAF1;	CTNNB1|IDBG-27347|ENSG00000168036|1499|; RAF1|IDBG-19277|ENSG00000132155|102724915,5894|;
peptidyl-tyrosine dephosphorylation	GO:0035335	biological process	9606	3	99	0.0288881	0.0954613	PTEN; PTPN11; SSH2;	PTEN|IDBG-81409|ENSG00000171862|5728|; PTPN11|IDBG-58105|ENSG00000179295|5781|; SSH2|IDBG-38695|ENSG00000141298|85464|;
androgen receptor binding	GO:0050681	molecular function	9606	2	40	0.0294037	0.0967672	CTNNB1; NSD1;	CTNNB1|IDBG-27347|ENSG00000168036|1499|; NSD1|IDBG-59534|ENSG00000165671|64324|;
intracellular receptor signaling pathway	GO:0030522	biological process	9606	2	40	0.0294037	0.0967672	NOTCH2; NR6A1;	NOTCH2|IDBG-101546|ENSG00000134250|4853|; NR6A1|IDBG-84872|ENSG00000148200|2649|;
AV node cell to bundle of His cell communication	GO:0086067	biological process	9606	1	5	0.0330407	0.0970081	SCN10A;	SCN10A|IDBG-26173|ENSG00000185313|6336|;
CD4-positive, alpha-beta T cell differentiation	GO:0043367	biological process	9606	1	5	0.0330407	0.0970081	BRAF;	BRAF|IDBG-44351|ENSG00000157764|673|;
NatA complex	GO:0031415	cellular component	9606	1	5	0.0330407	0.0970081	NAA15;	NAA15|IDBG-38408|ENSG00000164134|80155|;
SREBP signaling pathway	GO:0032933	biological process	9606	1	5	0.0330407	0.0970081	SCAP;	SCAP|IDBG-31555|ENSG00000114650|22937|;
TPR domain binding	GO:0030911	molecular function	9606	1	5	0.0330407	0.0970081	HSP90AA1;	HSP90AA1|IDBG-20861|ENSG00000080824|3320|;
aortic valve morphogenesis	GO:0003180	biological process	9606	1	5	0.0330407	0.0970081	NOTCH1;	NOTCH1|IDBG-92445|ENSG00000148400|4851|;
base-excision repair, gap-filling	GO:0006287	biological process	9606	1	5	0.0330407	0.0970081	POLE;	POLE|IDBG-65706|ENSG00000177084|5426|;
canonical Wnt signaling pathway involved in negative regulation of apoptotic process	GO:0044336	biological process	9606	1	5	0.0330407	0.0970081	CTNNB1;	CTNNB1|IDBG-27347|ENSG00000168036|1499|;
cellular chloride ion homeostasis	GO:0030644	biological process	9606	1	5	0.0330407	0.0970081	CACNA1A;	CACNA1A|IDBG-31996|ENSG00000141837|100507353,773|;
cellular response to indole-3-methanol	GO:0071681	biological process	9606	1	5	0.0330407	0.0970081	CTNNB1;	CTNNB1|IDBG-27347|ENSG00000168036|1499|;
cellular response to osmotic stress	GO:0071470	biological process	9606	1	5	0.0330407	0.0970081	DDX3X;	DDX3X|IDBG-229341|ENSG00000215301|1654|;
common-partner SMAD protein phosphorylation	GO:0007182	biological process	9606	1	5	0.0330407	0.0970081	SMAD2;	SMAD2|IDBG-3127|ENSG00000175387|4087|;
deoxyribonucleoside monophosphate biosynthetic process	GO:0009157	biological process	9606	1	5	0.0330407	0.0970081	DGUOK;	DGUOK|IDBG-56773|ENSG00000114956|1716|;
endocardial cell differentiation	GO:0060956	biological process	9606	1	5	0.0330407	0.0970081	NOTCH1;	NOTCH1|IDBG-92445|ENSG00000148400|4851|;
endodermal cell differentiation	GO:0035987	biological process	9606	1	5	0.0330407	0.0970081	GATA6;	GATA6|IDBG-1469|ENSG00000141448|2627|;
endothelial tube morphogenesis	GO:0061154	biological process	9606	1	5	0.0330407	0.0970081	CTNNB1;	CTNNB1|IDBG-27347|ENSG00000168036|1499|;
epsilon DNA polymerase complex	GO:0008622	cellular component	9606	1	5	0.0330407	0.0970081	POLE;	POLE|IDBG-65706|ENSG00000177084|5426|;
glycine transmembrane transporter activity	GO:0015187	molecular function	9606	1	5	0.0330407	0.0970081	SLC6A9;	SLC6A9|IDBG-97649|ENSG00000196517|6536|;
intestinal epithelial cell differentiation	GO:0060575	biological process	9606	1	5	0.0330407	0.0970081	GATA6;	GATA6|IDBG-1469|ENSG00000141448|2627|;
locomotor rhythm	GO:0045475	biological process	9606	1	5	0.0330407	0.0970081	PTEN;	PTEN|IDBG-81409|ENSG00000171862|5728|;
male mating behavior	GO:0060179	biological process	9606	1	5	0.0330407	0.0970081	PTEN;	PTEN|IDBG-81409|ENSG00000171862|5728|;
mature ribosome assembly	GO:0042256	biological process	9606	1	5	0.0330407	0.0970081	DDX3X;	DDX3X|IDBG-229341|ENSG00000215301|1654|;
mesenchymal cell development	GO:0014031	biological process	9606	1	5	0.0330407	0.0970081	NOTCH1;	NOTCH1|IDBG-92445|ENSG00000148400|4851|;
mineralocorticoid biosynthetic process	GO:0006705	biological process	9606	1	5	0.0330407	0.0970081	CYP21A2;	CYP21A2|IDBG-80216|ENSG00000231852|1589|;
myelin sheath adaxonal region	GO:0035749	cellular component	9606	1	5	0.0330407	0.0970081	PTEN;	PTEN|IDBG-81409|ENSG00000171862|5728|;
negative regulation of chemokine-mediated signaling pathway	GO:0070100	biological process	9606	1	5	0.0330407	0.0970081	SLIT3;	SLIT3|IDBG-56989|ENSG00000184347|6586|;
negative regulation of glial cell proliferation	GO:0060253	biological process	9606	1	5	0.0330407	0.0970081	NOTCH1;	NOTCH1|IDBG-92445|ENSG00000148400|4851|;
negative regulation of macroautophagy	GO:0016242	biological process	9606	1	5	0.0330407	0.0970081	LZTS1;	LZTS1|IDBG-9778|ENSG00000061337|11178|;
negative regulation of protein sumoylation	GO:0033234	biological process	9606	1	5	0.0330407	0.0970081	CTNNB1;	CTNNB1|IDBG-27347|ENSG00000168036|1499|;
pericardium morphogenesis	GO:0003344	biological process	9606	1	5	0.0330407	0.0970081	NOTCH1;	NOTCH1|IDBG-92445|ENSG00000148400|4851|;
phosphorylase activity	GO:0004645	molecular function	9606	1	5	0.0330407	0.0970081	PYGL;	PYGL|IDBG-6391|ENSG00000100504|5836|;
positive regulation of B cell receptor signaling pathway	GO:0050861	biological process	9606	1	5	0.0330407	0.0970081	PRKCH;	PRKCH|IDBG-8479|ENSG00000027075|5583|;
positive regulation of protein kinase A signaling	GO:0010739	biological process	9606	1	5	0.0330407	0.0970081	AKAP12;	AKAP12|IDBG-97940|ENSG00000131016|9590|;
positive regulation of small GTPase mediated signal transduction	GO:0051057	biological process	9606	1	5	0.0330407	0.0970081	SOS1;	SOS1|IDBG-47279|ENSG00000115904|6654|;
positive transcription elongation factor complex b	GO:0008024	cellular component	9606	1	5	0.0330407	0.0970081	BRD4;	BRD4|IDBG-34500|ENSG00000141867|23476|;
pulmonary artery morphogenesis	GO:0061156	biological process	9606	1	5	0.0330407	0.0970081	JAG1;	JAG1|IDBG-54207|ENSG00000101384|182|;
regulation of binding	GO:0051098	biological process	9606	1	5	0.0330407	0.0970081	SMAD2;	SMAD2|IDBG-3127|ENSG00000175387|4087|;
regulation of cholesterol biosynthetic process	GO:0045540	biological process	9606	1	5	0.0330407	0.0970081	SCAP;	SCAP|IDBG-31555|ENSG00000114650|22937|;
regulation of protein export from nucleus	GO:0046825	biological process	9606	1	5	0.0330407	0.0970081	PTPN11;	PTPN11|IDBG-58105|ENSG00000179295|5781|;
regulation of protein kinase C signaling	GO:0090036	biological process	9606	1	5	0.0330407	0.0970081	AKAP12;	AKAP12|IDBG-97940|ENSG00000131016|9590|;
regulation of somitogenesis	GO:0014807	biological process	9606	1	5	0.0330407	0.0970081	NOTCH1;	NOTCH1|IDBG-92445|ENSG00000148400|4851|;
release of cytoplasmic sequestered NF-kappaB	GO:0008588	biological process	9606	1	5	0.0330407	0.0970081	ZNF268;	ZNF268|IDBG-66258|ENSG00000090612|10795|;
response to epidermal growth factor	GO:0070849	biological process	9606	1	5	0.0330407	0.0970081	BRAF;	BRAF|IDBG-44351|ENSG00000157764|673|;
ryanodine-sensitive calcium-release channel activity	GO:0005219	molecular function	9606	1	5	0.0330407	0.0970081	RYR3;	RYR3|IDBG-5249|ENSG00000198838|6263|;
self proteolysis	GO:0097264	biological process	9606	1	5	0.0330407	0.0970081	ODZ4;	ODZ4|IDBG-66067|ENSG00000149256|26011|;
serine-type carboxypeptidase activity	GO:0004185	molecular function	9606	1	5	0.0330407	0.0970081	CPD;	CPD|IDBG-38962|ENSG00000108582|1362|;
spindle midzone assembly involved in mitosis	GO:0051256	biological process	9606	1	5	0.0330407	0.0970081	RACGAP1;	RACGAP1|IDBG-32209|ENSG00000161800|29127|;
transforming growth factor beta receptor, pathway-specific cytoplasmic mediator activity	GO:0030618	molecular function	9606	1	5	0.0330407	0.0970081	SMAD2;	SMAD2|IDBG-3127|ENSG00000175387|4087|;
type B pancreatic cell differentiation	GO:0003309	biological process	9606	1	5	0.0330407	0.0970081	GATA6;	GATA6|IDBG-1469|ENSG00000141448|2627|;
apical part of cell	GO:0045177	cellular component	9606	3	95	0.0259846	0.0970493	CTNNB1; ITPR3; JAG1;	CTNNB1|IDBG-27347|ENSG00000168036|1499|; ITPR3|IDBG-82972|ENSG00000096433|3710|; JAG1|IDBG-54207|ENSG00000101384|182|;
small GTPase mediated signal transduction	GO:0007264	biological process	9606	6	357	0.0331326	0.0971004	AKAP13; BRAF; IQGAP1; RACGAP1; RAF1; SOS1;	AKAP13|IDBG-28095|ENSG00000170776|11214|; BRAF|IDBG-44351|ENSG00000157764|673|; IQGAP1|IDBG-30204|ENSG00000140575|8826|; RACGAP1|IDBG-32209|ENSG00000161800|29127|; RAF1|IDBG-19277|ENSG00000132155|102724915,5894|; SOS1|IDBG-47279|ENSG00000115904|6654|;
unfolded protein binding	GO:0051082	molecular function	9606	3	100	0.0296397	0.0973444	HSP90AA1; SCAP; SPG7;	HSP90AA1|IDBG-20861|ENSG00000080824|3320|; SCAP|IDBG-31555|ENSG00000114650|22937|; SPG7|IDBG-47463|ENSG00000197912|6687|;
SMAD binding	GO:0046332	molecular function	9606	2	43	0.0336027	0.0977645	CTNNB1; SMAD2;	CTNNB1|IDBG-27347|ENSG00000168036|1499|; SMAD2|IDBG-3127|ENSG00000175387|4087|;
circadian regulation of gene expression	GO:0032922	biological process	9606	2	43	0.0336027	0.0977645	NGFR; PER3;	NGFR|IDBG-57653|ENSG00000064300|4804|; PER3|IDBG-88216|ENSG00000049246|8863|;
visual learning	GO:0008542	biological process	9606	2	43	0.0336027	0.0977645	BRAF; CACNA1C;	BRAF|IDBG-44351|ENSG00000157764|673|; CACNA1C|IDBG-12068|ENSG00000151067|775|;
voltage-gated calcium channel activity	GO:0005245	molecular function	9606	2	43	0.0336027	0.0977645	CACNA1A; CACNA1C;	CACNA1A|IDBG-31996|ENSG00000141837|100507353,773|; CACNA1C|IDBG-12068|ENSG00000151067|775|;
sequence-specific DNA binding transcription factor activity	GO:0003700	molecular function	9606	13	1104	0.0337544	0.0980282	BICD1; C11orf9; CTNNB1; GATA6; KDM5A; LZTS1; NOTCH1; NR6A1; PRDM1; SMAD2; TBX5; ZNF268; ZNF500;	BICD1|IDBG-26225|ENSG00000151746|636|; C11orf9|IDBG-50293|ENSG00000124920|745|; CTNNB1|IDBG-27347|ENSG00000168036|1499|; GATA6|IDBG-1469|ENSG00000141448|2627|; KDM5A|IDBG-11318|ENSG00000073614|5927|; LZTS1|IDBG-9778|ENSG00000061337|11178|; NOTCH1|IDBG-92445|ENSG00000148400|4851|; NR6A1|IDBG-84872|ENSG00000148200|2649|; PRDM1|IDBG-94825|ENSG00000057657|639|; SMAD2|IDBG-3127|ENSG00000175387|4087|; …
cell-cell junction	GO:0005911	cellular component	9606	4	168	0.0265088	0.098549	CTNNB1; HEPACAM; IQGAP1; PRKCH;	CTNNB1|IDBG-27347|ENSG00000168036|1499|; HEPACAM|IDBG-75353|ENSG00000165478|220296,641654|; IQGAP1|IDBG-30204|ENSG00000140575|8826|; PRKCH|IDBG-8479|ENSG00000027075|5583|;
ubiquitin protein ligase binding	GO:0031625	molecular function	9606	4	168	0.0265088	0.098549	NGFR; PER3; SMAD2; ZNF675;	NGFR|IDBG-57653|ENSG00000064300|4804|; PER3|IDBG-88216|ENSG00000049246|8863|; SMAD2|IDBG-3127|ENSG00000175387|4087|; ZNF675|IDBG-41463|ENSG00000197372|171392|;
protein tyrosine phosphatase activity	GO:0004725	molecular function	9606	3	101	0.0304017	0.0996432	PTEN; PTPN11; SSH2;	PTEN|IDBG-81409|ENSG00000171862|5728|; PTPN11|IDBG-58105|ENSG00000179295|5781|; SSH2|IDBG-38695|ENSG00000141298|85464|;
blood circulation	GO:0008015	biological process	9606	2	41	0.0307785	0.100264	CHD7; ELN;	CHD7|IDBG-22967|ENSG00000171316|102724260,55636|; ELN|IDBG-20555|ENSG00000049540|2006|;
cytoplasmic side of plasma membrane	GO:0009898	cellular component	9606	2	41	0.0307785	0.100264	CTNNB1; PTEN;	CTNNB1|IDBG-27347|ENSG00000168036|1499|; PTEN|IDBG-81409|ENSG00000171862|5728|;
receptor signaling protein activity	GO:0005057	molecular function	9606	2	41	0.0307785	0.100264	BRAF; RAF1;	BRAF|IDBG-44351|ENSG00000157764|673|; RAF1|IDBG-19277|ENSG00000132155|102724915,5894|;
adherens junction	GO:0005912	cellular component	9606	2	44	0.0350515	0.101611	CTNNB1; TJP2;	CTNNB1|IDBG-27347|ENSG00000168036|1499|; TJP2|IDBG-69307|ENSG00000119139|9414|;
cell differentiation	GO:0030154	biological process	9606	7	461	0.0356165	0.102878	BRAF; CTNNB1; NAA15; NOTCH1; NOTCH2; RAF1; ZNF268;	BRAF|IDBG-44351|ENSG00000157764|673|; CTNNB1|IDBG-27347|ENSG00000168036|1499|; NAA15|IDBG-38408|ENSG00000164134|80155|; NOTCH1|IDBG-92445|ENSG00000148400|4851|; NOTCH2|IDBG-101546|ENSG00000134250|4853|; RAF1|IDBG-19277|ENSG00000132155|102724915,5894|; ZNF268|IDBG-66258|ENSG00000090612|10795|;
extracellular vesicular exosome	GO:0070062	cellular component	9606	24	2456	0.0355766	0.102948	ACTB; CAD; CPD; CRIM1; CTNNB1; DDX3X; DNAJC13; EFR3A; FBN1; GANAB; GPRC5C; HSP90AA1; IGF2R; IQGAP1; KRT13; LAMB1; LAMC1; MINK1; PHIP; PHPT1; PRKCH; RACGAP1; RPL5; SCN10A;	ACTB|IDBG-7590|ENSG00000075624|60|; CAD|IDBG-37744|ENSG00000084774|790|; CPD|IDBG-38962|ENSG00000108582|1362|; CRIM1|IDBG-44114|ENSG00000150938|101929500,51232|; CTNNB1|IDBG-27347|ENSG00000168036|1499|; DDX3X|IDBG-229341|ENSG00000215301|1654|; DNAJC13|IDBG-56816|ENSG00000138246|23317|; EFR3A|IDBG-35820|ENSG00000132294|23167|; FBN1|IDBG-10989|ENSG00000166147|2200|; GANAB|IDBG-51371|ENSG00000089597…
kidney development	GO:0001822	biological process	9606	3	108	0.0360225	0.103864	CTNNB1; FBN1; TSC1;	CTNNB1|IDBG-27347|ENSG00000168036|1499|; FBN1|IDBG-10989|ENSG00000166147|2200|; TSC1|IDBG-90470|ENSG00000165699|7248|;
I-kappaB kinase/NF-kappaB signaling	GO:0007249	biological process	9606	2	42	0.0321783	0.10398	TAB2; ZNF675;	TAB2|IDBG-97690|ENSG00000055208|23118|; ZNF675|IDBG-41463|ENSG00000197372|171392|;
cleavage furrow	GO:0032154	cellular component	9606	2	42	0.0321783	0.10398	MASTL; RACGAP1;	MASTL|IDBG-64712|ENSG00000120539|84930|; RACGAP1|IDBG-32209|ENSG00000161800|29127|;
somatic stem cell maintenance	GO:0035019	biological process	9606	2	42	0.0321783	0.10398	BRAF; RAF1;	BRAF|IDBG-44351|ENSG00000157764|673|; RAF1|IDBG-19277|ENSG00000132155|102724915,5894|;
synapse assembly	GO:0007416	biological process	9606	2	42	0.0321783	0.10398	CACNA1A; PTEN;	CACNA1A|IDBG-31996|ENSG00000141837|100507353,773|; PTEN|IDBG-81409|ENSG00000171862|5728|;
5'-flap endonuclease activity	GO:0017108	molecular function	9606	1	6	0.0395177	0.104728	SLX4;	SLX4|IDBG-12161|ENSG00000188827|84464|;
D-alanine-D-alanine ligase activity	GO:0008716	molecular function	9606	1	6	0.0395177	0.104728	CAD;	CAD|IDBG-37744|ENSG00000084774|790|;
DNA biosynthetic process	GO:0071897	biological process	9606	1	6	0.0395177	0.104728	POLE;	POLE|IDBG-65706|ENSG00000177084|5426|;
N-terminal protein amino acid acetylation	GO:0006474	biological process	9606	1	6	0.0395177	0.104728	NAA15;	NAA15|IDBG-38408|ENSG00000164134|80155|;
Tat protein binding	GO:0030957	molecular function	9606	1	6	0.0395177	0.104728	ACTB;	ACTB|IDBG-7590|ENSG00000075624|60|;
atrial septum development	GO:0003283	biological process	9606	1	6	0.0395177	0.104728	TBX5;	TBX5|IDBG-58949|ENSG00000089225|6910|;
atrioventricular canal development	GO:0036302	biological process	9606	1	6	0.0395177	0.104728	PTPN11;	PTPN11|IDBG-58105|ENSG00000179295|5781|;
bile acid binding	GO:0032052	molecular function	9606	1	6	0.0395177	0.104728	PYGL;	PYGL|IDBG-6391|ENSG00000100504|5836|;
central nervous system neuron axonogenesis	GO:0021955	biological process	9606	1	6	0.0395177	0.104728	PTEN;	PTEN|IDBG-81409|ENSG00000171862|5728|;
coronary artery morphogenesis	GO:0060982	biological process	9606	1	6	0.0395177	0.104728	NOTCH1;	NOTCH1|IDBG-92445|ENSG00000148400|4851|;
crossover junction endodeoxyribonuclease activity	GO:0008821	molecular function	9606	1	6	0.0395177	0.104728	SLX4;	SLX4|IDBG-12161|ENSG00000188827|84464|;
cyclin-dependent protein kinase activating kinase holoenzyme complex	GO:0019907	cellular component	9606	1	6	0.0395177	0.104728	KDM5A;	KDM5A|IDBG-11318|ENSG00000073614|5927|;
dynactin binding	GO:0034452	molecular function	9606	1	6	0.0395177	0.104728	BICD1;	BICD1|IDBG-26225|ENSG00000151746|636|;
ear morphogenesis	GO:0042471	biological process	9606	1	6	0.0395177	0.104728	CHD7;	CHD7|IDBG-22967|ENSG00000171316|102724260,55636|;
glomerular visceral epithelial cell development	GO:0072015	biological process	9606	1	6	0.0395177	0.104728	IQGAP1;	IQGAP1|IDBG-30204|ENSG00000140575|8826|;
hair cell differentiation	GO:0035315	biological process	9606	1	6	0.0395177	0.104728	CTNNB1;	CTNNB1|IDBG-27347|ENSG00000168036|1499|;
hair follicle placode formation	GO:0060789	biological process	9606	1	6	0.0395177	0.104728	CTNNB1;	CTNNB1|IDBG-27347|ENSG00000168036|1499|;
junctional membrane complex	GO:0030314	cellular component	9606	1	6	0.0395177	0.104728	RYR3;	RYR3|IDBG-5249|ENSG00000198838|6263|;
lung saccule development	GO:0060430	biological process	9606	1	6	0.0395177	0.104728	GATA6;	GATA6|IDBG-1469|ENSG00000141448|2627|;
membranous septum morphogenesis	GO:0003149	biological process	9606	1	6	0.0395177	0.104728	WHSC1;	WHSC1|IDBG-7100|ENSG00000109685|7468|;
mitotic sister chromatid cohesion	GO:0007064	biological process	9606	1	6	0.0395177	0.104728	POGZ;	POGZ|IDBG-102373|ENSG00000143442|23126|;
negative regulation of cell aging	GO:0090344	biological process	9606	1	6	0.0395177	0.104728	PTEN;	PTEN|IDBG-81409|ENSG00000171862|5728|;
negative regulation of excitatory postsynaptic membrane potential	GO:0090394	biological process	9606	1	6	0.0395177	0.104728	PTEN;	PTEN|IDBG-81409|ENSG00000171862|5728|;
negative regulation of fibroblast migration	GO:0010764	biological process	9606	1	6	0.0395177	0.104728	BRAF;	BRAF|IDBG-44351|ENSG00000157764|673|;
negative regulation of glial cell apoptotic process	GO:0034351	biological process	9606	1	6	0.0395177	0.104728	PRKCH;	PRKCH|IDBG-8479|ENSG00000027075|5583|;
nerve growth factor binding	GO:0048406	molecular function	9606	1	6	0.0395177	0.104728	NGFR;	NGFR|IDBG-57653|ENSG00000064300|4804|;
positive regulation of fibroblast growth factor receptor signaling pathway	GO:0045743	biological process	9606	1	6	0.0395177	0.104728	CTNNB1;	CTNNB1|IDBG-27347|ENSG00000168036|1499|;
positive regulation of glucose import in response to insulin stimulus	GO:2001275	biological process	9606	1	6	0.0395177	0.104728	PTPN11;	PTPN11|IDBG-58105|ENSG00000179295|5781|;
primary miRNA processing	GO:0031053	biological process	9606	1	6	0.0395177	0.104728	SMAD2;	SMAD2|IDBG-3127|ENSG00000175387|4087|;
pyrimidine nucleoside biosynthetic process	GO:0046134	biological process	9606	1	6	0.0395177	0.104728	CAD;	CAD|IDBG-37744|ENSG00000084774|790|;
regulation of Ras GTPase activity	GO:0032318	biological process	9606	1	6	0.0395177	0.104728	SOS1;	SOS1|IDBG-47279|ENSG00000115904|6654|;
regulation of T cell proliferation	GO:0042129	biological process	9606	1	6	0.0395177	0.104728	CTNNB1;	CTNNB1|IDBG-27347|ENSG00000168036|1499|;
regulation of calcium ion import	GO:0090279	biological process	9606	1	6	0.0395177	0.104728	CTNNB1;	CTNNB1|IDBG-27347|ENSG00000168036|1499|;
regulation of keratinocyte differentiation	GO:0045616	biological process	9606	1	6	0.0395177	0.104728	ROCK2;	ROCK2|IDBG-29657|ENSG00000134318|9475|;
regulation of protein localization to cell surface	GO:2000008	biological process	9606	1	6	0.0395177	0.104728	CTNNB1;	CTNNB1|IDBG-27347|ENSG00000168036|1499|;
regulation of smooth muscle cell proliferation	GO:0048660	biological process	9606	1	6	0.0395177	0.104728	CTNNB1;	CTNNB1|IDBG-27347|ENSG00000168036|1499|;
sensory perception of bitter taste	GO:0050913	biological process	9606	1	6	0.0395177	0.104728	ITPR3;	ITPR3|IDBG-82972|ENSG00000096433|3710|;
sensory perception of sweet taste	GO:0050916	biological process	9606	1	6	0.0395177	0.104728	ITPR3;	ITPR3|IDBG-82972|ENSG00000096433|3710|;
sensory perception of umami taste	GO:0050917	biological process	9606	1	6	0.0395177	0.104728	ITPR3;	ITPR3|IDBG-82972|ENSG00000096433|3710|;
synapse maturation	GO:0060074	biological process	9606	1	6	0.0395177	0.104728	PTEN;	PTEN|IDBG-81409|ENSG00000171862|5728|;
tube formation	GO:0035148	biological process	9606	1	6	0.0395177	0.104728	NOTCH1;	NOTCH1|IDBG-92445|ENSG00000148400|4851|;
vascular endothelial growth factor signaling pathway	GO:0038084	biological process	9606	1	6	0.0395177	0.104728	FLT4;	FLT4|IDBG-62355|ENSG00000037280|2324|;
DNA duplex unwinding	GO:0032508	biological process	9606	2	45	0.0365241	0.104746	CHD4; DDX3X;	CHD4|IDBG-14532|ENSG00000111642|1108|; DDX3X|IDBG-229341|ENSG00000215301|1654|;
negative regulation of cell cycle	GO:0045786	biological process	9606	2	45	0.0365241	0.104746	FAM5C; NGFR;	FAM5C|IDBG-105437|ENSG00000162670|339479|; NGFR|IDBG-57653|ENSG00000064300|4804|;
negative regulation of translation	GO:0017148	biological process	9606	2	45	0.0365241	0.104746	DDX3X; TSC1;	DDX3X|IDBG-229341|ENSG00000215301|1654|; TSC1|IDBG-90470|ENSG00000165699|7248|;
neuron projection development	GO:0031175	biological process	9606	3	104	0.0327493	0.105613	LAMB1; LAMC1; PTEN;	LAMB1|IDBG-35838|ENSG00000091136|3912|; LAMC1|IDBG-105290|ENSG00000135862|3915|; PTEN|IDBG-81409|ENSG00000171862|5728|;
signal transduction	GO:0007165	biological process	9606	15	1368	0.040125	0.106163	AKAP12; APBB1; BRAF; CDKL2; HSP90AA1; IGF2R; IQGAP1; ITPR3; NGFR; ODZ4; PER3; PRKCH; RACGAP1; RAF1; SOS1;	AKAP12|IDBG-97940|ENSG00000131016|9590|; APBB1|IDBG-28785|ENSG00000166313|322|; BRAF|IDBG-44351|ENSG00000157764|673|; CDKL2|IDBG-24650|ENSG00000138769|8999|; HSP90AA1|IDBG-20861|ENSG00000080824|3320|; IGF2R|IDBG-98588|ENSG00000197081|3482|; IQGAP1|IDBG-30204|ENSG00000140575|8826|; ITPR3|IDBG-82972|ENSG00000096433|3710|; NGFR|IDBG-57653|ENSG00000064300|4804|; ODZ4|IDBG-66067|ENSG00000149256|26011|…
cellular response to DNA damage stimulus	GO:0006974	biological process	9606	4	192	0.0402715	0.106375	APBB1; BRD4; MASTL; WAC;	APBB1|IDBG-28785|ENSG00000166313|322|; BRD4|IDBG-34500|ENSG00000141867|23476|; MASTL|IDBG-64712|ENSG00000120539|84930|; WAC|IDBG-65590|ENSG00000095787|51322|;
cellular component disassembly involved in execution phase of apoptosis	GO:0006921	biological process	9606	2	48	0.0410817	0.107982	CTNNB1; TJP2;	CTNNB1|IDBG-27347|ENSG00000168036|1499|; TJP2|IDBG-69307|ENSG00000119139|9414|;
dorsal/ventral pattern formation	GO:0009953	biological process	9606	2	48	0.0410817	0.107982	CTNNB1; DSCAML1;	CTNNB1|IDBG-27347|ENSG00000168036|1499|; DSCAML1|IDBG-73268|ENSG00000177103|57453|;
lateral plasma membrane	GO:0016328	cellular component	9606	2	48	0.0410817	0.107982	CTNNB1; IQGAP1;	CTNNB1|IDBG-27347|ENSG00000168036|1499|; IQGAP1|IDBG-30204|ENSG00000140575|8826|;
actin filament	GO:0005884	cellular component	9606	2	46	0.0380203	0.108456	IQGAP1; TSC1;	IQGAP1|IDBG-30204|ENSG00000140575|8826|; TSC1|IDBG-90470|ENSG00000165699|7248|;
cell periphery	GO:0071944	cellular component	9606	2	46	0.0380203	0.108456	CTNNB1; NOTCH1;	CTNNB1|IDBG-27347|ENSG00000168036|1499|; NOTCH1|IDBG-92445|ENSG00000148400|4851|;
embryo development	GO:0009790	biological process	9606	2	46	0.0380203	0.108456	RACGAP1; UBR3;	RACGAP1|IDBG-32209|ENSG00000161800|29127|; UBR3|IDBG-74617|ENSG00000144357|130507|;
cell proliferation	GO:0008283	biological process	9606	6	370	0.0383896	0.109315	CTNNB1; ELN; KIF15; NR6A1; PTEN; RAF1;	CTNNB1|IDBG-27347|ENSG00000168036|1499|; ELN|IDBG-20555|ENSG00000049540|2006|; KIF15|IDBG-29195|ENSG00000163808|56992|; NR6A1|IDBG-84872|ENSG00000148200|2649|; PTEN|IDBG-81409|ENSG00000171862|5728|; RAF1|IDBG-19277|ENSG00000132155|102724915,5894|;
apoptotic signaling pathway	GO:0097190	biological process	9606	3	115	0.0421401	0.110403	AKAP13; NGFR; SOS1;	AKAP13|IDBG-28095|ENSG00000170776|11214|; NGFR|IDBG-57653|ENSG00000064300|4804|; SOS1|IDBG-47279|ENSG00000115904|6654|;
positive regulation of cytosolic calcium ion concentration	GO:0007204	biological process	9606	3	115	0.0421401	0.110403	CACNA1A; CACNA1C; ITPR3;	CACNA1A|IDBG-31996|ENSG00000141837|100507353,773|; CACNA1C|IDBG-12068|ENSG00000151067|775|; ITPR3|IDBG-82972|ENSG00000096433|3710|;
bone development	GO:0060348	biological process	9606	2	49	0.0426462	0.111185	CHAD; WHSC1;	CHAD|IDBG-58589|ENSG00000136457|1101|; WHSC1|IDBG-7100|ENSG00000109685|7468|;
neuromuscular process controlling balance	GO:0050885	biological process	9606	2	49	0.0426462	0.111185	CACNA1A; RBFOX2;	CACNA1A|IDBG-31996|ENSG00000141837|100507353,773|; RBFOX2|IDBG-5580|ENSG00000100320|23543|;
protein tyrosine/serine/threonine phosphatase activity	GO:0008138	molecular function	9606	2	49	0.0426462	0.111185	PTEN; SSH2;	PTEN|IDBG-81409|ENSG00000171862|5728|; SSH2|IDBG-38695|ENSG00000141298|85464|;
cytoskeleton	GO:0005856	cellular component	9606	6	380	0.0427775	0.111346	ACTB; AKAP12; BICD1; MIR4720; SSH2; TSC1;	ACTB|IDBG-7590|ENSG00000075624|60|; AKAP12|IDBG-97940|ENSG00000131016|9590|; BICD1|IDBG-26225|ENSG00000151746|636|; MIR4720|IDBG-719850|ENSG00000261609|8139|; SSH2|IDBG-38695|ENSG00000141298|85464|; TSC1|IDBG-90470|ENSG00000165699|7248|;
Cdc73/Paf1 complex	GO:0016593	cellular component	9606	1	7	0.0459517	0.113014	CTR9;	CTR9|IDBG-31890|ENSG00000198730|9646|;
Type II pneumocyte differentiation	GO:0060510	biological process	9606	1	7	0.0459517	0.113014	GATA6;	GATA6|IDBG-1469|ENSG00000141448|2627|;
adherens junction assembly	GO:0034333	biological process	9606	1	7	0.0459517	0.113014	CTNNB1;	CTNNB1|IDBG-27347|ENSG00000168036|1499|;
cAMP-dependent protein kinase activity	GO:0004691	molecular function	9606	1	7	0.0459517	0.113014	AKAP13;	AKAP13|IDBG-28095|ENSG00000170776|11214|;
cardiac conduction	GO:0061337	biological process	9606	1	7	0.0459517	0.113014	SCN10A;	SCN10A|IDBG-26173|ENSG00000185313|6336|;
cell communication by electrical coupling involved in cardiac conduction	GO:0086064	biological process	9606	1	7	0.0459517	0.113014	CACNA1C;	CACNA1C|IDBG-12068|ENSG00000151067|775|;
cell projection membrane	GO:0031253	cellular component	9606	1	7	0.0459517	0.113014	CTNNB1;	CTNNB1|IDBG-27347|ENSG00000168036|1499|;
cellular response to caffeine	GO:0071313	biological process	9606	1	7	0.0459517	0.113014	RYR3;	RYR3|IDBG-5249|ENSG00000198838|6263|;
clathrin coat	GO:0030118	cellular component	9606	1	7	0.0459517	0.113014	IGF2R;	IGF2R|IDBG-98588|ENSG00000197081|3482|;
dendritic spine morphogenesis	GO:0060997	biological process	9606	1	7	0.0459517	0.113014	PTEN;	PTEN|IDBG-81409|ENSG00000171862|5728|;
embryonic axis specification	GO:0000578	biological process	9606	1	7	0.0459517	0.113014	CTNNB1;	CTNNB1|IDBG-27347|ENSG00000168036|1499|;
eukaryotic initiation factor 4E binding	GO:0008190	molecular function	9606	1	7	0.0459517	0.113014	DDX3X;	DDX3X|IDBG-229341|ENSG00000215301|1654|;
glycine transport	GO:0015816	biological process	9606	1	7	0.0459517	0.113014	SLC6A9;	SLC6A9|IDBG-97649|ENSG00000196517|6536|;
interleukin-6-mediated signaling pathway	GO:0070102	biological process	9606	1	7	0.0459517	0.113014	CTR9;	CTR9|IDBG-31890|ENSG00000198730|9646|;
mRNA 5'-UTR binding	GO:0048027	molecular function	9606	1	7	0.0459517	0.113014	DDX3X;	DDX3X|IDBG-229341|ENSG00000215301|1654|;
myeloid progenitor cell differentiation	GO:0002318	biological process	9606	1	7	0.0459517	0.113014	BRAF;	BRAF|IDBG-44351|ENSG00000157764|673|;
negative regulation of calcium ion-dependent exocytosis	GO:0045955	biological process	9606	1	7	0.0459517	0.113014	NOTCH1;	NOTCH1|IDBG-92445|ENSG00000148400|4851|;
negative regulation of cardiac muscle cell proliferation	GO:0060044	biological process	9606	1	7	0.0459517	0.113014	TBX5;	TBX5|IDBG-58949|ENSG00000089225|6910|;
negative regulation of cell adhesion mediated by integrin	GO:0033629	biological process	9606	1	7	0.0459517	0.113014	PTPN11;	PTPN11|IDBG-58105|ENSG00000179295|5781|;
negative regulation of cell migration involved in sprouting angiogenesis	GO:0090051	biological process	9606	1	7	0.0459517	0.113014	NOTCH1;	NOTCH1|IDBG-92445|ENSG00000148400|4851|;
negative regulation of lipopolysaccharide-mediated signaling pathway	GO:0031665	biological process	9606	1	7	0.0459517	0.113014	PRDM1;	PRDM1|IDBG-94825|ENSG00000057657|639|;
negative regulation of myelination	GO:0031642	biological process	9606	1	7	0.0459517	0.113014	PTEN;	PTEN|IDBG-81409|ENSG00000171862|5728|;
negative regulation of phagocytosis	GO:0050765	biological process	9606	1	7	0.0459517	0.113014	PTEN;	PTEN|IDBG-81409|ENSG00000171862|5728|;
nitric-oxide synthase regulator activity	GO:0030235	molecular function	9606	1	7	0.0459517	0.113014	HSP90AA1;	HSP90AA1|IDBG-20861|ENSG00000080824|3320|;
non-membrane spanning protein tyrosine phosphatase activity	GO:0004726	molecular function	9606	1	7	0.0459517	0.113014	PTPN11;	PTPN11|IDBG-58105|ENSG00000179295|5781|;
organ formation	GO:0048645	biological process	9606	1	7	0.0459517	0.113014	GATA6;	GATA6|IDBG-1469|ENSG00000141448|2627|;
phosphatidylinositol-3-phosphatase activity	GO:0004438	molecular function	9606	1	7	0.0459517	0.113014	PTEN;	PTEN|IDBG-81409|ENSG00000171862|5728|;
positive regulation of protein homodimerization activity	GO:0090073	biological process	9606	1	7	0.0459517	0.113014	ZNF268;	ZNF268|IDBG-66258|ENSG00000090612|10795|;
regulation of fatty acid biosynthetic process	GO:0042304	biological process	9606	1	7	0.0459517	0.113014	SCAP;	SCAP|IDBG-31555|ENSG00000114650|22937|;
regulation of fatty acid metabolic process	GO:0019217	biological process	9606	1	7	0.0459517	0.113014	SCAP;	SCAP|IDBG-31555|ENSG00000114650|22937|;
regulation of lamellipodium assembly	GO:0010591	biological process	9606	1	7	0.0459517	0.113014	SSH2;	SSH2|IDBG-38695|ENSG00000141298|85464|;
regulation of protein heterodimerization activity	GO:0043497	biological process	9606	1	7	0.0459517	0.113014	ZNF268;	ZNF268|IDBG-66258|ENSG00000090612|10795|;
vascular endothelial growth factor-activated receptor activity	GO:0005021	molecular function	9606	1	7	0.0459517	0.113014	FLT4;	FLT4|IDBG-62355|ENSG00000037280|2324|;
regulation of apoptotic process	GO:0042981	biological process	9606	4	198	0.044242	0.114786	CTNNB1; FBXO10; IGF2R; RAF1;	CTNNB1|IDBG-27347|ENSG00000168036|1499|; FBXO10|IDBG-65792|ENSG00000147912|26267|; IGF2R|IDBG-98588|ENSG00000197081|3482|; RAF1|IDBG-19277|ENSG00000132155|102724915,5894|;
negative regulation of cell growth	GO:0030308	biological process	9606	3	120	0.0468088	0.114946	APBB1; DDX3X; SLIT3;	APBB1|IDBG-28785|ENSG00000166313|322|; DDX3X|IDBG-229341|ENSG00000215301|1654|; SLIT3|IDBG-56989|ENSG00000184347|6586|;
skin development	GO:0043588	biological process	9606	2	50	0.0442327	0.114948	CTNNB1; NGFR;	CTNNB1|IDBG-27347|ENSG00000168036|1499|; NGFR|IDBG-57653|ENSG00000064300|4804|;
ATP-dependent helicase activity	GO:0008026	molecular function	9606	2	52	0.0474705	0.115863	CHD4; DDX10;	CHD4|IDBG-14532|ENSG00000111642|1108|; DDX10|IDBG-70535|ENSG00000178105|1662|;
cell growth	GO:0016049	biological process	9606	2	52	0.0474705	0.115863	CACNA1A; NOTCH2;	CACNA1A|IDBG-31996|ENSG00000141837|100507353,773|; NOTCH2|IDBG-101546|ENSG00000134250|4853|;
cellular response to drug	GO:0035690	biological process	9606	2	52	0.0474705	0.115863	BRAF; CAD;	BRAF|IDBG-44351|ENSG00000157764|673|; CAD|IDBG-37744|ENSG00000084774|790|;
protein ubiquitination involved in ubiquitin-dependent protein catabolic process	GO:0042787	biological process	9606	2	52	0.0474705	0.115863	FBXO10; UBR4;	FBXO10|IDBG-65792|ENSG00000147912|26267|; UBR4|IDBG-92114|ENSG00000127481|23352|;
cell cortex	GO:0005938	cellular component	9606	3	121	0.047772	0.116422	AKAP12; CTNNB1; TSC1;	AKAP12|IDBG-97940|ENSG00000131016|9590|; CTNNB1|IDBG-27347|ENSG00000168036|1499|; TSC1|IDBG-90470|ENSG00000165699|7248|;
RNA polymerase II distal enhancer sequence-specific DNA binding	GO:0000980	molecular function	9606	2	55	0.0524835	0.118549	ACTB; CHD4;	ACTB|IDBG-7590|ENSG00000075624|60|; CHD4|IDBG-14532|ENSG00000111642|1108|;
determination of left/right symmetry	GO:0007368	biological process	9606	2	55	0.0524835	0.118549	NOTCH1; NOTCH2;	NOTCH1|IDBG-92445|ENSG00000148400|4851|; NOTCH2|IDBG-101546|ENSG00000134250|4853|;
inner ear development	GO:0048839	biological process	9606	2	55	0.0524835	0.118549	JAG1; PTPN11;	JAG1|IDBG-54207|ENSG00000101384|182|; PTPN11|IDBG-58105|ENSG00000179295|5781|;
keratinocyte differentiation	GO:0030216	biological process	9606	2	55	0.0524835	0.118549	JAG1; NOTCH1;	JAG1|IDBG-54207|ENSG00000101384|182|; NOTCH1|IDBG-92445|ENSG00000148400|4851|;
regulation of growth	GO:0040008	biological process	9606	2	55	0.0524835	0.118549	HEPACAM; PHIP;	HEPACAM|IDBG-75353|ENSG00000165478|220296,641654|; PHIP|IDBG-93358|ENSG00000146247|55023|;
stem cell maintenance	GO:0019827	biological process	9606	2	55	0.0524835	0.118549	CTR9; NOTCH2;	CTR9|IDBG-31890|ENSG00000198730|9646|; NOTCH2|IDBG-101546|ENSG00000134250|4853|;
negative regulation of neuron differentiation	GO:0045665	biological process	9606	2	51	0.0458409	0.118743	JAG1; NOTCH1;	JAG1|IDBG-54207|ENSG00000101384|182|; NOTCH1|IDBG-92445|ENSG00000148400|4851|;
D1 dopamine receptor binding	GO:0031748	molecular function	9606	1	8	0.0523429	0.119238	PTPN11;	PTPN11|IDBG-58105|ENSG00000179295|5781|;
GTPase regulator activity	GO:0030695	molecular function	9606	1	8	0.0523429	0.119238	TSC1;	TSC1|IDBG-90470|ENSG00000165699|7248|;
MLL5-L complex	GO:0070688	cellular component	9606	1	8	0.0523429	0.119238	ACTB;	ACTB|IDBG-7590|ENSG00000075624|60|;
SMAD protein complex assembly	GO:0007183	biological process	9606	1	8	0.0523429	0.119238	SMAD2;	SMAD2|IDBG-3127|ENSG00000175387|4087|;
T cell mediated immunity	GO:0002456	biological process	9606	1	8	0.0523429	0.119238	JAG1;	JAG1|IDBG-54207|ENSG00000101384|182|;
adenylate cyclase binding	GO:0008179	molecular function	9606	1	8	0.0523429	0.119238	AKAP12;	AKAP12|IDBG-97940|ENSG00000131016|9590|;
alpha-beta T cell differentiation	GO:0046632	biological process	9606	1	8	0.0523429	0.119238	BRAF;	BRAF|IDBG-44351|ENSG00000157764|673|;
alpha-catenin binding	GO:0045294	molecular function	9606	1	8	0.0523429	0.119238	CTNNB1;	CTNNB1|IDBG-27347|ENSG00000168036|1499|;
apoptotic nuclear changes	GO:0030262	biological process	9606	1	8	0.0523429	0.119238	TBX5;	TBX5|IDBG-58949|ENSG00000089225|6910|;
axon extension involved in axon guidance	GO:0048846	biological process	9606	1	8	0.0523429	0.119238	SLIT3;	SLIT3|IDBG-56989|ENSG00000184347|6586|;
bundle of His cell to Purkinje myocyte communication	GO:0086069	biological process	9606	1	8	0.0523429	0.119238	SCN10A;	SCN10A|IDBG-26173|ENSG00000185313|6336|;
catenin complex	GO:0016342	cellular component	9606	1	8	0.0523429	0.119238	CTNNB1;	CTNNB1|IDBG-27347|ENSG00000168036|1499|;
cellular response to follicle-stimulating hormone stimulus	GO:0071372	biological process	9606	1	8	0.0523429	0.119238	NOTCH1;	NOTCH1|IDBG-92445|ENSG00000148400|4851|;
glucocorticoid biosynthetic process	GO:0006704	biological process	9606	1	8	0.0523429	0.119238	CYP21A2;	CYP21A2|IDBG-80216|ENSG00000231852|1589|;
glucose binding	GO:0005536	molecular function	9606	1	8	0.0523429	0.119238	PYGL;	PYGL|IDBG-6391|ENSG00000100504|5836|;
growth hormone secretion	GO:0030252	biological process	9606	1	8	0.0523429	0.119238	CACNA1C;	CACNA1C|IDBG-12068|ENSG00000151067|775|;
histone H2B ubiquitination	GO:0033523	biological process	9606	1	8	0.0523429	0.119238	CTR9;	CTR9|IDBG-31890|ENSG00000198730|9646|;
histone H4-K12 acetylation	GO:0043983	biological process	9606	1	8	0.0523429	0.119238	BRD4;	BRD4|IDBG-34500|ENSG00000141867|23476|;
inositol 1,4,5 trisphosphate binding	GO:0070679	molecular function	9606	1	8	0.0523429	0.119238	ITPR3;	ITPR3|IDBG-82972|ENSG00000096433|3710|;
intestinal epithelial cell development	GO:0060576	biological process	9606	1	8	0.0523429	0.119238	PRDM1;	PRDM1|IDBG-94825|ENSG00000057657|639|;
mesenchymal to epithelial transition involved in metanephros morphogenesis	GO:0003337	biological process	9606	1	8	0.0523429	0.119238	CTNNB1;	CTNNB1|IDBG-27347|ENSG00000168036|1499|;
microfibril	GO:0001527	cellular component	9606	1	8	0.0523429	0.119238	FBN1;	FBN1|IDBG-10989|ENSG00000166147|2200|;
negative regulation of cytosolic calcium ion concentration	GO:0051481	biological process	9606	1	8	0.0523429	0.119238	RYR3;	RYR3|IDBG-5249|ENSG00000198838|6263|;
negative regulation of myotube differentiation	GO:0010832	biological process	9606	1	8	0.0523429	0.119238	NOTCH1;	NOTCH1|IDBG-92445|ENSG00000148400|4851|;
nodal signaling pathway	GO:0038092	biological process	9606	1	8	0.0523429	0.119238	SMAD2;	SMAD2|IDBG-3127|ENSG00000175387|4087|;
nuclear export	GO:0051168	biological process	9606	1	8	0.0523429	0.119238	AKAP13;	AKAP13|IDBG-28095|ENSG00000170776|11214|;
positive regulation of epidermal growth factor receptor signaling pathway	GO:0045742	biological process	9606	1	8	0.0523429	0.119238	SOS1;	SOS1|IDBG-47279|ENSG00000115904|6654|;
positive regulation of epithelial cell differentiation	GO:0030858	biological process	9606	1	8	0.0523429	0.119238	CTNNB1;	CTNNB1|IDBG-27347|ENSG00000168036|1499|;
positive regulation of gastrulation	GO:2000543	biological process	9606	1	8	0.0523429	0.119238	ODZ4;	ODZ4|IDBG-66067|ENSG00000149256|26011|;
positive regulation of glial cell proliferation	GO:0060252	biological process	9606	1	8	0.0523429	0.119238	PRKCH;	PRKCH|IDBG-8479|ENSG00000027075|5583|;
positive regulation of protein kinase C signaling	GO:0090037	biological process	9606	1	8	0.0523429	0.119238	FLT4;	FLT4|IDBG-62355|ENSG00000037280|2324|;
prostate gland growth	GO:0060736	biological process	9606	1	8	0.0523429	0.119238	PTEN;	PTEN|IDBG-81409|ENSG00000171862|5728|;
regulation of actin polymerization or depolymerization	GO:0008064	biological process	9606	1	8	0.0523429	0.119238	SSH2;	SSH2|IDBG-38695|ENSG00000141298|85464|;
regulation of atrial cardiac muscle cell membrane depolarization	GO:0060371	biological process	9606	1	8	0.0523429	0.119238	SCN10A;	SCN10A|IDBG-26173|ENSG00000185313|6336|;
regulation of attachment of spindle microtubules to kinetochore	GO:0051988	biological process	9606	1	8	0.0523429	0.119238	RACGAP1;	RACGAP1|IDBG-32209|ENSG00000161800|29127|;
regulation of calcium ion-dependent exocytosis	GO:0017158	biological process	9606	1	8	0.0523429	0.119238	CACNA1A;	CACNA1A|IDBG-31996|ENSG00000141837|100507353,773|;
response to cholesterol	GO:0070723	biological process	9606	1	8	0.0523429	0.119238	SMAD2;	SMAD2|IDBG-3127|ENSG00000175387|4087|;
response to corticosteroid	GO:0031960	biological process	9606	1	8	0.0523429	0.119238	NOTCH1;	NOTCH1|IDBG-92445|ENSG00000148400|4851|;
semicircular canal morphogenesis	GO:0048752	biological process	9606	1	8	0.0523429	0.119238	CHD7;	CHD7|IDBG-22967|ENSG00000171316|102724260,55636|;
slit diaphragm	GO:0036057	cellular component	9606	1	8	0.0523429	0.119238	IQGAP1;	IQGAP1|IDBG-30204|ENSG00000140575|8826|;
steroid hydroxylase activity	GO:0008395	molecular function	9606	1	8	0.0523429	0.119238	CYP21A2;	CYP21A2|IDBG-80216|ENSG00000231852|1589|;
tube morphogenesis	GO:0035239	biological process	9606	1	8	0.0523429	0.119238	GATA6;	GATA6|IDBG-1469|ENSG00000141448|2627|;
platelet activation	GO:0030168	biological process	9606	4	205	0.049143	0.1194	ITPR3; PRKCH; RAF1; SOS1;	ITPR3|IDBG-82972|ENSG00000096433|3710|; PRKCH|IDBG-8479|ENSG00000027075|5583|; RAF1|IDBG-19277|ENSG00000132155|102724915,5894|; SOS1|IDBG-47279|ENSG00000115904|6654|;
calcium channel activity	GO:0005262	molecular function	9606	2	53	0.049121	0.119528	ITPR3; RYR3;	ITPR3|IDBG-82972|ENSG00000096433|3710|; RYR3|IDBG-5249|ENSG00000198838|6263|;
positive regulation of protein kinase activity	GO:0045860	biological process	9606	2	56	0.0541948	0.122243	IQGAP1; TAB2;	IQGAP1|IDBG-30204|ENSG00000140575|8826|; TAB2|IDBG-97690|ENSG00000055208|23118|;
cellular response to growth factor stimulus	GO:0071363	biological process	9606	2	54	0.0507921	0.123221	CTNNB1; FEZ1;	CTNNB1|IDBG-27347|ENSG00000168036|1499|; FEZ1|IDBG-75464|ENSG00000149557|9638|;
AMP binding	GO:0016208	molecular function	9606	1	9	0.0586916	0.125177	PYGL;	PYGL|IDBG-6391|ENSG00000100504|5836|;
DNA synthesis involved in DNA repair	GO:0000731	biological process	9606	1	9	0.0586916	0.125177	POLE;	POLE|IDBG-65706|ENSG00000177084|5426|;
RNA polymerase binding	GO:0070063	molecular function	9606	1	9	0.0586916	0.125177	PHRF1;	PHRF1|IDBG-17186|ENSG00000070047|57661|;
astrocyte differentiation	GO:0048708	biological process	9606	1	9	0.0586916	0.125177	NOTCH1;	NOTCH1|IDBG-92445|ENSG00000148400|4851|;
calcium channel inhibitor activity	GO:0019855	molecular function	9606	1	9	0.0586916	0.125177	PHPT1;	PHPT1|IDBG-92741|ENSG00000054148|29085|;
calcium-release channel activity	GO:0015278	molecular function	9606	1	9	0.0586916	0.125177	RYR3;	RYR3|IDBG-5249|ENSG00000198838|6263|;
cardiac ventricle morphogenesis	GO:0003208	biological process	9606	1	9	0.0586916	0.125177	NOTCH1;	NOTCH1|IDBG-92445|ENSG00000148400|4851|;
cell morphogenesis involved in differentiation	GO:0000904	biological process	9606	1	9	0.0586916	0.125177	CTNNB1;	CTNNB1|IDBG-27347|ENSG00000168036|1499|;
cellular response to arsenic-containing substance	GO:0071243	biological process	9606	1	9	0.0586916	0.125177	DDX3X;	DDX3X|IDBG-229341|ENSG00000215301|1654|;
central nervous system myelination	GO:0022010	biological process	9606	1	9	0.0586916	0.125177	C11orf9;	C11orf9|IDBG-50293|ENSG00000124920|745|;
condensed nuclear chromosome, centromeric region	GO:0000780	cellular component	9606	1	9	0.0586916	0.125177	SUV420H1;	SUV420H1|IDBG-61304|ENSG00000110066|51111|;
endocardial cushion development	GO:0003197	biological process	9606	1	9	0.0586916	0.125177	TBX5;	TBX5|IDBG-58949|ENSG00000089225|6910|;
endocardial cushion morphogenesis	GO:0003203	biological process	9606	1	9	0.0586916	0.125177	NOTCH1;	NOTCH1|IDBG-92445|ENSG00000148400|4851|;
epithelial to mesenchymal transition involved in endocardial cushion formation	GO:0003198	biological process	9606	1	9	0.0586916	0.125177	NOTCH1;	NOTCH1|IDBG-92445|ENSG00000148400|4851|;
hydrolase activity, acting on carbon-nitrogen (but not peptide) bonds, in cyclic amides	GO:0016812	molecular function	9606	1	9	0.0586916	0.125177	CAD;	CAD|IDBG-37744|ENSG00000084774|790|;
midgut development	GO:0007494	biological process	9606	1	9	0.0586916	0.125177	CTNNB1;	CTNNB1|IDBG-27347|ENSG00000168036|1499|;
multicellular organismal response to stress	GO:0033555	biological process	9606	1	9	0.0586916	0.125177	PTEN;	PTEN|IDBG-81409|ENSG00000171862|5728|;
negative regulation of tumor necrosis factor-mediated signaling pathway	GO:0010804	biological process	9606	1	9	0.0586916	0.125177	ZNF675;	ZNF675|IDBG-41463|ENSG00000197372|171392|;
nuclear envelope lumen	GO:0005641	cellular component	9606	1	9	0.0586916	0.125177	IGF2R;	IGF2R|IDBG-98588|ENSG00000197081|3482|;
nucleoside kinase activity	GO:0019206	molecular function	9606	1	9	0.0586916	0.125177	DGUOK;	DGUOK|IDBG-56773|ENSG00000114956|1716|;
platelet dense tubular network membrane	GO:0031095	cellular component	9606	1	9	0.0586916	0.125177	ITPR3;	ITPR3|IDBG-82972|ENSG00000096433|3710|;
positive regulation of astrocyte differentiation	GO:0048711	biological process	9606	1	9	0.0586916	0.125177	NOTCH1;	NOTCH1|IDBG-92445|ENSG00000148400|4851|;
positive regulation of cell motility	GO:2000147	biological process	9606	1	9	0.0586916	0.125177	PHPT1;	PHPT1|IDBG-92741|ENSG00000054148|29085|;
positive regulation of intracellular estrogen receptor signaling pathway	GO:0033148	biological process	9606	1	9	0.0586916	0.125177	MLL2;	MLL2|IDBG-30867|ENSG00000167548|8085|;
presynaptic membrane assembly	GO:0097105	biological process	9606	1	9	0.0586916	0.125177	PTEN;	PTEN|IDBG-81409|ENSG00000171862|5728|;
programmed cell death	GO:0012501	biological process	9606	1	9	0.0586916	0.125177	NGFR;	NGFR|IDBG-57653|ENSG00000064300|4804|;
regulation of phosphoprotein phosphatase activity	GO:0043666	biological process	9606	1	9	0.0586916	0.125177	TSC1;	TSC1|IDBG-90470|ENSG00000165699|7248|;
regulation of tight junction assembly	GO:2000810	biological process	9606	1	9	0.0586916	0.125177	PRKCH;	PRKCH|IDBG-8479|ENSG00000027075|5583|;
response to caffeine	GO:0031000	biological process	9606	1	9	0.0586916	0.125177	CAD;	CAD|IDBG-37744|ENSG00000084774|790|;
spindle pole centrosome	GO:0031616	cellular component	9606	1	9	0.0586916	0.125177	ROCK2;	ROCK2|IDBG-29657|ENSG00000134318|9475|;
stress fiber assembly	GO:0043149	biological process	9606	1	9	0.0586916	0.125177	ELN;	ELN|IDBG-20555|ENSG00000049540|2006|;
synaptic vesicle transport	GO:0048489	biological process	9606	1	9	0.0586916	0.125177	CTNNB1;	CTNNB1|IDBG-27347|ENSG00000168036|1499|;
type I transforming growth factor beta receptor binding	GO:0034713	molecular function	9606	1	9	0.0586916	0.125177	SMAD2;	SMAD2|IDBG-3127|ENSG00000175387|4087|;
ventricular trabecula myocardium morphogenesis	GO:0003222	biological process	9606	1	9	0.0586916	0.125177	NOTCH1;	NOTCH1|IDBG-92445|ENSG00000148400|4851|;
zonula adherens	GO:0005915	cellular component	9606	1	9	0.0586916	0.125177	CTNNB1;	CTNNB1|IDBG-27347|ENSG00000168036|1499|;
phosphatase activity	GO:0016791	molecular function	9606	3	125	0.0517219	0.125287	PTEN; PTPN11; SSH2;	PTEN|IDBG-81409|ENSG00000171862|5728|; PTPN11|IDBG-58105|ENSG00000179295|5781|; SSH2|IDBG-38695|ENSG00000141298|85464|;
cell death	GO:0008219	biological process	9606	4	214	0.0558675	0.125663	CACNA1A; KIAA0196; MIR4720; SPG7;	CACNA1A|IDBG-31996|ENSG00000141837|100507353,773|; KIAA0196|IDBG-35289|ENSG00000164961|9897|; MIR4720|IDBG-719850|ENSG00000261609|8139|; SPG7|IDBG-47463|ENSG00000197912|6687|;
lamellipodium	GO:0030027	cellular component	9606	3	129	0.0558253	0.125744	APBB1; CTNNB1; TSC1;	APBB1|IDBG-28785|ENSG00000166313|322|; CTNNB1|IDBG-27347|ENSG00000168036|1499|; TSC1|IDBG-90470|ENSG00000165699|7248|;
pattern specification process	GO:0007389	biological process	9606	2	59	0.0594451	0.126449	SMAD2; TBX5;	SMAD2|IDBG-3127|ENSG00000175387|4087|; TBX5|IDBG-58949|ENSG00000089225|6910|;
positive regulation of osteoblast differentiation	GO:0045669	biological process	9606	2	59	0.0594451	0.126449	CTNNB1; JAG1;	CTNNB1|IDBG-27347|ENSG00000168036|1499|; JAG1|IDBG-54207|ENSG00000101384|182|;
ribonucleoprotein complex	GO:0030529	cellular component	9606	3	133	0.0600794	0.127629	ACTB; IQGAP1; RPL5;	ACTB|IDBG-7590|ENSG00000075624|60|; IQGAP1|IDBG-30204|ENSG00000140575|8826|; RPL5|IDBG-100292|ENSG00000122406|6083,6125|;
JNK cascade	GO:0007254	biological process	9606	2	58	0.0576759	0.129188	MINK1; TAB2;	MINK1|IDBG-19945|ENSG00000141503|50488|; TAB2|IDBG-97690|ENSG00000055208|23118|;
humoral immune response	GO:0006959	biological process	9606	2	58	0.0576759	0.129188	NOTCH1; NOTCH2;	NOTCH1|IDBG-92445|ENSG00000148400|4851|; NOTCH2|IDBG-101546|ENSG00000134250|4853|;
memory	GO:0007613	biological process	9606	2	58	0.0576759	0.129188	ITPR3; PTEN;	ITPR3|IDBG-82972|ENSG00000096433|3710|; PTEN|IDBG-81409|ENSG00000171862|5728|;
activation of MAPKK activity	GO:0000186	biological process	9606	2	60	0.0612328	0.129565	BRAF; RAF1;	BRAF|IDBG-44351|ENSG00000157764|673|; RAF1|IDBG-19277|ENSG00000132155|102724915,5894|;
cellular response to retinoic acid	GO:0071300	biological process	9606	2	60	0.0612328	0.129565	FAM5C; KRT13;	FAM5C|IDBG-105437|ENSG00000162670|339479|; KRT13|IDBG-49262|ENSG00000171401|3860|;
positive regulation of JNK cascade	GO:0046330	biological process	9606	2	60	0.0612328	0.129565	FLT4; MINK1;	FLT4|IDBG-62355|ENSG00000037280|2324|; MINK1|IDBG-19945|ENSG00000141503|50488|;
Notch signaling pathway	GO:0007219	biological process	9606	3	131	0.0579337	0.129584	JAG1; NOTCH1; NOTCH2;	JAG1|IDBG-54207|ENSG00000101384|182|; NOTCH1|IDBG-92445|ENSG00000148400|4851|; NOTCH2|IDBG-101546|ENSG00000134250|4853|;
kinase binding	GO:0019900	molecular function	9606	2	61	0.0630388	0.133211	CTNNB1; PER3;	CTNNB1|IDBG-27347|ENSG00000168036|1499|; PER3|IDBG-88216|ENSG00000049246|8863|;
beta-catenin destruction complex	GO:0030877	cellular component	9606	1	10	0.0649981	0.133658	CTNNB1;	CTNNB1|IDBG-27347|ENSG00000168036|1499|;
cardiac left ventricle morphogenesis	GO:0003214	biological process	9606	1	10	0.0649981	0.133658	NOTCH1;	NOTCH1|IDBG-92445|ENSG00000148400|4851|;
cardiac right ventricle morphogenesis	GO:0003215	biological process	9606	1	10	0.0649981	0.133658	JAG1;	JAG1|IDBG-54207|ENSG00000101384|182|;
chromatin silencing	GO:0006342	biological process	9606	1	10	0.0649981	0.133658	MLL2;	MLL2|IDBG-30867|ENSG00000167548|8085|;
epithelium development	GO:0060429	biological process	9606	1	10	0.0649981	0.133658	CHD7;	CHD7|IDBG-22967|ENSG00000171316|102724260,55636|;
guanylate kinase activity	GO:0004385	molecular function	9606	1	10	0.0649981	0.133658	TJP2;	TJP2|IDBG-69307|ENSG00000119139|9414|;
histone H3-K4 trimethylation	GO:0080182	biological process	9606	1	10	0.0649981	0.133658	CTR9;	CTR9|IDBG-31890|ENSG00000198730|9646|;
inositol phosphate dephosphorylation	GO:0046855	biological process	9606	1	10	0.0649981	0.133658	PTEN;	PTEN|IDBG-81409|ENSG00000171862|5728|;
kinetochore assembly	GO:0051382	biological process	9606	1	10	0.0649981	0.133658	POGZ;	POGZ|IDBG-102373|ENSG00000143442|23126|;
lymphangiogenesis	GO:0001946	biological process	9606	1	10	0.0649981	0.133658	FLT4;	FLT4|IDBG-62355|ENSG00000037280|2324|;
maternal placenta development	GO:0001893	biological process	9606	1	10	0.0649981	0.133658	PRDM1;	PRDM1|IDBG-94825|ENSG00000057657|639|;
negative regulation of focal adhesion assembly	GO:0051895	biological process	9606	1	10	0.0649981	0.133658	PTEN;	PTEN|IDBG-81409|ENSG00000171862|5728|;
organ development	GO:0048513	biological process	9606	1	10	0.0649981	0.133658	CTNNB1;	CTNNB1|IDBG-27347|ENSG00000168036|1499|;
peptide hormone receptor binding	GO:0051428	molecular function	9606	1	10	0.0649981	0.133658	PTPN11;	PTPN11|IDBG-58105|ENSG00000179295|5781|;
prostate gland epithelium morphogenesis	GO:0060740	biological process	9606	1	10	0.0649981	0.133658	NOTCH1;	NOTCH1|IDBG-92445|ENSG00000148400|4851|;
regulation of epithelial cell differentiation	GO:0030856	biological process	9606	1	10	0.0649981	0.133658	CTNNB1;	CTNNB1|IDBG-27347|ENSG00000168036|1499|;
regulation of organ growth	GO:0046620	biological process	9606	1	10	0.0649981	0.133658	CACNA1C;	CACNA1C|IDBG-12068|ENSG00000151067|775|;
ribosomal small subunit binding	GO:0043024	molecular function	9606	1	10	0.0649981	0.133658	DDX3X;	DDX3X|IDBG-229341|ENSG00000215301|1654|;
somatic stem cell division	GO:0048103	biological process	9606	1	10	0.0649981	0.133658	NOTCH1;	NOTCH1|IDBG-92445|ENSG00000148400|4851|;
positive regulation of cell migration	GO:0030335	biological process	9606	3	138	0.0656048	0.134561	LAMB1; NOTCH1; ZNF268;	LAMB1|IDBG-35838|ENSG00000091136|3912|; NOTCH1|IDBG-92445|ENSG00000148400|4851|; ZNF268|IDBG-66258|ENSG00000090612|10795|;
regulation of ion transmembrane transport	GO:0034765	biological process	9606	3	138	0.0656048	0.134561	CACNA1A; CACNA1C; SCN10A;	CACNA1A|IDBG-31996|ENSG00000141837|100507353,773|; CACNA1C|IDBG-12068|ENSG00000151067|775|; SCN10A|IDBG-26173|ENSG00000185313|6336|;
response to insulin	GO:0032868	biological process	9606	2	63	0.0667044	0.136642	SCAP; TSC1;	SCAP|IDBG-31555|ENSG00000114650|22937|; TSC1|IDBG-90470|ENSG00000165699|7248|;
cell body	GO:0044297	cellular component	9606	2	62	0.0648628	0.136706	BRAF; LZTS1;	BRAF|IDBG-44351|ENSG00000157764|673|; LZTS1|IDBG-9778|ENSG00000061337|11178|;
nucleobase-containing compound metabolic process	GO:0006139	biological process	9606	2	62	0.0648628	0.136706	DGUOK; POLE;	DGUOK|IDBG-56773|ENSG00000114956|1716|; POLE|IDBG-65706|ENSG00000177084|5426|;
K63-linked polyubiquitin binding	GO:0070530	molecular function	9606	1	11	0.0712627	0.140599	TAB2;	TAB2|IDBG-97690|ENSG00000055208|23118|;
RNA helicase activity	GO:0003724	molecular function	9606	1	11	0.0712627	0.140599	DDX10;	DDX10|IDBG-70535|ENSG00000178105|1662|;
RNA polymerase II core binding	GO:0000993	molecular function	9606	1	11	0.0712627	0.140599	WAC;	WAC|IDBG-65590|ENSG00000095787|51322|;
activation of Rho GTPase activity	GO:0032862	biological process	9606	1	11	0.0712627	0.140599	TSC1;	TSC1|IDBG-90470|ENSG00000165699|7248|;
anagen	GO:0042640	biological process	9606	1	11	0.0712627	0.140599	NOTCH1;	NOTCH1|IDBG-92445|ENSG00000148400|4851|;
cardiac epithelial to mesenchymal transition	GO:0060317	biological process	9606	1	11	0.0712627	0.140599	NOTCH1;	NOTCH1|IDBG-92445|ENSG00000148400|4851|;
cellular response to ATP	GO:0071318	biological process	9606	1	11	0.0712627	0.140599	RYR3;	RYR3|IDBG-5249|ENSG00000198838|6263|;
diacylglycerol binding	GO:0019992	molecular function	9606	1	11	0.0712627	0.140599	UNC13C;	UNC13C|IDBG-12893|ENSG00000137766|440279|;
dorsal/ventral axis specification	GO:0009950	biological process	9606	1	11	0.0712627	0.140599	CTNNB1;	CTNNB1|IDBG-27347|ENSG00000168036|1499|;
face development	GO:0060324	biological process	9606	1	11	0.0712627	0.140599	CHD7;	CHD7|IDBG-22967|ENSG00000171316|102724260,55636|;
forelimb morphogenesis	GO:0035136	biological process	9606	1	11	0.0712627	0.140599	TBX5;	TBX5|IDBG-58949|ENSG00000089225|6910|;
histone methyltransferase activity	GO:0042054	molecular function	9606	1	11	0.0712627	0.140599	NSD1;	NSD1|IDBG-59534|ENSG00000165671|64324|;
layer formation in cerebral cortex	GO:0021819	biological process	9606	1	11	0.0712627	0.140599	CTNNB1;	CTNNB1|IDBG-27347|ENSG00000168036|1499|;
lung-associated mesenchyme development	GO:0060484	biological process	9606	1	11	0.0712627	0.140599	CTNNB1;	CTNNB1|IDBG-27347|ENSG00000168036|1499|;
maternal behavior	GO:0042711	biological process	9606	1	11	0.0712627	0.140599	PTEN;	PTEN|IDBG-81409|ENSG00000171862|5728|;
negative regulation of fibroblast growth factor receptor signaling pathway	GO:0040037	biological process	9606	1	11	0.0712627	0.140599	NGFR;	NGFR|IDBG-57653|ENSG00000064300|4804|;
negative regulation of hormone secretion	GO:0046888	biological process	9606	1	11	0.0712627	0.140599	PTPN11;	PTPN11|IDBG-58105|ENSG00000179295|5781|;
negative regulation of phosphatidylinositol 3-kinase signaling	GO:0014067	biological process	9606	1	11	0.0712627	0.140599	PTEN;	PTEN|IDBG-81409|ENSG00000171862|5728|;
placenta blood vessel development	GO:0060674	biological process	9606	1	11	0.0712627	0.140599	NOTCH2;	NOTCH2|IDBG-101546|ENSG00000134250|4853|;
positive regulation of histone H3-K4 methylation	GO:0051571	biological process	9606	1	11	0.0712627	0.140599	CTR9;	CTR9|IDBG-31890|ENSG00000198730|9646|;
positive regulation of protein ubiquitination involved in ubiquitin-dependent protein catabolic process	GO:2000060	biological process	9606	1	11	0.0712627	0.140599	PTEN;	PTEN|IDBG-81409|ENSG00000171862|5728|;
pre-autophagosomal structure membrane	GO:0034045	cellular component	9606	1	11	0.0712627	0.140599	WIPI2;	WIPI2|IDBG-7422|ENSG00000157954|26100|;
prepulse inhibition	GO:0060134	biological process	9606	1	11	0.0712627	0.140599	PTEN;	PTEN|IDBG-81409|ENSG00000171862|5728|;
protein kinase C signaling	GO:0070528	biological process	9606	1	11	0.0712627	0.140599	PRKCH;	PRKCH|IDBG-8479|ENSG00000027075|5583|;
regulation of cell adhesion mediated by integrin	GO:0033628	biological process	9606	1	11	0.0712627	0.140599	PTPN11;	PTPN11|IDBG-58105|ENSG00000179295|5781|;
regulation of cell-cell adhesion	GO:0022407	biological process	9606	1	11	0.0712627	0.140599	MINK1;	MINK1|IDBG-19945|ENSG00000141503|50488|;
regulation of cytokine production	GO:0001817	biological process	9606	1	11	0.0712627	0.140599	IQGAP1;	IQGAP1|IDBG-30204|ENSG00000140575|8826|;
response to amine	GO:0014075	biological process	9606	1	11	0.0712627	0.140599	CAD;	CAD|IDBG-37744|ENSG00000084774|790|;
Golgi apparatus	GO:0005794	cellular component	9606	9	765	0.0715921	0.141076	BICD1; GANAB; MINK1; NOTCH1; RABGAP1L; RAF1; SCAP; WHAMM; ZDHHC18;	BICD1|IDBG-26225|ENSG00000151746|636|; GANAB|IDBG-51371|ENSG00000089597|23193|; MINK1|IDBG-19945|ENSG00000141503|50488|; NOTCH1|IDBG-92445|ENSG00000148400|4851|; RABGAP1L|IDBG-104931|ENSG00000152061|9910|; RAF1|IDBG-19277|ENSG00000132155|102724915,5894|; SCAP|IDBG-31555|ENSG00000114650|22937|; WHAMM|IDBG-26810|ENSG00000156232|123720|; ZDHHC18|IDBG-94729|ENSG00000204160|84243|;
perinuclear region of cytoplasm	GO:0048471	cellular component	9606	7	537	0.069441	0.142067	AKAP13; BICD1; CTNNB1; IGF2R; LAMB1; RYR3; ZNF675;	AKAP13|IDBG-28095|ENSG00000170776|11214|; BICD1|IDBG-26225|ENSG00000151746|636|; CTNNB1|IDBG-27347|ENSG00000168036|1499|; IGF2R|IDBG-98588|ENSG00000197081|3482|; LAMB1|IDBG-35838|ENSG00000091136|3912|; RYR3|IDBG-5249|ENSG00000198838|6263|; ZNF675|IDBG-41463|ENSG00000197372|171392|;
positive regulation of type I interferon production	GO:0032481	biological process	9606	2	66	0.0723319	0.142359	CTNNB1; LZTS1;	CTNNB1|IDBG-27347|ENSG00000168036|1499|; LZTS1|IDBG-9778|ENSG00000061337|11178|;
negative regulation of cysteine-type endopeptidase activity involved in apoptotic process	GO:0043154	biological process	9606	2	65	0.0704393	0.143926	DDX3X; RAF1;	DDX3X|IDBG-229341|ENSG00000215301|1654|; RAF1|IDBG-19277|ENSG00000132155|102724915,5894|;
ligase activity	GO:0016874	molecular function	9606	4	236	0.0742782	0.145832	HECTD4; MKRN2; UBR3; UBR4;	HECTD4|IDBG-58025|ENSG00000173064|283450|; MKRN2|IDBG-19181|ENSG00000075975|23609|; UBR3|IDBG-74617|ENSG00000144357|130507|; UBR4|IDBG-92114|ENSG00000127481|23352|;
RNA binding	GO:0003723	molecular function	9606	7	546	0.074404	0.145901	DDX10; DDX3X; RBFOX2; RPL5; RPUSD4; SUGP2; U2SURP;	DDX10|IDBG-70535|ENSG00000178105|1662|; DDX3X|IDBG-229341|ENSG00000215301|1654|; RBFOX2|IDBG-5580|ENSG00000100320|23543|; RPL5|IDBG-100292|ENSG00000122406|6083,6125|; RPUSD4|IDBG-75738|ENSG00000165526|84881|; SUGP2|IDBG-39213|ENSG00000064607|10147|; U2SURP|IDBG-59793|ENSG00000163714|23350|;
camera-type eye development	GO:0043010	biological process	9606	2	67	0.074241	0.145938	CHD7; JAG1;	CHD7|IDBG-22967|ENSG00000171316|102724260,55636|; JAG1|IDBG-54207|ENSG00000101384|182|;
GTPase activating protein binding	GO:0032794	molecular function	9606	1	12	0.0774856	0.146059	TSC1;	TSC1|IDBG-90470|ENSG00000165699|7248|;
Schmidt-Lanterman incisure	GO:0043220	cellular component	9606	1	12	0.0774856	0.146059	PTEN;	PTEN|IDBG-81409|ENSG00000171862|5728|;
UTP biosynthetic process	GO:0006228	biological process	9606	1	12	0.0774856	0.146059	CAD;	CAD|IDBG-37744|ENSG00000084774|790|;
WASH complex	GO:0071203	cellular component	9606	1	12	0.0774856	0.146059	KIAA0196;	KIAA0196|IDBG-35289|ENSG00000164961|9897|;
acetyltransferase activity	GO:0016407	molecular function	9606	1	12	0.0774856	0.146059	NAA15;	NAA15|IDBG-38408|ENSG00000164134|80155|;
alternative mRNA splicing, via spliceosome	GO:0000380	biological process	9606	1	12	0.0774856	0.146059	CDK13;	CDK13|IDBG-13277|ENSG00000065883|8621|;
cardiac muscle hypertrophy in response to stress	GO:0014898	biological process	9606	1	12	0.0774856	0.146059	GATA6;	GATA6|IDBG-1469|ENSG00000141448|2627|;
cardiac muscle tissue morphogenesis	GO:0055008	biological process	9606	1	12	0.0774856	0.146059	NOTCH1;	NOTCH1|IDBG-92445|ENSG00000148400|4851|;
central nervous system neuron differentiation	GO:0021953	biological process	9606	1	12	0.0774856	0.146059	CACNA1A;	CACNA1A|IDBG-31996|ENSG00000141837|100507353,773|;
endothelial cell differentiation	GO:0045446	biological process	9606	1	12	0.0774856	0.146059	JAG1;	JAG1|IDBG-54207|ENSG00000101384|182|;
forebrain morphogenesis	GO:0048853	biological process	9606	1	12	0.0774856	0.146059	PTEN;	PTEN|IDBG-81409|ENSG00000171862|5728|;
hedgehog receptor activity	GO:0008158	molecular function	9606	1	12	0.0774856	0.146059	SCAP;	SCAP|IDBG-31555|ENSG00000114650|22937|;
hemidesmosome assembly	GO:0031581	biological process	9606	1	12	0.0774856	0.146059	LAMC1;	LAMC1|IDBG-105290|ENSG00000135862|3915|;
lymph vessel development	GO:0001945	biological process	9606	1	12	0.0774856	0.146059	FLT4;	FLT4|IDBG-62355|ENSG00000037280|2324|;
negative regulation of organ growth	GO:0046621	biological process	9606	1	12	0.0774856	0.146059	PTEN;	PTEN|IDBG-81409|ENSG00000171862|5728|;
negative regulation of proteasomal ubiquitin-dependent protein catabolic process	GO:0032435	biological process	9606	1	12	0.0774856	0.146059	WAC;	WAC|IDBG-65590|ENSG00000095787|51322|;
negative thymic T cell selection	GO:0045060	biological process	9606	1	12	0.0774856	0.146059	MINK1;	MINK1|IDBG-19945|ENSG00000141503|50488|;
nucleotide biosynthetic process	GO:0009165	biological process	9606	1	12	0.0774856	0.146059	DGUOK;	DGUOK|IDBG-56773|ENSG00000114956|1716|;
oocyte development	GO:0048599	biological process	9606	1	12	0.0774856	0.146059	CTNNB1;	CTNNB1|IDBG-27347|ENSG00000168036|1499|;
poly(A) binding	GO:0008143	molecular function	9606	1	12	0.0774856	0.146059	DDX3X;	DDX3X|IDBG-229341|ENSG00000215301|1654|;
positive regulation of B cell differentiation	GO:0045579	biological process	9606	1	12	0.0774856	0.146059	PRDM1;	PRDM1|IDBG-94825|ENSG00000057657|639|;
positive regulation of G1/S transition of mitotic cell cycle	GO:1900087	biological process	9606	1	12	0.0774856	0.146059	DDX3X;	DDX3X|IDBG-229341|ENSG00000215301|1654|;
positive regulation of hormone secretion	GO:0046887	biological process	9606	1	12	0.0774856	0.146059	PTPN11;	PTPN11|IDBG-58105|ENSG00000179295|5781|;
positive regulation of macroautophagy	GO:0016239	biological process	9606	1	12	0.0774856	0.146059	WAC;	WAC|IDBG-65590|ENSG00000095787|51322|;
positive regulation of oligodendrocyte differentiation	GO:0048714	biological process	9606	1	12	0.0774856	0.146059	ODZ4;	ODZ4|IDBG-66067|ENSG00000149256|26011|;
protein serine/threonine kinase activator activity	GO:0043539	molecular function	9606	1	12	0.0774856	0.146059	IQGAP1;	IQGAP1|IDBG-30204|ENSG00000140575|8826|;
regulation of actin cytoskeleton reorganization	GO:2000249	biological process	9606	1	12	0.0774856	0.146059	PHPT1;	PHPT1|IDBG-92741|ENSG00000054148|29085|;
regulation of epithelial cell proliferation	GO:0050678	biological process	9606	1	12	0.0774856	0.146059	NOTCH1;	NOTCH1|IDBG-92445|ENSG00000148400|4851|;
regulation of myelination	GO:0031641	biological process	9606	1	12	0.0774856	0.146059	CTNNB1;	CTNNB1|IDBG-27347|ENSG00000168036|1499|;
response to arsenic-containing substance	GO:0046685	biological process	9606	1	12	0.0774856	0.146059	PTEN;	PTEN|IDBG-81409|ENSG00000171862|5728|;
sensory perception	GO:0007600	biological process	9606	1	12	0.0774856	0.146059	SCN10A;	SCN10A|IDBG-26173|ENSG00000185313|6336|;
transcriptionally active chromatin	GO:0035327	cellular component	9606	1	12	0.0774856	0.146059	CTR9;	CTR9|IDBG-31890|ENSG00000198730|9646|;
ion transport	GO:0006811	biological process	9606	5	339	0.0778442	0.146562	CACNA1A; CACNA1C; ITPR3; RYR3; SCN10A;	CACNA1A|IDBG-31996|ENSG00000141837|100507353,773|; CACNA1C|IDBG-12068|ENSG00000151067|775|; ITPR3|IDBG-82972|ENSG00000096433|3710|; RYR3|IDBG-5249|ENSG00000198838|6263|; SCN10A|IDBG-26173|ENSG00000185313|6336|;
metal ion binding	GO:0046872	molecular function	9606	20	2146	0.0791937	0.148929	AKAP13; CACNA1A; CACNA1C; CAD; HIVEP2; MKRN2; PHRF1; POGZ; PRDM1; PRKCH; RACGAP1; RAF1; ROCK2; SMAD2; UNC13C; USP4; ZNF268; ZNF292; ZNF500; ZNF675;	AKAP13|IDBG-28095|ENSG00000170776|11214|; CACNA1A|IDBG-31996|ENSG00000141837|100507353,773|; CACNA1C|IDBG-12068|ENSG00000151067|775|; CAD|IDBG-37744|ENSG00000084774|790|; HIVEP2|IDBG-97259|ENSG00000010818|3097|; MKRN2|IDBG-19181|ENSG00000075975|23609|; PHRF1|IDBG-17186|ENSG00000070047|57661|; POGZ|IDBG-102373|ENSG00000143442|23126|; PRDM1|IDBG-94825|ENSG00000057657|639|; PRKCH|IDBG-8479|ENSG00000…
chromosome segregation	GO:0007059	biological process	9606	2	68	0.0761662	0.149174	BRD4; DDX3X;	BRD4|IDBG-34500|ENSG00000141867|23476|; DDX3X|IDBG-229341|ENSG00000215301|1654|;
protein ubiquitination	GO:0016567	biological process	9606	5	342	0.0801328	0.150518	FBXO10; HECTD4; MIR4720; MKRN2; UBR3;	FBXO10|IDBG-65792|ENSG00000147912|26267|; HECTD4|IDBG-58025|ENSG00000173064|283450|; MIR4720|IDBG-719850|ENSG00000261609|8139|; MKRN2|IDBG-19181|ENSG00000075975|23609|; UBR3|IDBG-74617|ENSG00000144357|130507|;
Ras guanyl-nucleotide exchange factor activity	GO:0005088	molecular function	9606	1	13	0.0836672	0.152346	SOS1;	SOS1|IDBG-47279|ENSG00000115904|6654|;
auditory receptor cell differentiation	GO:0042491	biological process	9606	1	13	0.0836672	0.152346	JAG1;	JAG1|IDBG-54207|ENSG00000101384|182|;
cerebellar Purkinje cell differentiation	GO:0021702	biological process	9606	1	13	0.0836672	0.152346	CACNA1A;	CACNA1A|IDBG-31996|ENSG00000141837|100507353,773|;
chaperone-mediated protein complex assembly	GO:0051131	biological process	9606	1	13	0.0836672	0.152346	HSP90AA1;	HSP90AA1|IDBG-20861|ENSG00000080824|3320|;
co-SMAD binding	GO:0070410	molecular function	9606	1	13	0.0836672	0.152346	SMAD2;	SMAD2|IDBG-3127|ENSG00000175387|4087|;
complement activation, alternative pathway	GO:0006957	biological process	9606	1	13	0.0836672	0.152346	CFH;	CFH|IDBG-105504|ENSG00000000971|3075|;
cytoskeletal anchoring at plasma membrane	GO:0007016	biological process	9606	1	13	0.0836672	0.152346	CTNNB1;	CTNNB1|IDBG-27347|ENSG00000168036|1499|;
fascia adherens	GO:0005916	cellular component	9606	1	13	0.0836672	0.152346	CTNNB1;	CTNNB1|IDBG-27347|ENSG00000168036|1499|;
inner cell mass cell proliferation	GO:0001833	biological process	9606	1	13	0.0836672	0.152346	BRD4;	BRD4|IDBG-34500|ENSG00000141867|23476|;
insulin receptor substrate binding	GO:0043560	molecular function	9606	1	13	0.0836672	0.152346	PTPN11;	PTPN11|IDBG-58105|ENSG00000179295|5781|;
membrane protein intracellular domain proteolysis	GO:0031293	biological process	9606	1	13	0.0836672	0.152346	NGFR;	NGFR|IDBG-57653|ENSG00000064300|4804|;
necroptotic process	GO:0070266	biological process	9606	1	13	0.0836672	0.152346	PYGL;	PYGL|IDBG-6391|ENSG00000100504|5836|;
negative regulation of JUN kinase activity	GO:0043508	biological process	9606	1	13	0.0836672	0.152346	ZNF675;	ZNF675|IDBG-41463|ENSG00000197372|171392|;
negative regulation of myoblast differentiation	GO:0045662	biological process	9606	1	13	0.0836672	0.152346	NOTCH1;	NOTCH1|IDBG-92445|ENSG00000148400|4851|;
nerve development	GO:0021675	biological process	9606	1	13	0.0836672	0.152346	NGFR;	NGFR|IDBG-57653|ENSG00000064300|4804|;
phosphatidylinositol-3,5-bisphosphate binding	GO:0080025	molecular function	9606	1	13	0.0836672	0.152346	WIPI2;	WIPI2|IDBG-7422|ENSG00000157954|26100|;
positive regulation of receptor-mediated endocytosis	GO:0048260	biological process	9606	1	13	0.0836672	0.152346	BICD1;	BICD1|IDBG-26225|ENSG00000151746|636|;
positive regulation of translational initiation	GO:0045948	biological process	9606	1	13	0.0836672	0.152346	DDX3X;	DDX3X|IDBG-229341|ENSG00000215301|1654|;
purine-containing compound salvage	GO:0043101	biological process	9606	1	13	0.0836672	0.152346	DGUOK;	DGUOK|IDBG-56773|ENSG00000114956|1716|;
regulation of osteoblast differentiation	GO:0045667	biological process	9606	1	13	0.0836672	0.152346	CTNNB1;	CTNNB1|IDBG-27347|ENSG00000168036|1499|;
regulation of osteoclast differentiation	GO:0045670	biological process	9606	1	13	0.0836672	0.152346	CTNNB1;	CTNNB1|IDBG-27347|ENSG00000168036|1499|;
response to inorganic substance	GO:0010035	biological process	9606	1	13	0.0836672	0.152346	PTEN;	PTEN|IDBG-81409|ENSG00000171862|5728|;
trans-Golgi network transport vesicle	GO:0030140	cellular component	9606	1	13	0.0836672	0.152346	IGF2R;	IGF2R|IDBG-98588|ENSG00000197081|3482|;
trophoblast giant cell differentiation	GO:0060707	biological process	9606	1	13	0.0836672	0.152346	PRDM1;	PRDM1|IDBG-94825|ENSG00000057657|639|;
acrosomal vesicle	GO:0001669	cellular component	9606	2	71	0.0820354	0.153912	NOTCH1; RACGAP1;	NOTCH1|IDBG-92445|ENSG00000148400|4851|; RACGAP1|IDBG-32209|ENSG00000161800|29127|;
skeletal system development	GO:0001501	biological process	9606	3	152	0.0822542	0.154143	CHD7; CTNNB1; FBN1;	CHD7|IDBG-22967|ENSG00000171316|102724260,55636|; CTNNB1|IDBG-27347|ENSG00000168036|1499|; FBN1|IDBG-10989|ENSG00000166147|2200|;
nucleotide binding	GO:0000166	molecular function	9606	6	452	0.083518	0.156329	HSP90AA1; POLE; RBFOX2; ROCK2; U2SURP; WHAMM;	HSP90AA1|IDBG-20861|ENSG00000080824|3320|; POLE|IDBG-65706|ENSG00000177084|5426|; RBFOX2|IDBG-5580|ENSG00000100320|23543|; ROCK2|IDBG-29657|ENSG00000134318|9475|; U2SURP|IDBG-59793|ENSG00000163714|23350|; WHAMM|IDBG-26810|ENSG00000156232|123720|;
microtubule-based movement	GO:0007018	biological process	9606	2	75	0.0900688	0.156718	KIF15; RACGAP1;	KIF15|IDBG-29195|ENSG00000163808|56992|; RACGAP1|IDBG-32209|ENSG00000161800|29127|;
positive regulation of MAPK cascade	GO:0043410	biological process	9606	2	75	0.0900688	0.156718	CTNNB1; FLT4;	CTNNB1|IDBG-27347|ENSG00000168036|1499|; FLT4|IDBG-62355|ENSG00000037280|2324|;
response to glucose	GO:0009749	biological process	9606	2	75	0.0900688	0.156718	PTEN; SMAD2;	PTEN|IDBG-81409|ENSG00000171862|5728|; SMAD2|IDBG-3127|ENSG00000175387|4087|;
G-protein alpha-subunit binding	GO:0001965	molecular function	9606	1	14	0.0898076	0.156773	IGF2R;	IGF2R|IDBG-98588|ENSG00000197081|3482|;
GTPase inhibitor activity	GO:0005095	molecular function	9606	1	14	0.0898076	0.156773	IQGAP1;	IQGAP1|IDBG-30204|ENSG00000140575|8826|;
NuA4 histone acetyltransferase complex	GO:0035267	cellular component	9606	1	14	0.0898076	0.156773	ACTB;	ACTB|IDBG-7590|ENSG00000075624|60|;
activin receptor signaling pathway	GO:0032924	biological process	9606	1	14	0.0898076	0.156773	SMAD2;	SMAD2|IDBG-3127|ENSG00000175387|4087|;
alpha-actinin binding	GO:0051393	molecular function	9606	1	14	0.0898076	0.156773	CACNA1C;	CACNA1C|IDBG-12068|ENSG00000151067|775|;
aorta morphogenesis	GO:0035909	biological process	9606	1	14	0.0898076	0.156773	JAG1;	JAG1|IDBG-54207|ENSG00000101384|182|;
apical junction complex	GO:0043296	cellular component	9606	1	14	0.0898076	0.156773	CTNNB1;	CTNNB1|IDBG-27347|ENSG00000168036|1499|;
brain morphogenesis	GO:0048854	biological process	9606	1	14	0.0898076	0.156773	PTEN;	PTEN|IDBG-81409|ENSG00000171862|5728|;
centrosome duplication	GO:0051298	biological process	9606	1	14	0.0898076	0.156773	ROCK2;	ROCK2|IDBG-29657|ENSG00000134318|9475|;
cerebellar Purkinje cell layer development	GO:0021680	biological process	9606	1	14	0.0898076	0.156773	CACNA1A;	CACNA1A|IDBG-31996|ENSG00000141837|100507353,773|;
dentate gyrus development	GO:0021542	biological process	9606	1	14	0.0898076	0.156773	PTEN;	PTEN|IDBG-81409|ENSG00000171862|5728|;
dynein binding	GO:0045502	molecular function	9606	1	14	0.0898076	0.156773	BICD1;	BICD1|IDBG-26225|ENSG00000151746|636|;
enhancer binding	GO:0035326	molecular function	9606	1	14	0.0898076	0.156773	SMAD2;	SMAD2|IDBG-3127|ENSG00000175387|4087|;
left/right axis specification	GO:0070986	biological process	9606	1	14	0.0898076	0.156773	NOTCH1;	NOTCH1|IDBG-92445|ENSG00000148400|4851|;
long term synaptic depression	GO:0060292	biological process	9606	1	14	0.0898076	0.156773	PTEN;	PTEN|IDBG-81409|ENSG00000171862|5728|;
morphogenesis of embryonic epithelium	GO:0016331	biological process	9606	1	14	0.0898076	0.156773	CTNNB1;	CTNNB1|IDBG-27347|ENSG00000168036|1499|;
negative chemotaxis	GO:0050919	biological process	9606	1	14	0.0898076	0.156773	SLIT3;	SLIT3|IDBG-56989|ENSG00000184347|6586|;
negative regulation of T cell receptor signaling pathway	GO:0050860	biological process	9606	1	14	0.0898076	0.156773	PHPT1;	PHPT1|IDBG-92741|ENSG00000054148|29085|;
negative regulation of cell-substrate adhesion	GO:0010812	biological process	9606	1	14	0.0898076	0.156773	NOTCH1;	NOTCH1|IDBG-92445|ENSG00000148400|4851|;
negative regulation of transcription regulatory region DNA binding	GO:2000678	biological process	9606	1	14	0.0898076	0.156773	ZNF675;	ZNF675|IDBG-41463|ENSG00000197372|171392|;
neurological system process	GO:0050877	biological process	9606	1	14	0.0898076	0.156773	CACNA1A;	CACNA1A|IDBG-31996|ENSG00000141837|100507353,773|;
outflow tract septum morphogenesis	GO:0003148	biological process	9606	1	14	0.0898076	0.156773	GATA6;	GATA6|IDBG-1469|ENSG00000141448|2627|;
positive regulation of G2/M transition of mitotic cell cycle	GO:0010971	biological process	9606	1	14	0.0898076	0.156773	BRD4;	BRD4|IDBG-34500|ENSG00000141867|23476|;
positive regulation of excitatory postsynaptic membrane potential	GO:2000463	biological process	9606	1	14	0.0898076	0.156773	PTEN;	PTEN|IDBG-81409|ENSG00000171862|5728|;
positive regulation of insulin-like growth factor receptor signaling pathway	GO:0043568	biological process	9606	1	14	0.0898076	0.156773	PHIP;	PHIP|IDBG-93358|ENSG00000146247|55023|;
protein refolding	GO:0042026	biological process	9606	1	14	0.0898076	0.156773	HSP90AA1;	HSP90AA1|IDBG-20861|ENSG00000080824|3320|;
protein-DNA complex	GO:0032993	cellular component	9606	1	14	0.0898076	0.156773	CTNNB1;	CTNNB1|IDBG-27347|ENSG00000168036|1499|;
pseudouridine synthase activity	GO:0009982	molecular function	9606	1	14	0.0898076	0.156773	RPUSD4;	RPUSD4|IDBG-75738|ENSG00000165526|84881|;
regulation of actin filament polymerization	GO:0030833	biological process	9606	1	14	0.0898076	0.156773	ELN;	ELN|IDBG-20555|ENSG00000049540|2006|;
regulation of establishment of cell polarity	GO:2000114	biological process	9606	1	14	0.0898076	0.156773	ROCK2;	ROCK2|IDBG-29657|ENSG00000134318|9475|;
ribosomal large subunit biogenesis	GO:0042273	biological process	9606	1	14	0.0898076	0.156773	RPL5;	RPL5|IDBG-100292|ENSG00000122406|6083,6125|;
sulfate transport	GO:0008272	biological process	9606	1	14	0.0898076	0.156773	RACGAP1;	RACGAP1|IDBG-32209|ENSG00000161800|29127|;
transforming growth factor beta receptor binding	GO:0005160	molecular function	9606	1	14	0.0898076	0.156773	SMAD2;	SMAD2|IDBG-3127|ENSG00000175387|4087|;
voltage-gated sodium channel complex	GO:0001518	cellular component	9606	1	14	0.0898076	0.156773	SCN10A;	SCN10A|IDBG-26173|ENSG00000185313|6336|;
receptor activity	GO:0004872	molecular function	9606	4	250	0.0874077	0.158977	IGF2R; NGFR; NOTCH1; NOTCH2;	IGF2R|IDBG-98588|ENSG00000197081|3482|; NGFR|IDBG-57653|ENSG00000064300|4804|; NOTCH1|IDBG-92445|ENSG00000148400|4851|; NOTCH2|IDBG-101546|ENSG00000134250|4853|;
Ras protein signal transduction	GO:0007265	biological process	9606	2	74	0.0880391	0.159764	RAF1; SOS1;	RAF1|IDBG-19277|ENSG00000132155|102724915,5894|; SOS1|IDBG-47279|ENSG00000115904|6654|;
nucleotide-excision repair	GO:0006289	biological process	9606	2	74	0.0880391	0.159764	POLE; SLX4;	POLE|IDBG-65706|ENSG00000177084|5426|; SLX4|IDBG-12161|ENSG00000188827|84464|;
positive regulation of I-kappaB kinase/NF-kappaB signaling	GO:0043123	biological process	9606	3	157	0.0886015	0.160603	BRD4; CTNNB1; TAB2;	BRD4|IDBG-34500|ENSG00000141867|23476|; CTNNB1|IDBG-27347|ENSG00000168036|1499|; TAB2|IDBG-97690|ENSG00000055208|23118|;
palate development	GO:0060021	biological process	9606	2	77	0.0941696	0.163499	CHD7; SMAD2;	CHD7|IDBG-22967|ENSG00000171316|102724260,55636|; SMAD2|IDBG-3127|ENSG00000175387|4087|;
response to stress	GO:0006950	biological process	9606	2	77	0.0941696	0.163499	HSP90AA1; MINK1;	HSP90AA1|IDBG-20861|ENSG00000080824|3320|; MINK1|IDBG-19945|ENSG00000141503|50488|;
Rho guanyl-nucleotide exchange factor activity	GO:0005089	molecular function	9606	2	78	0.09624	0.163557	AKAP13; SOS1;	AKAP13|IDBG-28095|ENSG00000170776|11214|; SOS1|IDBG-47279|ENSG00000115904|6654|;
ion channel binding	GO:0044325	molecular function	9606	2	78	0.09624	0.163557	CTNNB1; PHPT1;	CTNNB1|IDBG-27347|ENSG00000168036|1499|; PHPT1|IDBG-92741|ENSG00000054148|29085|;
neural tube closure	GO:0001843	biological process	9606	2	78	0.09624	0.163557	ROCK2; TSC1;	ROCK2|IDBG-29657|ENSG00000134318|9475|; TSC1|IDBG-90470|ENSG00000165699|7248|;
response to estradiol	GO:0032355	biological process	9606	2	78	0.09624	0.163557	CTNNB1; PTEN;	CTNNB1|IDBG-27347|ENSG00000168036|1499|; PTEN|IDBG-81409|ENSG00000171862|5728|;
Notch binding	GO:0005112	molecular function	9606	1	15	0.0959073	0.163685	JAG1;	JAG1|IDBG-54207|ENSG00000101384|182|;
cellular process	GO:0009987	biological process	9606	1	15	0.0959073	0.163685	CTNNB1;	CTNNB1|IDBG-27347|ENSG00000168036|1499|;
cellular response to gonadotropin stimulus	GO:0071371	biological process	9606	1	15	0.0959073	0.163685	GATA6;	GATA6|IDBG-1469|ENSG00000141448|2627|;
lens morphogenesis in camera-type eye	GO:0002089	biological process	9606	1	15	0.0959073	0.163685	CTNNB1;	CTNNB1|IDBG-27347|ENSG00000168036|1499|;
megakaryocyte development	GO:0035855	biological process	9606	1	15	0.0959073	0.163685	PTPN11;	PTPN11|IDBG-58105|ENSG00000179295|5781|;
negative regulation of cell cycle arrest	GO:0071157	biological process	9606	1	15	0.0959073	0.163685	ZNF268;	ZNF268|IDBG-66258|ENSG00000090612|10795|;
negative regulation of chondrocyte differentiation	GO:0032331	biological process	9606	1	15	0.0959073	0.163685	CTNNB1;	CTNNB1|IDBG-27347|ENSG00000168036|1499|;
nucleotide phosphorylation	GO:0046939	biological process	9606	1	15	0.0959073	0.163685	TJP2;	TJP2|IDBG-69307|ENSG00000119139|9414|;
platelet-derived growth factor receptor binding	GO:0005161	molecular function	9606	1	15	0.0959073	0.163685	PTEN;	PTEN|IDBG-81409|ENSG00000171862|5728|;
positive regulation of insulin secretion involved in cellular response to glucose stimulus	GO:0035774	biological process	9606	1	15	0.0959073	0.163685	PHPT1;	PHPT1|IDBG-92741|ENSG00000054148|29085|;
positive regulation of macrophage derived foam cell differentiation	GO:0010744	biological process	9606	1	15	0.0959073	0.163685	PRKCH;	PRKCH|IDBG-8479|ENSG00000027075|5583|;
positive regulation of peptidyl-threonine phosphorylation	GO:0010800	biological process	9606	1	15	0.0959073	0.163685	PHIP;	PHIP|IDBG-93358|ENSG00000146247|55023|;
protein kinase C activity	GO:0004697	molecular function	9606	1	15	0.0959073	0.163685	PRKCH;	PRKCH|IDBG-8479|ENSG00000027075|5583|;
pseudopodium	GO:0031143	cellular component	9606	1	15	0.0959073	0.163685	RAF1;	RAF1|IDBG-19277|ENSG00000132155|102724915,5894|;
spindle midzone	GO:0051233	cellular component	9606	1	15	0.0959073	0.163685	RACGAP1;	RACGAP1|IDBG-32209|ENSG00000161800|29127|;
protein autophosphorylation	GO:0046777	biological process	9606	3	162	0.0951488	0.16502	CAD; FLT4; MINK1;	CAD|IDBG-37744|ENSG00000084774|790|; FLT4|IDBG-62355|ENSG00000037280|2324|; MINK1|IDBG-19945|ENSG00000141503|50488|;
canonical Wnt signaling pathway	GO:0060070	biological process	9606	2	79	0.0983234	0.166745	CTNNB1; PTEN;	CTNNB1|IDBG-27347|ENSG00000168036|1499|; PTEN|IDBG-81409|ENSG00000171862|5728|;
nucleobase-containing small molecule metabolic process	GO:0055086	biological process	9606	2	79	0.0983234	0.166745	CAD; DGUOK;	CAD|IDBG-37744|ENSG00000084774|790|; DGUOK|IDBG-56773|ENSG00000114956|1716|;
MHC class II protein complex binding	GO:0023026	molecular function	9606	1	16	0.101966	0.167957	HSP90AA1;	HSP90AA1|IDBG-20861|ENSG00000080824|3320|;
RNA polymerase II carboxy-terminal domain kinase activity	GO:0008353	molecular function	9606	1	16	0.101966	0.167957	CDK13;	CDK13|IDBG-13277|ENSG00000065883|8621|;
RNA polymerase II transcription factor binding transcription factor activity involved in positive regulation of transcription	GO:0001190	molecular function	9606	1	16	0.101966	0.167957	NOTCH1;	NOTCH1|IDBG-92445|ENSG00000148400|4851|;
Ras GTPase activator activity	GO:0005099	molecular function	9606	1	16	0.101966	0.167957	IQGAP1;	IQGAP1|IDBG-30204|ENSG00000140575|8826|;
Ras GTPase binding	GO:0017016	molecular function	9606	1	16	0.101966	0.167957	RAF1;	RAF1|IDBG-19277|ENSG00000132155|102724915,5894|;
adult heart development	GO:0007512	biological process	9606	1	16	0.101966	0.167957	CHD7;	CHD7|IDBG-22967|ENSG00000171316|102724260,55636|;
behavioral response to pain	GO:0048266	biological process	9606	1	16	0.101966	0.167957	CACNA1A;	CACNA1A|IDBG-31996|ENSG00000141837|100507353,773|;
cytoskeletal adaptor activity	GO:0008093	molecular function	9606	1	16	0.101966	0.167957	BICD1;	BICD1|IDBG-26225|ENSG00000151746|636|;
ectoderm development	GO:0007398	biological process	9606	1	16	0.101966	0.167957	CTNNB1;	CTNNB1|IDBG-27347|ENSG00000168036|1499|;
endocytic vesicle lumen	GO:0071682	cellular component	9606	1	16	0.101966	0.167957	HSP90AA1;	HSP90AA1|IDBG-20861|ENSG00000080824|3320|;
eukaryotic translation initiation factor 3 complex	GO:0005852	cellular component	9606	1	16	0.101966	0.167957	DDX3X;	DDX3X|IDBG-229341|ENSG00000215301|1654|;
ionotropic glutamate receptor binding	GO:0035255	molecular function	9606	1	16	0.101966	0.167957	CTNNB1;	CTNNB1|IDBG-27347|ENSG00000168036|1499|;
negative regulation of B cell proliferation	GO:0030889	biological process	9606	1	16	0.101966	0.167957	PRDM1;	PRDM1|IDBG-94825|ENSG00000057657|639|;
negative regulation of anoikis	GO:2000811	biological process	9606	1	16	0.101966	0.167957	NOTCH1;	NOTCH1|IDBG-92445|ENSG00000148400|4851|;
neuronal postsynaptic density	GO:0097481	cellular component	9606	1	16	0.101966	0.167957	NGFR;	NGFR|IDBG-57653|ENSG00000064300|4804|;
phosphatidylinositol dephosphorylation	GO:0046856	biological process	9606	1	16	0.101966	0.167957	PTEN;	PTEN|IDBG-81409|ENSG00000171862|5728|;
positive regulation of focal adhesion assembly	GO:0051894	biological process	9606	1	16	0.101966	0.167957	TSC1;	TSC1|IDBG-90470|ENSG00000165699|7248|;
receptor clustering	GO:0043113	biological process	9606	1	16	0.101966	0.167957	CACNA1A;	CACNA1A|IDBG-31996|ENSG00000141837|100507353,773|;
regulation of cysteine-type endopeptidase activity involved in apoptotic process	GO:0043281	biological process	9606	1	16	0.101966	0.167957	NGFR;	NGFR|IDBG-57653|ENSG00000064300|4804|;
regulation of interferon-gamma-mediated signaling pathway	GO:0060334	biological process	9606	1	16	0.101966	0.167957	PTPN11;	PTPN11|IDBG-58105|ENSG00000179295|5781|;
response to ATP	GO:0033198	biological process	9606	1	16	0.101966	0.167957	PTEN;	PTEN|IDBG-81409|ENSG00000171862|5728|;
response to growth factor	GO:0070848	biological process	9606	1	16	0.101966	0.167957	GATA6;	GATA6|IDBG-1469|ENSG00000141448|2627|;
retinoic acid binding	GO:0001972	molecular function	9606	1	16	0.101966	0.167957	IGF2R;	IGF2R|IDBG-98588|ENSG00000197081|3482|;
retinoid X receptor binding	GO:0046965	molecular function	9606	1	16	0.101966	0.167957	NSD1;	NSD1|IDBG-59534|ENSG00000165671|64324|;
suckling behavior	GO:0001967	biological process	9606	1	16	0.101966	0.167957	UBR3;	UBR3|IDBG-74617|ENSG00000144357|130507|;
forebrain development	GO:0030900	biological process	9606	2	81	0.102528	0.168537	CTNNB1; NOTCH1;	CTNNB1|IDBG-27347|ENSG00000168036|1499|; NOTCH1|IDBG-92445|ENSG00000148400|4851|;
negative regulation of cell migration	GO:0030336	biological process	9606	2	81	0.102528	0.168537	PTEN; TBX5;	PTEN|IDBG-81409|ENSG00000171862|5728|; TBX5|IDBG-58949|ENSG00000089225|6910|;
positive regulation of neuron differentiation	GO:0045666	biological process	9606	2	80	0.10042	0.17012	FAM5C; FEZ1;	FAM5C|IDBG-105437|ENSG00000162670|339479|; FEZ1|IDBG-75464|ENSG00000149557|9638|;
microtubule binding	GO:0008017	molecular function	9606	3	166	0.100526	0.170121	CHD4; KIF15; RACGAP1;	CHD4|IDBG-14532|ENSG00000111642|1108|; KIF15|IDBG-29195|ENSG00000163808|56992|; RACGAP1|IDBG-32209|ENSG00000161800|29127|;
dendritic spine	GO:0043197	cellular component	9606	2	82	0.104649	0.171847	LZTS1; PTEN;	LZTS1|IDBG-9778|ENSG00000061337|11178|; PTEN|IDBG-81409|ENSG00000171862|5728|;
ATPase activity	GO:0016887	molecular function	9606	3	167	0.101889	0.172246	DDX3X; HSP90AA1; SPG7;	DDX3X|IDBG-229341|ENSG00000215301|1654|; HSP90AA1|IDBG-20861|ENSG00000080824|3320|; SPG7|IDBG-47463|ENSG00000197912|6687|;
RNA modification	GO:0009451	biological process	9606	1	17	0.107985	0.172905	RPUSD4;	RPUSD4|IDBG-75738|ENSG00000165526|84881|;
anterior/posterior axis specification	GO:0009948	biological process	9606	1	17	0.107985	0.172905	CTNNB1;	CTNNB1|IDBG-27347|ENSG00000168036|1499|;
glial cell differentiation	GO:0010001	biological process	9606	1	17	0.107985	0.172905	NOTCH1;	NOTCH1|IDBG-92445|ENSG00000148400|4851|;
heparan sulfate proteoglycan binding	GO:0043395	molecular function	9606	1	17	0.107985	0.172905	CFH;	CFH|IDBG-105504|ENSG00000000971|3075|;
histone H3-K4 methylation	GO:0051568	biological process	9606	1	17	0.107985	0.172905	MLL2;	MLL2|IDBG-30867|ENSG00000167548|8085|;
intermediate filament cytoskeleton organization	GO:0045104	biological process	9606	1	17	0.107985	0.172905	RAF1;	RAF1|IDBG-19277|ENSG00000132155|102724915,5894|;
mannose binding	GO:0005537	molecular function	9606	1	17	0.107985	0.172905	IGF2R;	IGF2R|IDBG-98588|ENSG00000197081|3482|;
microvillus membrane	GO:0031528	cellular component	9606	1	17	0.107985	0.172905	CTNNB1;	CTNNB1|IDBG-27347|ENSG00000168036|1499|;
mitochondrial transport	GO:0006839	biological process	9606	1	17	0.107985	0.172905	HSP90AA1;	HSP90AA1|IDBG-20861|ENSG00000080824|3320|;
negative regulation of ossification	GO:0030279	biological process	9606	1	17	0.107985	0.172905	NOTCH1;	NOTCH1|IDBG-92445|ENSG00000148400|4851|;
neuromuscular synaptic transmission	GO:0007274	biological process	9606	1	17	0.107985	0.172905	CACNA1A;	CACNA1A|IDBG-31996|ENSG00000141837|100507353,773|;
phospholipase binding	GO:0043274	molecular function	9606	1	17	0.107985	0.172905	PTPN11;	PTPN11|IDBG-58105|ENSG00000179295|5781|;
platelet formation	GO:0030220	biological process	9606	1	17	0.107985	0.172905	PTPN11;	PTPN11|IDBG-58105|ENSG00000179295|5781|;
positive regulation of Ras protein signal transduction	GO:0046579	biological process	9606	1	17	0.107985	0.172905	NOTCH2;	NOTCH2|IDBG-101546|ENSG00000134250|4853|;
protein localization to organelle	GO:0033365	biological process	9606	1	17	0.107985	0.172905	BICD1;	BICD1|IDBG-26225|ENSG00000151746|636|;
regulation of alpha-amino-3-hydroxy-5-methyl-4-isoxazole propionate selective glutamate receptor activity	GO:2000311	biological process	9606	1	17	0.107985	0.172905	MINK1;	MINK1|IDBG-19945|ENSG00000141503|50488|;
regulation of cardiac muscle contraction	GO:0055117	biological process	9606	1	17	0.107985	0.172905	SCN10A;	SCN10A|IDBG-26173|ENSG00000185313|6336|;
regulation of dendrite morphogenesis	GO:0048814	biological process	9606	1	17	0.107985	0.172905	LZTS1;	LZTS1|IDBG-9778|ENSG00000061337|11178|;
regulation of neuron projection development	GO:0010975	biological process	9606	1	17	0.107985	0.172905	PTEN;	PTEN|IDBG-81409|ENSG00000171862|5728|;
regulation of transforming growth factor beta receptor signaling pathway	GO:0017015	biological process	9606	1	17	0.107985	0.172905	SMAD2;	SMAD2|IDBG-3127|ENSG00000175387|4087|;
sterol metabolic process	GO:0016125	biological process	9606	1	17	0.107985	0.172905	CYP21A2;	CYP21A2|IDBG-80216|ENSG00000231852|1589|;
striated muscle contraction	GO:0006941	biological process	9606	1	17	0.107985	0.172905	RYR3;	RYR3|IDBG-5249|ENSG00000198838|6263|;
translation initiation factor binding	GO:0031369	molecular function	9606	1	17	0.107985	0.172905	DDX3X;	DDX3X|IDBG-229341|ENSG00000215301|1654|;
transmission of nerve impulse	GO:0019226	biological process	9606	1	17	0.107985	0.172905	CACNA1A;	CACNA1A|IDBG-31996|ENSG00000141837|100507353,773|;
calcium ion binding	GO:0005509	molecular function	9606	8	718	0.109307	0.174847	BRAF; FBN1; IQGAP1; JAG1; NOTCH1; NOTCH2; RYR3; SLIT3;	BRAF|IDBG-44351|ENSG00000157764|673|; FBN1|IDBG-10989|ENSG00000166147|2200|; IQGAP1|IDBG-30204|ENSG00000140575|8826|; JAG1|IDBG-54207|ENSG00000101384|182|; NOTCH1|IDBG-92445|ENSG00000148400|4851|; NOTCH2|IDBG-101546|ENSG00000134250|4853|; RYR3|IDBG-5249|ENSG00000198838|6263|; SLIT3|IDBG-56989|ENSG00000184347|6586|;
cell-matrix adhesion	GO:0007160	biological process	9606	2	83	0.106782	0.17517	CTNNB1; TSC1;	CTNNB1|IDBG-27347|ENSG00000168036|1499|; TSC1|IDBG-90470|ENSG00000165699|7248|;
dendrite	GO:0030425	cellular component	9606	4	273	0.111226	0.177739	CACNA1A; FAM5C; FEZ1; MINK1;	CACNA1A|IDBG-31996|ENSG00000141837|100507353,773|; FAM5C|IDBG-105437|ENSG00000162670|339479|; FEZ1|IDBG-75464|ENSG00000149557|9638|; MINK1|IDBG-19945|ENSG00000141503|50488|;
RNA polymerase II core promoter proximal region sequence-specific DNA binding	GO:0000978	molecular function	9606	3	174	0.111635	0.178217	ACTB; CHD4; NR6A1;	ACTB|IDBG-7590|ENSG00000075624|60|; CHD4|IDBG-14532|ENSG00000111642|1108|; NR6A1|IDBG-84872|ENSG00000148200|2649|;
NuRD complex	GO:0016581	cellular component	9606	1	18	0.113964	0.178562	CHD4;	CHD4|IDBG-14532|ENSG00000111642|1108|;
activating transcription factor binding	GO:0033613	molecular function	9606	1	18	0.113964	0.178562	SMAD2;	SMAD2|IDBG-3127|ENSG00000175387|4087|;
bone remodeling	GO:0046849	biological process	9606	1	18	0.113964	0.178562	NOTCH2;	NOTCH2|IDBG-101546|ENSG00000134250|4853|;
cyclin binding	GO:0030332	molecular function	9606	1	18	0.113964	0.178562	CDK13;	CDK13|IDBG-13277|ENSG00000065883|8621|;
eye photoreceptor cell development	GO:0042462	biological process	9606	1	18	0.113964	0.178562	PRDM1;	PRDM1|IDBG-94825|ENSG00000057657|639|;
negative regulation of myeloid cell differentiation	GO:0045638	biological process	9606	1	18	0.113964	0.178562	CTR9;	CTR9|IDBG-31890|ENSG00000198730|9646|;
negative regulation of neurogenesis	GO:0050768	biological process	9606	1	18	0.113964	0.178562	NOTCH1;	NOTCH1|IDBG-92445|ENSG00000148400|4851|;
neuroblast proliferation	GO:0007405	biological process	9606	1	18	0.113964	0.178562	RACGAP1;	RACGAP1|IDBG-32209|ENSG00000161800|29127|;
palmitoyltransferase activity	GO:0016409	molecular function	9606	1	18	0.113964	0.178562	ZDHHC18;	ZDHHC18|IDBG-94729|ENSG00000204160|84243|;
positive regulation of cell cycle arrest	GO:0071158	biological process	9606	1	18	0.113964	0.178562	GATA6;	GATA6|IDBG-1469|ENSG00000141448|2627|;
protein phosphatase 2A binding	GO:0051721	molecular function	9606	1	18	0.113964	0.178562	MASTL;	MASTL|IDBG-64712|ENSG00000120539|84930|;
pseudouridine synthesis	GO:0001522	biological process	9606	1	18	0.113964	0.178562	RPUSD4;	RPUSD4|IDBG-75738|ENSG00000165526|84881|;
regulation of cardiac muscle contraction by regulation of the release of sequestered calcium ion	GO:0010881	biological process	9606	1	18	0.113964	0.178562	CACNA1C;	CACNA1C|IDBG-12068|ENSG00000151067|775|;
regulation of cell morphogenesis	GO:0022604	biological process	9606	1	18	0.113964	0.178562	PHIP;	PHIP|IDBG-93358|ENSG00000146247|55023|;
termination of RNA polymerase III transcription	GO:0006386	biological process	9606	1	18	0.113964	0.178562	LZTS1;	LZTS1|IDBG-9778|ENSG00000061337|11178|;
tissue regeneration	GO:0042246	biological process	9606	1	18	0.113964	0.178562	NOTCH1;	NOTCH1|IDBG-92445|ENSG00000148400|4851|;
transcription elongation from RNA polymerase III promoter	GO:0006385	biological process	9606	1	18	0.113964	0.178562	LZTS1;	LZTS1|IDBG-9778|ENSG00000061337|11178|;
helicase activity	GO:0004386	molecular function	9606	2	87	0.115428	0.180504	CHD7; DDX3X;	CHD7|IDBG-22967|ENSG00000171316|102724260,55636|; DDX3X|IDBG-229341|ENSG00000215301|1654|;
locomotory behavior	GO:0007626	biological process	9606	2	87	0.115428	0.180504	CHD7; PTEN;	CHD7|IDBG-22967|ENSG00000171316|102724260,55636|; PTEN|IDBG-81409|ENSG00000171862|5728|;
cellular calcium ion homeostasis	GO:0006874	biological process	9606	2	86	0.11325	0.180615	CACNA1C; RYR3;	CACNA1C|IDBG-12068|ENSG00000151067|775|; RYR3|IDBG-5249|ENSG00000198838|6263|;
ubiquitin-protein transferase activity	GO:0004842	molecular function	9606	4	275	0.113422	0.18071	FBXO10; HECTD4; UBR3; UBR4;	FBXO10|IDBG-65792|ENSG00000147912|26267|; HECTD4|IDBG-58025|ENSG00000173064|283450|; UBR3|IDBG-74617|ENSG00000144357|130507|; UBR4|IDBG-92114|ENSG00000127481|23352|;
protein folding	GO:0006457	biological process	9606	3	178	0.11736	0.183347	ACTB; GANAB; HSP90AA1;	ACTB|IDBG-7590|ENSG00000075624|60|; GANAB|IDBG-51371|ENSG00000089597|23193|; HSP90AA1|IDBG-20861|ENSG00000080824|3320|;
glutamine metabolic process	GO:0006541	biological process	9606	1	19	0.119903	0.184448	CAD;	CAD|IDBG-37744|ENSG00000084774|790|;
hormone-mediated signaling pathway	GO:0009755	biological process	9606	1	19	0.119903	0.184448	PTPN11;	PTPN11|IDBG-58105|ENSG00000179295|5781|;
hydrolase activity, acting on acid anhydrides	GO:0016817	molecular function	9606	1	19	0.119903	0.184448	CHD7;	CHD7|IDBG-22967|ENSG00000171316|102724260,55636|;
intracellular estrogen receptor signaling pathway	GO:0030520	biological process	9606	1	19	0.119903	0.184448	RBFOX2;	RBFOX2|IDBG-5580|ENSG00000100320|23543|;
morphogenesis of an epithelium	GO:0002009	biological process	9606	1	19	0.119903	0.184448	TBX5;	TBX5|IDBG-58949|ENSG00000089225|6910|;
neurotransmitter:sodium symporter activity	GO:0005328	molecular function	9606	1	19	0.119903	0.184448	SLC6A9;	SLC6A9|IDBG-97649|ENSG00000196517|6536|;
nuclear chromosome, telomeric region	GO:0000784	cellular component	9606	1	19	0.119903	0.184448	SLX4;	SLX4|IDBG-12161|ENSG00000188827|84464|;
nuclear hormone receptor binding	GO:0035257	molecular function	9606	1	19	0.119903	0.184448	CTNNB1;	CTNNB1|IDBG-27347|ENSG00000168036|1499|;
nucleotide-excision repair, DNA gap filling	GO:0006297	biological process	9606	1	19	0.119903	0.184448	POLE;	POLE|IDBG-65706|ENSG00000177084|5426|;
positive regulation of JAK-STAT cascade	GO:0046427	biological process	9606	1	19	0.119903	0.184448	NOTCH1;	NOTCH1|IDBG-92445|ENSG00000148400|4851|;
proline-rich region binding	GO:0070064	molecular function	9606	1	19	0.119903	0.184448	APBB1;	APBB1|IDBG-28785|ENSG00000166313|322|;
renal system development	GO:0072001	biological process	9606	1	19	0.119903	0.184448	CTNNB1;	CTNNB1|IDBG-27347|ENSG00000168036|1499|;
ventricular septum development	GO:0003281	biological process	9606	1	19	0.119903	0.184448	TBX5;	TBX5|IDBG-58949|ENSG00000089225|6910|;
signal transducer activity	GO:0004871	molecular function	9606	4	280	0.118997	0.185724	AKAP13; CTNNB1; NGFR; PER3;	AKAP13|IDBG-28095|ENSG00000170776|11214|; CTNNB1|IDBG-27347|ENSG00000168036|1499|; NGFR|IDBG-57653|ENSG00000064300|4804|; PER3|IDBG-88216|ENSG00000049246|8863|;
MAPK cascade	GO:0000165	biological process	9606	2	89	0.119816	0.186639	BRAF; RAF1;	BRAF|IDBG-44351|ENSG00000157764|673|; RAF1|IDBG-19277|ENSG00000132155|102724915,5894|;
protein N-terminus binding	GO:0047485	molecular function	9606	2	89	0.119816	0.186639	FEZ1; TSC1;	FEZ1|IDBG-75464|ENSG00000149557|9638|; TSC1|IDBG-90470|ENSG00000165699|7248|;
transcription regulatory region DNA binding	GO:0044212	molecular function	9606	3	181	0.121725	0.187072	CTNNB1; GATA6; MLL2;	CTNNB1|IDBG-27347|ENSG00000168036|1499|; GATA6|IDBG-1469|ENSG00000141448|2627|; MLL2|IDBG-30867|ENSG00000167548|8085|;
antigen processing and presentation of exogenous peptide antigen via MHC class II	GO:0019886	biological process	9606	2	90	0.122026	0.187356	KIF15; RACGAP1;	KIF15|IDBG-29195|ENSG00000163808|56992|; RACGAP1|IDBG-32209|ENSG00000161800|29127|;
ATP-dependent RNA helicase activity	GO:0004004	molecular function	9606	1	20	0.125803	0.190065	DDX3X;	DDX3X|IDBG-229341|ENSG00000215301|1654|;
embryonic heart tube development	GO:0035050	biological process	9606	1	20	0.125803	0.190065	CTNNB1;	CTNNB1|IDBG-27347|ENSG00000168036|1499|;
glycogen catabolic process	GO:0005980	biological process	9606	1	20	0.125803	0.190065	PYGL;	PYGL|IDBG-6391|ENSG00000100504|5836|;
hydrolase activity, acting on acid anhydrides, in phosphorus-containing anhydrides	GO:0016818	molecular function	9606	1	20	0.125803	0.190065	CHD4;	CHD4|IDBG-14532|ENSG00000111642|1108|;
hydrolase activity, acting on carbon-nitrogen (but not peptide) bonds	GO:0016810	molecular function	9606	1	20	0.125803	0.190065	CAD;	CAD|IDBG-37744|ENSG00000084774|790|;
male genitalia development	GO:0030539	biological process	9606	1	20	0.125803	0.190065	CTNNB1;	CTNNB1|IDBG-27347|ENSG00000168036|1499|;
myelin sheath	GO:0043209	cellular component	9606	1	20	0.125803	0.190065	ITPR3;	ITPR3|IDBG-82972|ENSG00000096433|3710|;
negative regulation of TOR signaling	GO:0032007	biological process	9606	1	20	0.125803	0.190065	TSC1;	TSC1|IDBG-90470|ENSG00000165699|7248|;
negative regulation of apoptotic signaling pathway	GO:2001234	biological process	9606	1	20	0.125803	0.190065	CTNNB1;	CTNNB1|IDBG-27347|ENSG00000168036|1499|;
negative regulation of endothelial cell apoptotic process	GO:2000352	biological process	9606	1	20	0.125803	0.190065	BRAF;	BRAF|IDBG-44351|ENSG00000157764|673|;
negative regulation of epithelial to mesenchymal transition	GO:0010719	biological process	9606	1	20	0.125803	0.190065	TBX5;	TBX5|IDBG-58949|ENSG00000089225|6910|;
nitrogen compound metabolic process	GO:0006807	biological process	9606	1	20	0.125803	0.190065	CAD;	CAD|IDBG-37744|ENSG00000084774|790|;
positive regulation of substrate adhesion-dependent cell spreading	GO:1900026	biological process	9606	1	20	0.125803	0.190065	BRAF;	BRAF|IDBG-44351|ENSG00000157764|673|;
regulation of mitosis	GO:0007088	biological process	9606	1	20	0.125803	0.190065	CDK13;	CDK13|IDBG-13277|ENSG00000065883|8621|;
response to pain	GO:0048265	biological process	9606	1	20	0.125803	0.190065	CACNA1A;	CACNA1A|IDBG-31996|ENSG00000141837|100507353,773|;
voltage-gated sodium channel activity	GO:0005248	molecular function	9606	1	20	0.125803	0.190065	SCN10A;	SCN10A|IDBG-26173|ENSG00000185313|6336|;
plasma membrane	GO:0005886	cellular component	9606	30	3645	0.126205	0.190315	APBB1; BRAF; CACNA1A; CACNA1C; CRIM1; CTNNB1; DSCAML1; EFR3A; FEZ1; FLT4; HSP90AA1; IGF2R; IQGAP1; ITPR3; JAG1; NGFR; NOTCH1; NOTCH2; POLE; PRKCH; PTEN; PYGL; RAF1; ROCK2; SCN10A; SLC6A9; SOS1; TAB2; TJP2; USP4;	APBB1|IDBG-28785|ENSG00000166313|322|; BRAF|IDBG-44351|ENSG00000157764|673|; CACNA1A|IDBG-31996|ENSG00000141837|100507353,773|; CACNA1C|IDBG-12068|ENSG00000151067|775|; CRIM1|IDBG-44114|ENSG00000150938|101929500,51232|; CTNNB1|IDBG-27347|ENSG00000168036|1499|; DSCAML1|IDBG-73268|ENSG00000177103|57453|; EFR3A|IDBG-35820|ENSG00000132294|23167|; FEZ1|IDBG-75464|ENSG00000149557|9638|; FLT4|IDBG-62355…
carbohydrate binding	GO:0030246	molecular function	9606	3	184	0.126149	0.190409	GANAB; NOMO1; PYGL;	GANAB|IDBG-51371|ENSG00000089597|23193|; NOMO1|IDBG-15589|ENSG00000103512|102723728,23420|; PYGL|IDBG-6391|ENSG00000100504|5836|;
microtubule	GO:0005874	cellular component	9606	4	285	0.12469	0.191263	FEZ1; IQGAP1; KIF15; RACGAP1;	FEZ1|IDBG-75464|ENSG00000149557|9638|; IQGAP1|IDBG-30204|ENSG00000140575|8826|; KIF15|IDBG-29195|ENSG00000163808|56992|; RACGAP1|IDBG-32209|ENSG00000161800|29127|;
ATP catabolic process	GO:0006200	biological process	9606	4	287	0.126999	0.191333	CHD4; DDX10; DDX3X; HSP90AA1;	CHD4|IDBG-14532|ENSG00000111642|1108|; DDX10|IDBG-70535|ENSG00000178105|1662|; DDX3X|IDBG-229341|ENSG00000215301|1654|; HSP90AA1|IDBG-20861|ENSG00000080824|3320|;
T cell receptor signaling pathway	GO:0050852	biological process	9606	2	93	0.128715	0.193554	PTEN; TAB2;	PTEN|IDBG-81409|ENSG00000171862|5728|; TAB2|IDBG-97690|ENSG00000055208|23118|;
melanosome	GO:0042470	cellular component	9606	2	93	0.128715	0.193554	GANAB; HSP90AA1;	GANAB|IDBG-51371|ENSG00000089597|23193|; HSP90AA1|IDBG-20861|ENSG00000080824|3320|;
epithelial tube branching involved in lung morphogenesis	GO:0060441	biological process	9606	1	21	0.131663	0.196515	CTNNB1;	CTNNB1|IDBG-27347|ENSG00000168036|1499|;
hindbrain development	GO:0030902	biological process	9606	1	21	0.131663	0.196515	CTNNB1;	CTNNB1|IDBG-27347|ENSG00000168036|1499|;
mitotic cytokinesis	GO:0000281	biological process	9606	1	21	0.131663	0.196515	RACGAP1;	RACGAP1|IDBG-32209|ENSG00000161800|29127|;
negative regulation of G1/S transition of mitotic cell cycle	GO:2000134	biological process	9606	1	21	0.131663	0.196515	PTEN;	PTEN|IDBG-81409|ENSG00000171862|5728|;
nitric oxide metabolic process	GO:0046209	biological process	9606	1	21	0.131663	0.196515	HSP90AA1;	HSP90AA1|IDBG-20861|ENSG00000080824|3320|;
positive regulation of axonogenesis	GO:0050772	biological process	9606	1	21	0.131663	0.196515	NGFR;	NGFR|IDBG-57653|ENSG00000064300|4804|;
protein palmitoylation	GO:0018345	biological process	9606	1	21	0.131663	0.196515	ZDHHC18;	ZDHHC18|IDBG-94729|ENSG00000204160|84243|;
vascular endothelial growth factor receptor signaling pathway	GO:0048010	biological process	9606	1	21	0.131663	0.196515	FLT4;	FLT4|IDBG-62355|ENSG00000037280|2324|;
identical protein binding	GO:0042802	molecular function	9606	6	516	0.133085	0.198454	BRAF; CAD; HSP90AA1; IGF2R; RAF1; USP4;	BRAF|IDBG-44351|ENSG00000157764|673|; CAD|IDBG-37744|ENSG00000084774|790|; HSP90AA1|IDBG-20861|ENSG00000080824|3320|; IGF2R|IDBG-98588|ENSG00000197081|3482|; RAF1|IDBG-19277|ENSG00000132155|102724915,5894|; USP4|IDBG-34595|ENSG00000114316|102724426,7375|;
PDZ domain binding	GO:0030165	molecular function	9606	2	95	0.133221	0.198472	CRIM1; PTEN;	CRIM1|IDBG-44114|ENSG00000150938|101929500,51232|; PTEN|IDBG-81409|ENSG00000171862|5728|;
apoptotic process	GO:0006915	biological process	9606	7	639	0.137521	0.200963	APBB1; CTNNB1; FBXO10; NOTCH2; PTEN; RAF1; TJP2;	APBB1|IDBG-28785|ENSG00000166313|322|; CTNNB1|IDBG-27347|ENSG00000168036|1499|; FBXO10|IDBG-65792|ENSG00000147912|26267|; NOTCH2|IDBG-101546|ENSG00000134250|4853|; PTEN|IDBG-81409|ENSG00000171862|5728|; RAF1|IDBG-19277|ENSG00000132155|102724915,5894|; TJP2|IDBG-69307|ENSG00000119139|9414|;
amino acid binding	GO:0016597	molecular function	9606	1	22	0.137484	0.201092	CAD;	CAD|IDBG-37744|ENSG00000084774|790|;
artery morphogenesis	GO:0048844	biological process	9606	1	22	0.137484	0.201092	CHD7;	CHD7|IDBG-22967|ENSG00000171316|102724260,55636|;
cellular response to BMP stimulus	GO:0071773	biological process	9606	1	22	0.137484	0.201092	GATA6;	GATA6|IDBG-1469|ENSG00000141448|2627|;
desmosome	GO:0030057	cellular component	9606	1	22	0.137484	0.201092	CTNNB1;	CTNNB1|IDBG-27347|ENSG00000168036|1499|;
extracellular matrix binding	GO:0050840	molecular function	9606	1	22	0.137484	0.201092	ELN;	ELN|IDBG-20555|ENSG00000049540|2006|;
histone methyltransferase complex	GO:0035097	cellular component	9606	1	22	0.137484	0.201092	MLL2;	MLL2|IDBG-30867|ENSG00000167548|8085|;
negative regulation of JNK cascade	GO:0046329	biological process	9606	1	22	0.137484	0.201092	ZNF675;	ZNF675|IDBG-41463|ENSG00000197372|171392|;
negative regulation of mitotic cell cycle	GO:0045930	biological process	9606	1	22	0.137484	0.201092	FAM5C;	FAM5C|IDBG-105437|ENSG00000162670|339479|;
olfactory bulb development	GO:0021772	biological process	9606	1	22	0.137484	0.201092	CHD7;	CHD7|IDBG-22967|ENSG00000171316|102724260,55636|;
phosphatidylinositol-3-phosphate binding	GO:0032266	molecular function	9606	1	22	0.137484	0.201092	WIPI2;	WIPI2|IDBG-7422|ENSG00000157954|26100|;
positive regulation of interferon-beta production	GO:0032728	biological process	9606	1	22	0.137484	0.201092	DDX3X;	DDX3X|IDBG-229341|ENSG00000215301|1654|;
positive regulation vascular endothelial growth factor production	GO:0010575	biological process	9606	1	22	0.137484	0.201092	FLT4;	FLT4|IDBG-62355|ENSG00000037280|2324|;
regulation of nitric-oxide synthase activity	GO:0050999	biological process	9606	1	22	0.137484	0.201092	HSP90AA1;	HSP90AA1|IDBG-20861|ENSG00000080824|3320|;
regulation of transcription involved in G1/S transition of mitotic cell cycle	GO:0000083	biological process	9606	1	22	0.137484	0.201092	BRD4;	BRD4|IDBG-34500|ENSG00000141867|23476|;
sex differentiation	GO:0007548	biological process	9606	1	22	0.137484	0.201092	CDKL2;	CDKL2|IDBG-24650|ENSG00000138769|8999|;
signal transduction involved in regulation of gene expression	GO:0023019	biological process	9606	1	22	0.137484	0.201092	SMAD2;	SMAD2|IDBG-3127|ENSG00000175387|4087|;
spinal cord motor neuron differentiation	GO:0021522	biological process	9606	1	22	0.137484	0.201092	CACNA1A;	CACNA1A|IDBG-31996|ENSG00000141837|100507353,773|;
telomere maintenance via semi-conservative replication	GO:0032201	biological process	9606	1	22	0.137484	0.201092	POLE;	POLE|IDBG-65706|ENSG00000177084|5426|;
double-stranded DNA binding	GO:0003690	molecular function	9606	2	97	0.137762	0.201133	CTNNB1; SMAD2;	CTNNB1|IDBG-27347|ENSG00000168036|1499|; SMAD2|IDBG-3127|ENSG00000175387|4087|;
response to organic substance	GO:0010033	biological process	9606	2	96	0.135487	0.201475	PTEN; TJP2;	PTEN|IDBG-81409|ENSG00000171862|5728|; TJP2|IDBG-69307|ENSG00000119139|9414|;
structural constituent of cytoskeleton	GO:0005200	molecular function	9606	2	96	0.135487	0.201475	ACTB; BICD1;	ACTB|IDBG-7590|ENSG00000075624|60|; BICD1|IDBG-26225|ENSG00000151746|636|;
positive regulation of gene expression	GO:0010628	biological process	9606	3	193	0.139759	0.203677	BRAF; CTNNB1; PRDM1;	BRAF|IDBG-44351|ENSG00000157764|673|; CTNNB1|IDBG-27347|ENSG00000168036|1499|; PRDM1|IDBG-94825|ENSG00000057657|639|;
postsynaptic membrane	GO:0045211	cellular component	9606	3	193	0.139759	0.203677	LZTS1; MINK1; PTEN;	LZTS1|IDBG-9778|ENSG00000061337|11178|; MINK1|IDBG-19945|ENSG00000141503|50488|; PTEN|IDBG-81409|ENSG00000171862|5728|;
DNA replication initiation	GO:0006270	biological process	9606	1	23	0.143267	0.206355	POLE;	POLE|IDBG-65706|ENSG00000177084|5426|;
cartilage condensation	GO:0001502	biological process	9606	1	23	0.143267	0.206355	CHAD;	CHAD|IDBG-58589|ENSG00000136457|1101|;
endothelial cell migration	GO:0043542	biological process	9606	1	23	0.143267	0.206355	PTEN;	PTEN|IDBG-81409|ENSG00000171862|5728|;
gamete generation	GO:0007276	biological process	9606	1	23	0.143267	0.206355	NR6A1;	NR6A1|IDBG-84872|ENSG00000148200|2649|;
membrane depolarization	GO:0051899	biological process	9606	1	23	0.143267	0.206355	CACNA1A;	CACNA1A|IDBG-31996|ENSG00000141837|100507353,773|;
negative regulation of extrinsic apoptotic signaling pathway via death domain receptors	GO:1902042	biological process	9606	1	23	0.143267	0.206355	RAF1;	RAF1|IDBG-19277|ENSG00000132155|102724915,5894|;
oogenesis	GO:0048477	biological process	9606	1	23	0.143267	0.206355	MLL2;	MLL2|IDBG-30867|ENSG00000167548|8085|;
positive regulation of DNA binding	GO:0043388	biological process	9606	1	23	0.143267	0.206355	BRD4;	BRD4|IDBG-34500|ENSG00000141867|23476|;
positive regulation of protein serine/threonine kinase activity	GO:0071902	biological process	9606	1	23	0.143267	0.206355	IQGAP1;	IQGAP1|IDBG-30204|ENSG00000140575|8826|;
protein secretion	GO:0009306	biological process	9606	1	23	0.143267	0.206355	EEPD1;	EEPD1|IDBG-12500|ENSG00000122547|80820|;
proximal/distal pattern formation	GO:0009954	biological process	9606	1	23	0.143267	0.206355	CTNNB1;	CTNNB1|IDBG-27347|ENSG00000168036|1499|;
response to cadmium ion	GO:0046686	biological process	9606	1	23	0.143267	0.206355	CTNNB1;	CTNNB1|IDBG-27347|ENSG00000168036|1499|;
ventricular septum morphogenesis	GO:0060412	biological process	9606	1	23	0.143267	0.206355	NOTCH1;	NOTCH1|IDBG-92445|ENSG00000148400|4851|;
growth cone	GO:0030426	cellular component	9606	2	100	0.144638	0.207586	APBB1; TSC1;	APBB1|IDBG-28785|ENSG00000166313|322|; TSC1|IDBG-90470|ENSG00000165699|7248|;
rRNA processing	GO:0006364	biological process	9606	2	100	0.144638	0.207586	CHD7; RPL5;	CHD7|IDBG-22967|ENSG00000171316|102724260,55636|; RPL5|IDBG-100292|ENSG00000122406|6083,6125|;
endosome	GO:0005768	cellular component	9606	3	196	0.144403	0.207805	IGF2R; KIAA0196; NGFR;	IGF2R|IDBG-98588|ENSG00000197081|3482|; KIAA0196|IDBG-35289|ENSG00000164961|9897|; NGFR|IDBG-57653|ENSG00000064300|4804|;
extracellular space	GO:0005615	cellular component	9606	11	1144	0.144555	0.207838	ACTB; CDK13; CFH; DMXL2; DSCAML1; FBN1; IGF2R; LAMB1; LAMC1; SLIT3; SSH2;	ACTB|IDBG-7590|ENSG00000075624|60|; CDK13|IDBG-13277|ENSG00000065883|8621|; CFH|IDBG-105504|ENSG00000000971|3075|; DMXL2|IDBG-12130|ENSG00000104093|23312|; DSCAML1|IDBG-73268|ENSG00000177103|57453|; FBN1|IDBG-10989|ENSG00000166147|2200|; IGF2R|IDBG-98588|ENSG00000197081|3482|; LAMB1|IDBG-35838|ENSG00000091136|3912|; LAMC1|IDBG-105290|ENSG00000135862|3915|; SLIT3|IDBG-56989|ENSG00000184347|6586|; …
activation of MAPK activity	GO:0000187	biological process	9606	2	101	0.146946	0.210522	PTPN11; TAB2;	PTPN11|IDBG-58105|ENSG00000179295|5781|; TAB2|IDBG-97690|ENSG00000055208|23118|;
anatomical structure morphogenesis	GO:0009653	biological process	9606	2	101	0.146946	0.210522	BICD1; WHSC1;	BICD1|IDBG-26225|ENSG00000151746|636|; WHSC1|IDBG-7100|ENSG00000109685|7468|;
Cul3-RING ubiquitin ligase complex	GO:0031463	cellular component	9606	1	24	0.149011	0.211033	MIR4720;	MIR4720|IDBG-719850|ENSG00000261609|8139|;
alpha-tubulin binding	GO:0043014	molecular function	9606	1	24	0.149011	0.211033	RACGAP1;	RACGAP1|IDBG-32209|ENSG00000161800|29127|;
anterograde axon cargo transport	GO:0008089	biological process	9606	1	24	0.149011	0.211033	SPG7;	SPG7|IDBG-47463|ENSG00000197912|6687|;
embryonic pattern specification	GO:0009880	biological process	9606	1	24	0.149011	0.211033	SMAD2;	SMAD2|IDBG-3127|ENSG00000175387|4087|;
gamma-aminobutyric acid signaling pathway	GO:0007214	biological process	9606	1	24	0.149011	0.211033	CACNA1A;	CACNA1A|IDBG-31996|ENSG00000141837|100507353,773|;
metallocarboxypeptidase activity	GO:0004181	molecular function	9606	1	24	0.149011	0.211033	CPD;	CPD|IDBG-38962|ENSG00000108582|1362|;
neuromuscular process	GO:0050905	biological process	9606	1	24	0.149011	0.211033	CACNA1A;	CACNA1A|IDBG-31996|ENSG00000141837|100507353,773|;
oligodendrocyte development	GO:0014003	biological process	9606	1	24	0.149011	0.211033	C11orf9;	C11orf9|IDBG-50293|ENSG00000124920|745|;
positive regulation of Notch signaling pathway	GO:0045747	biological process	9606	1	24	0.149011	0.211033	JAG1;	JAG1|IDBG-54207|ENSG00000101384|182|;
regulation of complement activation	GO:0030449	biological process	9606	1	24	0.149011	0.211033	CFH;	CFH|IDBG-105504|ENSG00000000971|3075|;
regulation of vasoconstriction	GO:0019229	biological process	9606	1	24	0.149011	0.211033	CACNA1C;	CACNA1C|IDBG-12068|ENSG00000151067|775|;
response to testosterone	GO:0033574	biological process	9606	1	24	0.149011	0.211033	CAD;	CAD|IDBG-37744|ENSG00000084774|790|;
retinol metabolic process	GO:0042572	biological process	9606	1	24	0.149011	0.211033	RETSAT;	RETSAT|IDBG-58969|ENSG00000042445|54884|;
negative regulation of gene expression	GO:0010629	biological process	9606	2	102	0.149261	0.211201	PRDM1; SLIT3;	PRDM1|IDBG-94825|ENSG00000057657|639|; SLIT3|IDBG-56989|ENSG00000184347|6586|;
multicellular organismal development	GO:0007275	biological process	9606	6	537	0.151878	0.214715	CDK13; JAG1; KDM5A; MINK1; NOTCH1; NOTCH2;	CDK13|IDBG-13277|ENSG00000065883|8621|; JAG1|IDBG-54207|ENSG00000101384|182|; KDM5A|IDBG-11318|ENSG00000073614|5927|; MINK1|IDBG-19945|ENSG00000141503|50488|; NOTCH1|IDBG-92445|ENSG00000148400|4851|; NOTCH2|IDBG-101546|ENSG00000134250|4853|;
amino acid transmembrane transport	GO:0003333	biological process	9606	1	25	0.154717	0.216442	SLC6A9;	SLC6A9|IDBG-97649|ENSG00000196517|6536|;
cadherin binding	GO:0045296	molecular function	9606	1	25	0.154717	0.216442	CTNNB1;	CTNNB1|IDBG-27347|ENSG00000168036|1499|;
embryonic placenta development	GO:0001892	biological process	9606	1	25	0.154717	0.216442	PRDM1;	PRDM1|IDBG-94825|ENSG00000057657|639|;
histone H4 acetylation	GO:0043967	biological process	9606	1	25	0.154717	0.216442	APBB1;	APBB1|IDBG-28785|ENSG00000166313|322|;
negative regulation of insulin receptor signaling pathway	GO:0046627	biological process	9606	1	25	0.154717	0.216442	TSC1;	TSC1|IDBG-90470|ENSG00000165699|7248|;
negative regulation of intrinsic apoptotic signaling pathway	GO:2001243	biological process	9606	1	25	0.154717	0.216442	DDX3X;	DDX3X|IDBG-229341|ENSG00000215301|1654|;
nucleotide-binding oligomerization domain containing signaling pathway	GO:0070423	biological process	9606	1	25	0.154717	0.216442	TAB2;	TAB2|IDBG-97690|ENSG00000055208|23118|;
protein-cysteine S-palmitoyltransferase activity	GO:0019706	molecular function	9606	1	25	0.154717	0.216442	ZDHHC18;	ZDHHC18|IDBG-94729|ENSG00000204160|84243|;
pyrimidine nucleobase metabolic process	GO:0006206	biological process	9606	1	25	0.154717	0.216442	CAD;	CAD|IDBG-37744|ENSG00000084774|790|;
steroid binding	GO:0005496	molecular function	9606	1	25	0.154717	0.216442	CYP21A2;	CYP21A2|IDBG-80216|ENSG00000231852|1589|;
voltage-gated ion channel activity	GO:0005244	molecular function	9606	1	25	0.154717	0.216442	CACNA1A;	CACNA1A|IDBG-31996|ENSG00000141837|100507353,773|;
positive regulation of Rho GTPase activity	GO:0032321	biological process	9606	2	104	0.153914	0.217402	AKAP13; SOS1;	AKAP13|IDBG-28095|ENSG00000170776|11214|; SOS1|IDBG-47279|ENSG00000115904|6654|;
nucleic acid binding	GO:0003676	molecular function	9606	11	1162	0.15565	0.217558	DDX10; DDX3X; POGZ; POLE; RBFOX2; SUGP2; U2SURP; ZNF268; ZNF292; ZNF500; ZNF675;	DDX10|IDBG-70535|ENSG00000178105|1662|; DDX3X|IDBG-229341|ENSG00000215301|1654|; POGZ|IDBG-102373|ENSG00000143442|23126|; POLE|IDBG-65706|ENSG00000177084|5426|; RBFOX2|IDBG-5580|ENSG00000100320|23543|; SUGP2|IDBG-39213|ENSG00000064607|10147|; U2SURP|IDBG-59793|ENSG00000163714|23350|; ZNF268|IDBG-66258|ENSG00000090612|10795|; ZNF292|IDBG-94101|ENSG00000188994|23036|; ZNF500|IDBG-13081|ENSG00000103…
Z disc	GO:0030018	cellular component	9606	2	105	0.156251	0.218019	CACNA1C; CTNNB1;	CACNA1C|IDBG-12068|ENSG00000151067|775|; CTNNB1|IDBG-27347|ENSG00000168036|1499|;
trans-Golgi network	GO:0005802	cellular component	9606	2	105	0.156251	0.218019	BICD1; IGF2R;	BICD1|IDBG-26225|ENSG00000151746|636|; IGF2R|IDBG-98588|ENSG00000197081|3482|;
extracellular matrix organization	GO:0030198	biological process	9606	4	312	0.157323	0.219324	ELN; FBN1; LAMB1; LAMC1;	ELN|IDBG-20555|ENSG00000049540|2006|; FBN1|IDBG-10989|ENSG00000166147|2200|; LAMB1|IDBG-35838|ENSG00000091136|3912|; LAMC1|IDBG-105290|ENSG00000135862|3915|;
DNA replication-independent nucleosome assembly	GO:0006336	biological process	9606	1	26	0.160385	0.220907	CABIN1;	CABIN1|IDBG-2725|ENSG00000099991|23523|;
N-acetyltransferase activity	GO:0008080	molecular function	9606	1	26	0.160385	0.220907	NAA15;	NAA15|IDBG-38408|ENSG00000164134|80155|;
cortical cytoskeleton	GO:0030863	cellular component	9606	1	26	0.160385	0.220907	ACTB;	ACTB|IDBG-7590|ENSG00000075624|60|;
hippo signaling	GO:0035329	biological process	9606	1	26	0.160385	0.220907	TJP2;	TJP2|IDBG-69307|ENSG00000119139|9414|;
histone lysine methylation	GO:0034968	biological process	9606	1	26	0.160385	0.220907	WHSC1;	WHSC1|IDBG-7100|ENSG00000109685|7468|;
negative regulation of insulin secretion	GO:0046676	biological process	9606	1	26	0.160385	0.220907	PTPN11;	PTPN11|IDBG-58105|ENSG00000179295|5781|;
negative regulation of neuron death	GO:1901215	biological process	9606	1	26	0.160385	0.220907	CTNNB1;	CTNNB1|IDBG-27347|ENSG00000168036|1499|;
osteoclast differentiation	GO:0030316	biological process	9606	1	26	0.160385	0.220907	CTNNB1;	CTNNB1|IDBG-27347|ENSG00000168036|1499|;
regulation of RNA splicing	GO:0043484	biological process	9606	1	26	0.160385	0.220907	RBFOX2;	RBFOX2|IDBG-5580|ENSG00000100320|23543|;
regulation of angiogenesis	GO:0045765	biological process	9606	1	26	0.160385	0.220907	CTNNB1;	CTNNB1|IDBG-27347|ENSG00000168036|1499|;
telomere maintenance via recombination	GO:0000722	biological process	9606	1	26	0.160385	0.220907	POLE;	POLE|IDBG-65706|ENSG00000177084|5426|;
thyroid hormone receptor binding	GO:0046966	molecular function	9606	1	26	0.160385	0.220907	NSD1;	NSD1|IDBG-59534|ENSG00000165671|64324|;
viral process	GO:0016032	biological process	9606	6	545	0.159338	0.221939	BICD1; BRD4; CDK13; DDX3X; RPL5; UBR4;	BICD1|IDBG-26225|ENSG00000151746|636|; BRD4|IDBG-34500|ENSG00000141867|23476|; CDK13|IDBG-13277|ENSG00000065883|8621|; DDX3X|IDBG-229341|ENSG00000215301|1654|; RPL5|IDBG-100292|ENSG00000122406|6083,6125|; UBR4|IDBG-92114|ENSG00000127481|23352|;
dephosphorylation	GO:0016311	biological process	9606	3	207	0.161852	0.222737	PTEN; PTPN11; SSH2;	PTEN|IDBG-81409|ENSG00000171862|5728|; PTPN11|IDBG-58105|ENSG00000179295|5781|; SSH2|IDBG-38695|ENSG00000141298|85464|;
mRNA processing	GO:0006397	biological process	9606	3	206	0.16024	0.223003	PHRF1; RBFOX2; SUGP2;	PHRF1|IDBG-17186|ENSG00000070047|57661|; RBFOX2|IDBG-5580|ENSG00000100320|23543|; SUGP2|IDBG-39213|ENSG00000064607|10147|;
tight junction	GO:0005923	cellular component	9606	2	108	0.163303	0.224541	CTNNB1; TJP2;	CTNNB1|IDBG-27347|ENSG00000168036|1499|; TJP2|IDBG-69307|ENSG00000119139|9414|;
protein complex binding	GO:0032403	molecular function	9606	3	208	0.16347	0.224578	CTNNB1; IQGAP1; SCAP;	CTNNB1|IDBG-27347|ENSG00000168036|1499|; IQGAP1|IDBG-30204|ENSG00000140575|8826|; SCAP|IDBG-31555|ENSG00000114650|22937|;
cell surface	GO:0009986	cellular component	9606	5	432	0.164377	0.225632	DSCAML1; IGF2R; NGFR; NOTCH1; NOTCH2;	DSCAML1|IDBG-73268|ENSG00000177103|57453|; IGF2R|IDBG-98588|ENSG00000197081|3482|; NGFR|IDBG-57653|ENSG00000064300|4804|; NOTCH1|IDBG-92445|ENSG00000148400|4851|; NOTCH2|IDBG-101546|ENSG00000134250|4853|;
Rho GTPase activator activity	GO:0005100	molecular function	9606	1	27	0.166015	0.226911	SOS1;	SOS1|IDBG-47279|ENSG00000115904|6654|;
growth factor binding	GO:0019838	molecular function	9606	1	27	0.166015	0.226911	FLT4;	FLT4|IDBG-62355|ENSG00000037280|2324|;
platelet-derived growth factor receptor signaling pathway	GO:0048008	biological process	9606	1	27	0.166015	0.226911	PTEN;	PTEN|IDBG-81409|ENSG00000171862|5728|;
regulation of type I interferon-mediated signaling pathway	GO:0060338	biological process	9606	1	27	0.166015	0.226911	PTPN11;	PTPN11|IDBG-58105|ENSG00000179295|5781|;
repressing transcription factor binding	GO:0070491	molecular function	9606	1	27	0.166015	0.226911	CTNNB1;	CTNNB1|IDBG-27347|ENSG00000168036|1499|;
methylation	GO:0032259	biological process	9606	2	110	0.168036	0.229477	MLL2; PRDM1;	MLL2|IDBG-30867|ENSG00000167548|8085|; PRDM1|IDBG-94825|ENSG00000057657|639|;
gene expression	GO:0010467	biological process	9606	7	680	0.171749	0.232375	LZTS1; NOTCH1; NOTCH2; NR6A1; RPL5; SMAD2; TBX5;	LZTS1|IDBG-9778|ENSG00000061337|11178|; NOTCH1|IDBG-92445|ENSG00000148400|4851|; NOTCH2|IDBG-101546|ENSG00000134250|4853|; NR6A1|IDBG-84872|ENSG00000148200|2649|; RPL5|IDBG-100292|ENSG00000122406|6083,6125|; SMAD2|IDBG-3127|ENSG00000175387|4087|; TBX5|IDBG-58949|ENSG00000089225|6910|;
synapse	GO:0045202	cellular component	9606	3	213	0.171629	0.232408	APBB1; CTNNB1; LZTS1;	APBB1|IDBG-28785|ENSG00000166313|322|; CTNNB1|IDBG-27347|ENSG00000168036|1499|; LZTS1|IDBG-9778|ENSG00000061337|11178|;
ARF GTPase activator activity	GO:0008060	molecular function	9606	1	28	0.171608	0.232575	ASAP3;	ASAP3|IDBG-93928|ENSG00000088280|55616|;
Rac GTPase binding	GO:0048365	molecular function	9606	1	28	0.171608	0.232575	IQGAP1;	IQGAP1|IDBG-30204|ENSG00000140575|8826|;
blood vessel morphogenesis	GO:0048514	biological process	9606	1	28	0.171608	0.232575	FLT4;	FLT4|IDBG-62355|ENSG00000037280|2324|;
drug metabolic process	GO:0017144	biological process	9606	1	28	0.171608	0.232575	CAD;	CAD|IDBG-37744|ENSG00000084774|790|;
negative regulation of protein kinase B signaling	GO:0051898	biological process	9606	1	28	0.171608	0.232575	PTEN;	PTEN|IDBG-81409|ENSG00000171862|5728|;
neuronal action potential	GO:0019228	biological process	9606	1	28	0.171608	0.232575	SCN10A;	SCN10A|IDBG-26173|ENSG00000185313|6336|;
positive regulation of muscle cell differentiation	GO:0051149	biological process	9606	1	28	0.171608	0.232575	CTNNB1;	CTNNB1|IDBG-27347|ENSG00000168036|1499|;
sarcoplasmic reticulum membrane	GO:0033017	cellular component	9606	1	28	0.171608	0.232575	RYR3;	RYR3|IDBG-5249|ENSG00000198838|6263|;
sulfur amino acid metabolic process	GO:0000096	biological process	9606	1	28	0.171608	0.232575	CACNA1A;	CACNA1A|IDBG-31996|ENSG00000141837|100507353,773|;
midbody	GO:0030496	cellular component	9606	2	112	0.172792	0.233589	IQGAP1; RACGAP1;	IQGAP1|IDBG-30204|ENSG00000140575|8826|; RACGAP1|IDBG-32209|ENSG00000161800|29127|;
brain development	GO:0007420	biological process	9606	3	214	0.173275	0.234045	DSCAML1; NOTCH1; PTPN11;	DSCAML1|IDBG-73268|ENSG00000177103|57453|; NOTCH1|IDBG-92445|ENSG00000148400|4851|; PTPN11|IDBG-58105|ENSG00000179295|5781|;
integral component of plasma membrane	GO:0005887	cellular component	9606	10	1063	0.175257	0.236523	FLT4; GPR20; GPRC5C; IGF2R; ITPR3; JAG1; NGFR; NOTCH2; ODZ4; SLC6A9;	FLT4|IDBG-62355|ENSG00000037280|2324|; GPR20|IDBG-37422|ENSG00000204882|2843|; GPRC5C|IDBG-67203|ENSG00000170412|55890|; IGF2R|IDBG-98588|ENSG00000197081|3482|; ITPR3|IDBG-82972|ENSG00000096433|3710|; JAG1|IDBG-54207|ENSG00000101384|182|; NGFR|IDBG-57653|ENSG00000064300|4804|; NOTCH2|IDBG-101546|ENSG00000134250|4853|; ODZ4|IDBG-66067|ENSG00000149256|26011|; SLC6A9|IDBG-97649|ENSG00000196517|6536|;
autophagic vacuole	GO:0005776	cellular component	9606	1	29	0.177163	0.236709	WIPI2;	WIPI2|IDBG-7422|ENSG00000157954|26100|;
beta-amyloid binding	GO:0001540	molecular function	9606	1	29	0.177163	0.236709	APBB1;	APBB1|IDBG-28785|ENSG00000166313|322|;
mitotic spindle	GO:0072686	cellular component	9606	1	29	0.177163	0.236709	RACGAP1;	RACGAP1|IDBG-32209|ENSG00000161800|29127|;
negative regulation of protein ubiquitination	GO:0031397	biological process	9606	1	29	0.177163	0.236709	USP4;	USP4|IDBG-34595|ENSG00000114316|102724426,7375|;
positive regulation of mitosis	GO:0045840	biological process	9606	1	29	0.177163	0.236709	PHIP;	PHIP|IDBG-93358|ENSG00000146247|55023|;
regulation of ARF GTPase activity	GO:0032312	biological process	9606	1	29	0.177163	0.236709	ASAP3;	ASAP3|IDBG-93928|ENSG00000088280|55616|;
regulation of multicellular organism growth	GO:0040014	biological process	9606	1	29	0.177163	0.236709	PTPN11;	PTPN11|IDBG-58105|ENSG00000179295|5781|;
response to zinc ion	GO:0010043	biological process	9606	1	29	0.177163	0.236709	PTEN;	PTEN|IDBG-81409|ENSG00000171862|5728|;
retinoic acid receptor binding	GO:0042974	molecular function	9606	1	29	0.177163	0.236709	NSD1;	NSD1|IDBG-59534|ENSG00000165671|64324|;
ribosome binding	GO:0043022	molecular function	9606	1	29	0.177163	0.236709	NAA15;	NAA15|IDBG-38408|ENSG00000164134|80155|;
small GTPase regulator activity	GO:0005083	molecular function	9606	1	29	0.177163	0.236709	MINK1;	MINK1|IDBG-19945|ENSG00000141503|50488|;
spindle assembly	GO:0051225	biological process	9606	1	29	0.177163	0.236709	CHD4;	CHD4|IDBG-14532|ENSG00000111642|1108|;
positive regulation of ERK1 and ERK2 cascade	GO:0070374	biological process	9606	2	114	0.17757	0.237055	BRAF; FLT4;	BRAF|IDBG-44351|ENSG00000157764|673|; FLT4|IDBG-62355|ENSG00000037280|2324|;
angiogenesis	GO:0001525	biological process	9606	3	217	0.178239	0.237751	JAG1; NAA15; PTEN;	JAG1|IDBG-54207|ENSG00000101384|182|; NAA15|IDBG-38408|ENSG00000164134|80155|; PTEN|IDBG-81409|ENSG00000171862|5728|;
cytoplasmic vesicle membrane	GO:0030659	cellular component	9606	2	115	0.179967	0.239857	GPRC5C; WHAMM;	GPRC5C|IDBG-67203|ENSG00000170412|55890|; WHAMM|IDBG-26810|ENSG00000156232|123720|;
autophagic vacuole assembly	GO:0000045	biological process	9606	1	30	0.182682	0.242469	WIPI2;	WIPI2|IDBG-7422|ENSG00000157954|26100|;
brush border	GO:0005903	cellular component	9606	1	30	0.182682	0.242469	ITPR3;	ITPR3|IDBG-82972|ENSG00000096433|3710|;
kinesin binding	GO:0019894	molecular function	9606	1	30	0.182682	0.242469	ACTB;	ACTB|IDBG-7590|ENSG00000075624|60|;
regulation of mitotic cell cycle	GO:0007346	biological process	9606	1	30	0.182682	0.242469	ZNF268;	ZNF268|IDBG-66258|ENSG00000090612|10795|;
leukocyte migration	GO:0050900	biological process	9606	2	116	0.182369	0.242856	PTPN11; SOS1;	PTPN11|IDBG-58105|ENSG00000179295|5781|; SOS1|IDBG-47279|ENSG00000115904|6654|;
DNA damage checkpoint	GO:0000077	biological process	9606	1	31	0.188164	0.247495	PTPN11;	PTPN11|IDBG-58105|ENSG00000179295|5781|;
DNA-directed DNA polymerase activity	GO:0003887	molecular function	9606	1	31	0.188164	0.247495	POLE;	POLE|IDBG-65706|ENSG00000177084|5426|;
SH2 domain binding	GO:0042169	molecular function	9606	1	31	0.188164	0.247495	CTR9;	CTR9|IDBG-31890|ENSG00000198730|9646|;
activation of adenylate cyclase activity	GO:0007190	biological process	9606	1	31	0.188164	0.247495	RAF1;	RAF1|IDBG-19277|ENSG00000132155|102724915,5894|;
cytoplasmic stress granule	GO:0010494	cellular component	9606	1	31	0.188164	0.247495	DDX3X;	DDX3X|IDBG-229341|ENSG00000215301|1654|;
neuron fate commitment	GO:0048663	biological process	9606	1	31	0.188164	0.247495	NOTCH1;	NOTCH1|IDBG-92445|ENSG00000148400|4851|;
odontogenesis	GO:0042476	biological process	9606	1	31	0.188164	0.247495	LAMB1;	LAMB1|IDBG-35838|ENSG00000091136|3912|;
protein phosphatase inhibitor activity	GO:0004864	molecular function	9606	1	31	0.188164	0.247495	CABIN1;	CABIN1|IDBG-2725|ENSG00000099991|23523|;
regulation of alternative mRNA splicing, via spliceosome	GO:0000381	biological process	9606	1	31	0.188164	0.247495	RBFOX2;	RBFOX2|IDBG-5580|ENSG00000100320|23543|;
regulation of heart rate	GO:0002027	biological process	9606	1	31	0.188164	0.247495	SCN10A;	SCN10A|IDBG-26173|ENSG00000185313|6336|;
mitochondrial outer membrane	GO:0005741	cellular component	9606	2	118	0.187187	0.248243	DDX3X; RAF1;	DDX3X|IDBG-229341|ENSG00000215301|1654|; RAF1|IDBG-19277|ENSG00000132155|102724915,5894|;
ER to Golgi transport vesicle membrane	GO:0012507	cellular component	9606	1	32	0.193609	0.252588	SCAP;	SCAP|IDBG-31555|ENSG00000114650|22937|;
JAK-STAT cascade	GO:0007259	biological process	9606	1	32	0.193609	0.252588	CTR9;	CTR9|IDBG-31890|ENSG00000198730|9646|;
developmental growth	GO:0048589	biological process	9606	1	32	0.193609	0.252588	SMAD2;	SMAD2|IDBG-3127|ENSG00000175387|4087|;
embryonic cranial skeleton morphogenesis	GO:0048701	biological process	9606	1	32	0.193609	0.252588	SMAD2;	SMAD2|IDBG-3127|ENSG00000175387|4087|;
gastrulation	GO:0007369	biological process	9606	1	32	0.193609	0.252588	SMAD2;	SMAD2|IDBG-3127|ENSG00000175387|4087|;
glycogen metabolic process	GO:0005977	biological process	9606	1	32	0.193609	0.252588	PYGL;	PYGL|IDBG-6391|ENSG00000100504|5836|;
protein complex scaffold	GO:0032947	molecular function	9606	1	32	0.193609	0.252588	AKAP13;	AKAP13|IDBG-28095|ENSG00000170776|11214|;
protein kinase B signaling	GO:0043491	biological process	9606	1	32	0.193609	0.252588	PTEN;	PTEN|IDBG-81409|ENSG00000171862|5728|;
response to radiation	GO:0009314	biological process	9606	1	32	0.193609	0.252588	KRT13;	KRT13|IDBG-49262|ENSG00000171401|3860|;
glucose metabolic process	GO:0006006	biological process	9606	2	121	0.194448	0.253477	CACNA1A; PYGL;	CACNA1A|IDBG-31996|ENSG00000141837|100507353,773|; PYGL|IDBG-6391|ENSG00000100504|5836|;
ion transmembrane transport	GO:0034220	biological process	9606	3	226	0.193362	0.254124	CACNA1A; RAF1; RYR3;	CACNA1A|IDBG-31996|ENSG00000141837|100507353,773|; RAF1|IDBG-19277|ENSG00000132155|102724915,5894|; RYR3|IDBG-5249|ENSG00000198838|6263|;
blood microparticle	GO:0072562	cellular component	9606	2	122	0.196876	0.256434	ACTB; CFH;	ACTB|IDBG-7590|ENSG00000075624|60|; CFH|IDBG-105504|ENSG00000000971|3075|;
beta-tubulin binding	GO:0048487	molecular function	9606	1	33	0.199018	0.257969	RACGAP1;	RACGAP1|IDBG-32209|ENSG00000161800|29127|;
ephrin receptor signaling pathway	GO:0048013	biological process	9606	1	33	0.199018	0.257969	PTPN11;	PTPN11|IDBG-58105|ENSG00000179295|5781|;
mesoderm formation	GO:0001707	biological process	9606	1	33	0.199018	0.257969	SMAD2;	SMAD2|IDBG-3127|ENSG00000175387|4087|;
positive regulation of cytokinesis	GO:0032467	biological process	9606	1	33	0.199018	0.257969	RACGAP1;	RACGAP1|IDBG-32209|ENSG00000161800|29127|;
rhythmic process	GO:0048511	biological process	9606	1	33	0.199018	0.257969	ROCK2;	ROCK2|IDBG-29657|ENSG00000134318|9475|;
cell adhesion	GO:0007155	biological process	9606	5	462	0.198237	0.257998	CTNNB1; FEZ1; HEPACAM; LAMB1; LAMC1;	CTNNB1|IDBG-27347|ENSG00000168036|1499|; FEZ1|IDBG-75464|ENSG00000149557|9638|; HEPACAM|IDBG-75353|ENSG00000165478|220296,641654|; LAMB1|IDBG-35838|ENSG00000091136|3912|; LAMC1|IDBG-105290|ENSG00000135862|3915|;
branching morphogenesis of an epithelial tube	GO:0048754	biological process	9606	1	34	0.204391	0.262183	NOTCH1;	NOTCH1|IDBG-92445|ENSG00000148400|4851|;
cell-cell adherens junction	GO:0005913	cellular component	9606	1	34	0.204391	0.262183	CTNNB1;	CTNNB1|IDBG-27347|ENSG00000168036|1499|;
cellular response to hormone stimulus	GO:0032870	biological process	9606	1	34	0.204391	0.262183	SLIT3;	SLIT3|IDBG-56989|ENSG00000184347|6586|;
condensed nuclear chromosome	GO:0000794	cellular component	9606	1	34	0.204391	0.262183	BRD4;	BRD4|IDBG-34500|ENSG00000141867|23476|;
face morphogenesis	GO:0060325	biological process	9606	1	34	0.204391	0.262183	PTPN11;	PTPN11|IDBG-58105|ENSG00000179295|5781|;
germ cell development	GO:0007281	biological process	9606	1	34	0.204391	0.262183	PRDM1;	PRDM1|IDBG-94825|ENSG00000057657|639|;
patterning of blood vessels	GO:0001569	biological process	9606	1	34	0.204391	0.262183	CTNNB1;	CTNNB1|IDBG-27347|ENSG00000168036|1499|;
positive regulation of multicellular organism growth	GO:0040018	biological process	9606	1	34	0.204391	0.262183	CHD7;	CHD7|IDBG-22967|ENSG00000171316|102724260,55636|;
receptor tyrosine kinase binding	GO:0030971	molecular function	9606	1	34	0.204391	0.262183	PTPN11;	PTPN11|IDBG-58105|ENSG00000179295|5781|;
syntaxin binding	GO:0019905	molecular function	9606	1	34	0.204391	0.262183	CACNA1A;	CACNA1A|IDBG-31996|ENSG00000141837|100507353,773|;
cytoskeleton organization	GO:0007010	biological process	9606	2	125	0.204184	0.264025	KRT13; PHIP;	KRT13|IDBG-49262|ENSG00000171401|3860|; PHIP|IDBG-93358|ENSG00000146247|55023|;
methyltransferase activity	GO:0008168	molecular function	9606	2	125	0.204184	0.264025	MLL2; PRDM1;	MLL2|IDBG-30867|ENSG00000167548|8085|; PRDM1|IDBG-94825|ENSG00000057657|639|;
positive regulation of NF-kappaB transcription factor activity	GO:0051092	biological process	9606	2	125	0.204184	0.264025	PRKCH; TAB2;	PRKCH|IDBG-8479|ENSG00000027075|5583|; TAB2|IDBG-97690|ENSG00000055208|23118|;
intracellular	GO:0005622	cellular component	9606	12	1372	0.207904	0.266475	EFR3A; HSP90AA1; IQGAP1; KDM5A; MKRN2; RACGAP1; RPL5; SMAD2; SOS1; ZNF268; ZNF500; ZNF675;	EFR3A|IDBG-35820|ENSG00000132294|23167|; HSP90AA1|IDBG-20861|ENSG00000080824|3320|; IQGAP1|IDBG-30204|ENSG00000140575|8826|; KDM5A|IDBG-11318|ENSG00000073614|5927|; MKRN2|IDBG-19181|ENSG00000075975|23609|; RACGAP1|IDBG-32209|ENSG00000161800|29127|; RPL5|IDBG-100292|ENSG00000122406|6083,6125|; SMAD2|IDBG-3127|ENSG00000175387|4087|; SOS1|IDBG-47279|ENSG00000115904|6654|; ZNF268|IDBG-66258|ENSG00000…
DNA-dependent DNA replication	GO:0006261	biological process	9606	1	35	0.209729	0.266686	POLE;	POLE|IDBG-65706|ENSG00000177084|5426|;
cell leading edge	GO:0031252	cellular component	9606	1	35	0.209729	0.266686	IQGAP1;	IQGAP1|IDBG-30204|ENSG00000140575|8826|;
oxidoreductase activity, acting on paired donors, with incorporation or reduction of molecular oxygen, 2-oxoglutarate as one donor, and incorporation of one atom each of oxygen into both donors	GO:0016706	molecular function	9606	1	35	0.209729	0.266686	KDM5A;	KDM5A|IDBG-11318|ENSG00000073614|5927|;
peptidyl-threonine phosphorylation	GO:0018107	biological process	9606	1	35	0.209729	0.266686	CAD;	CAD|IDBG-37744|ENSG00000084774|790|;
phosphoprotein binding	GO:0051219	molecular function	9606	1	35	0.209729	0.266686	IGF2R;	IGF2R|IDBG-98588|ENSG00000197081|3482|;
positive regulation of nitric oxide biosynthetic process	GO:0045429	biological process	9606	1	35	0.209729	0.266686	HSP90AA1;	HSP90AA1|IDBG-20861|ENSG00000080824|3320|;
regulation of circadian rhythm	GO:0042752	biological process	9606	1	35	0.209729	0.266686	ROCK2;	ROCK2|IDBG-29657|ENSG00000134318|9475|;
synaptic transmission, glutamatergic	GO:0035249	biological process	9606	1	35	0.209729	0.266686	CACNA1A;	CACNA1A|IDBG-31996|ENSG00000141837|100507353,773|;
ubiquitin thiolesterase activity	GO:0004221	molecular function	9606	1	35	0.209729	0.266686	USP4;	USP4|IDBG-34595|ENSG00000114316|102724426,7375|;
extracellular matrix	GO:0031012	cellular component	9606	3	236	0.210527	0.267489	FBN1; LAMB1; LAMC1;	FBN1|IDBG-10989|ENSG00000166147|2200|; LAMB1|IDBG-35838|ENSG00000091136|3912|; LAMC1|IDBG-105290|ENSG00000135862|3915|;
response to organic cyclic compound	GO:0014070	biological process	9606	2	127	0.209072	0.267759	CTNNB1; PTEN;	CTNNB1|IDBG-27347|ENSG00000168036|1499|; PTEN|IDBG-81409|ENSG00000171862|5728|;
peptidase activity	GO:0008233	molecular function	9606	2	128	0.211521	0.26854	C11orf9; SPG7;	C11orf9|IDBG-50293|ENSG00000124920|745|; SPG7|IDBG-47463|ENSG00000197912|6687|;
endoplasmic reticulum membrane	GO:0005789	cellular component	9606	7	727	0.21508	0.270705	C11orf9; CYP21A2; ITPR3; NOTCH1; NOTCH2; RETSAT; SCAP;	C11orf9|IDBG-50293|ENSG00000124920|745|; CYP21A2|IDBG-80216|ENSG00000231852|1589|; ITPR3|IDBG-82972|ENSG00000096433|3710|; NOTCH1|IDBG-92445|ENSG00000148400|4851|; NOTCH2|IDBG-101546|ENSG00000134250|4853|; RETSAT|IDBG-58969|ENSG00000042445|54884|; SCAP|IDBG-31555|ENSG00000114650|22937|;
RNA polymerase II activating transcription factor binding	GO:0001102	molecular function	9606	1	36	0.215031	0.270854	CTNNB1;	CTNNB1|IDBG-27347|ENSG00000168036|1499|;
T cell differentiation in thymus	GO:0033077	biological process	9606	1	36	0.215031	0.270854	CTNNB1;	CTNNB1|IDBG-27347|ENSG00000168036|1499|;
negative regulation of neuron projection development	GO:0010977	biological process	9606	1	36	0.215031	0.270854	DGUOK;	DGUOK|IDBG-56773|ENSG00000114956|1716|;
positive regulation of mesenchymal cell proliferation	GO:0002053	biological process	9606	1	36	0.215031	0.270854	CTNNB1;	CTNNB1|IDBG-27347|ENSG00000168036|1499|;
positive regulation of stress fiber assembly	GO:0051496	biological process	9606	1	36	0.215031	0.270854	BRAF;	BRAF|IDBG-44351|ENSG00000157764|673|;
purine nucleobase metabolic process	GO:0006144	biological process	9606	1	36	0.215031	0.270854	DGUOK;	DGUOK|IDBG-56773|ENSG00000114956|1716|;
regulation of protein phosphorylation	GO:0001932	biological process	9606	1	36	0.215031	0.270854	PHIP;	PHIP|IDBG-93358|ENSG00000146247|55023|;
respiratory gaseous exchange	GO:0007585	biological process	9606	1	36	0.215031	0.270854	ELN;	ELN|IDBG-20555|ENSG00000049540|2006|;
triglyceride metabolic process	GO:0006641	biological process	9606	1	36	0.215031	0.270854	PTPN11;	PTPN11|IDBG-58105|ENSG00000179295|5781|;
negative regulation of neuron apoptotic process	GO:0043524	biological process	9606	2	129	0.213973	0.271439	BRAF; CACNA1A;	BRAF|IDBG-44351|ENSG00000157764|673|; CACNA1A|IDBG-31996|ENSG00000141837|100507353,773|;
positive regulation of protein phosphorylation	GO:0001934	biological process	9606	2	131	0.218885	0.275278	FLT4; ZNF268;	FLT4|IDBG-62355|ENSG00000037280|2324|; ZNF268|IDBG-66258|ENSG00000090612|10795|;
adherens junction organization	GO:0034332	biological process	9606	1	37	0.220297	0.275973	ACTB;	ACTB|IDBG-7590|ENSG00000075624|60|;
complement activation	GO:0006956	biological process	9606	1	37	0.220297	0.275973	CFH;	CFH|IDBG-105504|ENSG00000000971|3075|;
positive regulation of endothelial cell migration	GO:0010595	biological process	9606	1	37	0.220297	0.275973	FLT4;	FLT4|IDBG-62355|ENSG00000037280|2324|;
protein self-association	GO:0043621	molecular function	9606	1	37	0.220297	0.275973	SAMD11;	SAMD11|IDBG-84149|ENSG00000187634|148398|;
vasculature development	GO:0001944	biological process	9606	1	37	0.220297	0.275973	FLT4;	FLT4|IDBG-62355|ENSG00000037280|2324|;
extracellular region	GO:0005576	cellular component	9606	13	1525	0.220767	0.276346	CFH; CRIM1; ELN; FAM5C; FBN1; FLT4; HSP90AA1; JAG1; LAMB1; LAMC1; NGFR; NOTCH1; NOTCH2;	CFH|IDBG-105504|ENSG00000000971|3075|; CRIM1|IDBG-44114|ENSG00000150938|101929500,51232|; ELN|IDBG-20555|ENSG00000049540|2006|; FAM5C|IDBG-105437|ENSG00000162670|339479|; FBN1|IDBG-10989|ENSG00000166147|2200|; FLT4|IDBG-62355|ENSG00000037280|2324|; HSP90AA1|IDBG-20861|ENSG00000080824|3320|; JAG1|IDBG-54207|ENSG00000101384|182|; LAMB1|IDBG-35838|ENSG00000091136|3912|; LAMC1|IDBG-105290|ENSG0000013…
'de novo' posttranslational protein folding	GO:0051084	biological process	9606	1	38	0.225529	0.28034	ACTB;	ACTB|IDBG-7590|ENSG00000075624|60|;
4 iron, 4 sulfur cluster binding	GO:0051539	molecular function	9606	1	38	0.225529	0.28034	POLE;	POLE|IDBG-65706|ENSG00000177084|5426|;
cell projection organization	GO:0030030	biological process	9606	1	38	0.225529	0.28034	TSC1;	TSC1|IDBG-90470|ENSG00000165699|7248|;
cognition	GO:0050890	biological process	9606	1	38	0.225529	0.28034	CHD7;	CHD7|IDBG-22967|ENSG00000171316|102724260,55636|;
muscle cell differentiation	GO:0042692	biological process	9606	1	38	0.225529	0.28034	CTNNB1;	CTNNB1|IDBG-27347|ENSG00000168036|1499|;
negative regulation of fat cell differentiation	GO:0045599	biological process	9606	1	38	0.225529	0.28034	JAG1;	JAG1|IDBG-54207|ENSG00000101384|182|;
negative regulation of osteoblast differentiation	GO:0045668	biological process	9606	1	38	0.225529	0.28034	NOTCH1;	NOTCH1|IDBG-92445|ENSG00000148400|4851|;
neurotransmitter transport	GO:0006836	biological process	9606	1	38	0.225529	0.28034	SLC6A9;	SLC6A9|IDBG-97649|ENSG00000196517|6536|;
positive regulation of cysteine-type endopeptidase activity involved in apoptotic process	GO:0043280	biological process	9606	1	38	0.225529	0.28034	DDX3X;	DDX3X|IDBG-229341|ENSG00000215301|1654|;
GTPase activator activity	GO:0005096	molecular function	9606	2	134	0.226271	0.281045	IQGAP1; RACGAP1;	IQGAP1|IDBG-30204|ENSG00000140575|8826|; RACGAP1|IDBG-32209|ENSG00000161800|29127|;
cellular response to transforming growth factor beta stimulus	GO:0071560	biological process	9606	1	39	0.230726	0.285035	FBN1;	FBN1|IDBG-10989|ENSG00000166147|2200|;
embryo implantation	GO:0007566	biological process	9606	1	39	0.230726	0.285035	LAMB1;	LAMB1|IDBG-35838|ENSG00000091136|3912|;
intercalated disc	GO:0014704	cellular component	9606	1	39	0.230726	0.285035	CTNNB1;	CTNNB1|IDBG-27347|ENSG00000168036|1499|;
lactation	GO:0007595	biological process	9606	1	39	0.230726	0.285035	CAD;	CAD|IDBG-37744|ENSG00000084774|790|;
negative regulation of extrinsic apoptotic signaling pathway	GO:2001237	biological process	9606	1	39	0.230726	0.285035	PHIP;	PHIP|IDBG-93358|ENSG00000146247|55023|;
protein import into nucleus	GO:0006606	biological process	9606	1	39	0.230726	0.285035	PHIP;	PHIP|IDBG-93358|ENSG00000146247|55023|;
transmembrane receptor protein tyrosine kinase activity	GO:0004714	molecular function	9606	1	39	0.230726	0.285035	FLT4;	FLT4|IDBG-62355|ENSG00000037280|2324|;
negative regulation of transcription, DNA-templated	GO:0045892	biological process	9606	5	490	0.23182	0.286167	CTNNB1; GATA6; NOTCH1; RBFOX2; SMAD2;	CTNNB1|IDBG-27347|ENSG00000168036|1499|; GATA6|IDBG-1469|ENSG00000141448|2627|; NOTCH1|IDBG-92445|ENSG00000148400|4851|; RBFOX2|IDBG-5580|ENSG00000100320|23543|; SMAD2|IDBG-3127|ENSG00000175387|4087|;
ligand-activated sequence-specific DNA binding RNA polymerase II transcription factor activity	GO:0004879	molecular function	9606	1	40	0.235888	0.289187	NR6A1;	NR6A1|IDBG-84872|ENSG00000148200|2649|;
metanephros development	GO:0001656	biological process	9606	1	40	0.235888	0.289187	FBN1;	FBN1|IDBG-10989|ENSG00000166147|2200|;
negative regulation of BMP signaling pathway	GO:0030514	biological process	9606	1	40	0.235888	0.289187	NOTCH1;	NOTCH1|IDBG-92445|ENSG00000148400|4851|;
protein targeting	GO:0006605	biological process	9606	1	40	0.235888	0.289187	AKAP12;	AKAP12|IDBG-97940|ENSG00000131016|9590|;
retina homeostasis	GO:0001895	biological process	9606	1	40	0.235888	0.289187	ACTB;	ACTB|IDBG-7590|ENSG00000075624|60|;
social behavior	GO:0035176	biological process	9606	1	40	0.235888	0.289187	PTEN;	PTEN|IDBG-81409|ENSG00000171862|5728|;
terminal bouton	GO:0043195	cellular component	9606	1	40	0.235888	0.289187	CAD;	CAD|IDBG-37744|ENSG00000084774|790|;
transcription from RNA polymerase III promoter	GO:0006383	biological process	9606	1	40	0.235888	0.289187	LZTS1;	LZTS1|IDBG-9778|ENSG00000061337|11178|;
aging	GO:0007568	biological process	9606	2	138	0.236147	0.289285	PTEN; SCAP;	PTEN|IDBG-81409|ENSG00000171862|5728|; SCAP|IDBG-31555|ENSG00000114650|22937|;
mitochondrion	GO:0005739	cellular component	9606	12	1411	0.23548	0.290462	BRAF; DGUOK; ELN; FAM5C; FEZ1; GPRC5C; HSP90AA1; PTEN; PTPN11; RPUSD4; SLIT3; SPG7;	BRAF|IDBG-44351|ENSG00000157764|673|; DGUOK|IDBG-56773|ENSG00000114956|1716|; ELN|IDBG-20555|ENSG00000049540|2006|; FAM5C|IDBG-105437|ENSG00000162670|339479|; FEZ1|IDBG-75464|ENSG00000149557|9638|; GPRC5C|IDBG-67203|ENSG00000170412|55890|; HSP90AA1|IDBG-20861|ENSG00000080824|3320|; PTEN|IDBG-81409|ENSG00000171862|5728|; PTPN11|IDBG-58105|ENSG00000179295|5781|; RPUSD4|IDBG-75738|ENSG00000165526|84…
chromatin organization	GO:0006325	biological process	9606	2	140	0.241095	0.293332	ACTB; CHD4;	ACTB|IDBG-7590|ENSG00000075624|60|; CHD4|IDBG-14532|ENSG00000111642|1108|;
cell maturation	GO:0048469	biological process	9606	1	41	0.241015	0.293458	CTNNB1;	CTNNB1|IDBG-27347|ENSG00000168036|1499|;
chromatin DNA binding	GO:0031490	molecular function	9606	1	41	0.241015	0.293458	NOTCH1;	NOTCH1|IDBG-92445|ENSG00000148400|4851|;
core promoter binding	GO:0001047	molecular function	9606	1	41	0.241015	0.293458	NOTCH1;	NOTCH1|IDBG-92445|ENSG00000148400|4851|;
cytosolic small ribosomal subunit	GO:0022627	cellular component	9606	1	41	0.241015	0.293458	DDX3X;	DDX3X|IDBG-229341|ENSG00000215301|1654|;
mitochondrion organization	GO:0007005	biological process	9606	1	41	0.241015	0.293458	SPG7;	SPG7|IDBG-47463|ENSG00000197912|6687|;
negative regulation of cell death	GO:0060548	biological process	9606	1	41	0.241015	0.293458	NOTCH1;	NOTCH1|IDBG-92445|ENSG00000148400|4851|;
positive regulation of cAMP biosynthetic process	GO:0030819	biological process	9606	1	41	0.241015	0.293458	AKAP12;	AKAP12|IDBG-97940|ENSG00000131016|9590|;
thymus development	GO:0048538	biological process	9606	1	41	0.241015	0.293458	CTNNB1;	CTNNB1|IDBG-27347|ENSG00000168036|1499|;
sequence-specific DNA binding	GO:0043565	molecular function	9606	6	629	0.246172	0.298154	BICD1; GATA6; NOTCH1; NR6A1; PRDM1; TBX5;	BICD1|IDBG-26225|ENSG00000151746|636|; GATA6|IDBG-1469|ENSG00000141448|2627|; NOTCH1|IDBG-92445|ENSG00000148400|4851|; NR6A1|IDBG-84872|ENSG00000148200|2649|; PRDM1|IDBG-94825|ENSG00000057657|639|; TBX5|IDBG-58949|ENSG00000089225|6910|;
actin cytoskeleton reorganization	GO:0031532	biological process	9606	1	42	0.246109	0.298303	MINK1;	MINK1|IDBG-19945|ENSG00000141503|50488|;
cell communication	GO:0007154	biological process	9606	1	42	0.246109	0.298303	JAG1;	JAG1|IDBG-54207|ENSG00000101384|182|;
myelination	GO:0042552	biological process	9606	1	42	0.246109	0.298303	TSC1;	TSC1|IDBG-90470|ENSG00000165699|7248|;
nucleotide-binding domain, leucine rich repeat containing receptor signaling pathway	GO:0035872	biological process	9606	1	42	0.246109	0.298303	TAB2;	TAB2|IDBG-97690|ENSG00000055208|23118|;
positive regulation of cell differentiation	GO:0045597	biological process	9606	1	42	0.246109	0.298303	ZNF268;	ZNF268|IDBG-66258|ENSG00000090612|10795|;
G2/M transition of mitotic cell cycle	GO:0000086	biological process	9606	2	143	0.248526	0.300778	HSP90AA1; MASTL;	HSP90AA1|IDBG-20861|ENSG00000080824|3320|; MASTL|IDBG-64712|ENSG00000120539|84930|;
androgen receptor signaling pathway	GO:0030521	biological process	9606	1	43	0.251169	0.303063	CTNNB1;	CTNNB1|IDBG-27347|ENSG00000168036|1499|;
hydrolase activity, hydrolyzing O-glycosyl compounds	GO:0004553	molecular function	9606	1	43	0.251169	0.303063	GANAB;	GANAB|IDBG-51371|ENSG00000089597|23193|;
monooxygenase activity	GO:0004497	molecular function	9606	1	43	0.251169	0.303063	CYP21A2;	CYP21A2|IDBG-80216|ENSG00000231852|1589|;
neural tube development	GO:0021915	biological process	9606	1	43	0.251169	0.303063	NOTCH1;	NOTCH1|IDBG-92445|ENSG00000148400|4851|;
transmembrane transport	GO:0055085	biological process	9606	7	766	0.253792	0.305998	CACNA1A; CACNA1C; ITPR3; RAF1; RYR3; SCN10A; SLC6A9;	CACNA1A|IDBG-31996|ENSG00000141837|100507353,773|; CACNA1C|IDBG-12068|ENSG00000151067|775|; ITPR3|IDBG-82972|ENSG00000096433|3710|; RAF1|IDBG-19277|ENSG00000132155|102724915,5894|; RYR3|IDBG-5249|ENSG00000198838|6263|; SCN10A|IDBG-26173|ENSG00000185313|6336|; SLC6A9|IDBG-97649|ENSG00000196517|6536|;
RNA polymerase II transcription regulatory region sequence-specific DNA binding transcription factor activity involved in positive regulation of transcription	GO:0001228	molecular function	9606	1	44	0.256195	0.30751	TBX5;	TBX5|IDBG-58949|ENSG00000089225|6910|;
phosphatase binding	GO:0019902	molecular function	9606	1	44	0.256195	0.30751	SMAD2;	SMAD2|IDBG-3127|ENSG00000175387|4087|;
placenta development	GO:0001890	biological process	9606	1	44	0.256195	0.30751	NOTCH2;	NOTCH2|IDBG-101546|ENSG00000134250|4853|;
protein serine/threonine phosphatase activity	GO:0004722	molecular function	9606	1	44	0.256195	0.30751	PTEN;	PTEN|IDBG-81409|ENSG00000171862|5728|;
regulation of cell adhesion	GO:0030155	biological process	9606	1	44	0.256195	0.30751	ROCK2;	ROCK2|IDBG-29657|ENSG00000134318|9475|;
termination of G-protein coupled receptor signaling pathway	GO:0038032	biological process	9606	1	44	0.256195	0.30751	RACGAP1;	RACGAP1|IDBG-32209|ENSG00000161800|29127|;
phosphatidylinositol-mediated signaling	GO:0048015	biological process	9606	2	147	0.258445	0.309979	PTEN; PTPN11;	PTEN|IDBG-81409|ENSG00000171862|5728|; PTPN11|IDBG-58105|ENSG00000179295|5781|;
RNA polymerase II core promoter sequence-specific DNA binding	GO:0000979	molecular function	9606	1	45	0.261187	0.312335	GATA6;	GATA6|IDBG-1469|ENSG00000141448|2627|;
positive regulation of translation	GO:0045727	biological process	9606	1	45	0.261187	0.312335	DDX3X;	DDX3X|IDBG-229341|ENSG00000215301|1654|;
regulation of protein localization	GO:0032880	biological process	9606	1	45	0.261187	0.312335	RABGAP1L;	RABGAP1L|IDBG-104931|ENSG00000152061|9910|;
spermatogenesis	GO:0007283	biological process	9606	4	387	0.260919	0.312713	IGF2R; NOTCH1; NR6A1; RACGAP1;	IGF2R|IDBG-98588|ENSG00000197081|3482|; NOTCH1|IDBG-92445|ENSG00000148400|4851|; NR6A1|IDBG-84872|ENSG00000148200|2649|; RACGAP1|IDBG-32209|ENSG00000161800|29127|;
branching involved in ureteric bud morphogenesis	GO:0001658	biological process	9606	1	46	0.266146	0.316147	CTNNB1;	CTNNB1|IDBG-27347|ENSG00000168036|1499|;
endocytic vesicle	GO:0030139	cellular component	9606	1	46	0.266146	0.316147	IGF2R;	IGF2R|IDBG-98588|ENSG00000197081|3482|;
hippocampus development	GO:0021766	biological process	9606	1	46	0.266146	0.316147	TSC1;	TSC1|IDBG-90470|ENSG00000165699|7248|;
inositol phosphate metabolic process	GO:0043647	biological process	9606	1	46	0.266146	0.316147	PTEN;	PTEN|IDBG-81409|ENSG00000171862|5728|;
learning or memory	GO:0007611	biological process	9606	1	46	0.266146	0.316147	PTEN;	PTEN|IDBG-81409|ENSG00000171862|5728|;
protein kinase C binding	GO:0005080	molecular function	9606	1	46	0.266146	0.316147	FEZ1;	FEZ1|IDBG-75464|ENSG00000149557|9638|;
skeletal muscle cell differentiation	GO:0035914	biological process	9606	1	46	0.266146	0.316147	NOTCH1;	NOTCH1|IDBG-92445|ENSG00000148400|4851|;
transcription-coupled nucleotide-excision repair	GO:0006283	biological process	9606	1	46	0.266146	0.316147	POLE;	POLE|IDBG-65706|ENSG00000177084|5426|;
ureteric bud development	GO:0001657	biological process	9606	1	46	0.266146	0.316147	SMAD2;	SMAD2|IDBG-3127|ENSG00000175387|4087|;
actin cytoskeleton organization	GO:0030036	biological process	9606	2	151	0.268371	0.318554	ROCK2; SSH2;	ROCK2|IDBG-29657|ENSG00000134318|9475|; SSH2|IDBG-38695|ENSG00000141298|85464|;
DNA catabolic process, endonucleolytic	GO:0000737	biological process	9606	1	47	0.271073	0.320576	SLX4;	SLX4|IDBG-12161|ENSG00000188827|84464|;
cytoplasmic microtubule	GO:0005881	cellular component	9606	1	47	0.271073	0.320576	BICD1;	BICD1|IDBG-26225|ENSG00000151746|636|;
enzyme activator activity	GO:0008047	molecular function	9606	1	47	0.271073	0.320576	SLX4;	SLX4|IDBG-12161|ENSG00000188827|84464|;
protein deubiquitination	GO:0016579	biological process	9606	1	47	0.271073	0.320576	USP4;	USP4|IDBG-34595|ENSG00000114316|102724426,7375|;
synaptic vesicle membrane	GO:0030672	cellular component	9606	1	47	0.271073	0.320576	DMXL2;	DMXL2|IDBG-12130|ENSG00000104093|23312|;
negative regulation of protein phosphorylation	GO:0001933	biological process	9606	1	48	0.275966	0.325166	PTEN;	PTEN|IDBG-81409|ENSG00000171862|5728|;
nucleoside-triphosphatase activity	GO:0017111	molecular function	9606	1	48	0.275966	0.325166	SPG7;	SPG7|IDBG-47463|ENSG00000197912|6687|;
positive regulation of fibroblast proliferation	GO:0048146	biological process	9606	1	48	0.275966	0.325166	NGFR;	NGFR|IDBG-57653|ENSG00000064300|4804|;
substantia nigra development	GO:0021762	biological process	9606	1	48	0.275966	0.325166	ACTB;	ACTB|IDBG-7590|ENSG00000075624|60|;
transcription cofactor activity	GO:0003712	molecular function	9606	1	48	0.275966	0.325166	NSD1;	NSD1|IDBG-59534|ENSG00000165671|64324|;
DNA replication	GO:0006260	biological process	9606	2	155	0.278295	0.32767	POLE; SLX4;	POLE|IDBG-65706|ENSG00000177084|5426|; SLX4|IDBG-12161|ENSG00000188827|84464|;
glycoprotein binding	GO:0001948	molecular function	9606	1	49	0.280827	0.329925	IGF2R;	IGF2R|IDBG-98588|ENSG00000197081|3482|;
response to cAMP	GO:0051591	biological process	9606	1	49	0.280827	0.329925	BRAF;	BRAF|IDBG-44351|ENSG00000157764|673|;
RNA polymerase II core promoter proximal region sequence-specific DNA binding transcription factor activity involved in positive regulation of transcription	GO:0001077	molecular function	9606	2	156	0.280776	0.330348	NR6A1; ZNF292;	NR6A1|IDBG-84872|ENSG00000148200|2649|; ZNF292|IDBG-94101|ENSG00000188994|23036|;
heart morphogenesis	GO:0003007	biological process	9606	1	50	0.285655	0.335108	CHD7;	CHD7|IDBG-22967|ENSG00000171316|102724260,55636|;
neuron development	GO:0048666	biological process	9606	1	50	0.285655	0.335108	ODZ4;	ODZ4|IDBG-66067|ENSG00000149256|26011|;
SH3/SH2 adaptor activity	GO:0005070	molecular function	9606	1	51	0.290452	0.339494	PTPN11;	PTPN11|IDBG-58105|ENSG00000179295|5781|;
cellular response to organic cyclic compound	GO:0071407	biological process	9606	1	51	0.290452	0.339494	CTNNB1;	CTNNB1|IDBG-27347|ENSG00000168036|1499|;
cerebral cortex development	GO:0021987	biological process	9606	1	51	0.290452	0.339494	TSC1;	TSC1|IDBG-90470|ENSG00000165699|7248|;
kinesin complex	GO:0005871	cellular component	9606	1	51	0.290452	0.339494	KIF15;	KIF15|IDBG-29195|ENSG00000163808|56992|;
skeletal muscle tissue development	GO:0007519	biological process	9606	1	51	0.290452	0.339494	ELN;	ELN|IDBG-20555|ENSG00000049540|2006|;
response to hypoxia	GO:0001666	biological process	9606	2	160	0.29069	0.339526	RAF1; SCAP;	RAF1|IDBG-19277|ENSG00000132155|102724915,5894|; SCAP|IDBG-31555|ENSG00000114650|22937|;
phospholipid metabolic process	GO:0006644	biological process	9606	2	161	0.293166	0.342169	GATA6; PTEN;	GATA6|IDBG-1469|ENSG00000141448|2627|; PTEN|IDBG-81409|ENSG00000171862|5728|;
cellular amino acid metabolic process	GO:0006520	biological process	9606	1	52	0.295216	0.343812	CAD;	CAD|IDBG-37744|ENSG00000084774|790|;
positive regulation of protein catabolic process	GO:0045732	biological process	9606	1	52	0.295216	0.343812	ZNF268;	ZNF268|IDBG-66258|ENSG00000090612|10795|;
response to unfolded protein	GO:0006986	biological process	9606	1	52	0.295216	0.343812	HSP90AA1;	HSP90AA1|IDBG-20861|ENSG00000080824|3320|;
intermediate filament cytoskeleton	GO:0045111	cellular component	9606	1	53	0.299949	0.348313	KRT13;	KRT13|IDBG-49262|ENSG00000171401|3860|;
response to retinoic acid	GO:0032526	biological process	9606	1	53	0.299949	0.348313	IGF2R;	IGF2R|IDBG-98588|ENSG00000197081|3482|;
sensory perception of pain	GO:0019233	biological process	9606	1	53	0.299949	0.348313	SCN10A;	SCN10A|IDBG-26173|ENSG00000185313|6336|;
steroid hormone receptor activity	GO:0003707	molecular function	9606	1	53	0.299949	0.348313	NR6A1;	NR6A1|IDBG-84872|ENSG00000148200|2649|;
protein C-terminus binding	GO:0008022	molecular function	9606	2	164	0.300588	0.348804	CTNNB1; TJP2;	CTNNB1|IDBG-27347|ENSG00000168036|1499|; TJP2|IDBG-69307|ENSG00000119139|9414|;
cytosolic large ribosomal subunit	GO:0022625	cellular component	9606	1	54	0.30465	0.351991	RPL5;	RPL5|IDBG-100292|ENSG00000122406|6083,6125|;
negative regulation of angiogenesis	GO:0016525	biological process	9606	1	54	0.30465	0.351991	ROCK2;	ROCK2|IDBG-29657|ENSG00000134318|9475|;
presynaptic membrane	GO:0042734	cellular component	9606	1	54	0.30465	0.351991	UNC13C;	UNC13C|IDBG-12893|ENSG00000137766|440279|;
protein homotetramerization	GO:0051289	biological process	9606	1	54	0.30465	0.351991	RYR3;	RYR3|IDBG-5249|ENSG00000198838|6263|;
regulation of inflammatory response	GO:0050727	biological process	9606	1	54	0.30465	0.351991	BRD4;	BRD4|IDBG-34500|ENSG00000141867|23476|;
stress-activated MAPK cascade	GO:0051403	biological process	9606	1	54	0.30465	0.351991	TAB2;	TAB2|IDBG-97690|ENSG00000055208|23118|;
embryonic skeletal system morphogenesis	GO:0048704	biological process	9606	1	55	0.309319	0.356617	DSCAML1;	DSCAML1|IDBG-73268|ENSG00000177103|57453|;
endoplasmic reticulum-Golgi intermediate compartment	GO:0005793	cellular component	9606	1	55	0.309319	0.356617	WHAMM;	WHAMM|IDBG-26810|ENSG00000156232|123720|;
pyridoxal phosphate binding	GO:0030170	molecular function	9606	1	55	0.309319	0.356617	PYGL;	PYGL|IDBG-6391|ENSG00000100504|5836|;
embryonic digit morphogenesis	GO:0042733	biological process	9606	1	56	0.313958	0.360928	CTNNB1;	CTNNB1|IDBG-27347|ENSG00000168036|1499|;
heart looping	GO:0001947	biological process	9606	1	56	0.313958	0.360928	NOTCH1;	NOTCH1|IDBG-92445|ENSG00000148400|4851|;
p53 binding	GO:0002039	molecular function	9606	1	56	0.313958	0.360928	BRD4;	BRD4|IDBG-34500|ENSG00000141867|23476|;
regulation of cyclin-dependent protein serine/threonine kinase activity	GO:0000079	biological process	9606	1	56	0.313958	0.360928	PTEN;	PTEN|IDBG-81409|ENSG00000171862|5728|;
Wnt signaling pathway	GO:0016055	biological process	9606	2	170	0.315393	0.362318	CTNNB1; CTR9;	CTNNB1|IDBG-27347|ENSG00000168036|1499|; CTR9|IDBG-31890|ENSG00000198730|9646|;
chaperone binding	GO:0051087	molecular function	9606	1	57	0.318566	0.365179	TSC1;	TSC1|IDBG-90470|ENSG00000165699|7248|;
cytokinesis	GO:0000910	biological process	9606	1	57	0.318566	0.365179	ROCK2;	ROCK2|IDBG-29657|ENSG00000134318|9475|;
steroid hormone mediated signaling pathway	GO:0043401	biological process	9606	1	57	0.318566	0.365179	NR6A1;	NR6A1|IDBG-84872|ENSG00000148200|2649|;
intrinsic apoptotic signaling pathway	GO:0097193	biological process	9606	1	58	0.323143	0.369635	DDX3X;	DDX3X|IDBG-229341|ENSG00000215301|1654|;
phosphatidylinositol biosynthetic process	GO:0006661	biological process	9606	1	58	0.323143	0.369635	PTEN;	PTEN|IDBG-81409|ENSG00000171862|5728|;
response to calcium ion	GO:0051592	biological process	9606	1	58	0.323143	0.369635	ITPR3;	ITPR3|IDBG-82972|ENSG00000096433|3710|;
activation of phospholipase C activity	GO:0007202	biological process	9606	1	60	0.332205	0.379191	ITPR3;	ITPR3|IDBG-82972|ENSG00000096433|3710|;
negative regulation of epithelial cell proliferation	GO:0050680	biological process	9606	1	60	0.332205	0.379191	PTEN;	PTEN|IDBG-81409|ENSG00000171862|5728|;
response to hormone	GO:0009725	biological process	9606	1	60	0.332205	0.379191	CTNNB1;	CTNNB1|IDBG-27347|ENSG00000168036|1499|;
blood vessel development	GO:0001568	biological process	9606	1	61	0.336692	0.382409	CHD7;	CHD7|IDBG-22967|ENSG00000171316|102724260,55636|;
endosomal transport	GO:0016197	biological process	9606	1	61	0.336692	0.382409	KIAA0196;	KIAA0196|IDBG-35289|ENSG00000164961|9897|;
interferon-gamma-mediated signaling pathway	GO:0060333	biological process	9606	1	61	0.336692	0.382409	PTPN11;	PTPN11|IDBG-58105|ENSG00000179295|5781|;
odontogenesis of dentin-containing tooth	GO:0042475	biological process	9606	1	61	0.336692	0.382409	CTNNB1;	CTNNB1|IDBG-27347|ENSG00000168036|1499|;
regulation of Rab GTPase activity	GO:0032313	biological process	9606	1	61	0.336692	0.382409	RABGAP1L;	RABGAP1L|IDBG-104931|ENSG00000152061|9910|;
sensory perception of smell	GO:0007608	biological process	9606	1	61	0.336692	0.382409	UBR3;	UBR3|IDBG-74617|ENSG00000144357|130507|;
steroid metabolic process	GO:0008202	biological process	9606	1	61	0.336692	0.382409	CYP21A2;	CYP21A2|IDBG-80216|ENSG00000231852|1589|;
Rab GTPase activator activity	GO:0005097	molecular function	9606	1	62	0.341148	0.386377	RABGAP1L;	RABGAP1L|IDBG-104931|ENSG00000152061|9910|;
cilium morphogenesis	GO:0060271	biological process	9606	1	62	0.341148	0.386377	NOTCH1;	NOTCH1|IDBG-92445|ENSG00000148400|4851|;
double-strand break repair via homologous recombination	GO:0000724	biological process	9606	1	62	0.341148	0.386377	SLX4;	SLX4|IDBG-12161|ENSG00000188827|84464|;
positive regulation of signal transduction	GO:0009967	biological process	9606	1	62	0.341148	0.386377	PTPN11;	PTPN11|IDBG-58105|ENSG00000179295|5781|;
positive regulation of endothelial cell proliferation	GO:0001938	biological process	9606	1	63	0.345574	0.389742	FLT4;	FLT4|IDBG-62355|ENSG00000037280|2324|;
regulation of blood pressure	GO:0008217	biological process	9606	1	63	0.345574	0.389742	CACNA1C;	CACNA1C|IDBG-12068|ENSG00000151067|775|;
response to cytokine	GO:0034097	biological process	9606	1	63	0.345574	0.389742	CTNNB1;	CTNNB1|IDBG-27347|ENSG00000168036|1499|;
type I interferon signaling pathway	GO:0060337	biological process	9606	1	63	0.345574	0.389742	PTPN11;	PTPN11|IDBG-58105|ENSG00000179295|5781|;
ubiquitin ligase complex	GO:0000151	cellular component	9606	1	63	0.345574	0.389742	FBXO10;	FBXO10|IDBG-65792|ENSG00000147912|26267|;
DNA repair	GO:0006281	biological process	9606	3	311	0.345915	0.389852	EEPD1; POLE; SLX4;	EEPD1|IDBG-12500|ENSG00000122547|80820|; POLE|IDBG-65706|ENSG00000177084|5426|; SLX4|IDBG-12161|ENSG00000188827|84464|;
nuclear membrane	GO:0031965	cellular component	9606	2	182	0.344779	0.390215	RETSAT; WHSC1;	RETSAT|IDBG-58969|ENSG00000042445|54884|; WHSC1|IDBG-7100|ENSG00000109685|7468|;
circadian rhythm	GO:0007623	biological process	9606	1	64	0.349971	0.39332	PER3;	PER3|IDBG-88216|ENSG00000049246|8863|;
motor activity	GO:0003774	molecular function	9606	1	64	0.349971	0.39332	KIF15;	KIF15|IDBG-29195|ENSG00000163808|56992|;
vasculogenesis	GO:0001570	biological process	9606	1	64	0.349971	0.39332	CTNNB1;	CTNNB1|IDBG-27347|ENSG00000168036|1499|;
response to drug	GO:0042493	biological process	9606	3	313	0.349576	0.393702	CTNNB1; GATA6; PTEN;	CTNNB1|IDBG-27347|ENSG00000168036|1499|; GATA6|IDBG-1469|ENSG00000141448|2627|; PTEN|IDBG-81409|ENSG00000171862|5728|;
hydrolase activity	GO:0016787	molecular function	9606	3	314	0.351406	0.394656	CAD; CHD4; CHD7;	CAD|IDBG-37744|ENSG00000084774|790|; CHD4|IDBG-14532|ENSG00000111642|1108|; CHD7|IDBG-22967|ENSG00000171316|102724260,55636|;
transcription corepressor activity	GO:0003714	molecular function	9606	2	186	0.35449	0.396732	NSD1; RBFOX2;	NSD1|IDBG-59534|ENSG00000165671|64324|; RBFOX2|IDBG-5580|ENSG00000100320|23543|;
negative regulation of NF-kappaB transcription factor activity	GO:0032088	biological process	9606	1	65	0.354339	0.39684	ZNF675;	ZNF675|IDBG-41463|ENSG00000197372|171392|;
toll-like receptor 10 signaling pathway	GO:0034166	biological process	9606	1	65	0.354339	0.39684	TAB2;	TAB2|IDBG-97690|ENSG00000055208|23118|;
toll-like receptor 5 signaling pathway	GO:0034146	biological process	9606	1	65	0.354339	0.39684	TAB2;	TAB2|IDBG-97690|ENSG00000055208|23118|;
small molecule metabolic process	GO:0044281	biological process	9606	11	1421	0.353939	0.397223	CACNA1A; CACNA1C; CAD; CYP21A2; DGUOK; HSP90AA1; IQGAP1; ITPR3; PTEN; PYGL; SCAP;	CACNA1A|IDBG-31996|ENSG00000141837|100507353,773|; CACNA1C|IDBG-12068|ENSG00000151067|775|; CAD|IDBG-37744|ENSG00000084774|790|; CYP21A2|IDBG-80216|ENSG00000231852|1589|; DGUOK|IDBG-56773|ENSG00000114956|1716|; HSP90AA1|IDBG-20861|ENSG00000080824|3320|; IQGAP1|IDBG-30204|ENSG00000140575|8826|; ITPR3|IDBG-82972|ENSG00000096433|3710|; PTEN|IDBG-81409|ENSG00000171862|5728|; PYGL|IDBG-6391|ENSG000001…
cell-cell junction organization	GO:0045216	biological process	9606	1	66	0.358677	0.400303	ACTB;	ACTB|IDBG-7590|ENSG00000075624|60|;
cellular response to mechanical stimulus	GO:0071260	biological process	9606	1	66	0.358677	0.400303	CTNNB1;	CTNNB1|IDBG-27347|ENSG00000168036|1499|;
cellular response to tumor necrosis factor	GO:0071356	biological process	9606	1	66	0.358677	0.400303	ZNF268;	ZNF268|IDBG-66258|ENSG00000090612|10795|;
response to peptide hormone	GO:0043434	biological process	9606	1	66	0.358677	0.400303	BRAF;	BRAF|IDBG-44351|ENSG00000157764|673|;
RNA polymerase II distal enhancer sequence-specific DNA binding transcription factor activity	GO:0003705	molecular function	9606	1	67	0.362987	0.40427	GATA6;	GATA6|IDBG-1469|ENSG00000141448|2627|;
positive regulation of neuron projection development	GO:0010976	biological process	9606	1	67	0.362987	0.40427	FEZ1;	FEZ1|IDBG-75464|ENSG00000149557|9638|;
regulation of cell growth	GO:0001558	biological process	9606	1	67	0.362987	0.40427	CRIM1;	CRIM1|IDBG-44114|ENSG00000150938|101929500,51232|;
negative regulation of transforming growth factor beta receptor signaling pathway	GO:0030512	biological process	9606	1	68	0.367268	0.408471	SMAD2;	SMAD2|IDBG-3127|ENSG00000175387|4087|;
telomere maintenance	GO:0000723	biological process	9606	1	68	0.367268	0.408471	POLE;	POLE|IDBG-65706|ENSG00000177084|5426|;
ubiquitin-dependent protein catabolic process	GO:0006511	biological process	9606	2	192	0.368961	0.410071	UBR3; USP4;	UBR3|IDBG-74617|ENSG00000144357|130507|; USP4|IDBG-34595|ENSG00000114316|102724426,7375|;
T cell costimulation	GO:0031295	biological process	9606	1	69	0.37152	0.411775	PTPN11;	PTPN11|IDBG-58105|ENSG00000179295|5781|;
chromatin remodeling	GO:0006338	biological process	9606	1	69	0.37152	0.411775	BRD4;	BRD4|IDBG-34500|ENSG00000141867|23476|;
drug binding	GO:0008144	molecular function	9606	1	69	0.37152	0.411775	PYGL;	PYGL|IDBG-6391|ENSG00000100504|5836|;
inner ear morphogenesis	GO:0042472	biological process	9606	1	69	0.37152	0.411775	CHD7;	CHD7|IDBG-22967|ENSG00000171316|102724260,55636|;
ubiquitin-specific protease activity	GO:0004843	molecular function	9606	1	70	0.375744	0.416169	USP4;	USP4|IDBG-34595|ENSG00000114316|102724426,7375|;
cholesterol metabolic process	GO:0008203	biological process	9606	1	71	0.37994	0.41937	SCAP;	SCAP|IDBG-31555|ENSG00000114650|22937|;
positive regulation of catalytic activity	GO:0043085	biological process	9606	1	71	0.37994	0.41937	SLX4;	SLX4|IDBG-12161|ENSG00000188827|84464|;
retina development in camera-type eye	GO:0060041	biological process	9606	1	71	0.37994	0.41937	CHD7;	CHD7|IDBG-22967|ENSG00000171316|102724260,55636|;
toll-like receptor TLR1:TLR2 signaling pathway	GO:0038123	biological process	9606	1	71	0.37994	0.41937	TAB2;	TAB2|IDBG-97690|ENSG00000055208|23118|;
toll-like receptor TLR6:TLR2 signaling pathway	GO:0038124	biological process	9606	1	71	0.37994	0.41937	TAB2;	TAB2|IDBG-97690|ENSG00000055208|23118|;
toll-like receptor 9 signaling pathway	GO:0034162	biological process	9606	1	72	0.384108	0.42368	TAB2;	TAB2|IDBG-97690|ENSG00000055208|23118|;
exocytosis	GO:0006887	biological process	9606	1	73	0.388248	0.427366	UNC13C;	UNC13C|IDBG-12893|ENSG00000137766|440279|;
histone binding	GO:0042393	molecular function	9606	1	73	0.388248	0.427366	APBB1;	APBB1|IDBG-28785|ENSG00000166313|322|;
toll-like receptor 2 signaling pathway	GO:0034134	biological process	9606	1	73	0.388248	0.427366	TAB2;	TAB2|IDBG-97690|ENSG00000055208|23118|;
regulation of translation	GO:0006417	biological process	9606	1	74	0.392361	0.431597	TSC1;	TSC1|IDBG-90470|ENSG00000165699|7248|;
protein domain specific binding	GO:0019904	molecular function	9606	2	203	0.395156	0.434374	PHRF1; PTPN11;	PHRF1|IDBG-17186|ENSG00000070047|57661|; PTPN11|IDBG-58105|ENSG00000179295|5781|;
cell junction assembly	GO:0034329	biological process	9606	1	75	0.396446	0.435196	ACTB;	ACTB|IDBG-7590|ENSG00000075624|60|;
positive regulation of cell growth	GO:0030307	biological process	9606	1	75	0.396446	0.435196	DDX3X;	DDX3X|IDBG-229341|ENSG00000215301|1654|;
TRIF-dependent toll-like receptor signaling pathway	GO:0035666	biological process	9606	1	76	0.400503	0.438751	TAB2;	TAB2|IDBG-97690|ENSG00000055208|23118|;
epithelial cell differentiation	GO:0030855	biological process	9606	1	76	0.400503	0.438751	GATA6;	GATA6|IDBG-1469|ENSG00000141448|2627|;
histone deacetylase binding	GO:0042826	molecular function	9606	1	76	0.400503	0.438751	PRDM1;	PRDM1|IDBG-94825|ENSG00000057657|639|;
phosphatidylinositol binding	GO:0035091	molecular function	9606	1	77	0.404534	0.442864	ITPR3;	ITPR3|IDBG-82972|ENSG00000096433|3710|;
MyD88-independent toll-like receptor signaling pathway	GO:0002756	biological process	9606	1	78	0.408538	0.446639	TAB2;	TAB2|IDBG-97690|ENSG00000055208|23118|;
integrin-mediated signaling pathway	GO:0007229	biological process	9606	1	78	0.408538	0.446639	PTPN11;	PTPN11|IDBG-58105|ENSG00000179295|5781|;
microtubule motor activity	GO:0003777	molecular function	9606	1	79	0.412515	0.450373	KIF15;	KIF15|IDBG-29195|ENSG00000163808|56992|;
regulation of membrane potential	GO:0042391	biological process	9606	1	79	0.412515	0.450373	CACNA1A;	CACNA1A|IDBG-31996|ENSG00000141837|100507353,773|;
oxidoreductase activity, acting on paired donors, with incorporation or reduction of molecular oxygen	GO:0016705	molecular function	9606	1	80	0.416466	0.453761	CYP21A2;	CYP21A2|IDBG-80216|ENSG00000231852|1589|;
sodium ion transmembrane transport	GO:0035725	biological process	9606	1	80	0.416466	0.453761	SCN10A;	SCN10A|IDBG-26173|ENSG00000185313|6336|;
toll-like receptor 3 signaling pathway	GO:0034138	biological process	9606	1	80	0.416466	0.453761	TAB2;	TAB2|IDBG-97690|ENSG00000055208|23118|;
MyD88-dependent toll-like receptor signaling pathway	GO:0002755	biological process	9606	1	81	0.42039	0.457416	TAB2;	TAB2|IDBG-97690|ENSG00000055208|23118|;
ubiquitinyl hydrolase activity	GO:0036459	molecular function	9606	1	81	0.42039	0.457416	USP4;	USP4|IDBG-34595|ENSG00000114316|102724426,7375|;
mRNA binding	GO:0003729	molecular function	9606	1	82	0.424288	0.461345	RBFOX2;	RBFOX2|IDBG-5580|ENSG00000100320|23543|;
RNA polymerase II regulatory region sequence-specific DNA binding	GO:0000977	molecular function	9606	1	83	0.42816	0.464611	TBX5;	TBX5|IDBG-58949|ENSG00000089225|6910|;
mitochondrial membrane	GO:0031966	cellular component	9606	1	83	0.42816	0.464611	SPG7;	SPG7|IDBG-47463|ENSG00000197912|6687|;
positive regulation of Rab GTPase activity	GO:0032851	biological process	9606	1	83	0.42816	0.464611	RABGAP1L;	RABGAP1L|IDBG-104931|ENSG00000152061|9910|;
response to nutrient	GO:0007584	biological process	9606	1	84	0.432006	0.468468	PTEN;	PTEN|IDBG-81409|ENSG00000171862|5728|;
phosphotransferase activity, alcohol group as acceptor	GO:0016773	molecular function	9606	1	85	0.435827	0.471974	DGUOK;	DGUOK|IDBG-56773|ENSG00000114956|1716|;
viral transcription	GO:0019083	biological process	9606	1	85	0.435827	0.471974	RPL5;	RPL5|IDBG-100292|ENSG00000122406|6083,6125|;
protein homodimerization activity	GO:0042803	molecular function	9606	5	649	0.439807	0.475963	DSCAML1; HSP90AA1; NR6A1; ODZ4; PYGL;	DSCAML1|IDBG-73268|ENSG00000177103|57453|; HSP90AA1|IDBG-20861|ENSG00000080824|3320|; NR6A1|IDBG-84872|ENSG00000148200|2649|; ODZ4|IDBG-66067|ENSG00000149256|26011|; PYGL|IDBG-6391|ENSG00000100504|5836|;
cellular response to lipopolysaccharide	GO:0071222	biological process	9606	1	87	0.443391	0.478875	CTR9;	CTR9|IDBG-31890|ENSG00000198730|9646|;
regulation of catalytic activity	GO:0050790	biological process	9606	1	87	0.443391	0.478875	MINK1;	MINK1|IDBG-19945|ENSG00000141503|50488|;
transmembrane receptor protein tyrosine kinase signaling pathway	GO:0007169	biological process	9606	1	87	0.443391	0.478875	FLT4;	FLT4|IDBG-62355|ENSG00000037280|2324|;
synaptic vesicle	GO:0008021	cellular component	9606	1	88	0.447136	0.482594	DMXL2;	DMXL2|IDBG-12130|ENSG00000104093|23312|;
female pregnancy	GO:0007565	biological process	9606	1	89	0.450855	0.485956	CAD;	CAD|IDBG-37744|ENSG00000084774|790|;
negative regulation of canonical Wnt signaling pathway	GO:0090090	biological process	9606	1	89	0.450855	0.485956	NOTCH1;	NOTCH1|IDBG-92445|ENSG00000148400|4851|;
epidermis development	GO:0008544	biological process	9606	1	90	0.45455	0.488953	NOTCH1;	NOTCH1|IDBG-92445|ENSG00000148400|4851|;
spliceosomal complex	GO:0005681	cellular component	9606	1	90	0.45455	0.488953	WAC;	WAC|IDBG-65590|ENSG00000095787|51322|;
wound healing	GO:0042060	biological process	9606	1	90	0.45455	0.488953	RAF1;	RAF1|IDBG-19277|ENSG00000132155|102724915,5894|;
PML body	GO:0016605	cellular component	9606	1	91	0.45822	0.492242	PTEN;	PTEN|IDBG-81409|ENSG00000171862|5728|;
nuclear matrix	GO:0016363	cellular component	9606	1	91	0.45822	0.492242	CAD;	CAD|IDBG-37744|ENSG00000084774|790|;
ruffle	GO:0001726	cellular component	9606	1	92	0.461866	0.495495	ASAP3;	ASAP3|IDBG-93928|ENSG00000088280|55616|;
translational termination	GO:0006415	biological process	9606	1	92	0.461866	0.495495	RPL5;	RPL5|IDBG-100292|ENSG00000122406|6083,6125|;
response to ethanol	GO:0045471	biological process	9606	1	93	0.465487	0.499047	PTEN;	PTEN|IDBG-81409|ENSG00000171862|5728|;
lysosomal membrane	GO:0005765	cellular component	9606	2	234	0.466105	0.499376	DNAJC13; IGF2R;	DNAJC13|IDBG-56816|ENSG00000138246|23317|; IGF2R|IDBG-98588|ENSG00000197081|3482|;
positive regulation of GTPase activity	GO:0043547	biological process	9606	2	237	0.472715	0.505446	IQGAP1; RACGAP1;	IQGAP1|IDBG-30204|ENSG00000140575|8826|; RACGAP1|IDBG-32209|ENSG00000161800|29127|;
transcription coactivator activity	GO:0003713	molecular function	9606	2	237	0.472715	0.505446	CTNNB1; SAMD11;	CTNNB1|IDBG-27347|ENSG00000168036|1499|; SAMD11|IDBG-84149|ENSG00000187634|148398|;
keratin filament	GO:0045095	cellular component	9606	1	95	0.472657	0.506058	KRT13;	KRT13|IDBG-49262|ENSG00000171401|3860|;
guanyl-nucleotide exchange factor activity	GO:0005085	molecular function	9606	1	96	0.476206	0.507153	SOS1;	SOS1|IDBG-47279|ENSG00000115904|6654|;
integrin binding	GO:0005178	molecular function	9606	1	96	0.476206	0.507153	LAMB1;	LAMB1|IDBG-35838|ENSG00000091136|3912|;
positive regulation of angiogenesis	GO:0045766	biological process	9606	1	96	0.476206	0.507153	GATA6;	GATA6|IDBG-1469|ENSG00000141448|2627|;
serine-type endopeptidase inhibitor activity	GO:0004867	molecular function	9606	1	96	0.476206	0.507153	CRIM1;	CRIM1|IDBG-44114|ENSG00000150938|101929500,51232|;
spindle pole	GO:0000922	cellular component	9606	1	96	0.476206	0.507153	CTNNB1;	CTNNB1|IDBG-27347|ENSG00000168036|1499|;
toll-like receptor 4 signaling pathway	GO:0034142	biological process	9606	1	96	0.476206	0.507153	TAB2;	TAB2|IDBG-97690|ENSG00000055208|23118|;
regulation of transcription from RNA polymerase II promoter	GO:0006357	biological process	9606	3	385	0.47805	0.508779	CHD4; CTNNB1; NOTCH1;	CHD4|IDBG-14532|ENSG00000111642|1108|; CTNNB1|IDBG-27347|ENSG00000168036|1499|; NOTCH1|IDBG-92445|ENSG00000148400|4851|;
cellular response to hypoxia	GO:0071456	biological process	9606	1	97	0.479732	0.509219	GATA6;	GATA6|IDBG-1469|ENSG00000141448|2627|;
male gonad development	GO:0008584	biological process	9606	1	97	0.479732	0.509219	GATA6;	GATA6|IDBG-1469|ENSG00000141448|2627|;
positive regulation of sequence-specific DNA binding transcription factor activity	GO:0051091	biological process	9606	1	97	0.479732	0.509219	PTEN;	PTEN|IDBG-81409|ENSG00000171862|5728|;
protein N-linked glycosylation via asparagine	GO:0018279	biological process	9606	1	97	0.479732	0.509219	GANAB;	GANAB|IDBG-51371|ENSG00000089597|23193|;
metallopeptidase activity	GO:0008237	molecular function	9606	1	98	0.483234	0.512598	AQPEP;	AQPEP|IDBG-37994|ENSG00000172901|206338|;
late endosome	GO:0005770	cellular component	9606	1	99	0.486712	0.515607	IGF2R;	IGF2R|IDBG-98588|ENSG00000197081|3482|;
receptor-mediated endocytosis	GO:0006898	biological process	9606	1	99	0.486712	0.515607	IGF2R;	IGF2R|IDBG-98588|ENSG00000197081|3482|;
osteoblast differentiation	GO:0001649	biological process	9606	1	100	0.490167	0.518925	DNAJC13;	DNAJC13|IDBG-56816|ENSG00000138246|23317|;
nucleolus	GO:0005730	cellular component	9606	5	688	0.490587	0.519027	ITPR3; KDM5A; RPL5; URB2; WHSC1;	ITPR3|IDBG-82972|ENSG00000096433|3710|; KDM5A|IDBG-11318|ENSG00000073614|5927|; RPL5|IDBG-100292|ENSG00000122406|6083,6125|; URB2|IDBG-107343|ENSG00000135763|9816|; WHSC1|IDBG-7100|ENSG00000109685|7468|;
cellular component movement	GO:0006928	biological process	9606	1	101	0.4936	0.521527	ACTB;	ACTB|IDBG-7590|ENSG00000075624|60|;
transport	GO:0006810	biological process	9606	4	542	0.493404	0.521664	BICD1; FEZ1; IGF2R; SLC6A9;	BICD1|IDBG-26225|ENSG00000151746|636|; FEZ1|IDBG-75464|ENSG00000149557|9638|; IGF2R|IDBG-98588|ENSG00000197081|3482|; SLC6A9|IDBG-97649|ENSG00000196517|6536|;
proteolysis	GO:0006508	biological process	9606	4	544	0.496285	0.52402	AQPEP; C11orf9; CPD; SPG7;	AQPEP|IDBG-37994|ENSG00000172901|206338|; C11orf9|IDBG-50293|ENSG00000124920|745|; CPD|IDBG-38962|ENSG00000108582|1362|; SPG7|IDBG-47463|ENSG00000197912|6687|;
cytokine-mediated signaling pathway	GO:0019221	biological process	9606	2	249	0.49866	0.526181	PTPN11; ZNF675;	PTPN11|IDBG-58105|ENSG00000179295|5781|; ZNF675|IDBG-41463|ENSG00000197372|171392|;
single organismal cell-cell adhesion	GO:0016337	biological process	9606	1	103	0.500395	0.52732	CTNNB1;	CTNNB1|IDBG-27347|ENSG00000168036|1499|;
translational elongation	GO:0006414	biological process	9606	1	103	0.500395	0.52732	RPL5;	RPL5|IDBG-100292|ENSG00000122406|6083,6125|;
mitotic nuclear division	GO:0007067	biological process	9606	2	250	0.500786	0.527385	KIF15; MASTL;	KIF15|IDBG-29195|ENSG00000163808|56992|; MASTL|IDBG-64712|ENSG00000120539|84930|;
metalloendopeptidase activity	GO:0004222	molecular function	9606	1	104	0.503759	0.530169	SPG7;	SPG7|IDBG-47463|ENSG00000197912|6687|;
RNA splicing	GO:0008380	biological process	9606	2	252	0.50502	0.531147	RBFOX2; SUGP2;	RBFOX2|IDBG-5580|ENSG00000100320|23543|; SUGP2|IDBG-39213|ENSG00000064607|10147|;
sequence-specific DNA binding RNA polymerase II transcription factor activity	GO:0000981	molecular function	9606	1	105	0.507101	0.532987	GATA6;	GATA6|IDBG-1469|ENSG00000141448|2627|;
RNA metabolic process	GO:0016070	biological process	9606	2	254	0.509231	0.534875	RBFOX2; RPL5;	RBFOX2|IDBG-5580|ENSG00000100320|23543|; RPL5|IDBG-100292|ENSG00000122406|6083,6125|;
anterior/posterior pattern specification	GO:0009952	biological process	9606	1	107	0.513717	0.539235	SMAD2;	SMAD2|IDBG-3127|ENSG00000175387|4087|;
neuron migration	GO:0001764	biological process	9606	1	108	0.516992	0.541964	CTNNB1;	CTNNB1|IDBG-27347|ENSG00000168036|1499|;
potassium ion transport	GO:0006813	biological process	9606	1	108	0.516992	0.541964	TSC1;	TSC1|IDBG-90470|ENSG00000165699|7248|;
sodium ion transport	GO:0006814	biological process	9606	1	109	0.520245	0.545018	SCN10A;	SCN10A|IDBG-26173|ENSG00000185313|6336|;
toll-like receptor signaling pathway	GO:0002224	biological process	9606	1	110	0.523476	0.548046	TAB2;	TAB2|IDBG-97690|ENSG00000055208|23118|;
mitotic cell cycle	GO:0000278	biological process	9606	3	416	0.529854	0.554362	HSP90AA1; MASTL; POLE;	HSP90AA1|IDBG-20861|ENSG00000080824|3320|; MASTL|IDBG-64712|ENSG00000120539|84930|; POLE|IDBG-65706|ENSG00000177084|5426|;
SRP-dependent cotranslational protein targeting to membrane	GO:0006614	biological process	9606	1	114	0.536186	0.560622	RPL5;	RPL5|IDBG-100292|ENSG00000122406|6083,6125|;
SH3 domain binding	GO:0017124	molecular function	9606	1	116	0.542415	0.566766	SOS1;	SOS1|IDBG-47279|ENSG00000115904|6654|;
nuclear-transcribed mRNA catabolic process, nonsense-mediated decay	GO:0000184	biological process	9606	1	119	0.551603	0.575991	RPL5;	RPL5|IDBG-100292|ENSG00000122406|6083,6125|;
protein complex assembly	GO:0006461	biological process	9606	1	120	0.554624	0.578394	LAMC1;	LAMC1|IDBG-105290|ENSG00000135862|3915|;
viral life cycle	GO:0019058	biological process	9606	1	120	0.554624	0.578394	RPL5;	RPL5|IDBG-100292|ENSG00000122406|6083,6125|;
spindle	GO:0005819	cellular component	9606	1	122	0.560607	0.584254	KIF15;	KIF15|IDBG-29195|ENSG00000163808|56992|;
neuron differentiation	GO:0030182	biological process	9606	1	124	0.56651	0.590023	NOTCH1;	NOTCH1|IDBG-92445|ENSG00000148400|4851|;
intermediate filament	GO:0005882	cellular component	9606	1	127	0.575218	0.598704	KRT13;	KRT13|IDBG-49262|ENSG00000171401|3860|;
protein heterodimerization activity	GO:0046982	molecular function	9606	3	446	0.577195	0.600373	BRAF; RAF1; SOS1;	BRAF|IDBG-44351|ENSG00000157764|673|; RAF1|IDBG-19277|ENSG00000132155|102724915,5894|; SOS1|IDBG-47279|ENSG00000115904|6654|;
transforming growth factor beta receptor signaling pathway	GO:0007179	biological process	9606	1	128	0.578082	0.600905	SMAD2;	SMAD2|IDBG-3127|ENSG00000175387|4087|;
endoplasmic reticulum	GO:0005783	cellular component	9606	5	760	0.579512	0.602003	FAM5C; ITPR3; KIAA0196; RYR3; SCAP;	FAM5C|IDBG-105437|ENSG00000162670|339479|; ITPR3|IDBG-82972|ENSG00000096433|3710|; KIAA0196|IDBG-35289|ENSG00000164961|9897|; RYR3|IDBG-5249|ENSG00000198838|6263|; SCAP|IDBG-31555|ENSG00000114650|22937|;
kinase activity	GO:0016301	molecular function	9606	1	129	0.580926	0.603082	MASTL;	MASTL|IDBG-64712|ENSG00000120539|84930|;
sensory perception of sound	GO:0007605	biological process	9606	1	130	0.583752	0.605624	CHD7;	CHD7|IDBG-22967|ENSG00000171316|102724260,55636|;
focal adhesion	GO:0005925	cellular component	9606	1	131	0.586558	0.608143	ASAP3;	ASAP3|IDBG-93928|ENSG00000088280|55616|;
microtubule cytoskeleton	GO:0015630	cellular component	9606	1	136	0.600313	0.622001	FEZ1;	FEZ1|IDBG-75464|ENSG00000149557|9638|;
cilium	GO:0005929	cellular component	9606	1	137	0.603008	0.623588	NOTCH2;	NOTCH2|IDBG-101546|ENSG00000134250|4853|;
heme binding	GO:0020037	molecular function	9606	1	137	0.603008	0.623588	CYP21A2;	CYP21A2|IDBG-80216|ENSG00000231852|1589|;
heparin binding	GO:0008201	molecular function	9606	1	137	0.603008	0.623588	CFH;	CFH|IDBG-105504|ENSG00000000971|3075|;
response to virus	GO:0009615	biological process	9606	1	140	0.610988	0.631433	DDX3X;	DDX3X|IDBG-229341|ENSG00000215301|1654|;
cytoplasmic vesicle	GO:0031410	cellular component	9606	1	141	0.613613	0.63333	BICD1;	BICD1|IDBG-26225|ENSG00000151746|636|;
negative regulation of endopeptidase activity	GO:0010951	biological process	9606	1	141	0.613613	0.63333	CRIM1;	CRIM1|IDBG-44114|ENSG00000150938|101929500,51232|;
homophilic cell adhesion	GO:0007156	biological process	9606	1	143	0.618809	0.638283	DSCAML1;	DSCAML1|IDBG-73268|ENSG00000177103|57453|;
peptidyl-tyrosine phosphorylation	GO:0018108	biological process	9606	1	144	0.621381	0.640525	FLT4;	FLT4|IDBG-62355|ENSG00000037280|2324|;
Golgi membrane	GO:0000139	cellular component	9606	3	477	0.62291	0.641689	NOTCH1; NOTCH2; SCAP;	NOTCH1|IDBG-92445|ENSG00000148400|4851|; NOTCH2|IDBG-101546|ENSG00000134250|4853|; SCAP|IDBG-31555|ENSG00000114650|22937|;
transcription from RNA polymerase II promoter	GO:0006366	biological process	9606	3	478	0.624328	0.642737	GATA6; KDM5A; PHRF1;	GATA6|IDBG-1469|ENSG00000141448|2627|; KDM5A|IDBG-11318|ENSG00000073614|5927|; PHRF1|IDBG-17186|ENSG00000070047|57661|;
translational initiation	GO:0006413	biological process	9606	1	146	0.626473	0.644533	RPL5;	RPL5|IDBG-100292|ENSG00000122406|6083,6125|;
xenobiotic metabolic process	GO:0006805	biological process	9606	1	148	0.631498	0.649287	CYP21A2;	CYP21A2|IDBG-80216|ENSG00000231852|1589|;
lipid binding	GO:0008289	molecular function	9606	1	149	0.633985	0.651427	PTEN;	PTEN|IDBG-81409|ENSG00000171862|5728|;
membrane organization	GO:0061024	biological process	9606	1	152	0.641347	0.65857	ACTB;	ACTB|IDBG-7590|ENSG00000075624|60|;
G1/S transition of mitotic cell cycle	GO:0000082	biological process	9606	1	153	0.643768	0.660634	POLE;	POLE|IDBG-65706|ENSG00000177084|5426|;
response to lipopolysaccharide	GO:0032496	biological process	9606	1	154	0.646173	0.662678	NOTCH1;	NOTCH1|IDBG-92445|ENSG00000148400|4851|;
actin binding	GO:0003779	molecular function	9606	2	329	0.649738	0.665909	SSH2; WHAMM;	SSH2|IDBG-38695|ENSG00000141298|85464|; WHAMM|IDBG-26810|ENSG00000156232|123720|;
basolateral plasma membrane	GO:0016323	cellular component	9606	1	156	0.650935	0.666285	CTNNB1;	CTNNB1|IDBG-27347|ENSG00000168036|1499|;
iron ion binding	GO:0005506	molecular function	9606	1	156	0.650935	0.666285	CYP21A2;	CYP21A2|IDBG-80216|ENSG00000231852|1589|;
growth factor activity	GO:0008083	molecular function	9606	1	162	0.664841	0.680086	JAG1;	JAG1|IDBG-54207|ENSG00000101384|182|;
early endosome	GO:0005769	cellular component	9606	1	163	0.667105	0.681967	RABGAP1L;	RABGAP1L|IDBG-104931|ENSG00000152061|9910|;
transmembrane signaling receptor activity	GO:0004888	molecular function	9606	1	166	0.673806	0.688379	NGFR;	NGFR|IDBG-57653|ENSG00000064300|4804|;
endosome membrane	GO:0010008	cellular component	9606	1	167	0.676009	0.689753	TAB2;	TAB2|IDBG-97690|ENSG00000055208|23118|;
protein homooligomerization	GO:0051260	biological process	9606	1	167	0.676009	0.689753	ITPR3;	ITPR3|IDBG-82972|ENSG00000096433|3710|;
structural constituent of ribosome	GO:0003735	molecular function	9606	1	169	0.680373	0.693764	RPL5;	RPL5|IDBG-100292|ENSG00000122406|6083,6125|;
endoplasmic reticulum lumen	GO:0005788	cellular component	9606	1	172	0.686808	0.699882	GANAB;	GANAB|IDBG-51371|ENSG00000089597|23193|;
ribosome	GO:0005840	cellular component	9606	1	178	0.699296	0.712156	RPL5;	RPL5|IDBG-100292|ENSG00000122406|6083,6125|;
cellular protein metabolic process	GO:0044267	biological process	9606	3	538	0.702759	0.715229	ACTB; GANAB; RPL5;	ACTB|IDBG-7590|ENSG00000075624|60|; GANAB|IDBG-51371|ENSG00000089597|23193|; RPL5|IDBG-100292|ENSG00000122406|6083,6125|;
magnesium ion binding	GO:0000287	molecular function	9606	1	188	0.719021	0.731316	PTEN;	PTEN|IDBG-81409|ENSG00000171862|5728|;
post-translational protein modification	GO:0043687	biological process	9606	1	197	0.735673	0.747779	GANAB;	GANAB|IDBG-51371|ENSG00000089597|23193|;
lipid metabolic process	GO:0006629	biological process	9606	1	198	0.737461	0.749123	PTPN11;	PTPN11|IDBG-58105|ENSG00000179295|5781|;
lysosome	GO:0005764	cellular component	9606	1	207	0.753028	0.764452	USP4;	USP4|IDBG-34595|ENSG00000114316|102724426,7375|;
carbohydrate metabolic process	GO:0005975	biological process	9606	2	402	0.754214	0.765172	GANAB; PYGL;	GANAB|IDBG-51371|ENSG00000089597|23193|; PYGL|IDBG-6391|ENSG00000100504|5836|;
intracellular membrane-bounded organelle	GO:0043231	cellular component	9606	2	411	0.765058	0.775684	SCAP; TSC1;	SCAP|IDBG-31555|ENSG00000114650|22937|; TSC1|IDBG-90470|ENSG00000165699|7248|;
cell cycle	GO:0007049	biological process	9606	1	217	0.769253	0.779445	LZTS1;	LZTS1|IDBG-9778|ENSG00000061337|11178|;
vesicle-mediated transport	GO:0016192	biological process	9606	1	218	0.770816	0.780536	LAMB1;	LAMB1|IDBG-35838|ENSG00000091136|3912|;
catalytic activity	GO:0003824	molecular function	9606	3	604	0.774078	0.783345	CAD; GANAB; PCNXL2;	CAD|IDBG-37744|ENSG00000084774|790|; GANAB|IDBG-51371|ENSG00000089597|23193|; PCNXL2|IDBG-107473|ENSG00000135749|80003|;
mRNA metabolic process	GO:0016071	biological process	9606	1	228	0.785881	0.794789	RPL5;	RPL5|IDBG-100292|ENSG00000122406|6083,6125|;
G-protein coupled receptor signaling pathway	GO:0007186	biological process	9606	5	979	0.790826	0.799287	AKAP12; GPR20; GPRC5C; IGF2R; ITPR3;	AKAP12|IDBG-97940|ENSG00000131016|9590|; GPR20|IDBG-37422|ENSG00000204882|2843|; GPRC5C|IDBG-67203|ENSG00000170412|55890|; IGF2R|IDBG-98588|ENSG00000197081|3482|; ITPR3|IDBG-82972|ENSG00000096433|3710|;
cell surface receptor signaling pathway	GO:0007166	biological process	9606	1	238	0.799962	0.808012	CABIN1;	CABIN1|IDBG-2725|ENSG00000099991|23523|;
apical plasma membrane	GO:0016324	cellular component	9606	1	243	0.806654	0.81426	LZTS1;	LZTS1|IDBG-9778|ENSG00000061337|11178|;
cell-cell signaling	GO:0007267	biological process	9606	1	244	0.807966	0.815071	TBX5;	TBX5|IDBG-58949|ENSG00000089225|6910|;
mitochondrial matrix	GO:0005759	cellular component	9606	1	247	0.811848	0.818473	DGUOK;	DGUOK|IDBG-56773|ENSG00000114956|1716|;
transporter activity	GO:0005215	molecular function	9606	1	252	0.818146	0.824305	IGF2R;	IGF2R|IDBG-98588|ENSG00000197081|3482|;
metabolic process	GO:0008152	biological process	9606	6	1195	0.818774	0.824421	CAD; CHD4; DDX10; DDX3X; KIF15; ZDHHC18;	CAD|IDBG-37744|ENSG00000084774|790|; CHD4|IDBG-14532|ENSG00000111642|1108|; DDX10|IDBG-70535|ENSG00000178105|1662|; DDX3X|IDBG-229341|ENSG00000215301|1654|; KIF15|IDBG-29195|ENSG00000163808|56992|; ZDHHC18|IDBG-94729|ENSG00000204160|84243|;
translation	GO:0006412	biological process	9606	1	274	0.843461	0.848746	RPL5;	RPL5|IDBG-100292|ENSG00000122406|6083,6125|;
oxidation-reduction process	GO:0055114	biological process	9606	3	693	0.847619	0.852396	CYP21A2; KDM5A; RETSAT;	CYP21A2|IDBG-80216|ENSG00000231852|1589|; KDM5A|IDBG-11318|ENSG00000073614|5927|; RETSAT|IDBG-58969|ENSG00000042445|54884|;
integral component of membrane	GO:0016021	cellular component	9606	25	4468	0.873609	0.877983	AQPEP; C11orf9; CACNA1A; CACNA1C; CPD; CRIM1; DSCAML1; EEPD1; GPR20; GPRC5C; HEPACAM; IGF2R; JAG1; NOMO1; NOTCH1; NOTCH2; ODZ4; PCNXL2; RYR3; SCAP; SLC6A9; SPG7; UBR3; UBR4; ZDHHC18;	AQPEP|IDBG-37994|ENSG00000172901|206338|; C11orf9|IDBG-50293|ENSG00000124920|745|; CACNA1A|IDBG-31996|ENSG00000141837|100507353,773|; CACNA1C|IDBG-12068|ENSG00000151067|775|; CPD|IDBG-38962|ENSG00000108582|1362|; CRIM1|IDBG-44114|ENSG00000150938|101929500,51232|; DSCAML1|IDBG-73268|ENSG00000177103|57453|; EEPD1|IDBG-12500|ENSG00000122547|80820|; GPR20|IDBG-37422|ENSG00000204882|2843|; GPRC5C|IDBG…
oxidoreductase activity	GO:0016491	molecular function	9606	1	316	0.882477	0.88634	RETSAT;	RETSAT|IDBG-58969|ENSG00000042445|54884|;
intracellular protein transport	GO:0006886	biological process	9606	1	333	0.895371	0.898167	NGFR;	NGFR|IDBG-57653|ENSG00000064300|4804|;
receptor binding	GO:0005102	molecular function	9606	1	333	0.895371	0.898167	CCDC129;	CCDC129|IDBG-11536|ENSG00000180347|223075|;
immune response	GO:0006955	biological process	9606	1	367	0.917097	0.919387	NOTCH1;	NOTCH1|IDBG-92445|ENSG00000148400|4851|;
G-protein coupled receptor activity	GO:0004930	molecular function	9606	3	826	0.918922	0.920642	GPR20; GPRC5C; IGF2R;	GPR20|IDBG-37422|ENSG00000204882|2843|; GPRC5C|IDBG-67203|ENSG00000170412|55890|; IGF2R|IDBG-98588|ENSG00000197081|3482|;
biological_process	GO:0008150	biological process	9606	2	635	0.929197	0.930356	MKRN2; NOMO1;	MKRN2|IDBG-19181|ENSG00000075975|23609|; NOMO1|IDBG-15589|ENSG00000103512|102723728,23420|;
molecular_function	GO:0003674	molecular function	9606	2	724	0.957395	0.957991	MIR4720; NOMO1;	MIR4720|IDBG-719850|ENSG00000261609|8139|; NOMO1|IDBG-15589|ENSG00000103512|102723728,23420|;
cellular_component	GO:0005575	cellular component	9606	1	491	0.964654	0.964654	NOMO1;	NOMO1|IDBG-15589|ENSG00000103512|102723728,23420|;

## Sheet: S7
Table S7. InnateDB pathway analysis among 36 genes in controls
Pathway Name	Pathway Id	Source Name	Organism	Pathway uploaded gene count	Genes in InnateDB for this entity	Pathway p-value	Pathway p-value (corrected)	Gene Symbols	Genes (Symbol|IDBG-ID|Ensembl|Entrez|Fold Change|P-Value)
Translocation of GLUT4 to the plasma membrane	13827	REACTOME	9606	2	77	0.0033125	0.01325	MYO1C; RALGAPA2;	MYO1C|IDBG-14745|ENSG00000197879|4641|; RALGAPA2|IDBG-58682|ENSG00000188559|57186|;
Cell adhesion molecules (CAMs)	440	KEGG	9606	2	144	0.0111793	0.0223586	PTPRF; WWC2;	PTPRF|IDBG-97490|ENSG00000142949|5792|; WWC2|IDBG-45849|ENSG00000151718|53842,80014|;
Adherens junction	505	KEGG	9606	2	73	0.00298256	0.0238605	PTPRF; PTPRJ;	PTPRF|IDBG-97490|ENSG00000142949|5792|; PTPRJ|IDBG-44058|ENSG00000149177|5795|;
Tight junction	522	KEGG	9606	2	135	0.0098762	0.0263365	EPB41L3; WWC2;	EPB41L3|IDBG-527|ENSG00000082397|23136|; WWC2|IDBG-45849|ENSG00000151718|53842,80014|;
Membrane Trafficking	19875	REACTOME	9606	2	207	0.0222589	0.0356143	MYO1C; RALGAPA2;	MYO1C|IDBG-14745|ENSG00000197879|4641|; RALGAPA2|IDBG-58682|ENSG00000188559|57186|;
Metabolism of lipids and lipoproteins	16920	REACTOME	9606	2	554	0.128872	0.171829	CERS4; LPCAT3;	CERS4|IDBG-24521|ENSG00000090661|79603|; LPCAT3|IDBG-15806|ENSG00000111684|10162|;
[truncated: 2 more rows]

## Sheet: S8
Table S8. IPA top diseases and functions among 127 genes in cases
Categories	Diseases or Functions Annotation	p-Value	Molecules	# Molecules
[truncated: 500 more rows]

## Sheet: S9a
Table S9a. IPA Networks among 127 genes in cases
[truncated: 16 more rows]

[truncated: 1 more sheets: S9b]
