# Supplementary material for: De novo variants in exomes of congenital heart disease patients identify risk genes and pathways
Source: Genome Med. 2020 Jan 15;12:9. doi: 10.1186/s13073-019-0709-8 (PMC6961332; doi:10.1186/s13073-019-0709-8)
Supplement: Supplementary file 4 — Additional file 4: Enrichment analyses in validation set: Table S10. De novo mutations in the filtered validation dataset, Table S11. IPA canonical pathways among 30 genes in validation dataset, Table S12. InnateDB pathway analysis among 30 genes in validation dataset, Table S13. InnateDB GO analysis among 30 genes in validation dataset, Table S14a. IPA Networks among 30 genes in validation dataset, Table S14b. NetworkAnalyst PPI Network among 30 genes in validation dataset, Table S15. InnateDB GO analysis among 30 random genes from unfiltered validation dataset. [file 13073_2019_709_MOESM4_ESM.xlsx]

## Sheet: S10
Table S10. De novo mutations in the filtered validation dataset
CHROM	POS	REF	ALT	Gene	Variant_Class	Blinded ID	EM	NDD	CADD_Score	MSC (CADD)	GDI_Phred	GDI_Prediction	#_mutations
1	1737951	C	T	GNB1	mis	1-15839	No	Unknown	34		0.01624	Low	2
1	1747220	C	T	GNB1	mis	1-12251	Yes	Yes	34		0.01624	Low	2
1	152086554	CA	C	TCHH	frameshift	1-15344	Unknown	No	28.7	10.573	7.32616	Medium	2
1	153912955	G	A	DENND4B	mis	1-13312	No	Unknown	33	11.204	9.11113	Medium	2
1	186301443	G	A	TPR	mis	1-04957	No	No	28.3	11.571	8.26984	Medium	2
1	237947166	A	G	RYR2	misD	1-14746	No	No	25.4	19.69	6.99815	Medium	2
2	39239460	T	A	SOS1	mis	1-07390	Unknown	Unknown	31	11.55	2.24216	Medium	2
2	39283887	C	T	SOS1	mis	1-14792	No	Unknown	30	11.55	2.24216	Medium	2
3	124431787	G	A	KALRN	mis	1-12003	Yes	Unknown	34	12.17	5.78506	Medium	2
3	124438004	A	C	KALRN	mis	1-11005	Unknown	Unknown	26.5	12.17	5.78506	Medium	2
5	71752388	C	T	ZNF366	mis	1-03375	No	Unknown	35	10.573	6.4316	Medium	2
5	180047673	C	T	FLT4	misD	1-14848	Unknown	No	26.5	23.5	5.65903	Medium	3
5	180056757	C	G	FLT4	misD	1-11668	No	No	25.4	23.5	5.65903	Medium	3
5	180057561	C	T	FLT4	mis	1-09387	No	No	28.9	23.5	5.65903	Medium	3
7	81637003	TTG	T	CACNA2D1	frameshift	1-15137	Yes	Unknown	35	22.9	2.54775	Medium	2
7	81978933	T	C	CACNA2D1	mis	1-08460	No	Unknown	24.6	22.9	2.54775	Medium	2
8	11607746	G	T	GATA4	splice	1-15812	Unknown	No	23.2	0.514	4.40311	Medium	2
8	61735186	A	G	CHD7	misD	1-03912	Yes	Yes	25	12.29	4.76744	Medium	3
8	61754404	A	G	CHD7	splice	1-03954	Yes	Yes	17.84	12.29	4.76744	Medium	3
8	61757601	C	T	CHD7	non	1-06883	Yes	Unknown	42	12.29	4.76744	Medium	3
10	43614996	G	A	RET	misD	1-16957	No	No	26.7	0.616	6.47477	Medium	2
10	43623679	C	G	RET	mis	1-10477	Yes	No	23.4	0.616	6.47477	Medium	2
11	120345328	T	G	ARHGEF12	mis	1-04421	Yes	Yes	28.6	10.573	5.41202	Medium	2
11	120346118	G	A	ARHGEF12	mis	1-12827	No	Unknown	13.98	10.573	5.41202	Medium	2
12	46245985	G	T	ARID2	mis	1-14733	Unknown	No	25.5	10.573	3.79954	Medium	2
14	104624171	C	T	KIF26A	mis	9504000014-0	Unknown	Unknown	17.12	8.931	5.54132	Medium	3
14	104639527	C	A	KIF26A	mis	1-15111	Yes	Unknown	15.18	8.931	5.54132	Medium	3
14	104643222	C	T	KIF26A	mis	1-13533	No	Unknown	16.37	8.931	5.54132	Medium	3
15	28359812	G	A	HERC2	mis	1-14075	No	Unknown	22.9	11.422	8.56756	Medium	2
15	42136765	G	A	JMJD7-PLA2G4B,PLA2G4B	mis	1-03375	No	Unknown	26.4		6.36378	Medium	2
15	42137485	A	C	JMJD7-PLA2G4B,PLA2G4B	mis	1-01074	No	No	27.2		6.60084	Medium	2
15	89056250	C	T	DET1	misD	1-14662	No	Yes	29.8	11.799	1.61506	Medium	2
15	89074284	T	G	DET1	misD	1-01545	Yes	Yes	25.6	11.799	1.61506	Medium	2
16	1397808	C	T	BAIAP3	mis	1-16137	No	No	32	8.931	5.32413	Medium	2
16	1398019	G	A	BAIAP3	splice	1-14534	Yes	Unknown	23.2	8.931	5.32413	Medium	2
16	1702559	TGAA	T	CRAMP1	inframeindel	1-14770	Unknown	No	24.2	8.931			3
16	1705878	CG	C	CRAMP1	frameshift	1-14679	Unknown	No	29.7	8.931			3
16	1706622	G	A	CRAMP1	mis	1-15838	Yes	Yes	13.16	8.931			3
16	2814832	C	A	SRRM2	mis	1-14588	Unknown	No	15.34	10.573	8.8156	Medium	2
16	2815295	C	T	SRRM2	mis	1-11239	No	Unknown	12.36	10.573	8.8156	Medium	2
16	3778821	G	T	CREBBP	non	1-09585	Yes	Unknown	50	13.19	3.97008	Medium	2
16	3820792	G	A	CREBBP	non	1-07406	No	Unknown	37	13.19	3.97008	Medium	2
16	86601440	C	T	FOXC2	misD	1-06717	No	No	34	13.98	1.40445	Medium	2
16	86601914	GC	G	FOXC2	frameshift	1-16411	Yes	No	23.4	13.98	1.40445	Medium	2
17	4541966	C	T	ALOX15	mis	1-10455	No	Unknown	20.8	8.931	4.61057	Medium	2
18	19345796	G	A	MIB1	non	1-13991	No	No	38	10.05	1.40814	Medium	2
18	19426978	A	G	MIB1	mis	1-06912	No	No	18.28	10.05	1.40814	Medium	2
19	16436682	C	T	KLF2	mis	1-09656	No	No	23.4	19.748	0.59498	Medium	2
19	16437665	A	G	KLF2	splice	1-06313	No	Unknown	24	19.748	0.59498	Medium	2
19	38949791	G	A	RYR1	mis	1-04442	No	Unknown	24.7	9.701	8.51518	Medium	2
20	61943033	T	A	COL20A1	non	1-08922	Yes	No	28.6	8.931	6.25837	Medium	2
20	61948007	C	A	COL20A1	mis	1-03882	No	No	24.8	8.931	6.25837	Medium	2
22	28410363	G	A	TTC28	misD	1-05293	No	Unknown	33	11.066	5.52148	Medium	2
22	28503785	G	A	TTC28	mis	1-02628	No	Unknown	26.8	11.066	5.52148	Medium	2

## Sheet: S11
Table S11. IPA canonical pathways among 30 genes in validation dataset
Ingenuity Canonical Pathways	-log(B-H p-value)	Ratio	Molecules
Opioid Signaling Pathway	6.04	0.024	CACNA2D1,CREBBP,GNB1,RYR1,RYR2,SOS1
Gαs Signaling	4.89	0.0374	CREBBP,GNB1,RYR1,RYR2
Phospholipase C Signaling	4.64	0.0195	ARHGEF12,CREBBP,GNB1,JMJD7-PLA2G4B,SOS1
nNOS Signaling in Skeletal Muscle Cells	4.64	0.0732	CACNA2D1,RYR1,RYR2
GNRH Signaling	4.08	0.0231	CACNA2D1,CREBBP,GNB1,SOS1
Netrin Signaling	4.03	0.0462	CACNA2D1,RYR1,RYR2
Ephrin Receptor Signaling	4.01	0.0222	CREBBP,GNB1,KALRN,SOS1
Calcium Signaling	3.79	0.0194	CACNA2D1,CREBBP,RYR1,RYR2
CREB Signaling in Neurons	3.77	0.0192	CACNA2D1,CREBBP,GNB1,SOS1
Thrombin Signaling	3.76	0.0191	ARHGEF12,GATA4,GNB1,SOS1
Role of NFAT in Cardiac Hypertrophy	3.71	0.0186	CACNA2D1,GATA4,GNB1,SOS1
VEGF Family Ligand-Receptor Interactions	3.69	0.0353	FLT4,JMJD7-PLA2G4B,SOS1
Cardiac Hypertrophy Signaling	3.52	0.0166	CREBBP,GATA4,GNB1,SOS1
Axonal Guidance Signaling	3.34	0.0103	ARHGEF12,GNB1,HERC2,KALRN,SOS1
G Beta Gamma Signaling	3.23	0.0246	CACNA2D1,GNB1,SOS1
Synaptogenesis Signaling Pathway	3.1	0.0128	CACNA2D1,CREBBP,KALRN,SOS1
Androgen Signaling	3.09	0.0221	CACNA2D1,CREBBP,GNB1
RhoGDI Signaling	2.74	0.0167	ARHGEF12,CREBBP,GNB1
Role of NFAT in Regulation of the Immune Response	2.73	0.0165	GATA4,GNB1,SOS1
Protein Kinase A Signaling	2.71	0.01	CREBBP,GNB1,RYR1,RYR2
Synaptic Long Term Depression	2.69	0.016	CACNA2D1,RYR1,RYR2
ERK/MAPK Signaling	2.65	0.0155	CREBBP,JMJD7-PLA2G4B,SOS1
Breast Cancer Regulation by Stathmin1	2.6	0.0149	ARHGEF12,GNB1,SOS1
Huntington's Disease Signaling	2.4	0.0126	CREBBP,GNB1,SOS1
Cardiac Hypertrophy Signaling (Enhanced)	2.4	0.00821	GATA4,GNB1,RYR1,RYR2
Ephrin B Signaling	2.37	0.0278	GNB1,KALRN
FcγRIIB Signaling in B Lymphocytes	2.32	0.0263	CACNA2D1,SOS1
GDNF Family Ligand-Receptor Interactions	2.31	0.026	RET,SOS1
Neurotrophin/TRK Signaling	2.31	0.026	CREBBP,SOS1
Renal Cell Carcinoma Signaling	2.27	0.0247	CREBBP,SOS1
Prolactin Signaling	2.26	0.0244	CREBBP,SOS1
FLT3 Signaling in Hematopoietic Progenitor Cells	2.24	0.0238	CREBBP,SOS1
FGF Signaling	2.23	0.0235	CREBBP,SOS1
BMP signaling pathway	2.23	0.0235	CREBBP,SOS1
Prostate Cancer Signaling	2.16	0.0217	CREBBP,SOS1
CCR5 Signaling in Macrophages	2.14	0.0213	CACNA2D1,GNB1
Melanocyte Development and Pigmentation Signaling	2.14	0.0211	CREBBP,SOS1
TGF-β Signaling	2.13	0.0208	CREBBP,SOS1
ATM Signaling	2.12	0.0206	CREBBP,HERC2
Nitric Oxide Signaling in the Cardiovascular System	2.09	0.02	FLT4,RYR2
VEGF Signaling	2.08	0.0198	FLT4,SOS1
SAPK/JNK Signaling	2.07	0.0194	GNB1,SOS1
Mouse Embryonic Stem Cell Pluripotency	2.06	0.0192	CREBBP,SOS1
PPAR Signaling	2.06	0.0192	CREBBP,SOS1
Glucocorticoid Receptor Signaling	1.98	0.0089	ARID2,CREBBP,SOS1
NGF Signaling	1.97	0.0174	CREBBP,SOS1
Endocannabinoid Developing Neuron Pathway	1.97	0.0172	CREBBP,GNB1
Fc Epsilon RI Signaling	1.95	0.0169	JMJD7-PLA2G4B,SOS1
p38 MAPK Signaling	1.95	0.0169	CREBBP,JMJD7-PLA2G4B
Role of NANOG in Mammalian Embryonic Stem Cell Pluripotency	1.94	0.0167	GATA4,SOS1
IL-15 Production	1.94	0.0165	FLT4,RET
CCR3 Signaling in Eosinophils	1.91	0.016	GNB1,JMJD7-PLA2G4B
Gαi Signaling	1.91	0.016	GNB1,SOS1
PTEN Signaling	1.9	0.0159	FLT4,SOS1
P2Y Purigenic Receptor Signaling Pathway	1.89	0.0156	CREBBP,GNB1
Endocannabinoid Neuronal Synapse Pathway	1.89	0.0156	CACNA2D1,GNB1
Embryonic Stem Cell Differentiation into Cardiac Lineages	1.87	0.1	GATA4
Estrogen Receptor Signaling	1.83	0.0146	CREBBP,SOS1
Hereditary Breast Cancer Signaling	1.81	0.0143	ARID2,CREBBP
Cardiac β-adrenergic Signaling	1.81	0.0143	GNB1,RYR2
Molecular Mechanisms of Cancer	1.8	0.00765	ARHGEF12,CREBBP,SOS1
Corticotropin Releasing Hormone Signaling	1.79	0.0138	CACNA2D1,CREBBP
Gustation Pathway	1.74	0.0131	CACNA2D1,GNB1
PKCθ Signaling in T Lymphocytes	1.73	0.0128	CACNA2D1,SOS1
NF-κB Signaling	1.61	0.0111	CREBBP,FLT4
Hepatic Fibrosis / Hepatic Stellate Cell Activation	1.58	0.0108	COL20A1,FLT4
B Cell Receptor Signaling	1.58	0.0108	CREBBP,SOS1
Cardiomyocyte Differentiation via BMP Receptors	1.57	0.05	GATA4
Granzyme A Signaling	1.57	0.05	CREBBP
PPARα/RXRα Activation	1.57	0.0105	CREBBP,SOS1
RAR Activation	1.55	0.0103	ARID2,CREBBP
Regulation of the Epithelial-Mesenchymal Transition Pathway	1.55	0.0103	FOXC2,SOS1
IL-8 Signaling	1.52	0.01	FLT4,GNB1
AMPK Signaling	1.47	0.00939	ARID2,CREBBP
Actin Cytoskeleton Signaling	1.45	0.00909	ARHGEF12,SOS1
Sperm Motility	1.44	0.00905	FLT4,RET
G Protein Signaling Mediated by Tubby	1.39	0.0323	GNB1
Signaling by Rho Family GTPases	1.37	0.0082	ARHGEF12,GNB1
Circadian Rhythm Signaling	1.36	0.0303	CREBBP
MIF-mediated Glucocorticoid Regulation	1.35	0.0294	JMJD7-PLA2G4B
Colorectal Cancer Metastasis Signaling	1.34	0.00787	GNB1,SOS1
Docosahexaenoic Acid (DHA) Signaling	1.29	0.0256	ALOX15
G-Protein Coupled Receptor Signaling	1.28	0.00735	CREBBP,SOS1
MIF Regulation of Innate Immunity	1.26	0.0238	JMJD7-PLA2G4B
Oncostatin M Signaling	1.25	0.0233	SOS1
Role of RIG1-like Receptors in Antiviral Innate Immunity	1.24	0.0227	CREBBP
Role of IL-17F in Allergic Inflammatory Airway Diseases	1.23	0.0222	CREBBP
iNOS Signaling	1.23	0.0222	CREBBP
PFKFB4 Signaling Pathway	1.22	0.0217	CREBBP
Neuroinflammation Signaling Pathway	1.2	0.00664	CREBBP,JMJD7-PLA2G4B
Thyroid Cancer Signaling	1.18	0.0196	RET
Phototransduction Pathway	1.16	0.0189	GNB1
Lymphotoxin β Receptor Signaling	1.15	0.0185	CREBBP
Transcriptional Regulatory Network in Embryonic Stem Cells	1.15	0.0185	GATA4
EGF Signaling	1.14	0.0179	SOS1
Glutamate Receptor Signaling	1.13	0.0175	GNB1
Systemic Lupus Erythematosus In T Cell Signaling Pathway	1.12	0.00597	CREBBP,SOS1
Semaphorin Signaling in Neurons	1.11	0.0167	ARHGEF12
CNTF Signaling	1.1	0.0164	SOS1
Endometrial Cancer Signaling	1.1	0.0164	SOS1
Wnt/Ca+ pathway	1.09	0.0161	CREBBP
IL-2 Signaling	1.09	0.0161	SOS1
Activation of IRF by Cytosolic Pattern Recognition Receptors	1.09	0.0159	CREBBP
Thrombopoietin Signaling	1.08	0.0156	SOS1
Eicosanoid Signaling	1.08	0.0156	ALOX15
Myc Mediated Apoptosis Signaling	1.07	0.0152	SOS1
ErbB2-ErbB3 Signaling	1.07	0.0152	SOS1
ErbB4 Signaling	1.05	0.0145	SOS1
GM-CSF Signaling	1.04	0.0141	SOS1
ERK5 Signaling	1.03	0.0139	CREBBP
Actin Nucleation by ARP-WASP Complex	1.03	0.0139	SOS1
Non-Small Cell Lung Cancer Signaling	1.02	0.0135	SOS1
Hypoxia Signaling in the Cardiovascular System	1.02	0.0135	CREBBP
Estrogen-Dependent Breast Cancer Signaling	1.01	0.0133	CREBBP
Angiopoietin Signaling	1.01	0.0132	SOS1
Erythropoietin Signaling	1	0.013	SOS1
Antiproliferative Role of Somatostatin Receptor 2	1	0.0128	GNB1
Reelin Signaling in Neurons	0.991	0.0127	ARHGEF12
IL-7 Signaling Pathway	0.991	0.0127	SOS1
Role of BRCA1 in DNA Damage Response	0.987	0.0125	ARID2
IL-3 Signaling	0.987	0.0125	SOS1
JAK/Stat Signaling	0.983	0.0123	SOS1
HER-2 Signaling in Breast Cancer	0.963	0.0118	SOS1
IL-4 Signaling	0.959	0.0116	SOS1
PDGF Signaling	0.955	0.0115	SOS1
Regulation of IL-2 Expression in Activated and Anergic T Lymphocytes	0.943	0.0112	SOS1
Acute Myeloid Leukemia Signaling	0.939	0.0111	SOS1
IL-1 Signaling	0.936	0.011	GNB1
Factors Promoting Cardiogenesis in Vertebrates	0.924	0.0108	GATA4
α-Adrenergic Signaling	0.917	0.0105	GNB1
ErbB Signaling	0.917	0.0105	SOS1
GABA Receptor Signaling	0.917	0.0105	CACNA2D1
Neuregulin Signaling	0.914	0.0104	SOS1
FAK Signaling	0.914	0.0104	SOS1
PAK Signaling	0.903	0.0102	SOS1
Sumoylation Pathway	0.883	0.00971	CREBBP
Chronic Myeloid Leukemia Signaling	0.879	0.00962	SOS1
IGF-1 Signaling	0.876	0.00952	SOS1
T Cell Receptor Signaling	0.873	0.00943	SOS1
Telomerase Signaling	0.866	0.00926	SOS1
Paxillin Signaling	0.857	0.00909	SOS1
Glioma Signaling	0.854	0.00901	SOS1
HGF Signaling	0.851	0.00893	SOS1
GPCR-Mediated Nutrient Sensing in Enteroendocrine Cells	0.851	0.00893	CACNA2D1
HIF1α Signaling	0.845	0.00877	CREBBP
Apelin Endothelial Signaling Pathway	0.836	0.00862	KLF2
fMLP Signaling in Neutrophils	0.833	0.00855	GNB1
Renin-Angiotensin Signaling	0.827	0.0084	SOS1
Cholecystokinin/Gastrin-mediated Signaling	0.827	0.0084	SOS1
Natural Killer Cell Signaling	0.824	0.00833	SOS1
GP6 Signaling Pathway	0.824	0.00833	COL20A1
RhoA Signaling	0.812	0.00813	ARHGEF12
Atherosclerosis Signaling	0.81	0.00806	ALOX15
FXR/RXR Activation	0.804	0.00794	CREBBP
IL-6 Signaling	0.804	0.00794	SOS1
Synaptic Long Term Potentiation	0.793	0.00775	CREBBP
p70S6K Signaling	0.79	0.00769	SOS1
PI3K/AKT Signaling	0.785	0.00758	SOS1
IL-12 Signaling and Production in Macrophages	0.783	0.00752	ALOX15
Adipogenesis pathway	0.78	0.00746	FOXC2
STAT3 Pathway	0.775	0.00741	FLT4
Insulin Receptor Signaling	0.762	0.00714	SOS1
Type II Diabetes Mellitus Signaling	0.752	0.00699	CACNA2D1
Endocannabinoid Cancer Inhibition Pathway	0.75	0.00694	CREBBP
Relaxin Signaling	0.735	0.00667	GNB1
Regulation of eIF4 and p70S6K Signaling	0.714	0.00633	SOS1
Gαq Signaling	0.714	0.00633	GNB1
Aldosterone Signaling in Epithelial Cells	0.712	0.00629	SOS1
eNOS Signaling	0.708	0.00625	FLT4
Dopamine-DARPP32 Feedback in cAMP Signaling	0.701	0.00613	CREBBP
Tec Kinase Signaling	0.697	0.00606	GNB1
Glioblastoma Multiforme Signaling	0.695	0.00602	SOS1
CXCR4 Signaling	0.69	0.00595	GNB1
Wnt/β-catenin Signaling	0.678	0.00578	CREBBP
Acute Phase Response Signaling	0.666	0.00559	SOS1
Dendritic Cell Maturation	0.656	0.00543	CREBBP
Endothelin-1 Signaling	0.648	0.00535	SOS1
Production of Nitric Oxide and Reactive Oxygen Species in Macrophages	0.644	0.00529	CREBBP
NRF2-mediated Oxidative Stress Response	0.64	0.00524	CREBBP
ILK Signaling	0.638	0.00521	CREBBP
Adrenomedullin signaling pathway	0.627	0.00505	SOS1
Gap Junction Signaling	0.625	0.00503	SOS1
Osteoarthritis Pathway	0.599	0.00469	CREBBP
Integrin Signaling	0.595	0.00465	SOS1
EIF2 Signaling	0.578	0.00444	SOS1
cAMP-mediated signaling	0.575	0.00441	CREBBP
Systemic Lupus Erythematosus Signaling	0.569	0.00433	SOS1
Xenobiotic Metabolism Signaling	0.488	0.00347	CREBBP
Role of Macrophages, Fibroblasts and Endothelial Cells in Rheumatoid Arthritis	0.458	0.00319	CREBBP

## Sheet: S12
Table S12. InnateDB pathway analysis among 30 genes in validation dataset
Pathway Name	Pathway Id	Source Name	Organism	Pathway uploaded gene count	Genes in InnateDB for this entity	Pathway p-value	Pathway p-value (corrected)	Gene Symbols	Genes (Symbol|IDBG-ID|Ensembl|Entrez|Fold Change|P-Value)
G alpha (12/13) signalling events	13223	REACTOME	9606	4	75	1.20389e-05	0.0010835	ARHGEF12; GNB1; KALRN; SOS1;	ARHGEF12|IDBG-74643|ENSG00000196914|23365|; GNB1|IDBG-85988|ENSG00000078369|2782|; KALRN|IDBG-53661|ENSG00000160145|8997|; SOS1|IDBG-47279|ENSG00000115904|6654|;
NRAGE signals death through JNK	13200	REACTOME	9606	3	44	8.19487e-05	0.00184385	ARHGEF12; KALRN; SOS1;	ARHGEF12|IDBG-74643|ENSG00000196914|23365|; KALRN|IDBG-53661|ENSG00000160145|8997|; SOS1|IDBG-47279|ENSG00000115904|6654|;
Nfat and hypertrophy of the heart	4058	PID BIOCARTA	9606	3	44	8.19487e-05	0.00184385	CREBBP; GATA4; SOS1;	CREBBP|IDBG-12340|ENSG00000005339|1387|; GATA4|IDBG-7434|ENSG00000136574|2626|; SOS1|IDBG-47279|ENSG00000115904|6654|;
Actions of nitric oxide in the heart	3993	PID BIOCARTA	9606	3	41	6.62072e-05	0.00297932	FLT4; GNB1; RYR2;	FLT4|IDBG-62355|ENSG00000037280|2324|; GNB1|IDBG-85988|ENSG00000078369|2782|; RYR2|IDBG-107649|ENSG00000198626|6262|;
Cell death signalling via NRAGE, NRIF and NADE	18983	REACTOME	9606	3	60	0.000207556	0.00373602	ARHGEF12; KALRN; SOS1;	ARHGEF12|IDBG-74643|ENSG00000196914|23365|; KALRN|IDBG-53661|ENSG00000160145|8997|; SOS1|IDBG-47279|ENSG00000115904|6654|;
p75 NTR receptor-mediated signalling	17826	REACTOME	9606	3	82	0.000522611	0.00783916	ARHGEF12; KALRN; SOS1;	ARHGEF12|IDBG-74643|ENSG00000196914|23365|; KALRN|IDBG-53661|ENSG00000160145|8997|; SOS1|IDBG-47279|ENSG00000115904|6654|;
VEGFR3 signaling in lymphatic endothelium	15180	PID NCI	9606	2	20	0.000686073	0.00882094	FLT4; SOS1;	FLT4|IDBG-62355|ENSG00000037280|2324|; SOS1|IDBG-47279|ENSG00000115904|6654|;
Factors involved in megakaryocyte development and platelet production	13101	REACTOME	9606	3	142	0.00255819	0.00959322	CREBBP; GATA4; KIF26A;	CREBBP|IDBG-12340|ENSG00000005339|1387|; GATA4|IDBG-7434|ENSG00000136574|2626|; KIF26A|IDBG-22450|ENSG00000066735|26153|;
Hemostasis	19856	REACTOME	9606	5	508	0.00251255	0.0098317	CREBBP; GATA4; GNB1; KIF26A; SOS1;	CREBBP|IDBG-12340|ENSG00000005339|1387|; GATA4|IDBG-7434|ENSG00000136574|2626|; GNB1|IDBG-85988|ENSG00000078369|2782|; KIF26A|IDBG-22450|ENSG00000066735|26153|; SOS1|IDBG-47279|ENSG00000115904|6654|;
Phospholipids as signalling intermediaries	3981	PID BIOCARTA	9606	2	32	0.00176592	0.00993328	GNB1; SOS1;	GNB1|IDBG-85988|ENSG00000078369|2782|; SOS1|IDBG-47279|ENSG00000115904|6654|;
Role of egf receptor transactivation by gpcrs in cardiac hypertrophy	3987	PID BIOCARTA	9606	2	32	0.00176592	0.00993328	GNB1; SOS1;	GNB1|IDBG-85988|ENSG00000078369|2782|; SOS1|IDBG-47279|ENSG00000115904|6654|;
Bioactive peptide induced signaling pathway	4135	PID BIOCARTA	9606	2	33	0.00187764	0.00994044	GNB1; SOS1;	GNB1|IDBG-85988|ENSG00000078369|2782|; SOS1|IDBG-47279|ENSG00000115904|6654|;
Rho GTPase cycle	13266	REACTOME	9606	3	120	0.00158059	0.010161	ARHGEF12; KALRN; SOS1;	ARHGEF12|IDBG-74643|ENSG00000196914|23365|; KALRN|IDBG-53661|ENSG00000160145|8997|; SOS1|IDBG-47279|ENSG00000115904|6654|;
Signaling by Rho GTPases	17273	REACTOME	9606	3	120	0.00158059	0.010161	ARHGEF12; KALRN; SOS1;	ARHGEF12|IDBG-74643|ENSG00000196914|23365|; KALRN|IDBG-53661|ENSG00000160145|8997|; SOS1|IDBG-47279|ENSG00000115904|6654|;
Activation of csk by camp-dependent protein kinase inhibits signaling through the t cell receptor	4160	PID BIOCARTA	9606	2	38	0.00248532	0.0101672	CREBBP; GNB1;	CREBBP|IDBG-12340|ENSG00000005339|1387|; GNB1|IDBG-85988|ENSG00000078369|2782|;
Regulation of RAC1 activity	14985	PID NCI	9606	2	38	0.00248532	0.0101672	KALRN; SOS1;	KALRN|IDBG-53661|ENSG00000160145|8997|; SOS1|IDBG-47279|ENSG00000115904|6654|;
Signaling events mediated by TCPTP	15420	PID NCI	9606	2	36	0.00223248	0.0105749	CREBBP; SOS1;	CREBBP|IDBG-12340|ENSG00000005339|1387|; SOS1|IDBG-47279|ENSG00000115904|6654|;
Signaling events regulated by Ret tyrosine kinase	15569	PID NCI	9606	2	36	0.00223248	0.0105749	RET; SOS1;	RET|IDBG-71064|ENSG00000165731|5979|; SOS1|IDBG-47279|ENSG00000115904|6654|;
Hedgehog signaling events mediated by Gli proteins	15614	PID NCI	9606	2	37	0.00235728	0.0106078	CREBBP; GNB1;	CREBBP|IDBG-12340|ENSG00000005339|1387|; GNB1|IDBG-85988|ENSG00000078369|2782|;
Plasma membrane estrogen receptor signaling	15557	PID NCI	9606	2	24	0.000991934	0.0111593	GNB1; SOS1;	GNB1|IDBG-85988|ENSG00000078369|2782|; SOS1|IDBG-47279|ENSG00000115904|6654|;
Notch-mediated HES/HEY network	15284	PID NCI	9606	2	43	0.00317368	0.0114253	CREBBP; GATA4;	CREBBP|IDBG-12340|ENSG00000005339|1387|; GATA4|IDBG-7434|ENSG00000136574|2626|;
Posttranslational regulation of adherens junction stability and dissassembly	15876	PID NCI	9606	2	45	0.00347129	0.011571	CREBBP; RET;	CREBBP|IDBG-12340|ENSG00000005339|1387|; RET|IDBG-71064|ENSG00000165731|5979|;
Vegf hypoxia and angiogenesis	3979	PID BIOCARTA	9606	2	30	0.00155238	0.0116429	FLT4; SOS1;	FLT4|IDBG-62355|ENSG00000037280|2324|; SOS1|IDBG-47279|ENSG00000115904|6654|;
Linoleic acid metabolism	539	KEGG	9606	2	29	0.0014506	0.0118685	ALOX15; JMJD7-PLA2G4B;	ALOX15|IDBG-19074|ENSG00000161905|246|; JMJD7-PLA2G4B|IDBG-7368|ENSG00000168970|100137049,8681|;
Thyroid cancer	500	KEGG	9606	2	29	0.0014506	0.0118685	RET; TPR;	RET|IDBG-71064|ENSG00000165731|5979|; TPR|IDBG-105409|ENSG00000047410|7175|;
Pathways in cancer	4397	KEGG	9606	4	329	0.00345147	0.0119474	CREBBP; RET; SOS1; TPR;	CREBBP|IDBG-12340|ENSG00000005339|1387|; RET|IDBG-71064|ENSG00000165731|5979|; SOS1|IDBG-47279|ENSG00000115904|6654|; TPR|IDBG-105409|ENSG00000047410|7175|;
YAP1- and WWTR1 (TAZ)-stimulated gene expression	13740	REACTOME	9606	2	28	0.00135214	0.0135214	CREBBP; GATA4;	CREBBP|IDBG-12340|ENSG00000005339|1387|; GATA4|IDBG-7434|ENSG00000136574|2626|;
Signaling events mediated by Stem cell factor receptor (c-Kit)	15404	PID NCI	9606	2	52	0.00461138	0.0148223	CREBBP; SOS1;	CREBBP|IDBG-12340|ENSG00000005339|1387|; SOS1|IDBG-47279|ENSG00000115904|6654|;
Transmembrane transport of small molecules	16726	REACTOME	9606	5	606	0.00538846	0.0156439	CREBBP; GNB1; RYR1; RYR2; TPR;	CREBBP|IDBG-12340|ENSG00000005339|1387|; GNB1|IDBG-85988|ENSG00000078369|2782|; RYR1|IDBG-48907|ENSG00000196218|6261|; RYR2|IDBG-107649|ENSG00000198626|6262|; TPR|IDBG-105409|ENSG00000047410|7175|;
Constitutive Signaling by NOTCH1 HD+PEST Domain Mutants	13720	REACTOME	9606	2	56	0.00533052	0.0159915	CREBBP; MIB1;	CREBBP|IDBG-12340|ENSG00000005339|1387|; MIB1|IDBG-1441|ENSG00000101752|57534|;
Constitutive Signaling by NOTCH1 PEST Domain Mutants	13718	REACTOME	9606	2	56	0.00533052	0.0159915	CREBBP; MIB1;	CREBBP|IDBG-12340|ENSG00000005339|1387|; MIB1|IDBG-1441|ENSG00000101752|57534|;
Long-term depression	555	KEGG	9606	2	60	0.00609795	0.0171505	JMJD7-PLA2G4B; RYR1;	JMJD7-PLA2G4B|IDBG-7368|ENSG00000168970|100137049,8681|; RYR1|IDBG-48907|ENSG00000196218|6261|;
FBXW7 Mutants and NOTCH1 in Cancer	17874	REACTOME	9606	2	70	0.0082231	0.0176209	CREBBP; MIB1;	CREBBP|IDBG-12340|ENSG00000005339|1387|; MIB1|IDBG-1441|ENSG00000101752|57534|;
Signaling by NOTCH1	19096	REACTOME	9606	2	70	0.0082231	0.0176209	CREBBP; MIB1;	CREBBP|IDBG-12340|ENSG00000005339|1387|; MIB1|IDBG-1441|ENSG00000101752|57534|;
Signaling by NOTCH1 HD Domain Mutants in Cancer	19129	REACTOME	9606	2	70	0.0082231	0.0176209	CREBBP; MIB1;	CREBBP|IDBG-12340|ENSG00000005339|1387|; MIB1|IDBG-1441|ENSG00000101752|57534|;
Signaling by NOTCH1 HD+PEST Domain Mutants in Cancer	18776	REACTOME	9606	2	70	0.0082231	0.0176209	CREBBP; MIB1;	CREBBP|IDBG-12340|ENSG00000005339|1387|; MIB1|IDBG-1441|ENSG00000101752|57534|;
Signaling by NOTCH1 PEST Domain Mutants in Cancer	18501	REACTOME	9606	2	70	0.0082231	0.0176209	CREBBP; MIB1;	CREBBP|IDBG-12340|ENSG00000005339|1387|; MIB1|IDBG-1441|ENSG00000101752|57534|;
Signaling by NOTCH1 in Cancer	17392	REACTOME	9606	2	70	0.0082231	0.0176209	CREBBP; MIB1;	CREBBP|IDBG-12340|ENSG00000005339|1387|; MIB1|IDBG-1441|ENSG00000101752|57534|;
Signaling by NOTCH1 t(7;9)(NOTCH1:M1580_K2555) Translocation Mutant	16917	REACTOME	9606	2	70	0.0082231	0.0176209	CREBBP; MIB1;	CREBBP|IDBG-12340|ENSG00000005339|1387|; MIB1|IDBG-1441|ENSG00000101752|57534|;
Fc epsilon RI signaling pathway	435	KEGG	9606	2	71	0.00845154	0.0176893	JMJD7-PLA2G4B; SOS1;	JMJD7-PLA2G4B|IDBG-7368|ENSG00000168970|100137049,8681|; SOS1|IDBG-47279|ENSG00000115904|6654|;
Arachidonic acid metabolism	418	KEGG	9606	2	63	0.00670478	0.0182858	ALOX15; JMJD7-PLA2G4B;	ALOX15|IDBG-19074|ENSG00000161905|246|; JMJD7-PLA2G4B|IDBG-7368|ENSG00000168970|100137049,8681|;
Arrhythmogenic right ventricular cardiomyopathy (ARVC)	4353	KEGG	9606	2	74	0.00915392	0.0183078	CACNA2D1; RYR2;	CACNA2D1|IDBG-24291|ENSG00000153956|781|; RYR2|IDBG-107649|ENSG00000198626|6262|;
IL4	15920	NETPATH	9606	2	74	0.00915392	0.0183078	CREBBP; SOS1;	CREBBP|IDBG-12340|ENSG00000005339|1387|; SOS1|IDBG-47279|ENSG00000115904|6654|;
Gastrin-CREB signalling pathway via PKC and MAPK	13219	REACTOME	9606	3	212	0.00785677	0.0202031	GNB1; KALRN; SOS1;	GNB1|IDBG-85988|ENSG00000078369|2782|; KALRN|IDBG-53661|ENSG00000160145|8997|; SOS1|IDBG-47279|ENSG00000115904|6654|;
Cardiac muscle contraction	4399	KEGG	9606	2	79	0.0103808	0.0203102	CACNA2D1; RYR2;	CACNA2D1|IDBG-24291|ENSG00000153956|781|; RYR2|IDBG-107649|ENSG00000198626|6262|;
Renal cell carcinoma	483	KEGG	9606	2	68	0.00777482	0.0205804	CREBBP; SOS1;	CREBBP|IDBG-12340|ENSG00000005339|1387|; SOS1|IDBG-47279|ENSG00000115904|6654|;
Hypertrophic cardiomyopathy (HCM)	4395	KEGG	9606	2	83	0.0114121	0.021853	CACNA2D1; RYR2;	CACNA2D1|IDBG-24291|ENSG00000153956|781|; RYR2|IDBG-107649|ENSG00000198626|6262|;
IL6	15922	NETPATH	9606	2	85	0.0119442	0.0223953	CREBBP; SOS1;	CREBBP|IDBG-12340|ENSG00000005339|1387|; SOS1|IDBG-47279|ENSG00000115904|6654|;
Dilated cardiomyopathy	5714	KEGG	9606	2	90	0.0133213	0.0235082	CACNA2D1; RYR2;	CACNA2D1|IDBG-24291|ENSG00000153956|781|; RYR2|IDBG-107649|ENSG00000198626|6262|;
Prostate cancer	544	KEGG	9606	2	90	0.0133213	0.0235082	CREBBP; SOS1;	CREBBP|IDBG-12340|ENSG00000005339|1387|; SOS1|IDBG-47279|ENSG00000115904|6654|;
GnRH signaling pathway	412	KEGG	9606	2	92	0.0138908	0.0240418	JMJD7-PLA2G4B; SOS1;	JMJD7-PLA2G4B|IDBG-7368|ENSG00000168970|100137049,8681|; SOS1|IDBG-47279|ENSG00000115904|6654|;
MAPK signaling pathway	487	KEGG	9606	3	257	0.013267	0.024368	CACNA2D1; JMJD7-PLA2G4B; SOS1;	CACNA2D1|IDBG-24291|ENSG00000153956|781|; JMJD7-PLA2G4B|IDBG-7368|ENSG00000168970|100137049,8681|; SOS1|IDBG-47279|ENSG00000115904|6654|;
Signalling by NGF	16818	REACTOME	9606	3	271	0.0152959	0.0254931	ARHGEF12; KALRN; SOS1;	ARHGEF12|IDBG-74643|ENSG00000196914|23365|; KALRN|IDBG-53661|ENSG00000160145|8997|; SOS1|IDBG-47279|ENSG00000115904|6654|;
Developmental Biology	16794	REACTOME	9606	4	502	0.015133	0.0256976	ARHGEF12; CREBBP; KALRN; SOS1;	ARHGEF12|IDBG-74643|ENSG00000196914|23365|; CREBBP|IDBG-12340|ENSG00000005339|1387|; KALRN|IDBG-53661|ENSG00000160145|8997|; SOS1|IDBG-47279|ENSG00000115904|6654|;
Stimuli-sensing channels	13099	REACTOME	9606	2	101	0.0165824	0.0271349	RYR1; RYR2;	RYR1|IDBG-48907|ENSG00000196218|6261|; RYR2|IDBG-107649|ENSG00000198626|6262|;
Immune System	18444	REACTOME	9606	6	1127	0.0179198	0.0282944	CREBBP; DET1; HERC2; KIF26A; SOS1; TPR;	CREBBP|IDBG-12340|ENSG00000005339|1387|; DET1|IDBG-28648|ENSG00000140543|55070|; HERC2|IDBG-4485|ENSG00000128731|101929047,101929832,8924|; KIF26A|IDBG-22450|ENSG00000066735|26153|; SOS1|IDBG-47279|ENSG00000115904|6654|; TPR|IDBG-105409|ENSG00000047410|7175|;
Prolactin	15931	NETPATH	9606	2	105	0.0178451	0.0286796	CREBBP; SOS1;	CREBBP|IDBG-12340|ENSG00000005339|1387|; SOS1|IDBG-47279|ENSG00000115904|6654|;
Signaling by NOTCH	18790	REACTOME	9606	2	109	0.0191477	0.0297119	CREBBP; MIB1;	CREBBP|IDBG-12340|ENSG00000005339|1387|; MIB1|IDBG-1441|ENSG00000101752|57534|;
Vascular smooth muscle contraction	4376	KEGG	9606	2	123	0.0240121	0.0366286	ARHGEF12; JMJD7-PLA2G4B;	ARHGEF12|IDBG-74643|ENSG00000196914|23365|; JMJD7-PLA2G4B|IDBG-7368|ENSG00000168970|100137049,8681|;
Axon guidance	17789	REACTOME	9606	3	336	0.0269454	0.0404181	ARHGEF12; KALRN; SOS1;	ARHGEF12|IDBG-74643|ENSG00000196914|23365|; KALRN|IDBG-53661|ENSG00000160145|8997|; SOS1|IDBG-47279|ENSG00000115904|6654|;
Adaptive Immune System	18371	REACTOME	9606	4	604	0.0279284	0.0412058	DET1; HERC2; KIF26A; SOS1;	DET1|IDBG-28648|ENSG00000140543|55070|; HERC2|IDBG-4485|ENSG00000128731|101929047,101929832,8924|; KIF26A|IDBG-22450|ENSG00000066735|26153|; SOS1|IDBG-47279|ENSG00000115904|6654|;
Ubiquitin mediated proteolysis	519	KEGG	9606	2	140	0.0305278	0.0443145	DET1; HERC2;	DET1|IDBG-28648|ENSG00000140543|55070|; HERC2|IDBG-4485|ENSG00000128731|101929047,101929832,8924|;
Jak-STAT signaling pathway	568	KEGG	9606	2	158	0.0381068	0.0544383	CREBBP; SOS1;	CREBBP|IDBG-12340|ENSG00000005339|1387|; SOS1|IDBG-47279|ENSG00000115904|6654|;
Ion channel transport	18537	REACTOME	9606	2	169	0.043061	0.0605545	RYR1; RYR2;	RYR1|IDBG-48907|ENSG00000196218|6261|; RYR2|IDBG-107649|ENSG00000198626|6262|;
Chemokine signaling pathway	4389	KEGG	9606	2	181	0.0487283	0.06747	GNB1; SOS1;	GNB1|IDBG-85988|ENSG00000078369|2782|; SOS1|IDBG-47279|ENSG00000115904|6654|;
Calcium signaling pathway	594	KEGG	9606	2	183	0.0496986	0.0677708	RYR1; RYR2;	RYR1|IDBG-48907|ENSG00000196218|6261|; RYR2|IDBG-107649|ENSG00000198626|6262|;
G alpha (q) signalling events	13217	REACTOME	9606	2	186	0.0511674	0.0687323	GNB1; KALRN;	GNB1|IDBG-85988|ENSG00000078369|2782|; KALRN|IDBG-53661|ENSG00000160145|8997|;
Chromatin modifying enzymes	19015	REACTOME	9606	2	193	0.054656	0.0712904	ARID2; CREBBP;	ARID2|IDBG-28398|ENSG00000189079|196528|; CREBBP|IDBG-12340|ENSG00000005339|1387|;
Chromatin organization	18782	REACTOME	9606	2	193	0.054656	0.0712904	ARID2; CREBBP;	ARID2|IDBG-28398|ENSG00000189079|196528|; CREBBP|IDBG-12340|ENSG00000005339|1387|;
Focal adhesion	546	KEGG	9606	2	210	0.063472	0.0816069	FLT4; SOS1;	FLT4|IDBG-62355|ENSG00000037280|2324|; SOS1|IDBG-47279|ENSG00000115904|6654|;
Antigen processing: Ubiquitination & Proteasome degradation	12981	REACTOME	9606	2	212	0.06454	0.0818112	DET1; HERC2;	DET1|IDBG-28648|ENSG00000140543|55070|; HERC2|IDBG-4485|ENSG00000128731|101929047,101929832,8924|;
TGF_beta_Receptor	15911	NETPATH	9606	2	220	0.0688736	0.0837652	CREBBP; SOS1;	CREBBP|IDBG-12340|ENSG00000005339|1387|; SOS1|IDBG-47279|ENSG00000115904|6654|;
Regulation of actin cytoskeleton	404	KEGG	9606	2	217	0.067237	0.0840463	ARHGEF12; SOS1;	ARHGEF12|IDBG-74643|ENSG00000196914|23365|; SOS1|IDBG-47279|ENSG00000115904|6654|;
Platelet activation, signaling and aggregation	17662	REACTOME	9606	2	219	0.0683266	0.0842382	GNB1; SOS1;	GNB1|IDBG-85988|ENSG00000078369|2782|; SOS1|IDBG-47279|ENSG00000115904|6654|;
Signal Transduction	17980	REACTOME	9606	7	1965	0.0738751	0.0886501	ARHGEF12; CREBBP; FLT4; GNB1; KALRN; MIB1; SOS1;	ARHGEF12|IDBG-74643|ENSG00000196914|23365|; CREBBP|IDBG-12340|ENSG00000005339|1387|; FLT4|IDBG-62355|ENSG00000037280|2324|; GNB1|IDBG-85988|ENSG00000078369|2782|; KALRN|IDBG-53661|ENSG00000160145|8997|; MIB1|IDBG-1441|ENSG00000101752|57534|; SOS1|IDBG-47279|ENSG00000115904|6654|;
Disease	19807	REACTOME	9606	5	1192	0.076208	0.0902463	CREBBP; GNB1; MIB1; SOS1; TPR;	CREBBP|IDBG-12340|ENSG00000005339|1387|; GNB1|IDBG-85988|ENSG00000078369|2782|; MIB1|IDBG-1441|ENSG00000101752|57534|; SOS1|IDBG-47279|ENSG00000115904|6654|; TPR|IDBG-105409|ENSG00000047410|7175|;
Class I MHC mediated antigen processing & presentation	19282	REACTOME	9606	2	256	0.0895144	0.104627	DET1; HERC2;	DET1|IDBG-28648|ENSG00000140543|55070|; HERC2|IDBG-4485|ENSG00000128731|101929047,101929832,8924|;
Metabolism of lipids and lipoproteins	16920	REACTOME	9606	3	554	0.0924706	0.105346	ALOX15; CREBBP; JMJD7-PLA2G4B;	ALOX15|IDBG-19074|ENSG00000161905|246|; CREBBP|IDBG-12340|ENSG00000005339|1387|; JMJD7-PLA2G4B|IDBG-7368|ENSG00000168970|100137049,8681|;
TCR	15915	NETPATH	9606	2	259	0.0913122	0.10536	CREBBP; SOS1;	CREBBP|IDBG-12340|ENSG00000005339|1387|; SOS1|IDBG-47279|ENSG00000115904|6654|;
Cytokine Signaling in Immune system	17418	REACTOME	9606	2	267	0.0961601	0.10818	SOS1; TPR;	SOS1|IDBG-47279|ENSG00000115904|6654|; TPR|IDBG-105409|ENSG00000047410|7175|;
TNFalpha	15913	NETPATH	9606	2	270	0.0979978	0.108886	CREBBP; SOS1;	CREBBP|IDBG-12340|ENSG00000005339|1387|; SOS1|IDBG-47279|ENSG00000115904|6654|;
JAK STAT pathway and regulation	16125	INOH	9606	2	273	0.0998459	0.109587	FLT4; SOS1;	FLT4|IDBG-62355|ENSG00000037280|2324|; SOS1|IDBG-47279|ENSG00000115904|6654|;
GPCR downstream signaling	18003	REACTOME	9606	4	923	0.101911	0.110506	ARHGEF12; GNB1; KALRN; SOS1;	ARHGEF12|IDBG-74643|ENSG00000196914|23365|; GNB1|IDBG-85988|ENSG00000078369|2782|; KALRN|IDBG-53661|ENSG00000160145|8997|; SOS1|IDBG-47279|ENSG00000115904|6654|;
Signaling by Wnt	17272	REACTOME	9606	2	294	0.113061	0.121137	CREBBP; GNB1;	CREBBP|IDBG-12340|ENSG00000005339|1387|; GNB1|IDBG-85988|ENSG00000078369|2782|;
Signaling by GPCR	17449	REACTOME	9606	4	1035	0.139827	0.148052	ARHGEF12; GNB1; KALRN; SOS1;	ARHGEF12|IDBG-74643|ENSG00000196914|23365|; GNB1|IDBG-85988|ENSG00000078369|2782|; KALRN|IDBG-53661|ENSG00000160145|8997|; SOS1|IDBG-47279|ENSG00000115904|6654|;
Metabolism	19429	REACTOME	9606	5	1535	0.173995	0.182088	ALOX15; CREBBP; GNB1; JMJD7-PLA2G4B; TPR;	ALOX15|IDBG-19074|ENSG00000161905|246|; CREBBP|IDBG-12340|ENSG00000005339|1387|; GNB1|IDBG-85988|ENSG00000078369|2782|; JMJD7-PLA2G4B|IDBG-7368|ENSG00000168970|100137049,8681|; TPR|IDBG-105409|ENSG00000047410|7175|;
Generic Transcription Pathway	13742	REACTOME	9606	2	458	0.227844	0.235701	CREBBP; GATA4;	CREBBP|IDBG-12340|ENSG00000005339|1387|; GATA4|IDBG-7434|ENSG00000136574|2626|;
Innate Immune System	17476	REACTOME	9606	2	563	0.306082	0.313038	CREBBP; SOS1;	CREBBP|IDBG-12340|ENSG00000005339|1387|; SOS1|IDBG-47279|ENSG00000115904|6654|;
Gene Expression	19770	REACTOME	9606	3	1118	0.382069	0.386362	CREBBP; GATA4; TPR;	CREBBP|IDBG-12340|ENSG00000005339|1387|; GATA4|IDBG-7434|ENSG00000136574|2626|; TPR|IDBG-105409|ENSG00000047410|7175|;
Metabolism of proteins	18366	REACTOME	9606	2	678	0.390847	0.390847	GATA4; JMJD7-PLA2G4B;	GATA4|IDBG-7434|ENSG00000136574|2626|; JMJD7-PLA2G4B|IDBG-7368|ENSG00000168970|100137049,8681|;

## Sheet: S13
Table S13. InnateDB GO analysis among 30 genes in validation dataset
Pathway Name	Pathway Id	Source Name	Organism	Pathway uploaded gene count	Genes in InnateDB for this entity	Pathway p-value	Pathway p-value (corrected)	Gene Symbols	Genes (Symbol|IDBG-ID|Ensembl|Entrez|Fold Change|P-Value)
release of sequestered calcium ion into cytosol by sarcoplasmic reticulum	GO:0014808	biological process	9606	2	6	3.61424e-05	0.00673453	RYR1; RYR2;	RYR1|IDBG-48907|ENSG00000196218|6261|; RYR2|IDBG-107649|ENSG00000198626|6262|;
cellular response to caffeine	GO:0071313	biological process	9606	2	7	5.05496e-05	0.0070643	RYR1; RYR2;	RYR1|IDBG-48907|ENSG00000196218|6261|; RYR2|IDBG-107649|ENSG00000198626|6262|;
sarcoplasmic reticulum	GO:0016529	cellular component	9606	3	37	2.67632e-05	0.00748033	CACNA2D1; RYR1; RYR2;	CACNA2D1|IDBG-24291|ENSG00000153956|781|; RYR1|IDBG-48907|ENSG00000196218|6261|; RYR2|IDBG-107649|ENSG00000198626|6262|;
blood vessel development	GO:0001568	biological process	9606	3	61	0.000120831	0.00750493	CHD7; FOXC2; MIB1;	CHD7|IDBG-22967|ENSG00000171316|102724260,55636|; FOXC2|IDBG-45466|ENSG00000176692|2303|; MIB1|IDBG-1441|ENSG00000101752|57534|;
junctional sarcoplasmic reticulum membrane	GO:0014701	cellular component	9606	2	10	0.000108001	0.00754658	RYR1; RYR2;	RYR1|IDBG-48907|ENSG00000196218|6261|; RYR2|IDBG-107649|ENSG00000198626|6262|;
lymphangiogenesis	GO:0001946	biological process	9606	2	10	0.000108001	0.00754658	FLT4; FOXC2;	FLT4|IDBG-62355|ENSG00000037280|2324|; FOXC2|IDBG-45466|ENSG00000176692|2303|;
enteric nervous system development	GO:0048484	biological process	9606	2	12	0.00015809	0.00803385	KIF26A; RET;	KIF26A|IDBG-22450|ENSG00000066735|26153|; RET|IDBG-71064|ENSG00000165731|5979|;
lymph vessel development	GO:0001945	biological process	9606	2	12	0.00015809	0.00803385	FLT4; FOXC2;	FLT4|IDBG-62355|ENSG00000037280|2324|; FOXC2|IDBG-45466|ENSG00000176692|2303|;
calcium-release channel activity	GO:0015278	molecular function	9606	2	9	8.6486e-05	0.00805761	RYR1; RYR2;	RYR1|IDBG-48907|ENSG00000196218|6261|; RYR2|IDBG-107649|ENSG00000198626|6262|;
response to caffeine	GO:0031000	biological process	9606	2	9	8.6486e-05	0.00805761	RYR1; RYR2;	RYR1|IDBG-48907|ENSG00000196218|6261|; RYR2|IDBG-107649|ENSG00000198626|6262|;
retina development in camera-type eye	GO:0060041	biological process	9606	3	71	0.000189853	0.00816369	CHD7; GNB1; RET;	CHD7|IDBG-22967|ENSG00000171316|102724260,55636|; GNB1|IDBG-85988|ENSG00000078369|2782|; RET|IDBG-71064|ENSG00000165731|5979|;
positive regulation of cell adhesion mediated by integrin	GO:0033630	biological process	9606	2	13	0.00018665	0.00869478	FOXC2; RET;	FOXC2|IDBG-45466|ENSG00000176692|2303|; RET|IDBG-71064|ENSG00000165731|5979|;
chromatin binding	GO:0003682	molecular function	9606	5	371	0.000265621	0.00873425	CHD7; CRAMP1L; CREBBP; GATA4; TPR;	CHD7|IDBG-22967|ENSG00000171316|102724260,55636|; CRAMP1L|IDBG-9090|ENSG00000007545|57585|; CREBBP|IDBG-12340|ENSG00000005339|1387|; GATA4|IDBG-7434|ENSG00000136574|2626|; TPR|IDBG-105409|ENSG00000047410|7175|;
Rho guanyl-nucleotide exchange factor activity	GO:0005089	molecular function	9606	3	78	0.000250825	0.00876319	ARHGEF12; KALRN; SOS1;	ARHGEF12|IDBG-74643|ENSG00000196914|23365|; KALRN|IDBG-53661|ENSG00000160145|8997|; SOS1|IDBG-47279|ENSG00000115904|6654|;
protein binding	GO:0005515	molecular function	9606	25	9632	0.000221196	0.00883203	ALOX15; ARHGEF12; ARID2; BAIAP3; CACNA2D1; CHD7; COL20A1; CREBBP; FLT4; GATA4; GNB1; HERC2; JMJD7-PLA2G4B; KALRN; KIF26A; KLF2; MIB1; RET; RYR1; RYR2; SOS1; TPR; TTC28; WDR6; ZNF366;	ALOX15|IDBG-19074|ENSG00000161905|246|; ARHGEF12|IDBG-74643|ENSG00000196914|23365|; ARID2|IDBG-28398|ENSG00000189079|196528|; BAIAP3|IDBG-8814|ENSG00000007516|8938|; CACNA2D1|IDBG-24291|ENSG00000153956|781|; CHD7|IDBG-22967|ENSG00000171316|102724260,55636|; COL20A1|IDBG-85965|ENSG00000101203|57642|; CREBBP|IDBG-12340|ENSG00000005339|1387|; FLT4|IDBG-62355|ENSG00000037280|2324|; GATA4|IDBG-7434|EN…
regulation of Rho protein signal transduction	GO:0035023	biological process	9606	3	77	0.000241435	0.00899747	ARHGEF12; KALRN; SOS1;	ARHGEF12|IDBG-74643|ENSG00000196914|23365|; KALRN|IDBG-53661|ENSG00000160145|8997|; SOS1|IDBG-47279|ENSG00000115904|6654|;
negative regulation of autophagy	GO:0010507	biological process	9606	2	18	0.000364325	0.0113143	GATA4; WDR6;	GATA4|IDBG-7434|ENSG00000136574|2626|; WDR6|IDBG-33969|ENSG00000178252|11180|;
smooth endoplasmic reticulum	GO:0005790	cellular component	9606	2	23	0.000599491	0.0119684	RYR1; RYR2;	RYR1|IDBG-48907|ENSG00000196218|6261|; RYR2|IDBG-107649|ENSG00000198626|6262|;
in utero embryonic development	GO:0001701	biological process	9606	4	247	0.000589599	0.0122069	CHD7; GATA4; KLF2; MIB1;	CHD7|IDBG-22967|ENSG00000171316|102724260,55636|; GATA4|IDBG-7434|ENSG00000136574|2626|; KLF2|IDBG-35485|ENSG00000127528|10365|; MIB1|IDBG-1441|ENSG00000101752|57534|;
calcium ion transport	GO:0006816	biological process	9606	3	104	0.000583995	0.0125559	CACNA2D1; RYR1; RYR2;	CACNA2D1|IDBG-24291|ENSG00000153956|781|; RYR1|IDBG-48907|ENSG00000196218|6261|; RYR2|IDBG-107649|ENSG00000198626|6262|;
positive regulation of Rho GTPase activity	GO:0032321	biological process	9606	3	104	0.000583995	0.0125559	ARHGEF12; KALRN; SOS1;	ARHGEF12|IDBG-74643|ENSG00000196914|23365|; KALRN|IDBG-53661|ENSG00000160145|8997|; SOS1|IDBG-47279|ENSG00000115904|6654|;
cytosolic calcium ion homeostasis	GO:0051480	biological process	9606	2	21	0.00049858	0.0126685	RYR1; RYR2;	RYR1|IDBG-48907|ENSG00000196218|6261|; RYR2|IDBG-107649|ENSG00000198626|6262|;
vascular endothelial growth factor receptor signaling pathway	GO:0048010	biological process	9606	2	21	0.00049858	0.0126685	FLT4; FOXC2;	FLT4|IDBG-62355|ENSG00000037280|2324|; FOXC2|IDBG-45466|ENSG00000176692|2303|;
artery morphogenesis	GO:0048844	biological process	9606	2	22	0.000547899	0.0127615	CHD7; FOXC2;	CHD7|IDBG-22967|ENSG00000171316|102724260,55636|; FOXC2|IDBG-45466|ENSG00000176692|2303|;
positive regulation vascular endothelial growth factor production	GO:0010575	biological process	9606	2	22	0.000547899	0.0127615	FLT4; GATA4;	FLT4|IDBG-62355|ENSG00000037280|2324|; GATA4|IDBG-7434|ENSG00000136574|2626|;
guanyl-nucleotide exchange factor activity	GO:0005085	molecular function	9606	3	96	0.000462128	0.0129165	HERC2; KALRN; SOS1;	HERC2|IDBG-4485|ENSG00000128731|101929047,101929832,8924|; KALRN|IDBG-53661|ENSG00000160145|8997|; SOS1|IDBG-47279|ENSG00000115904|6654|;
embryonic heart tube development	GO:0035050	biological process	9606	2	20	0.00045154	0.0132848	FOXC2; GATA4;	FOXC2|IDBG-45466|ENSG00000176692|2303|; GATA4|IDBG-7434|ENSG00000136574|2626|;
ryanodine-sensitive calcium-release channel activity	GO:0005219	molecular function	9606	2	5	2.41187e-05	0.0134823	RYR1; RYR2;	RYR1|IDBG-48907|ENSG00000196218|6261|; RYR2|IDBG-107649|ENSG00000198626|6262|;
apoptotic signaling pathway	GO:0097190	biological process	9606	3	115	0.000782585	0.0145822	ARHGEF12; KALRN; SOS1;	ARHGEF12|IDBG-74643|ENSG00000196914|23365|; KALRN|IDBG-53661|ENSG00000160145|8997|; SOS1|IDBG-47279|ENSG00000115904|6654|;
calcium ion transmembrane transport	GO:0070588	biological process	9606	3	114	0.000762982	0.0147071	CACNA2D1; RYR1; RYR2;	CACNA2D1|IDBG-24291|ENSG00000153956|781|; RYR1|IDBG-48907|ENSG00000196218|6261|; RYR2|IDBG-107649|ENSG00000198626|6262|;
release of sequestered calcium ion into cytosol	GO:0051209	biological process	9606	2	28	0.00089129	0.0155697	RYR1; RYR2;	RYR1|IDBG-48907|ENSG00000196218|6261|; RYR2|IDBG-107649|ENSG00000198626|6262|;
sarcoplasmic reticulum membrane	GO:0033017	cellular component	9606	2	28	0.00089129	0.0155697	RYR1; RYR2;	RYR1|IDBG-48907|ENSG00000196218|6261|; RYR2|IDBG-107649|ENSG00000198626|6262|;
RNA import into nucleus	GO:0006404	biological process	9606	1	1	0.00158186	0.0188141	TPR;	TPR|IDBG-105409|ENSG00000047410|7175|;
eoxin A4 synthase activity	GO:0097260	molecular function	9606	1	1	0.00158186	0.0188141	ALOX15;	ALOX15|IDBG-19074|ENSG00000161905|246|;
establishment of protein localization to endoplasmic reticulum	GO:0072599	biological process	9606	1	1	0.00158186	0.0188141	RYR2;	RYR2|IDBG-107649|ENSG00000198626|6262|;
left ventricular cardiac muscle tissue morphogenesis	GO:0003220	biological process	9606	1	1	0.00158186	0.0188141	RYR2;	RYR2|IDBG-107649|ENSG00000198626|6262|;
lung lobe formation	GO:0060464	biological process	9606	1	1	0.00158186	0.0188141	GATA4;	GATA4|IDBG-7434|ENSG00000136574|2626|;
positive regulation of calcium-transporting ATPase activity	GO:1901896	biological process	9606	1	1	0.00158186	0.0188141	RYR2;	RYR2|IDBG-107649|ENSG00000198626|6262|;
positive regulation of heterochromatin assembly	GO:0031453	biological process	9606	1	1	0.00158186	0.0188141	TPR;	TPR|IDBG-105409|ENSG00000047410|7175|;
positive regulation of ryanodine-sensitive calcium-release channel activity by adrenergic receptor signaling pathway involved in positive regulation of cardiac muscle contraction	GO:0086094	biological process	9606	1	1	0.00158186	0.0188141	RYR2;	RYR2|IDBG-107649|ENSG00000198626|6262|;
regulation of engulfment of apoptotic cell	GO:1901074	biological process	9606	1	1	0.00158186	0.0188141	ALOX15;	ALOX15|IDBG-19074|ENSG00000161905|246|;
regulation of mitotic sister chromatid separation	GO:0010965	biological process	9606	1	1	0.00158186	0.0188141	TPR;	TPR|IDBG-105409|ENSG00000047410|7175|;
regulation of spindle assembly involved in mitosis	GO:1901673	biological process	9606	1	1	0.00158186	0.0188141	TPR;	TPR|IDBG-105409|ENSG00000047410|7175|;
suramin binding	GO:0043924	molecular function	9606	1	1	0.00158186	0.0188141	RYR2;	RYR2|IDBG-107649|ENSG00000198626|6262|;
G-protein coupled receptor binding	GO:0001664	molecular function	9606	2	38	0.00164141	0.0191156	ARHGEF12; GNB1;	ARHGEF12|IDBG-74643|ENSG00000196914|23365|; GNB1|IDBG-85988|ENSG00000078369|2782|;
Notch signaling pathway	GO:0007219	biological process	9606	3	131	0.00114093	0.0193266	CREBBP; FOXC2; MIB1;	CREBBP|IDBG-12340|ENSG00000005339|1387|; FOXC2|IDBG-45466|ENSG00000176692|2303|; MIB1|IDBG-1441|ENSG00000101752|57534|;
positive regulation of transcription, DNA-templated	GO:0045893	biological process	9606	5	563	0.00174505	0.0195096	CREBBP; FOXC2; GATA4; KLF2; RET;	CREBBP|IDBG-12340|ENSG00000005339|1387|; FOXC2|IDBG-45466|ENSG00000176692|2303|; GATA4|IDBG-7434|ENSG00000136574|2626|; KLF2|IDBG-35485|ENSG00000127528|10365|; RET|IDBG-71064|ENSG00000165731|5979|;
transmembrane receptor protein tyrosine kinase activity	GO:0004714	molecular function	9606	2	39	0.00172844	0.0197183	FLT4; RET;	FLT4|IDBG-62355|ENSG00000037280|2324|; RET|IDBG-71064|ENSG00000165731|5979|;
calcium channel activity	GO:0005262	molecular function	9606	2	53	0.00317043	0.0221534	RYR1; RYR2;	RYR1|IDBG-48907|ENSG00000196218|6261|; RYR2|IDBG-107649|ENSG00000198626|6262|;
response to hypoxia	GO:0001666	biological process	9606	3	160	0.00202409	0.0221856	CREBBP; RYR1; RYR2;	CREBBP|IDBG-12340|ENSG00000005339|1387|; RYR1|IDBG-48907|ENSG00000196218|6261|; RYR2|IDBG-107649|ENSG00000198626|6262|;
MAPK import into nucleus	GO:0000189	biological process	9606	1	2	0.0031613	0.0223692	TPR;	TPR|IDBG-105409|ENSG00000047410|7175|;
Purkinje myocyte to ventricular cardiac muscle cell signaling	GO:0086029	biological process	9606	1	2	0.0031613	0.0223692	RYR2;	RYR2|IDBG-107649|ENSG00000198626|6262|;
atrial septum secundum morphogenesis	GO:0003290	biological process	9606	1	2	0.0031613	0.0223692	GATA4;	GATA4|IDBG-7434|ENSG00000136574|2626|;
cellular response to cycloheximide	GO:0071409	biological process	9606	1	2	0.0031613	0.0223692	KLF2;	KLF2|IDBG-35485|ENSG00000127528|10365|;
cellular response to interleukin-13	GO:0035963	biological process	9606	1	2	0.0031613	0.0223692	ALOX15;	ALOX15|IDBG-19074|ENSG00000161905|246|;
dynein complex binding	GO:0070840	molecular function	9606	1	2	0.0031613	0.0223692	TPR;	TPR|IDBG-105409|ENSG00000047410|7175|;
embryonic epithelial tube formation	GO:0001838	biological process	9606	1	2	0.0031613	0.0223692	RET;	RET|IDBG-71064|ENSG00000165731|5979|;
glomerular endothelium development	GO:0072011	biological process	9606	1	2	0.0031613	0.0223692	FOXC2;	FOXC2|IDBG-45466|ENSG00000176692|2303|;
hepoxilin-epoxide hydrolase activity	GO:0047977	molecular function	9606	1	2	0.0031613	0.0223692	ALOX15;	ALOX15|IDBG-19074|ENSG00000161905|246|;
lipoxin A4 biosynthetic process	GO:2001303	biological process	9606	1	2	0.0031613	0.0223692	ALOX15;	ALOX15|IDBG-19074|ENSG00000161905|246|;
lymphocyte migration into lymphoid organs	GO:0097021	biological process	9606	1	2	0.0031613	0.0223692	RET;	RET|IDBG-71064|ENSG00000165731|5979|;
mRNA export from nucleus in response to heat stress	GO:0031990	biological process	9606	1	2	0.0031613	0.0223692	TPR;	TPR|IDBG-105409|ENSG00000047410|7175|;
negative regulation of RNA export from nucleus	GO:0046832	biological process	9606	1	2	0.0031613	0.0223692	TPR;	TPR|IDBG-105409|ENSG00000047410|7175|;
negative regulation of apoptotic process involved in outflow tract morphogenesis	GO:1902257	biological process	9606	1	2	0.0031613	0.0223692	FOXC2;	FOXC2|IDBG-45466|ENSG00000176692|2303|;
paraxial mesodermal cell fate commitment	GO:0048343	biological process	9606	1	2	0.0031613	0.0223692	FOXC2;	FOXC2|IDBG-45466|ENSG00000176692|2303|;
positive regulation of sequestering of calcium ion	GO:0051284	biological process	9606	1	2	0.0031613	0.0223692	RYR2;	RYR2|IDBG-107649|ENSG00000198626|6262|;
positive regulation of vascular wound healing	GO:0035470	biological process	9606	1	2	0.0031613	0.0223692	FOXC2;	FOXC2|IDBG-45466|ENSG00000176692|2303|;
posterior midgut development	GO:0007497	biological process	9606	1	2	0.0031613	0.0223692	RET;	RET|IDBG-71064|ENSG00000165731|5979|;
regulation of blood vessel remodeling	GO:0060312	biological process	9606	1	2	0.0031613	0.0223692	FLT4;	FLT4|IDBG-62355|ENSG00000037280|2324|;
regulation of growth hormone secretion	GO:0060123	biological process	9606	1	2	0.0031613	0.0223692	CHD7;	CHD7|IDBG-22967|ENSG00000171316|102724260,55636|;
regulation of peroxisome proliferator activated receptor signaling pathway	GO:0035358	biological process	9606	1	2	0.0031613	0.0223692	ALOX15;	ALOX15|IDBG-19074|ENSG00000161905|246|;
type B pancreatic cell apoptotic process	GO:0097050	biological process	9606	1	2	0.0031613	0.0223692	RYR2;	RYR2|IDBG-107649|ENSG00000198626|6262|;
voltage-gated calcium channel activity	GO:0005245	molecular function	9606	2	43	0.00209806	0.0225541	CACNA2D1; RYR1;	CACNA2D1|IDBG-24291|ENSG00000153956|781|; RYR1|IDBG-48907|ENSG00000196218|6261|;
arachidonic acid metabolic process	GO:0019369	biological process	9606	2	54	0.00328914	0.0226991	ALOX15; JMJD7-PLA2G4B;	ALOX15|IDBG-19074|ENSG00000161905|246|; JMJD7-PLA2G4B|IDBG-7368|ENSG00000168970|100137049,8681|;
heart looping	GO:0001947	biological process	9606	2	56	0.00353274	0.024083	GATA4; MIB1;	GATA4|IDBG-7434|ENSG00000136574|2626|; MIB1|IDBG-1441|ENSG00000101752|57534|;
T-tubule	GO:0030315	cellular component	9606	2	36	0.00147386	0.0242319	CACNA2D1; RYR1;	CACNA2D1|IDBG-24291|ENSG00000153956|781|; RYR1|IDBG-48907|ENSG00000196218|6261|;
ureteric bud development	GO:0001657	biological process	9606	2	46	0.00239768	0.0248204	FOXC2; RET;	FOXC2|IDBG-45466|ENSG00000176692|2303|; RET|IDBG-71064|ENSG00000165731|5979|;
positive regulation of endothelial cell migration	GO:0010595	biological process	9606	2	37	0.00155655	0.0248603	FLT4; FOXC2;	FLT4|IDBG-62355|ENSG00000037280|2324|; FOXC2|IDBG-45466|ENSG00000176692|2303|;
regulation of small GTPase mediated signal transduction	GO:0051056	biological process	9606	3	169	0.0023649	0.024943	ARHGEF12; KALRN; SOS1;	ARHGEF12|IDBG-74643|ENSG00000196914|23365|; KALRN|IDBG-53661|ENSG00000160145|8997|; SOS1|IDBG-47279|ENSG00000115904|6654|;
calcium-mediated signaling	GO:0019722	biological process	9606	2	48	0.002608	0.0260334	JMJD7-PLA2G4B; RYR2;	JMJD7-PLA2G4B|IDBG-7368|ENSG00000168970|100137049,8681|; RYR2|IDBG-107649|ENSG00000198626|6262|;
somitogenesis	GO:0001756	biological process	9606	2	48	0.002608	0.0260334	FOXC2; MIB1;	FOXC2|IDBG-45466|ENSG00000176692|2303|; MIB1|IDBG-1441|ENSG00000101752|57534|;
N-terminal peptidyl-lysine acetylation	GO:0018076	biological process	9606	1	3	0.00473833	0.026225	CREBBP;	CREBBP|IDBG-12340|ENSG00000005339|1387|;
Peyer's patch morphogenesis	GO:0061146	biological process	9606	1	3	0.00473833	0.026225	RET;	RET|IDBG-71064|ENSG00000165731|5979|;
arachidonate 12-lipoxygenase activity	GO:0004052	molecular function	9606	1	3	0.00473833	0.026225	ALOX15;	ALOX15|IDBG-19074|ENSG00000161905|246|;
arachidonate 15-lipoxygenase activity	GO:0050473	molecular function	9606	1	3	0.00473833	0.026225	ALOX15;	ALOX15|IDBG-19074|ENSG00000161905|246|;
calcium-induced calcium release activity	GO:0048763	molecular function	9606	1	3	0.00473833	0.026225	RYR2;	RYR2|IDBG-107649|ENSG00000198626|6262|;
cardiac muscle cell apoptotic process	GO:0010659	biological process	9606	1	3	0.00473833	0.026225	GNB1;	GNB1|IDBG-85988|ENSG00000078369|2782|;
cytosolic calcium ion transport	GO:0060401	biological process	9606	1	3	0.00473833	0.026225	RYR2;	RYR2|IDBG-107649|ENSG00000198626|6262|;
embryonic heart tube anterior/posterior pattern specification	GO:0035054	biological process	9606	1	3	0.00473833	0.026225	GATA4;	GATA4|IDBG-7434|ENSG00000136574|2626|;
epithelial cell fate commitment	GO:0072148	biological process	9606	1	3	0.00473833	0.026225	GATA4;	GATA4|IDBG-7434|ENSG00000136574|2626|;
glomerular mesangial cell development	GO:0072144	biological process	9606	1	3	0.00473833	0.026225	FOXC2;	FOXC2|IDBG-45466|ENSG00000176692|2303|;
hepoxilin A3 synthase activity	GO:0051120	molecular function	9606	1	3	0.00473833	0.026225	ALOX15;	ALOX15|IDBG-19074|ENSG00000161905|246|;
intracellular ligand-gated calcium channel activity	GO:0005218	molecular function	9606	1	3	0.00473833	0.026225	RYR2;	RYR2|IDBG-107649|ENSG00000198626|6262|;
negative regulation of adaptive immune response	GO:0002820	biological process	9606	1	3	0.00473833	0.026225	ALOX15;	ALOX15|IDBG-19074|ENSG00000161905|246|;
olfactory nerve development	GO:0021553	biological process	9606	1	3	0.00473833	0.026225	CHD7;	CHD7|IDBG-22967|ENSG00000171316|102724260,55636|;
positive regulation of metanephric glomerulus development	GO:0072300	biological process	9606	1	3	0.00473833	0.026225	RET;	RET|IDBG-71064|ENSG00000165731|5979|;
positive regulation of neuron maturation	GO:0014042	biological process	9606	1	3	0.00473833	0.026225	RET;	RET|IDBG-71064|ENSG00000165731|5979|;
regulation of cell growth by extracellular stimulus	GO:0001560	biological process	9606	1	3	0.00473833	0.026225	KIF26A;	KIF26A|IDBG-22450|ENSG00000066735|26153|;
BMP signaling pathway	GO:0030509	biological process	9606	2	66	0.00487262	0.0267039	GATA4; RYR2;	GATA4|IDBG-7434|ENSG00000136574|2626|; RYR2|IDBG-107649|ENSG00000198626|6262|;
heart development	GO:0007507	biological process	9606	3	203	0.00396513	0.0267049	FOXC2; GATA4; MIB1;	FOXC2|IDBG-45466|ENSG00000176692|2303|; GATA4|IDBG-7434|ENSG00000136574|2626|; MIB1|IDBG-1441|ENSG00000101752|57534|;
RNA polymerase II distal enhancer sequence-specific DNA binding transcription factor activity	GO:0003705	molecular function	9606	2	67	0.00501763	0.0269698	FOXC2; GATA4;	FOXC2|IDBG-45466|ENSG00000176692|2303|; GATA4|IDBG-7434|ENSG00000136574|2626|;
camera-type eye development	GO:0043010	biological process	9606	2	67	0.00501763	0.0269698	CHD7; FOXC2;	CHD7|IDBG-22967|ENSG00000171316|102724260,55636|; FOXC2|IDBG-45466|ENSG00000176692|2303|;
heart morphogenesis	GO:0003007	biological process	9606	2	50	0.00282672	0.0277217	CHD7; FOXC2;	CHD7|IDBG-22967|ENSG00000171316|102724260,55636|; FOXC2|IDBG-45466|ENSG00000176692|2303|;
RNA export from nucleus	GO:0006405	biological process	9606	1	4	0.00631295	0.0296549	TPR;	TPR|IDBG-105409|ENSG00000047410|7175|;
atrial septum primum morphogenesis	GO:0003289	biological process	9606	1	4	0.00631295	0.0296549	GATA4;	GATA4|IDBG-7434|ENSG00000136574|2626|;
cranial nerve development	GO:0021545	biological process	9606	1	4	0.00631295	0.0296549	CHD7;	CHD7|IDBG-22967|ENSG00000171316|102724260,55636|;
female genitalia development	GO:0030540	biological process	9606	1	4	0.00631295	0.0296549	CHD7;	CHD7|IDBG-22967|ENSG00000171316|102724260,55636|;
glycerophospholipid catabolic process	GO:0046475	biological process	9606	1	4	0.00631295	0.0296549	JMJD7-PLA2G4B;	JMJD7-PLA2G4B|IDBG-7368|ENSG00000168970|100137049,8681|;
nose development	GO:0043584	biological process	9606	1	4	0.00631295	0.0296549	CHD7;	CHD7|IDBG-22967|ENSG00000171316|102724260,55636|;
nuclear pore nuclear basket	GO:0044615	cellular component	9606	1	4	0.00631295	0.0296549	TPR;	TPR|IDBG-105409|ENSG00000047410|7175|;
nuclear pore organization	GO:0006999	biological process	9606	1	4	0.00631295	0.0296549	TPR;	TPR|IDBG-105409|ENSG00000047410|7175|;
positive regulation of transcription from RNA polymerase II promoter in response to stress	GO:0036003	biological process	9606	1	4	0.00631295	0.0296549	KLF2;	KLF2|IDBG-35485|ENSG00000127528|10365|;
regulation of Rab protein signal transduction	GO:0032483	biological process	9606	1	4	0.00631295	0.0296549	DENND4B;	DENND4B|IDBG-102798|ENSG00000198837|9909|;
regulation of cardiac muscle cell proliferation	GO:0060043	biological process	9606	1	4	0.00631295	0.0296549	GATA4;	GATA4|IDBG-7434|ENSG00000136574|2626|;
terminal cisterna	GO:0014802	cellular component	9606	1	4	0.00631295	0.0296549	RYR1;	RYR1|IDBG-48907|ENSG00000196218|6261|;
ureter maturation	GO:0035799	biological process	9606	1	4	0.00631295	0.0296549	RET;	RET|IDBG-71064|ENSG00000165731|5979|;
ventricular cardiac muscle tissue development	GO:0003229	biological process	9606	1	4	0.00631295	0.0296549	GATA4;	GATA4|IDBG-7434|ENSG00000136574|2626|;
response to estrogen	GO:0043627	biological process	9606	2	64	0.00458856	0.0305358	GATA4; ZNF366;	GATA4|IDBG-7434|ENSG00000136574|2626|; ZNF366|IDBG-27728|ENSG00000178175|167465|;
blood coagulation	GO:0007596	biological process	9606	4	483	0.00673696	0.031383	GATA4; GNB1; KIF26A; SOS1;	GATA4|IDBG-7434|ENSG00000136574|2626|; GNB1|IDBG-85988|ENSG00000078369|2782|; KIF26A|IDBG-22450|ENSG00000066735|26153|; SOS1|IDBG-47279|ENSG00000115904|6654|;
canonical Wnt signaling pathway	GO:0060070	biological process	9606	2	79	0.00691035	0.0319247	GATA4; RYR2;	GATA4|IDBG-7434|ENSG00000136574|2626|; RYR2|IDBG-107649|ENSG00000198626|6262|;
Ras protein signal transduction	GO:0007265	biological process	9606	2	74	0.00608777	0.0324101	GNB1; SOS1;	GNB1|IDBG-85988|ENSG00000078369|2782|; SOS1|IDBG-47279|ENSG00000115904|6654|;
MRF binding	GO:0043426	molecular function	9606	1	5	0.00788515	0.0331414	CREBBP;	CREBBP|IDBG-12340|ENSG00000005339|1387|;
NFAT protein binding	GO:0051525	molecular function	9606	1	5	0.00788515	0.0331414	GATA4;	GATA4|IDBG-7434|ENSG00000136574|2626|;
germ-line stem cell maintenance	GO:0030718	biological process	9606	1	5	0.00788515	0.0331414	CREBBP;	CREBBP|IDBG-12340|ENSG00000005339|1387|;
hepoxilin biosynthetic process	GO:0051122	biological process	9606	1	5	0.00788515	0.0331414	ALOX15;	ALOX15|IDBG-19074|ENSG00000161905|246|;
intestinal epithelial cell differentiation	GO:0060575	biological process	9606	1	5	0.00788515	0.0331414	GATA4;	GATA4|IDBG-7434|ENSG00000136574|2626|;
membrane protein proteolysis	GO:0033619	biological process	9606	1	5	0.00788515	0.0331414	RET;	RET|IDBG-71064|ENSG00000165731|5979|;
olfactory behavior	GO:0042048	biological process	9606	1	5	0.00788515	0.0331414	CHD7;	CHD7|IDBG-22967|ENSG00000171316|102724260,55636|;
paraxial mesoderm formation	GO:0048341	biological process	9606	1	5	0.00788515	0.0331414	FOXC2;	FOXC2|IDBG-45466|ENSG00000176692|2303|;
positive regulation of cardioblast differentiation	GO:0051891	biological process	9606	1	5	0.00788515	0.0331414	GATA4;	GATA4|IDBG-7434|ENSG00000136574|2626|;
positive regulation of small GTPase mediated signal transduction	GO:0051057	biological process	9606	1	5	0.00788515	0.0331414	SOS1;	SOS1|IDBG-47279|ENSG00000115904|6654|;
response to epidermal growth factor	GO:0070849	biological process	9606	1	5	0.00788515	0.0331414	TPR;	TPR|IDBG-105409|ENSG00000047410|7175|;
sarcoplasmic reticulum calcium ion transport	GO:0070296	biological process	9606	1	5	0.00788515	0.0331414	RYR2;	RYR2|IDBG-107649|ENSG00000198626|6262|;
cellular calcium ion homeostasis	GO:0006874	biological process	9606	2	86	0.00814183	0.0339648	RYR1; RYR2;	RYR1|IDBG-48907|ENSG00000196218|6261|; RYR2|IDBG-107649|ENSG00000198626|6262|;
transmembrane receptor protein tyrosine kinase signaling pathway	GO:0007169	biological process	9606	2	87	0.00832526	0.0344727	FLT4; RET;	FLT4|IDBG-62355|ENSG00000037280|2324|; RET|IDBG-71064|ENSG00000165731|5979|;
cardiac muscle hypertrophy	GO:0003300	biological process	9606	1	6	0.00945495	0.0357116	RYR2;	RYR2|IDBG-107649|ENSG00000198626|6262|;
cell growth involved in cardiac muscle cell development	GO:0061049	biological process	9606	1	6	0.00945495	0.0357116	GATA4;	GATA4|IDBG-7434|ENSG00000136574|2626|;
cellular response to catecholamine stimulus	GO:0071870	biological process	9606	1	6	0.00945495	0.0357116	GNB1;	GNB1|IDBG-85988|ENSG00000078369|2782|;
ear morphogenesis	GO:0042471	biological process	9606	1	6	0.00945495	0.0357116	CHD7;	CHD7|IDBG-22967|ENSG00000171316|102724260,55636|;
glomerular visceral epithelial cell differentiation	GO:0072112	biological process	9606	1	6	0.00945495	0.0357116	FOXC2;	FOXC2|IDBG-45466|ENSG00000176692|2303|;
junctional membrane complex	GO:0030314	cellular component	9606	1	6	0.00945495	0.0357116	RYR1;	RYR1|IDBG-48907|ENSG00000196218|6261|;
positive regulation of mitotic cell cycle spindle assembly checkpoint	GO:0090267	biological process	9606	1	6	0.00945495	0.0357116	TPR;	TPR|IDBG-105409|ENSG00000047410|7175|;
positive regulation of protein metabolic process	GO:0051247	biological process	9606	1	6	0.00945495	0.0357116	KLF2;	KLF2|IDBG-35485|ENSG00000127528|10365|;
regulation of Ras GTPase activity	GO:0032318	biological process	9606	1	6	0.00945495	0.0357116	SOS1;	SOS1|IDBG-47279|ENSG00000115904|6654|;
transdifferentiation	GO:0060290	biological process	9606	1	6	0.00945495	0.0357116	GATA4;	GATA4|IDBG-7434|ENSG00000136574|2626|;
vascular endothelial growth factor signaling pathway	GO:0038084	biological process	9606	1	6	0.00945495	0.0357116	FLT4;	FLT4|IDBG-62355|ENSG00000037280|2324|;
ossification	GO:0001503	biological process	9606	2	91	0.00907749	0.0373112	ALOX15; FOXC2;	ALOX15|IDBG-19074|ENSG00000161905|246|; FOXC2|IDBG-45466|ENSG00000176692|2303|;
neurotrophin TRK receptor signaling pathway	GO:0048011	biological process	9606	3	277	0.00935106	0.0381551	ARHGEF12; KALRN; SOS1;	ARHGEF12|IDBG-74643|ENSG00000196914|23365|; KALRN|IDBG-53661|ENSG00000160145|8997|; SOS1|IDBG-47279|ENSG00000115904|6654|;
cellular response to hypoxia	GO:0071456	biological process	9606	2	97	0.0102607	0.038495	CREBBP; GNB1;	CREBBP|IDBG-12340|ENSG00000005339|1387|; GNB1|IDBG-85988|ENSG00000078369|2782|;
SUMO binding	GO:0032183	molecular function	9606	1	7	0.0110224	0.0389968	HERC2;	HERC2|IDBG-4485|ENSG00000128731|101929047,101929832,8924|;
Sertoli cell differentiation	GO:0060008	biological process	9606	1	7	0.0110224	0.0389968	GATA4;	GATA4|IDBG-7434|ENSG00000136574|2626|;
Type I pneumocyte differentiation	GO:0060509	biological process	9606	1	7	0.0110224	0.0389968	KLF2;	KLF2|IDBG-35485|ENSG00000127528|10365|;
cell communication by electrical coupling involved in cardiac conduction	GO:0086064	biological process	9606	1	7	0.0110224	0.0389968	RYR2;	RYR2|IDBG-107649|ENSG00000198626|6262|;
cellular response to laminar fluid shear stress	GO:0071499	biological process	9606	1	7	0.0110224	0.0389968	KLF2;	KLF2|IDBG-35485|ENSG00000127528|10365|;
genitalia development	GO:0048806	biological process	9606	1	7	0.0110224	0.0389968	CHD7;	CHD7|IDBG-22967|ENSG00000171316|102724260,55636|;
ossification involved in bone maturation	GO:0043931	biological process	9606	1	7	0.0110224	0.0389968	RYR1;	RYR1|IDBG-48907|ENSG00000196218|6261|;
positive regulation of cell migration involved in sprouting angiogenesis	GO:0090050	biological process	9606	1	7	0.0110224	0.0389968	FOXC2;	FOXC2|IDBG-45466|ENSG00000176692|2303|;
vascular endothelial growth factor-activated receptor activity	GO:0005021	molecular function	9606	1	7	0.0110224	0.0389968	FLT4;	FLT4|IDBG-62355|ENSG00000037280|2324|;
atrioventricular valve morphogenesis	GO:0003181	biological process	9606	1	8	0.0125874	0.0413902	GATA4;	GATA4|IDBG-7434|ENSG00000136574|2626|;
cellular response to follicle-stimulating hormone stimulus	GO:0071372	biological process	9606	1	8	0.0125874	0.0413902	GATA4;	GATA4|IDBG-7434|ENSG00000136574|2626|;
cellular response to interferon-alpha	GO:0035457	biological process	9606	1	8	0.0125874	0.0413902	TPR;	TPR|IDBG-105409|ENSG00000047410|7175|;
erythrocyte homeostasis	GO:0034101	biological process	9606	1	8	0.0125874	0.0413902	KLF2;	KLF2|IDBG-35485|ENSG00000127528|10365|;
nuclear inclusion body	GO:0042405	cellular component	9606	1	8	0.0125874	0.0413902	TPR;	TPR|IDBG-105409|ENSG00000047410|7175|;
positive regulation of cell size	GO:0045793	biological process	9606	1	8	0.0125874	0.0413902	RET;	RET|IDBG-71064|ENSG00000165731|5979|;
positive regulation of epidermal growth factor receptor signaling pathway	GO:0045742	biological process	9606	1	8	0.0125874	0.0413902	SOS1;	SOS1|IDBG-47279|ENSG00000115904|6654|;
positive regulation of protein kinase C signaling	GO:0090037	biological process	9606	1	8	0.0125874	0.0413902	FLT4;	FLT4|IDBG-62355|ENSG00000037280|2324|;
regulation of gene expression, epigenetic	GO:0040029	biological process	9606	1	8	0.0125874	0.0413902	KLF2;	KLF2|IDBG-35485|ENSG00000127528|10365|;
semicircular canal morphogenesis	GO:0048752	biological process	9606	1	8	0.0125874	0.0413902	CHD7;	CHD7|IDBG-22967|ENSG00000171316|102724260,55636|;
tube morphogenesis	GO:0035239	biological process	9606	1	8	0.0125874	0.0413902	GATA4;	GATA4|IDBG-7434|ENSG00000136574|2626|;
chromatin modification	GO:0016568	biological process	9606	2	110	0.013045	0.042644	ARID2; CHD7;	ARID2|IDBG-28398|ENSG00000189079|196528|; CHD7|IDBG-22967|ENSG00000171316|102724260,55636|;
positive regulation of apoptotic process	GO:0043065	biological process	9606	3	307	0.0123456	0.0434036	ARHGEF12; KALRN; SOS1;	ARHGEF12|IDBG-74643|ENSG00000196914|23365|; KALRN|IDBG-53661|ENSG00000160145|8997|; SOS1|IDBG-47279|ENSG00000115904|6654|;
RNA polymerase II transcription factor binding transcription factor activity involved in negative regulation of transcription	GO:0001191	molecular function	9606	1	9	0.01415	0.0434606	CREBBP;	CREBBP|IDBG-12340|ENSG00000005339|1387|;
cardiac ventricle morphogenesis	GO:0003208	biological process	9606	1	9	0.01415	0.0434606	GATA4;	GATA4|IDBG-7434|ENSG00000136574|2626|;
cellular response to epinephrine stimulus	GO:0071872	biological process	9606	1	9	0.01415	0.0434606	RYR2;	RYR2|IDBG-107649|ENSG00000198626|6262|;
cellular response to prostaglandin E stimulus	GO:0071380	biological process	9606	1	9	0.01415	0.0434606	GNB1;	GNB1|IDBG-85988|ENSG00000078369|2782|;
condensed chromosome outer kinetochore	GO:0000940	cellular component	9606	1	9	0.01415	0.0434606	CREBBP;	CREBBP|IDBG-12340|ENSG00000005339|1387|;
endocardial cushion development	GO:0003197	biological process	9606	1	9	0.01415	0.0434606	GATA4;	GATA4|IDBG-7434|ENSG00000136574|2626|;
positive regulation of heterotypic cell-cell adhesion	GO:0034116	biological process	9606	1	9	0.01415	0.0434606	ALOX15;	ALOX15|IDBG-19074|ENSG00000161905|246|;
response to laminar fluid shear stress	GO:0034616	biological process	9606	1	9	0.01415	0.0434606	KLF2;	KLF2|IDBG-35485|ENSG00000127528|10365|;
DNA binding	GO:0003677	molecular function	9606	8	2108	0.0143047	0.0436958	ARID2; CHD7; CRAMP1L; CREBBP; FOXC2; GATA4; SOS1; ZNF366;	ARID2|IDBG-28398|ENSG00000189079|196528|; CHD7|IDBG-22967|ENSG00000171316|102724260,55636|; CRAMP1L|IDBG-9090|ENSG00000007545|57585|; CREBBP|IDBG-12340|ENSG00000005339|1387|; FOXC2|IDBG-45466|ENSG00000176692|2303|; GATA4|IDBG-7434|ENSG00000136574|2626|; SOS1|IDBG-47279|ENSG00000115904|6654|; ZNF366|IDBG-27728|ENSG00000178175|167465|;
postsynaptic density	GO:0014069	cellular component	9606	2	113	0.0137293	0.0443624	MIB1; SOS1;	MIB1|IDBG-1441|ENSG00000101752|57534|; SOS1|IDBG-47279|ENSG00000115904|6654|;
receptor complex	GO:0043235	cellular component	9606	2	113	0.0137293	0.0443624	FLT4; RET;	FLT4|IDBG-62355|ENSG00000037280|2324|; RET|IDBG-71064|ENSG00000165731|5979|;
positive regulation of ERK1 and ERK2 cascade	GO:0070374	biological process	9606	2	114	0.0139609	0.0448513	ALOX15; FLT4;	ALOX15|IDBG-19074|ENSG00000161905|246|; FLT4|IDBG-62355|ENSG00000037280|2324|;
adenylate cyclase-activating dopamine receptor signaling pathway	GO:0007191	biological process	9606	1	10	0.0157102	0.0450359	GNB1;	GNB1|IDBG-85988|ENSG00000078369|2782|;
calcium-dependent phospholipase A2 activity	GO:0047498	molecular function	9606	1	10	0.0157102	0.0450359	JMJD7-PLA2G4B;	JMJD7-PLA2G4B|IDBG-7368|ENSG00000168970|100137049,8681|;
cardiac right ventricle morphogenesis	GO:0003215	biological process	9606	1	10	0.0157102	0.0450359	GATA4;	GATA4|IDBG-7434|ENSG00000136574|2626|;
embryonic heart tube morphogenesis	GO:0003143	biological process	9606	1	10	0.0157102	0.0450359	RYR2;	RYR2|IDBG-107649|ENSG00000198626|6262|;
embryonic viscerocranium morphogenesis	GO:0048703	biological process	9606	1	10	0.0157102	0.0450359	FOXC2;	FOXC2|IDBG-45466|ENSG00000176692|2303|;
epithelium development	GO:0060429	biological process	9606	1	10	0.0157102	0.0450359	CHD7;	CHD7|IDBG-22967|ENSG00000171316|102724260,55636|;
parturition	GO:0007567	biological process	9606	1	10	0.0157102	0.0450359	JMJD7-PLA2G4B;	JMJD7-PLA2G4B|IDBG-7368|ENSG00000168970|100137049,8681|;
protein kinase A regulatory subunit binding	GO:0034237	molecular function	9606	1	10	0.0157102	0.0450359	RYR2;	RYR2|IDBG-107649|ENSG00000198626|6262|;
regulation of organ growth	GO:0046620	biological process	9606	1	10	0.0157102	0.0450359	FOXC2;	FOXC2|IDBG-45466|ENSG00000176692|2303|;
response to redox state	GO:0051775	biological process	9606	1	10	0.0157102	0.0450359	RYR2;	RYR2|IDBG-107649|ENSG00000198626|6262|;
type 1 angiotensin receptor binding	GO:0031702	molecular function	9606	1	10	0.0157102	0.0450359	GNB1;	GNB1|IDBG-85988|ENSG00000078369|2782|;
metal ion binding	GO:0046872	molecular function	9606	8	2146	0.0158295	0.0451463	ALOX15; ARID2; CACNA2D1; HERC2; KALRN; KLF2; MIB1; ZNF366;	ALOX15|IDBG-19074|ENSG00000161905|246|; ARID2|IDBG-28398|ENSG00000189079|196528|; CACNA2D1|IDBG-24291|ENSG00000153956|781|; HERC2|IDBG-4485|ENSG00000128731|101929047,101929832,8924|; KALRN|IDBG-53661|ENSG00000160145|8997|; KLF2|IDBG-35485|ENSG00000127528|10365|; MIB1|IDBG-1441|ENSG00000101752|57534|; ZNF366|IDBG-27728|ENSG00000178175|167465|;
G-protein coupled acetylcholine receptor signaling pathway	GO:0007213	biological process	9606	1	11	0.017268	0.046632	GNB1;	GNB1|IDBG-85988|ENSG00000078369|2782|;
atrial septum morphogenesis	GO:0060413	biological process	9606	1	11	0.017268	0.046632	GATA4;	GATA4|IDBG-7434|ENSG00000136574|2626|;
cellular response to peptide	GO:1901653	biological process	9606	1	11	0.017268	0.046632	KLF2;	KLF2|IDBG-35485|ENSG00000127528|10365|;
embryonic foregut morphogenesis	GO:0048617	biological process	9606	1	11	0.017268	0.046632	GATA4;	GATA4|IDBG-7434|ENSG00000136574|2626|;
face development	GO:0060324	biological process	9606	1	11	0.017268	0.046632	CHD7;	CHD7|IDBG-22967|ENSG00000171316|102724260,55636|;
homeostatic process	GO:0042592	biological process	9606	1	11	0.017268	0.046632	CREBBP;	CREBBP|IDBG-12340|ENSG00000005339|1387|;
negative regulation of intracellular estrogen receptor signaling pathway	GO:0033147	biological process	9606	1	11	0.017268	0.046632	ZNF366;	ZNF366|IDBG-27728|ENSG00000178175|167465|;
neuron maturation	GO:0042551	biological process	9606	1	11	0.017268	0.046632	RET;	RET|IDBG-71064|ENSG00000165731|5979|;
nuclear periphery	GO:0034399	cellular component	9606	1	11	0.017268	0.046632	TPR;	TPR|IDBG-105409|ENSG00000047410|7175|;
regulation of cardiac muscle cell contraction	GO:0086004	biological process	9606	1	11	0.017268	0.046632	GATA4;	GATA4|IDBG-7434|ENSG00000136574|2626|;
seminiferous tubule development	GO:0072520	biological process	9606	1	11	0.017268	0.046632	GATA4;	GATA4|IDBG-7434|ENSG00000136574|2626|;
negative regulation of transcription from RNA polymerase II promoter	GO:0000122	biological process	9606	4	619	0.0157052	0.0477132	CREBBP; FOXC2; TPR; ZNF366;	CREBBP|IDBG-12340|ENSG00000005339|1387|; FOXC2|IDBG-45466|ENSG00000176692|2303|; TPR|IDBG-105409|ENSG00000047410|7175|; ZNF366|IDBG-27728|ENSG00000178175|167465|;
RNA polymerase II transcription factor binding transcription factor activity	GO:0001076	molecular function	9606	1	12	0.0188235	0.0484899	GATA4;	GATA4|IDBG-7434|ENSG00000136574|2626|;
acetyltransferase activity	GO:0016407	molecular function	9606	1	12	0.0188235	0.0484899	CREBBP;	CREBBP|IDBG-12340|ENSG00000005339|1387|;
calcium ion transport into cytosol	GO:0060402	biological process	9606	1	12	0.0188235	0.0484899	RYR2;	RYR2|IDBG-107649|ENSG00000198626|6262|;
cardiac muscle hypertrophy in response to stress	GO:0014898	biological process	9606	1	12	0.0188235	0.0484899	GATA4;	GATA4|IDBG-7434|ENSG00000136574|2626|;
erythrocyte maturation	GO:0043249	biological process	9606	1	12	0.0188235	0.0484899	KLF2;	KLF2|IDBG-35485|ENSG00000127528|10365|;
negative regulation of translational initiation	GO:0045947	biological process	9606	1	12	0.0188235	0.0484899	TPR;	TPR|IDBG-105409|ENSG00000047410|7175|;
oxidoreductase activity, acting on single donors with incorporation of molecular oxygen, incorporation of two atoms of oxygen	GO:0016702	molecular function	9606	1	12	0.0188235	0.0484899	ALOX15;	ALOX15|IDBG-19074|ENSG00000161905|246|;
protein kinase A catalytic subunit binding	GO:0034236	molecular function	9606	1	12	0.0188235	0.0484899	RYR2;	RYR2|IDBG-107649|ENSG00000198626|6262|;
regulation of blood vessel size	GO:0050880	biological process	9606	1	12	0.0188235	0.0484899	FOXC2;	FOXC2|IDBG-45466|ENSG00000176692|2303|;
small GTPase mediated signal transduction	GO:0007264	biological process	9606	3	357	0.0184397	0.0495568	ARHGEF12; KALRN; SOS1;	ARHGEF12|IDBG-74643|ENSG00000196914|23365|; KALRN|IDBG-53661|ENSG00000160145|8997|; SOS1|IDBG-47279|ENSG00000115904|6654|;
GTPase binding	GO:0051020	molecular function	9606	1	13	0.0203765	0.0501783	GNB1;	GNB1|IDBG-85988|ENSG00000078369|2782|;
Ras guanyl-nucleotide exchange factor activity	GO:0005088	molecular function	9606	1	13	0.0203765	0.0501783	SOS1;	SOS1|IDBG-47279|ENSG00000115904|6654|;
calcium-mediated signaling using intracellular calcium source	GO:0035584	biological process	9606	1	13	0.0203765	0.0501783	RYR2;	RYR2|IDBG-107649|ENSG00000198626|6262|;
cardiac muscle cell proliferation	GO:0060038	biological process	9606	1	13	0.0203765	0.0501783	FOXC2;	FOXC2|IDBG-45466|ENSG00000176692|2303|;
co-SMAD binding	GO:0070410	molecular function	9606	1	13	0.0203765	0.0501783	GATA4;	GATA4|IDBG-7434|ENSG00000136574|2626|;
cytoplasmic dynein complex	GO:0005868	cellular component	9606	1	13	0.0203765	0.0501783	TPR;	TPR|IDBG-105409|ENSG00000047410|7175|;
insulin receptor substrate binding	GO:0043560	molecular function	9606	1	13	0.0203765	0.0501783	WDR6;	WDR6|IDBG-33969|ENSG00000178252|11180|;
lipoxygenase pathway	GO:0019372	biological process	9606	1	13	0.0203765	0.0501783	ALOX15;	ALOX15|IDBG-19074|ENSG00000161905|246|;
positive regulation of intracellular protein transport	GO:0090316	biological process	9606	1	13	0.0203765	0.0501783	TPR;	TPR|IDBG-105409|ENSG00000047410|7175|;
positive regulation of protein export from nucleus	GO:0046827	biological process	9606	1	13	0.0203765	0.0501783	TPR;	TPR|IDBG-105409|ENSG00000047410|7175|;
mitogen-activated protein kinase binding	GO:0051019	molecular function	9606	1	14	0.0219272	0.0526065	TPR;	TPR|IDBG-105409|ENSG00000047410|7175|;
nucleocytoplasmic transporter activity	GO:0005487	molecular function	9606	1	14	0.0219272	0.0526065	TPR;	TPR|IDBG-105409|ENSG00000047410|7175|;
phosphatidylethanolamine biosynthetic process	GO:0006646	biological process	9606	1	14	0.0219272	0.0526065	ALOX15;	ALOX15|IDBG-19074|ENSG00000161905|246|;
positive regulation of endocytosis	GO:0045807	biological process	9606	1	14	0.0219272	0.0526065	MIB1;	MIB1|IDBG-1441|ENSG00000101752|57534|;
positive regulation of heart rate	GO:0010460	biological process	9606	1	14	0.0219272	0.0526065	RYR2;	RYR2|IDBG-107649|ENSG00000198626|6262|;
insulin receptor signaling pathway	GO:0008286	biological process	9606	2	146	0.0222389	0.0531263	FOXC2; SOS1;	FOXC2|IDBG-45466|ENSG00000176692|2303|; SOS1|IDBG-47279|ENSG00000115904|6654|;
peptidyl-tyrosine phosphorylation	GO:0018108	biological process	9606	2	144	0.0216739	0.053139	FLT4; RET;	FLT4|IDBG-62355|ENSG00000037280|2324|; RET|IDBG-71064|ENSG00000165731|5979|;
apoptotic cell clearance	GO:0043277	biological process	9606	1	15	0.0234755	0.0535626	ALOX15;	ALOX15|IDBG-19074|ENSG00000161905|246|;
cellular response to gonadotropin stimulus	GO:0071371	biological process	9606	1	15	0.0234755	0.0535626	GATA4;	GATA4|IDBG-7434|ENSG00000136574|2626|;
core promoter proximal region sequence-specific DNA binding	GO:0000987	molecular function	9606	1	15	0.0234755	0.0535626	CREBBP;	CREBBP|IDBG-12340|ENSG00000005339|1387|;
detection of calcium ion	GO:0005513	biological process	9606	1	15	0.0234755	0.0535626	RYR2;	RYR2|IDBG-107649|ENSG00000198626|6262|;
enhancer sequence-specific DNA binding	GO:0001158	molecular function	9606	1	15	0.0234755	0.0535626	GATA4;	GATA4|IDBG-7434|ENSG00000136574|2626|;
neural crest cell development	GO:0014032	biological process	9606	1	15	0.0234755	0.0535626	FOXC2;	FOXC2|IDBG-45466|ENSG00000176692|2303|;
neural tube formation	GO:0001841	biological process	9606	1	15	0.0234755	0.0535626	MIB1;	MIB1|IDBG-1441|ENSG00000101752|57534|;
phospholipase activity	GO:0004620	molecular function	9606	1	15	0.0234755	0.0535626	JMJD7-PLA2G4B;	JMJD7-PLA2G4B|IDBG-7368|ENSG00000168970|100137049,8681|;
phospholipid catabolic process	GO:0009395	biological process	9606	1	15	0.0234755	0.0535626	JMJD7-PLA2G4B;	JMJD7-PLA2G4B|IDBG-7368|ENSG00000168970|100137049,8681|;
photoreceptor disc membrane	GO:0097381	cellular component	9606	1	15	0.0234755	0.0535626	GNB1;	GNB1|IDBG-85988|ENSG00000078369|2782|;
positive regulation of extrinsic apoptotic signaling pathway in absence of ligand	GO:2001241	biological process	9606	1	15	0.0234755	0.0535626	RET;	RET|IDBG-71064|ENSG00000165731|5979|;
skeletal system development	GO:0001501	biological process	9606	2	152	0.0239706	0.0544699	CHD7; FOXC2;	CHD7|IDBG-22967|ENSG00000171316|102724260,55636|; FOXC2|IDBG-45466|ENSG00000176692|2303|;
ion channel activity	GO:0005216	molecular function	9606	2	153	0.0242645	0.0549145	RYR1; RYR2;	RYR1|IDBG-48907|ENSG00000196218|6261|; RYR2|IDBG-107649|ENSG00000198626|6262|;
C2H2 zinc finger domain binding	GO:0070742	molecular function	9606	1	16	0.0250215	0.0552846	SRRM2;	SRRM2|IDBG-10878|ENSG00000167978|23524|;
adult heart development	GO:0007512	biological process	9606	1	16	0.0250215	0.0552846	CHD7;	CHD7|IDBG-22967|ENSG00000171316|102724260,55636|;
embryonic morphogenesis	GO:0048598	biological process	9606	1	16	0.0250215	0.0552846	GATA4;	GATA4|IDBG-7434|ENSG00000136574|2626|;
endoderm formation	GO:0001706	biological process	9606	1	16	0.0250215	0.0552846	GATA4;	GATA4|IDBG-7434|ENSG00000136574|2626|;
lysophospholipase activity	GO:0004622	molecular function	9606	1	16	0.0250215	0.0552846	JMJD7-PLA2G4B;	JMJD7-PLA2G4B|IDBG-7368|ENSG00000168970|100137049,8681|;
neuron cell-cell adhesion	GO:0007158	biological process	9606	1	16	0.0250215	0.0552846	RET;	RET|IDBG-71064|ENSG00000165731|5979|;
calcium ion binding	GO:0005509	molecular function	9606	4	718	0.025552	0.0562345	JMJD7-PLA2G4B; RET; RYR1; RYR2;	JMJD7-PLA2G4B|IDBG-7368|ENSG00000168970|100137049,8681|; RET|IDBG-71064|ENSG00000165731|5979|; RYR1|IDBG-48907|ENSG00000196218|6261|; RYR2|IDBG-107649|ENSG00000198626|6262|;
SMAD protein signal transduction	GO:0060395	biological process	9606	1	17	0.0265651	0.0571149	GATA4;	GATA4|IDBG-7434|ENSG00000136574|2626|;
innervation	GO:0060384	biological process	9606	1	17	0.0265651	0.0571149	RET;	RET|IDBG-71064|ENSG00000165731|5979|;
leukotriene metabolic process	GO:0006691	biological process	9606	1	17	0.0265651	0.0571149	ALOX15;	ALOX15|IDBG-19074|ENSG00000161905|246|;
nucleosome disassembly	GO:0006337	biological process	9606	1	17	0.0265651	0.0571149	ARID2;	ARID2|IDBG-28398|ENSG00000189079|196528|;
phosphatidylserine acyl-chain remodeling	GO:0036150	biological process	9606	1	17	0.0265651	0.0571149	JMJD7-PLA2G4B;	JMJD7-PLA2G4B|IDBG-7368|ENSG00000168970|100137049,8681|;
regulation of cardiac muscle contraction	GO:0055117	biological process	9606	1	17	0.0265651	0.0571149	RYR2;	RYR2|IDBG-107649|ENSG00000198626|6262|;
activating transcription factor binding	GO:0033613	molecular function	9606	1	18	0.0281063	0.0590655	GATA4;	GATA4|IDBG-7434|ENSG00000136574|2626|;
phosphatidylglycerol acyl-chain remodeling	GO:0036148	biological process	9606	1	18	0.0281063	0.0590655	JMJD7-PLA2G4B;	JMJD7-PLA2G4B|IDBG-7368|ENSG00000168970|100137049,8681|;
photoreceptor outer segment membrane	GO:0042622	cellular component	9606	1	18	0.0281063	0.0590655	GNB1;	GNB1|IDBG-85988|ENSG00000078369|2782|;
positive regulation of protein import into nucleus	GO:0042307	biological process	9606	1	18	0.0281063	0.0590655	TPR;	TPR|IDBG-105409|ENSG00000047410|7175|;
regulation of cardiac muscle contraction by regulation of the release of sequestered calcium ion	GO:0010881	biological process	9606	1	18	0.0281063	0.0590655	RYR2;	RYR2|IDBG-107649|ENSG00000198626|6262|;
skeletal muscle fiber development	GO:0048741	biological process	9606	1	18	0.0281063	0.0590655	RYR1;	RYR1|IDBG-48907|ENSG00000196218|6261|;
cardiac muscle tissue development	GO:0048738	biological process	9606	1	19	0.0296452	0.060702	GATA4;	GATA4|IDBG-7434|ENSG00000136574|2626|;
histone acetyltransferase complex	GO:0000123	cellular component	9606	1	19	0.0296452	0.060702	CREBBP;	CREBBP|IDBG-12340|ENSG00000005339|1387|;
hydrolase activity, acting on acid anhydrides	GO:0016817	molecular function	9606	1	19	0.0296452	0.060702	CHD7;	CHD7|IDBG-22967|ENSG00000171316|102724260,55636|;
positive regulation of cardiac muscle cell proliferation	GO:0060045	biological process	9606	1	19	0.0296452	0.060702	GATA4;	GATA4|IDBG-7434|ENSG00000136574|2626|;
regulation of neurogenesis	GO:0050767	biological process	9606	1	19	0.0296452	0.060702	CHD7;	CHD7|IDBG-22967|ENSG00000171316|102724260,55636|;
ventricular cardiac muscle cell action potential	GO:0086005	biological process	9606	1	19	0.0296452	0.060702	RYR2;	RYR2|IDBG-107649|ENSG00000198626|6262|;
ventricular septum development	GO:0003281	biological process	9606	1	19	0.0296452	0.060702	GATA4;	GATA4|IDBG-7434|ENSG00000136574|2626|;
protein complex	GO:0043234	cellular component	9606	3	430	0.0298788	0.0609571	RYR1; RYR2; WDR6;	RYR1|IDBG-48907|ENSG00000196218|6261|; RYR2|IDBG-107649|ENSG00000198626|6262|; WDR6|IDBG-33969|ENSG00000178252|11180|;
calmodulin binding	GO:0005516	molecular function	9606	2	172	0.0301265	0.0612389	RYR1; RYR2;	RYR1|IDBG-48907|ENSG00000196218|6261|; RYR2|IDBG-107649|ENSG00000198626|6262|;
cellular response to vascular endothelial growth factor stimulus	GO:0035924	biological process	9606	1	20	0.0311817	0.062252	FLT4;	FLT4|IDBG-62355|ENSG00000037280|2324|;
embryonic digestive tract morphogenesis	GO:0048557	biological process	9606	1	20	0.0311817	0.062252	GATA4;	GATA4|IDBG-7434|ENSG00000136574|2626|;
negative regulation of interleukin-6 production	GO:0032715	biological process	9606	1	20	0.0311817	0.062252	KLF2;	KLF2|IDBG-35485|ENSG00000127528|10365|;
regulation of smoothened signaling pathway	GO:0008589	biological process	9606	1	20	0.0311817	0.062252	CREBBP;	CREBBP|IDBG-12340|ENSG00000005339|1387|;
response to pain	GO:0048265	biological process	9606	1	20	0.0311817	0.062252	RET;	RET|IDBG-71064|ENSG00000165731|5979|;
negative regulation of signal transduction	GO:0009968	biological process	9606	1	21	0.0327158	0.0650824	KIF26A;	KIF26A|IDBG-22450|ENSG00000066735|26153|;
transcription regulatory region DNA binding	GO:0044212	molecular function	9606	2	181	0.0330814	0.0655763	FOXC2; GATA4;	FOXC2|IDBG-45466|ENSG00000176692|2303|; GATA4|IDBG-7434|ENSG00000136574|2626|;
gastrulation with mouth forming second	GO:0001702	biological process	9606	1	22	0.0342476	0.0671734	GATA4;	GATA4|IDBG-7434|ENSG00000136574|2626|;
olfactory bulb development	GO:0021772	biological process	9606	1	22	0.0342476	0.0671734	CHD7;	CHD7|IDBG-22967|ENSG00000171316|102724260,55636|;
signal transduction involved in regulation of gene expression	GO:0023019	biological process	9606	1	22	0.0342476	0.0671734	GATA4;	GATA4|IDBG-7434|ENSG00000136574|2626|;
I band	GO:0031674	cellular component	9606	1	23	0.0357771	0.0694423	RYR1;	RYR1|IDBG-48907|ENSG00000196218|6261|;
calcium channel complex	GO:0034704	cellular component	9606	1	23	0.0357771	0.0694423	RYR2;	RYR2|IDBG-107649|ENSG00000198626|6262|;
phosphatidylethanolamine acyl-chain remodeling	GO:0036152	biological process	9606	1	23	0.0357771	0.0694423	JMJD7-PLA2G4B;	JMJD7-PLA2G4B|IDBG-7368|ENSG00000168970|100137049,8681|;
RNA polymerase II transcription coactivator activity	GO:0001105	molecular function	9606	1	24	0.0373042	0.0719071	CREBBP;	CREBBP|IDBG-12340|ENSG00000005339|1387|;
Rab guanyl-nucleotide exchange factor activity	GO:0017112	molecular function	9606	1	24	0.0373042	0.0719071	DENND4B;	DENND4B|IDBG-102798|ENSG00000198837|9909|;
protein tyrosine kinase activity	GO:0004713	molecular function	9606	3	472	0.0378334	0.0726766	FLT4; KALRN; RET;	FLT4|IDBG-62355|ENSG00000037280|2324|; KALRN|IDBG-53661|ENSG00000160145|8997|; RET|IDBG-71064|ENSG00000165731|5979|;
regulation of calcium ion transport	GO:0051924	biological process	9606	1	25	0.038829	0.0735776	CACNA2D1;	CACNA2D1|IDBG-24291|ENSG00000153956|781|;
spectrin binding	GO:0030507	molecular function	9606	1	25	0.038829	0.0735776	GNB1;	GNB1|IDBG-85988|ENSG00000078369|2782|;
sprouting angiogenesis	GO:0002040	biological process	9606	1	25	0.038829	0.0735776	FLT4;	FLT4|IDBG-62355|ENSG00000037280|2324|;
ventricular cardiac muscle tissue morphogenesis	GO:0055010	biological process	9606	1	25	0.038829	0.0735776	FOXC2;	FOXC2|IDBG-45466|ENSG00000176692|2303|;
cardiac muscle cell differentiation	GO:0055007	biological process	9606	1	26	0.0403514	0.0756928	GATA4;	GATA4|IDBG-7434|ENSG00000136574|2626|;
phosphatidylcholine acyl-chain remodeling	GO:0036151	biological process	9606	1	26	0.0403514	0.0756928	JMJD7-PLA2G4B;	JMJD7-PLA2G4B|IDBG-7368|ENSG00000168970|100137049,8681|;
regulation of transcription from RNA polymerase II promoter in response to hypoxia	GO:0061418	biological process	9606	1	26	0.0403514	0.0756928	CREBBP;	CREBBP|IDBG-12340|ENSG00000005339|1387|;
Rho GTPase activator activity	GO:0005100	molecular function	9606	1	27	0.0418715	0.077504	SOS1;	SOS1|IDBG-47279|ENSG00000115904|6654|;
extrinsic component of cytoplasmic side of plasma membrane	GO:0031234	cellular component	9606	1	27	0.0418715	0.077504	ALOX15;	ALOX15|IDBG-19074|ENSG00000161905|246|;
growth factor binding	GO:0019838	molecular function	9606	1	27	0.0418715	0.077504	FLT4;	FLT4|IDBG-62355|ENSG00000037280|2324|;
platelet activation	GO:0030168	biological process	9606	2	205	0.0414881	0.0775647	GNB1; SOS1;	GNB1|IDBG-85988|ENSG00000078369|2782|; SOS1|IDBG-47279|ENSG00000115904|6654|;
nucleus	GO:0005634	cellular component	9606	14	5730	0.0422811	0.0780037	ARID2; CHD7; CRAMP1L; CREBBP; DENND4B; DET1; FLT4; FOXC2; GATA4; HERC2; KLF2; SRRM2; TPR; ZNF366;	ARID2|IDBG-28398|ENSG00000189079|196528|; CHD7|IDBG-22967|ENSG00000171316|102724260,55636|; CRAMP1L|IDBG-9090|ENSG00000007545|57585|; CREBBP|IDBG-12340|ENSG00000005339|1387|; DENND4B|IDBG-102798|ENSG00000198837|9909|; DET1|IDBG-28648|ENSG00000140543|55070|; FLT4|IDBG-62355|ENSG00000037280|2324|; FOXC2|IDBG-45466|ENSG00000176692|2303|; GATA4|IDBG-7434|ENSG00000136574|2626|; HERC2|IDBG-4485|ENSG000…
blood vessel morphogenesis	GO:0048514	biological process	9606	1	28	0.0433893	0.0792635	FLT4;	FLT4|IDBG-62355|ENSG00000037280|2324|;
photoreceptor inner segment	GO:0001917	cellular component	9606	1	28	0.0433893	0.0792635	GNB1;	GNB1|IDBG-85988|ENSG00000078369|2782|;
positive regulation of transcription from RNA polymerase II promoter	GO:0045944	biological process	9606	4	849	0.0433637	0.0797379	CREBBP; FOXC2; GATA4; KLF2;	CREBBP|IDBG-12340|ENSG00000005339|1387|; FOXC2|IDBG-45466|ENSG00000176692|2303|; GATA4|IDBG-7434|ENSG00000136574|2626|; KLF2|IDBG-35485|ENSG00000127528|10365|;
calcium-dependent phospholipid binding	GO:0005544	molecular function	9606	1	29	0.0449048	0.0801974	JMJD7-PLA2G4B;	JMJD7-PLA2G4B|IDBG-7368|ENSG00000168970|100137049,8681|;
estrogen receptor binding	GO:0030331	molecular function	9606	1	29	0.0449048	0.0801974	ZNF366;	ZNF366|IDBG-27728|ENSG00000178175|167465|;
limb development	GO:0060173	biological process	9606	1	29	0.0449048	0.0801974	CHD7;	CHD7|IDBG-22967|ENSG00000171316|102724260,55636|;
mitotic spindle	GO:0072686	cellular component	9606	1	29	0.0449048	0.0801974	TPR;	TPR|IDBG-105409|ENSG00000047410|7175|;
positive regulation of BMP signaling pathway	GO:0030513	biological process	9606	1	29	0.0449048	0.0801974	GATA4;	GATA4|IDBG-7434|ENSG00000136574|2626|;
regulation of axonogenesis	GO:0050770	biological process	9606	1	29	0.0449048	0.0801974	RET;	RET|IDBG-71064|ENSG00000165731|5979|;
voltage-gated calcium channel complex	GO:0005891	cellular component	9606	1	29	0.0449048	0.0801974	CACNA2D1;	CACNA2D1|IDBG-24291|ENSG00000153956|781|;
cellular response to heat	GO:0034605	biological process	9606	1	30	0.0464179	0.0818537	TPR;	TPR|IDBG-105409|ENSG00000047410|7175|;
embryonic hindlimb morphogenesis	GO:0035116	biological process	9606	1	30	0.0464179	0.0818537	CHD7;	CHD7|IDBG-22967|ENSG00000171316|102724260,55636|;
neural crest cell migration	GO:0001755	biological process	9606	1	30	0.0464179	0.0818537	RET;	RET|IDBG-71064|ENSG00000165731|5979|;
regulation of mitotic cell cycle	GO:0007346	biological process	9606	1	30	0.0464179	0.0818537	TTC28;	TTC28|IDBG-3303|ENSG00000100154|23331|;
endoderm development	GO:0007492	biological process	9606	1	31	0.0479288	0.0837256	GATA4;	GATA4|IDBG-7434|ENSG00000136574|2626|;
regulation of glucose transport	GO:0010827	biological process	9606	1	31	0.0479288	0.0837256	TPR;	TPR|IDBG-105409|ENSG00000047410|7175|;
regulation of heart rate	GO:0002027	biological process	9606	1	31	0.0479288	0.0837256	RYR2;	RYR2|IDBG-107649|ENSG00000198626|6262|;
embryonic cranial skeleton morphogenesis	GO:0048701	biological process	9606	1	32	0.0494373	0.0850321	FOXC2;	FOXC2|IDBG-45466|ENSG00000176692|2303|;
mitotic spindle assembly checkpoint	GO:0007094	biological process	9606	1	32	0.0494373	0.0850321	TPR;	TPR|IDBG-105409|ENSG00000047410|7175|;
phosphatidic acid biosynthetic process	GO:0006654	biological process	9606	1	32	0.0494373	0.0850321	JMJD7-PLA2G4B;	JMJD7-PLA2G4B|IDBG-7368|ENSG00000168970|100137049,8681|;
regulation of rhodopsin mediated signaling pathway	GO:0022400	biological process	9606	1	32	0.0494373	0.0850321	GNB1;	GNB1|IDBG-85988|ENSG00000078369|2782|;
ion transmembrane transport	GO:0034220	biological process	9606	2	226	0.0494331	0.0860844	RYR1; RYR2;	RYR1|IDBG-48907|ENSG00000196218|6261|; RYR2|IDBG-107649|ENSG00000198626|6262|;
T cell differentiation	GO:0030217	biological process	9606	1	33	0.0509435	0.0868213	CHD7;	CHD7|IDBG-22967|ENSG00000171316|102724260,55636|;
positive regulation of Ras GTPase activity	GO:0032320	biological process	9606	1	33	0.0509435	0.0868213	SOS1;	SOS1|IDBG-47279|ENSG00000115904|6654|;
rhythmic process	GO:0048511	biological process	9606	1	33	0.0509435	0.0868213	CREBBP;	CREBBP|IDBG-12340|ENSG00000005339|1387|;
protein kinase activity	GO:0004672	molecular function	9606	3	533	0.0511396	0.0868907	FLT4; KALRN; RET;	FLT4|IDBG-62355|ENSG00000037280|2324|; KALRN|IDBG-53661|ENSG00000160145|8997|; RET|IDBG-71064|ENSG00000165731|5979|;
blood vessel remodeling	GO:0001974	biological process	9606	1	34	0.0524474	0.0883075	FOXC2;	FOXC2|IDBG-45466|ENSG00000176692|2303|;
patterning of blood vessels	GO:0001569	biological process	9606	1	34	0.0524474	0.0883075	FOXC2;	FOXC2|IDBG-45466|ENSG00000176692|2303|;
positive regulation of multicellular organism growth	GO:0040018	biological process	9606	1	34	0.0524474	0.0883075	CHD7;	CHD7|IDBG-22967|ENSG00000171316|102724260,55636|;
COP9 signalosome	GO:0008180	cellular component	9606	1	35	0.053949	0.0884383	WDR6;	WDR6|IDBG-33969|ENSG00000178252|11180|;
RNA polymerase II transcription factor binding	GO:0001085	molecular function	9606	1	35	0.053949	0.0884383	CREBBP;	CREBBP|IDBG-12340|ENSG00000005339|1387|;
bone mineralization	GO:0030282	biological process	9606	1	35	0.053949	0.0884383	ALOX15;	ALOX15|IDBG-19074|ENSG00000161905|246|;
cellular response to interleukin-1	GO:0071347	biological process	9606	1	35	0.053949	0.0884383	KLF2;	KLF2|IDBG-35485|ENSG00000127528|10365|;
positive regulation of cell-substrate adhesion	GO:0010811	biological process	9606	1	35	0.053949	0.0884383	ALOX15;	ALOX15|IDBG-19074|ENSG00000161905|246|;
rhodopsin mediated signaling pathway	GO:0016056	biological process	9606	1	35	0.053949	0.0884383	GNB1;	GNB1|IDBG-85988|ENSG00000078369|2782|;
RNA polymerase II activating transcription factor binding	GO:0001102	molecular function	9606	1	36	0.0554482	0.0895826	CREBBP;	CREBBP|IDBG-12340|ENSG00000005339|1387|;
heat shock protein binding	GO:0031072	molecular function	9606	1	36	0.0554482	0.0895826	TPR;	TPR|IDBG-105409|ENSG00000047410|7175|;
heterotrimeric G-protein complex	GO:0005834	cellular component	9606	1	36	0.0554482	0.0895826	GNB1;	GNB1|IDBG-85988|ENSG00000078369|2782|;
mesoderm development	GO:0007498	biological process	9606	1	36	0.0554482	0.0895826	FOXC2;	FOXC2|IDBG-45466|ENSG00000176692|2303|;
ligase activity	GO:0016874	molecular function	9606	2	236	0.0533969	0.0896362	HERC2; MIB1;	HERC2|IDBG-4485|ENSG00000128731|101929047,101929832,8924|; MIB1|IDBG-1441|ENSG00000101752|57534|;
positive regulation of GTPase activity	GO:0043547	biological process	9606	2	237	0.0537994	0.0897727	HERC2; KALRN;	HERC2|IDBG-4485|ENSG00000128731|101929047,101929832,8924|; KALRN|IDBG-53661|ENSG00000160145|8997|;
transcription coactivator activity	GO:0003713	molecular function	9606	2	237	0.0537994	0.0897727	CREBBP; GATA4;	CREBBP|IDBG-12340|ENSG00000005339|1387|; GATA4|IDBG-7434|ENSG00000136574|2626|;
transferase activity, transferring phosphorus-containing groups	GO:0016772	molecular function	9606	3	549	0.0549652	0.0898408	FLT4; KALRN; RET;	FLT4|IDBG-62355|ENSG00000037280|2324|; KALRN|IDBG-53661|ENSG00000160145|8997|; RET|IDBG-71064|ENSG00000165731|5979|;
adult walking behavior	GO:0007628	biological process	9606	1	37	0.0569452	0.0904329	CHD7;	CHD7|IDBG-22967|ENSG00000171316|102724260,55636|;
cellular response to calcium ion	GO:0071277	biological process	9606	1	37	0.0569452	0.0904329	ALOX15;	ALOX15|IDBG-19074|ENSG00000161905|246|;
mitotic nuclear envelope disassembly	GO:0007077	biological process	9606	1	37	0.0569452	0.0904329	TPR;	TPR|IDBG-105409|ENSG00000047410|7175|;
protein self-association	GO:0043621	molecular function	9606	1	37	0.0569452	0.0904329	RYR2;	RYR2|IDBG-107649|ENSG00000198626|6262|;
tubulin binding	GO:0015631	molecular function	9606	1	37	0.0569452	0.0904329	TPR;	TPR|IDBG-105409|ENSG00000047410|7175|;
vasculature development	GO:0001944	biological process	9606	1	37	0.0569452	0.0904329	FLT4;	FLT4|IDBG-62355|ENSG00000037280|2324|;
cardiac muscle contraction	GO:0060048	biological process	9606	1	38	0.0584399	0.0915068	RYR2;	RYR2|IDBG-107649|ENSG00000198626|6262|;
cellular response to glucagon stimulus	GO:0071377	biological process	9606	1	38	0.0584399	0.0915068	GNB1;	GNB1|IDBG-85988|ENSG00000078369|2782|;
cognition	GO:0050890	biological process	9606	1	38	0.0584399	0.0915068	CHD7;	CHD7|IDBG-22967|ENSG00000171316|102724260,55636|;
nuclear body	GO:0016604	cellular component	9606	1	38	0.0584399	0.0915068	CREBBP;	CREBBP|IDBG-12340|ENSG00000005339|1387|;
positive regulation of actin filament polymerization	GO:0030838	biological process	9606	1	38	0.0584399	0.0915068	ALOX15;	ALOX15|IDBG-19074|ENSG00000161905|246|;
mitotic nuclear division	GO:0007067	biological process	9606	2	250	0.059131	0.0923303	TPR; TTC28;	TPR|IDBG-105409|ENSG00000047410|7175|; TTC28|IDBG-3303|ENSG00000100154|23331|;
cellular response to glucose stimulus	GO:0071333	biological process	9606	1	39	0.0599323	0.0928038	GATA4;	GATA4|IDBG-7434|ENSG00000136574|2626|;
phosphatidylinositol-4,5-bisphosphate binding	GO:0005546	molecular function	9606	1	39	0.0599323	0.0928038	ALOX15;	ALOX15|IDBG-19074|ENSG00000161905|246|;
protein import into nucleus	GO:0006606	biological process	9606	1	39	0.0599323	0.0928038	TPR;	TPR|IDBG-105409|ENSG00000047410|7175|;
signal transduction	GO:0007165	biological process	9606	5	1368	0.0612504	0.0945828	CREBBP; GNB1; KALRN; RET; SOS1;	CREBBP|IDBG-12340|ENSG00000005339|1387|; GNB1|IDBG-85988|ENSG00000078369|2782|; KALRN|IDBG-53661|ENSG00000160145|8997|; RET|IDBG-71064|ENSG00000165731|5979|; SOS1|IDBG-47279|ENSG00000115904|6654|;
metanephros development	GO:0001656	biological process	9606	1	40	0.0614225	0.0945872	FOXC2;	FOXC2|IDBG-45466|ENSG00000176692|2303|;
blood circulation	GO:0008015	biological process	9606	1	41	0.0629103	0.0953031	CHD7;	CHD7|IDBG-22967|ENSG00000171316|102724260,55636|;
chromatin DNA binding	GO:0031490	molecular function	9606	1	41	0.0629103	0.0953031	FOXC2;	FOXC2|IDBG-45466|ENSG00000176692|2303|;
collagen fibril organization	GO:0030199	biological process	9606	1	41	0.0629103	0.0953031	FOXC2;	FOXC2|IDBG-45466|ENSG00000176692|2303|;
hexose transport	GO:0008645	biological process	9606	1	41	0.0629103	0.0953031	TPR;	TPR|IDBG-105409|ENSG00000047410|7175|;
histone acetylation	GO:0016573	biological process	9606	1	41	0.0629103	0.0953031	CREBBP;	CREBBP|IDBG-12340|ENSG00000005339|1387|;
sensory perception of taste	GO:0050909	biological process	9606	1	41	0.0629103	0.0953031	GNB1;	GNB1|IDBG-85988|ENSG00000078369|2782|;
sarcomere	GO:0030017	cellular component	9606	1	42	0.0643959	0.09729	RYR2;	RYR2|IDBG-107649|ENSG00000198626|6262|;
cellular response to hydrogen peroxide	GO:0070301	biological process	9606	1	43	0.0658791	0.0987304	KLF2;	KLF2|IDBG-35485|ENSG00000127528|10365|;
outflow tract morphogenesis	GO:0003151	biological process	9606	1	43	0.0658791	0.0987304	RYR1;	RYR1|IDBG-48907|ENSG00000196218|6261|;
phospholipase C-activating G-protein coupled receptor signaling pathway	GO:0007200	biological process	9606	1	43	0.0658791	0.0987304	GNB1;	GNB1|IDBG-85988|ENSG00000078369|2782|;
Cajal body	GO:0015030	cellular component	9606	1	44	0.0673601	0.0998788	SRRM2;	SRRM2|IDBG-10878|ENSG00000167978|23524|;
photoreceptor outer segment	GO:0001750	cellular component	9606	1	44	0.0673601	0.0998788	GNB1;	GNB1|IDBG-85988|ENSG00000078369|2782|;
regulation of cell adhesion	GO:0030155	biological process	9606	1	44	0.0673601	0.0998788	RET;	RET|IDBG-71064|ENSG00000165731|5979|;
termination of G-protein coupled receptor signaling pathway	GO:0038032	biological process	9606	1	44	0.0673601	0.0998788	ARHGEF12;	ARHGEF12|IDBG-74643|ENSG00000196914|23365|;
transcription factor binding	GO:0008134	molecular function	9606	2	270	0.067676	0.100082	CREBBP; GATA4;	CREBBP|IDBG-12340|ENSG00000005339|1387|; GATA4|IDBG-7434|ENSG00000136574|2626|;
ubiquitin-protein transferase activity	GO:0004842	molecular function	9606	2	275	0.0698739	0.102788	HERC2; MIB1;	HERC2|IDBG-4485|ENSG00000128731|101929047,101929832,8924|; MIB1|IDBG-1441|ENSG00000101752|57534|;
small molecule metabolic process	GO:0044281	biological process	9606	5	1421	0.0698705	0.103054	ALOX15; CREBBP; GNB1; JMJD7-PLA2G4B; TPR;	ALOX15|IDBG-19074|ENSG00000161905|246|; CREBBP|IDBG-12340|ENSG00000005339|1387|; GNB1|IDBG-85988|ENSG00000078369|2782|; JMJD7-PLA2G4B|IDBG-7368|ENSG00000168970|100137049,8681|; TPR|IDBG-105409|ENSG00000047410|7175|;
extrinsic component of membrane	GO:0019898	cellular component	9606	1	46	0.0703154	0.103166	TPR;	TPR|IDBG-105409|ENSG00000047410|7175|;
signal transducer activity	GO:0004871	molecular function	9606	2	280	0.0720955	0.105501	CREBBP; GNB1;	CREBBP|IDBG-12340|ENSG00000005339|1387|; GNB1|IDBG-85988|ENSG00000078369|2782|;
histone acetyltransferase activity	GO:0004402	molecular function	9606	1	48	0.0732615	0.106649	CREBBP;	CREBBP|IDBG-12340|ENSG00000005339|1387|;
transcription cofactor activity	GO:0003712	molecular function	9606	1	48	0.0732615	0.106649	CREBBP;	CREBBP|IDBG-12340|ENSG00000005339|1387|;
protein phosphorylation	GO:0006468	biological process	9606	3	630	0.0763739	0.110318	FLT4; KALRN; RET;	FLT4|IDBG-62355|ENSG00000037280|2324|; KALRN|IDBG-53661|ENSG00000160145|8997|; RET|IDBG-71064|ENSG00000165731|5979|;
skin development	GO:0043588	biological process	9606	1	50	0.0761986	0.11035	RYR1;	RYR1|IDBG-48907|ENSG00000196218|6261|;
sequence-specific DNA binding	GO:0043565	molecular function	9606	3	629	0.0760896	0.110478	FOXC2; GATA4; KLF2;	FOXC2|IDBG-45466|ENSG00000176692|2303|; GATA4|IDBG-7434|ENSG00000136574|2626|; KLF2|IDBG-35485|ENSG00000127528|10365|;
cellular response to organic cyclic compound	GO:0071407	biological process	9606	1	51	0.0776638	0.11075	KLF2;	KLF2|IDBG-35485|ENSG00000127528|10365|;
kinesin complex	GO:0005871	cellular component	9606	1	51	0.0776638	0.11075	KIF26A;	KIF26A|IDBG-22450|ENSG00000066735|26153|;
lipid particle	GO:0005811	cellular component	9606	1	51	0.0776638	0.11075	ALOX15;	ALOX15|IDBG-19074|ENSG00000161905|246|;
negative regulation of neuron differentiation	GO:0045665	biological process	9606	1	51	0.0776638	0.11075	MIB1;	MIB1|IDBG-1441|ENSG00000101752|57534|;
neurotransmitter secretion	GO:0007269	biological process	9606	1	51	0.0776638	0.11075	BAIAP3;	BAIAP3|IDBG-8814|ENSG00000007516|8938|;
protein ubiquitination involved in ubiquitin-dependent protein catabolic process	GO:0042787	biological process	9606	1	52	0.0791268	0.112264	HERC2;	HERC2|IDBG-4485|ENSG00000128731|101929047,101929832,8924|;
response to endoplasmic reticulum stress	GO:0034976	biological process	9606	1	52	0.0791268	0.112264	ALOX15;	ALOX15|IDBG-19074|ENSG00000161905|246|;
ATP binding	GO:0005524	molecular function	9606	5	1493	0.082638	0.116948	CHD7; FLT4; KALRN; KIF26A; RET;	CHD7|IDBG-22967|ENSG00000171316|102724260,55636|; FLT4|IDBG-62355|ENSG00000037280|2324|; KALRN|IDBG-53661|ENSG00000160145|8997|; KIF26A|IDBG-22450|ENSG00000066735|26153|; RET|IDBG-71064|ENSG00000165731|5979|;
embryonic skeletal system morphogenesis	GO:0048704	biological process	9606	1	55	0.0835021	0.117873	FOXC2;	FOXC2|IDBG-45466|ENSG00000176692|2303|;
embryonic digit morphogenesis	GO:0042733	biological process	9606	1	56	0.0849561	0.119323	CREBBP;	CREBBP|IDBG-12340|ENSG00000005339|1387|;
p53 binding	GO:0002039	molecular function	9606	1	56	0.0849561	0.119323	CREBBP;	CREBBP|IDBG-12340|ENSG00000005339|1387|;
enzyme binding	GO:0019899	molecular function	9606	2	311	0.0863692	0.121003	RYR1; RYR2;	RYR1|IDBG-48907|ENSG00000196218|6261|; RYR2|IDBG-107649|ENSG00000198626|6262|;
response to drug	GO:0042493	biological process	9606	2	313	0.0873181	0.122027	GATA4; RET;	GATA4|IDBG-7434|ENSG00000136574|2626|; RET|IDBG-71064|ENSG00000165731|5979|;
inflammatory response	GO:0006954	biological process	9606	2	315	0.0882702	0.12305	ALOX15; JMJD7-PLA2G4B;	ALOX15|IDBG-19074|ENSG00000161905|246|; JMJD7-PLA2G4B|IDBG-7368|ENSG00000168970|100137049,8681|;
cellular response to retinoic acid	GO:0071300	biological process	9606	1	60	0.0907498	0.125257	RET;	RET|IDBG-71064|ENSG00000165731|5979|;
nuclear pore	GO:0005643	cellular component	9606	1	60	0.0907498	0.125257	TPR;	TPR|IDBG-105409|ENSG00000047410|7175|;
positive regulation of JNK cascade	GO:0046330	biological process	9606	1	60	0.0907498	0.125257	FLT4;	FLT4|IDBG-62355|ENSG00000037280|2324|;
response to hormone	GO:0009725	biological process	9606	1	60	0.0907498	0.125257	FOXC2;	FOXC2|IDBG-45466|ENSG00000176692|2303|;
nervous system development	GO:0007399	biological process	9606	2	325	0.0930783	0.128155	KALRN; RET;	KALRN|IDBG-53661|ENSG00000160145|8997|; RET|IDBG-71064|ENSG00000165731|5979|;
cell body	GO:0044297	cellular component	9606	1	62	0.0936334	0.128287	GNB1;	GNB1|IDBG-85988|ENSG00000078369|2782|;
glucose transport	GO:0015758	biological process	9606	1	62	0.0936334	0.128287	TPR;	TPR|IDBG-105409|ENSG00000047410|7175|;
sequence-specific DNA binding transcription factor activity	GO:0003700	molecular function	9606	4	1104	0.094163	0.128697	CREBBP; FOXC2; GATA4; KLF2;	CREBBP|IDBG-12340|ENSG00000005339|1387|; FOXC2|IDBG-45466|ENSG00000176692|2303|; GATA4|IDBG-7434|ENSG00000136574|2626|; KLF2|IDBG-35485|ENSG00000127528|10365|;
positive regulation of endothelial cell proliferation	GO:0001938	biological process	9606	1	63	0.0950718	0.129307	FLT4;	FLT4|IDBG-62355|ENSG00000037280|2324|;
response to mechanical stimulus	GO:0009612	biological process	9606	1	63	0.0950718	0.129307	GATA4;	GATA4|IDBG-7434|ENSG00000136574|2626|;
RNA polymerase II core promoter proximal region sequence-specific DNA binding transcription factor activity involved in negative regulation of transcription	GO:0001078	molecular function	9606	1	64	0.0965081	0.130942	CREBBP;	CREBBP|IDBG-12340|ENSG00000005339|1387|;
cellular response to tumor necrosis factor	GO:0071356	biological process	9606	1	66	0.0993739	0.133213	KLF2;	KLF2|IDBG-35485|ENSG00000127528|10365|;
kinetochore	GO:0000776	cellular component	9606	1	66	0.0993739	0.133213	TPR;	TPR|IDBG-105409|ENSG00000047410|7175|;
positive regulation of type I interferon production	GO:0032481	biological process	9606	1	66	0.0993739	0.133213	CREBBP;	CREBBP|IDBG-12340|ENSG00000005339|1387|;
protein phosphatase binding	GO:0019903	molecular function	9606	1	66	0.0993739	0.133213	FLT4;	FLT4|IDBG-62355|ENSG00000037280|2324|;
axon guidance	GO:0007411	biological process	9606	2	336	0.0984554	0.13326	ARHGEF12; SOS1;	ARHGEF12|IDBG-74643|ENSG00000196914|23365|; SOS1|IDBG-47279|ENSG00000115904|6654|;
ion transport	GO:0006811	biological process	9606	2	339	0.0999374	0.133648	RYR1; RYR2;	RYR1|IDBG-48907|ENSG00000196218|6261|; RYR2|IDBG-107649|ENSG00000198626|6262|;
positive regulation of neuron projection development	GO:0010976	biological process	9606	1	67	0.100804	0.134485	RET;	RET|IDBG-71064|ENSG00000165731|5979|;
protein ubiquitination	GO:0016567	biological process	9606	2	342	0.101426	0.134993	HERC2; MIB1;	HERC2|IDBG-4485|ENSG00000128731|101929047,101929832,8924|; MIB1|IDBG-1441|ENSG00000101752|57534|;
activation of signaling protein activity involved in unfolded protein response	GO:0006987	biological process	9606	1	68	0.102231	0.135741	JMJD7-PLA2G4B;	JMJD7-PLA2G4B|IDBG-7368|ENSG00000168970|100137049,8681|;
inner ear morphogenesis	GO:0042472	biological process	9606	1	69	0.103656	0.137308	CHD7;	CHD7|IDBG-22967|ENSG00000171316|102724260,55636|;
protease binding	GO:0002020	molecular function	9606	1	71	0.1065	0.140741	RYR1;	RYR1|IDBG-48907|ENSG00000196218|6261|;
mitochondrial inner membrane	GO:0005743	cellular component	9606	2	353	0.106937	0.140985	HERC2; JMJD7-PLA2G4B;	HERC2|IDBG-4485|ENSG00000128731|101929047,101929832,8924|; JMJD7-PLA2G4B|IDBG-7368|ENSG00000168970|100137049,8681|;
centrosome	GO:0005813	cellular component	9606	2	359	0.109978	0.144653	MIB1; TTC28;	MIB1|IDBG-1441|ENSG00000101752|57534|; TTC28|IDBG-3303|ENSG00000100154|23331|;
microtubule-based movement	GO:0007018	biological process	9606	1	75	0.112162	0.146835	KIF26A;	KIF26A|IDBG-22450|ENSG00000066735|26153|;
positive regulation of MAPK cascade	GO:0043410	biological process	9606	1	75	0.112162	0.146835	FLT4;	FLT4|IDBG-62355|ENSG00000037280|2324|;
cytosol	GO:0005829	cellular component	9606	7	2642	0.114051	0.148959	ALOX15; ARHGEF12; JMJD7-PLA2G4B; KALRN; KIF26A; MIB1; SOS1;	ALOX15|IDBG-19074|ENSG00000161905|246|; ARHGEF12|IDBG-74643|ENSG00000196914|23365|; JMJD7-PLA2G4B|IDBG-7368|ENSG00000168970|100137049,8681|; KALRN|IDBG-53661|ENSG00000160145|8997|; KIF26A|IDBG-22450|ENSG00000066735|26153|; MIB1|IDBG-1441|ENSG00000101752|57534|; SOS1|IDBG-47279|ENSG00000115904|6654|;
collagen trimer	GO:0005581	cellular component	9606	1	77	0.11498	0.149474	COL20A1;	COL20A1|IDBG-85965|ENSG00000101203|57642|;
palate development	GO:0060021	biological process	9606	1	77	0.11498	0.149474	CHD7;	CHD7|IDBG-22967|ENSG00000171316|102724260,55636|;
cell morphogenesis	GO:0000902	biological process	9606	1	78	0.116386	0.149907	KLF2;	KLF2|IDBG-35485|ENSG00000127528|10365|;
ion channel binding	GO:0044325	molecular function	9606	1	78	0.116386	0.149907	RYR2;	RYR2|IDBG-107649|ENSG00000198626|6262|;
multicellular organism growth	GO:0035264	biological process	9606	1	78	0.116386	0.149907	KLF2;	KLF2|IDBG-35485|ENSG00000127528|10365|;
cell proliferation	GO:0008283	biological process	9606	2	370	0.115613	0.149948	FOXC2; GNB1;	FOXC2|IDBG-45466|ENSG00000176692|2303|; GNB1|IDBG-85988|ENSG00000078369|2782|;
centriole	GO:0005814	cellular component	9606	1	79	0.117789	0.151019	HERC2;	HERC2|IDBG-4485|ENSG00000128731|101929047,101929832,8924|;
microtubule motor activity	GO:0003777	molecular function	9606	1	79	0.117789	0.151019	KIF26A;	KIF26A|IDBG-22450|ENSG00000066735|26153|;
transmembrane transport	GO:0055085	biological process	9606	3	766	0.11929	0.152593	RYR1; RYR2; TPR;	RYR1|IDBG-48907|ENSG00000196218|6261|; RYR2|IDBG-107649|ENSG00000198626|6262|; TPR|IDBG-105409|ENSG00000047410|7175|;
activation of cysteine-type endopeptidase activity involved in apoptotic process	GO:0006919	biological process	9606	1	81	0.12059	0.153553	RET;	RET|IDBG-71064|ENSG00000165731|5979|;
catalytic step 2 spliceosome	GO:0071013	cellular component	9606	1	81	0.12059	0.153553	SRRM2;	SRRM2|IDBG-10878|ENSG00000167978|23524|;
mRNA binding	GO:0003729	molecular function	9606	1	82	0.121987	0.154979	TPR;	TPR|IDBG-105409|ENSG00000047410|7175|;
RNA polymerase II regulatory region sequence-specific DNA binding	GO:0000977	molecular function	9606	1	83	0.123382	0.156042	GATA4;	GATA4|IDBG-7434|ENSG00000136574|2626|;
positive regulation of Rab GTPase activity	GO:0032851	biological process	9606	1	83	0.123382	0.156042	DENND4B;	DENND4B|IDBG-102798|ENSG00000198837|9909|;
spermatogenesis	GO:0007283	biological process	9606	2	387	0.124468	0.15706	GATA4; HERC2;	GATA4|IDBG-7434|ENSG00000136574|2626|; HERC2|IDBG-4485|ENSG00000128731|101929047,101929832,8924|;
zinc ion binding	GO:0008270	molecular function	9606	4	1223	0.124768	0.157084	CREBBP; GATA4; HERC2; MIB1;	CREBBP|IDBG-12340|ENSG00000005339|1387|; GATA4|IDBG-7434|ENSG00000136574|2626|; HERC2|IDBG-4485|ENSG00000128731|101929047,101929832,8924|; MIB1|IDBG-1441|ENSG00000101752|57534|;
binding	GO:0005488	molecular function	9606	2	389	0.125521	0.157677	ARID2; RYR2;	ARID2|IDBG-28398|ENSG00000189079|196528|; RYR2|IDBG-107649|ENSG00000198626|6262|;
endoplasmic reticulum unfolded protein response	GO:0030968	biological process	9606	1	87	0.12894	0.160887	JMJD7-PLA2G4B;	JMJD7-PLA2G4B|IDBG-7368|ENSG00000168970|100137049,8681|;
helicase activity	GO:0004386	molecular function	9606	1	87	0.12894	0.160887	CHD7;	CHD7|IDBG-22967|ENSG00000171316|102724260,55636|;
locomotory behavior	GO:0007626	biological process	9606	1	87	0.12894	0.160887	CHD7;	CHD7|IDBG-22967|ENSG00000171316|102724260,55636|;
early endosome membrane	GO:0031901	cellular component	9606	1	88	0.130324	0.162252	JMJD7-PLA2G4B;	JMJD7-PLA2G4B|IDBG-7368|ENSG00000168970|100137049,8681|;
MAPK cascade	GO:0000165	biological process	9606	1	89	0.131706	0.162885	RET;	RET|IDBG-71064|ENSG00000165731|5979|;
glycerophospholipid biosynthetic process	GO:0046474	biological process	9606	1	89	0.131706	0.162885	JMJD7-PLA2G4B;	JMJD7-PLA2G4B|IDBG-7368|ENSG00000168970|100137049,8681|;
protein N-terminus binding	GO:0047485	molecular function	9606	1	89	0.131706	0.162885	SRRM2;	SRRM2|IDBG-10878|ENSG00000167978|23524|;
antigen processing and presentation of exogenous peptide antigen via MHC class II	GO:0019886	biological process	9606	1	90	0.133086	0.163866	KIF26A;	KIF26A|IDBG-22450|ENSG00000066735|26153|;
wound healing	GO:0042060	biological process	9606	1	90	0.133086	0.163866	ALOX15;	ALOX15|IDBG-19074|ENSG00000161905|246|;
phototransduction, visible light	GO:0007603	biological process	9606	1	94	0.138585	0.170262	GNB1;	GNB1|IDBG-85988|ENSG00000078369|2782|;
positive regulation of angiogenesis	GO:0045766	biological process	9606	1	96	0.141322	0.172864	GATA4;	GATA4|IDBG-7434|ENSG00000136574|2626|;
spindle pole	GO:0000922	cellular component	9606	1	96	0.141322	0.172864	TTC28;	TTC28|IDBG-3303|ENSG00000100154|23331|;
intracellular signal transduction	GO:0035556	biological process	9606	2	420	0.142112	0.173451	ARHGEF12; KALRN;	ARHGEF12|IDBG-74643|ENSG00000196914|23365|; KALRN|IDBG-53661|ENSG00000160145|8997|;
male gonad development	GO:0008584	biological process	9606	1	97	0.142687	0.173774	GATA4;	GATA4|IDBG-7434|ENSG00000136574|2626|;
muscle contraction	GO:0006936	biological process	9606	1	99	0.145411	0.176706	RYR1;	RYR1|IDBG-48907|ENSG00000196218|6261|;
energy reserve metabolic process	GO:0006112	biological process	9606	1	100	0.14677	0.177586	GNB1;	GNB1|IDBG-85988|ENSG00000078369|2782|;
rRNA processing	GO:0006364	biological process	9606	1	100	0.14677	0.177586	CHD7;	CHD7|IDBG-22967|ENSG00000171316|102724260,55636|;
Z disc	GO:0030018	cellular component	9606	1	105	0.153534	0.184968	RYR2;	RYR2|IDBG-107649|ENSG00000198626|6262|;
sequence-specific DNA binding RNA polymerase II transcription factor activity	GO:0000981	molecular function	9606	1	105	0.153534	0.184968	GATA4;	GATA4|IDBG-7434|ENSG00000136574|2626|;
kidney development	GO:0001822	biological process	9606	1	108	0.157567	0.189419	FOXC2;	FOXC2|IDBG-45466|ENSG00000176692|2303|;
midbody	GO:0030496	cellular component	9606	1	112	0.162915	0.195429	TTC28;	TTC28|IDBG-3303|ENSG00000100154|23331|;
positive regulation of cytosolic calcium ion concentration	GO:0007204	biological process	9606	1	115	0.166905	0.199786	GNB1;	GNB1|IDBG-85988|ENSG00000078369|2782|;
SH3 domain binding	GO:0017124	molecular function	9606	1	116	0.168231	0.200514	SOS1;	SOS1|IDBG-47279|ENSG00000115904|6654|;
leukocyte migration	GO:0050900	biological process	9606	1	116	0.168231	0.200514	SOS1;	SOS1|IDBG-47279|ENSG00000115904|6654|;
innate immune response	GO:0045087	biological process	9606	4	1384	0.172169	0.204771	CREBBP; FLT4; GATA4; SOS1;	CREBBP|IDBG-12340|ENSG00000005339|1387|; FLT4|IDBG-62355|ENSG00000037280|2324|; GATA4|IDBG-7434|ENSG00000136574|2626|; SOS1|IDBG-47279|ENSG00000115904|6654|;
protein complex assembly	GO:0006461	biological process	9606	1	120	0.173514	0.205933	CREBBP;	CREBBP|IDBG-12340|ENSG00000005339|1387|;
transcription from RNA polymerase II promoter	GO:0006366	biological process	9606	2	478	0.174318	0.206449	FOXC2; GATA4;	FOXC2|IDBG-45466|ENSG00000176692|2303|; GATA4|IDBG-7434|ENSG00000136574|2626|;
cell cortex	GO:0005938	cellular component	9606	1	121	0.17483	0.206617	RYR1;	RYR1|IDBG-48907|ENSG00000196218|6261|;
regulation of transcription, DNA-templated	GO:0006355	biological process	9606	5	1898	0.175751	0.207268	ARID2; CHD7; CREBBP; FOXC2; GATA4;	ARID2|IDBG-28398|ENSG00000189079|196528|; CHD7|IDBG-22967|ENSG00000171316|102724260,55636|; CREBBP|IDBG-12340|ENSG00000005339|1387|; FOXC2|IDBG-45466|ENSG00000176692|2303|; GATA4|IDBG-7434|ENSG00000136574|2626|;
central nervous system development	GO:0007417	biological process	9606	1	123	0.177455	0.208837	CHD7;	CHD7|IDBG-22967|ENSG00000171316|102724260,55636|;
neuron differentiation	GO:0030182	biological process	9606	1	124	0.178765	0.209936	RET;	RET|IDBG-71064|ENSG00000165731|5979|;
cell cycle arrest	GO:0007050	biological process	9606	1	128	0.183983	0.215612	WDR6;	WDR6|IDBG-33969|ENSG00000178252|11180|;
extracellular vesicular exosome	GO:0070062	cellular component	9606	6	2456	0.184672	0.215966	ARHGEF12; CACNA2D1; GNB1; KALRN; RYR1; RYR2;	ARHGEF12|IDBG-74643|ENSG00000196914|23365|; CACNA2D1|IDBG-24291|ENSG00000153956|781|; GNB1|IDBG-85988|ENSG00000078369|2782|; KALRN|IDBG-53661|ENSG00000160145|8997|; RYR1|IDBG-48907|ENSG00000196218|6261|; RYR2|IDBG-107649|ENSG00000198626|6262|;
sensory perception of sound	GO:0007605	biological process	9606	1	130	0.186581	0.217742	CHD7;	CHD7|IDBG-22967|ENSG00000171316|102724260,55636|;
positive regulation of protein phosphorylation	GO:0001934	biological process	9606	1	131	0.187876	0.218798	FLT4;	FLT4|IDBG-62355|ENSG00000037280|2324|;
nuclear envelope	GO:0005635	cellular component	9606	1	132	0.18917	0.219846	TPR;	TPR|IDBG-105409|ENSG00000047410|7175|;
GTPase activator activity	GO:0005096	molecular function	9606	1	134	0.191751	0.222384	ARHGEF12;	ARHGEF12|IDBG-74643|ENSG00000196914|23365|;
heme binding	GO:0020037	molecular function	9606	1	137	0.195608	0.225919	HERC2;	HERC2|IDBG-4485|ENSG00000128731|101929047,101929832,8924|;
nuclear chromatin	GO:0000790	cellular component	9606	1	137	0.195608	0.225919	CREBBP;	CREBBP|IDBG-12340|ENSG00000005339|1387|;
positive regulation of cell migration	GO:0030335	biological process	9606	1	138	0.19689	0.226464	RET;	RET|IDBG-71064|ENSG00000165731|5979|;
regulation of ion transmembrane transport	GO:0034765	biological process	9606	1	138	0.19689	0.226464	CACNA2D1;	CACNA2D1|IDBG-24291|ENSG00000153956|781|;
chromatin organization	GO:0006325	biological process	9606	1	140	0.199447	0.228934	CREBBP;	CREBBP|IDBG-12340|ENSG00000005339|1387|;
G-protein coupled receptor signaling pathway	GO:0007186	biological process	9606	3	979	0.20019	0.229316	ARHGEF12; BAIAP3; GNB1;	ARHGEF12|IDBG-74643|ENSG00000196914|23365|; BAIAP3|IDBG-8814|ENSG00000007516|8938|; GNB1|IDBG-85988|ENSG00000078369|2782|;
cytoplasmic vesicle	GO:0031410	cellular component	9606	1	141	0.200723	0.229456	MIB1;	MIB1|IDBG-1441|ENSG00000101752|57534|;
homophilic cell adhesion	GO:0007156	biological process	9606	1	143	0.203269	0.231892	RET;	RET|IDBG-71064|ENSG00000165731|5979|;
plasma membrane	GO:0005886	cellular component	9606	8	3645	0.205604	0.234078	ALOX15; FLT4; GNB1; MIB1; RYR1; RYR2; SOS1; WDR6;	ALOX15|IDBG-19074|ENSG00000161905|246|; FLT4|IDBG-62355|ENSG00000037280|2324|; GNB1|IDBG-85988|ENSG00000078369|2782|; MIB1|IDBG-1441|ENSG00000101752|57534|; RYR1|IDBG-48907|ENSG00000196218|6261|; RYR2|IDBG-107649|ENSG00000198626|6262|; SOS1|IDBG-47279|ENSG00000115904|6654|; WDR6|IDBG-33969|ENSG00000178252|11180|;
viral process	GO:0016032	biological process	9606	2	545	0.212872	0.241861	CREBBP; TPR;	CREBBP|IDBG-12340|ENSG00000005339|1387|; TPR|IDBG-105409|ENSG00000047410|7175|;
cellular lipid metabolic process	GO:0044255	biological process	9606	1	154	0.21713	0.246199	CREBBP;	CREBBP|IDBG-12340|ENSG00000005339|1387|;
RNA polymerase II core promoter proximal region sequence-specific DNA binding transcription factor activity involved in positive regulation of transcription	GO:0001077	molecular function	9606	1	156	0.219625	0.248022	FOXC2;	FOXC2|IDBG-45466|ENSG00000176692|2303|;
iron ion binding	GO:0005506	molecular function	9606	1	156	0.219625	0.248022	ALOX15;	ALOX15|IDBG-19074|ENSG00000161905|246|;
phospholipid metabolic process	GO:0006644	biological process	9606	1	161	0.22583	0.254514	JMJD7-PLA2G4B;	JMJD7-PLA2G4B|IDBG-7368|ENSG00000168970|100137049,8681|;
protein autophosphorylation	GO:0046777	biological process	9606	1	162	0.227065	0.255391	FLT4;	FLT4|IDBG-62355|ENSG00000037280|2324|;
fibroblast growth factor receptor signaling pathway	GO:0008543	biological process	9606	1	163	0.228298	0.256262	SOS1;	SOS1|IDBG-47279|ENSG00000115904|6654|;
protein C-terminus binding	GO:0008022	molecular function	9606	1	164	0.229529	0.256614	BAIAP3;	BAIAP3|IDBG-8814|ENSG00000007516|8938|;
regulation of gene expression	GO:0010468	biological process	9606	1	164	0.229529	0.256614	GATA4;	GATA4|IDBG-7434|ENSG00000136574|2626|;
microtubule binding	GO:0008017	molecular function	9606	1	166	0.231986	0.258843	KIF26A;	KIF26A|IDBG-22450|ENSG00000066735|26153|;
mRNA splicing, via spliceosome	GO:0000398	biological process	9606	1	168	0.234436	0.258991	SRRM2;	SRRM2|IDBG-10878|ENSG00000167978|23524|;
membrane raft	GO:0045121	cellular component	9606	1	168	0.234436	0.258991	RET;	RET|IDBG-71064|ENSG00000165731|5979|;
ubiquitin protein ligase binding	GO:0031625	molecular function	9606	1	168	0.234436	0.258991	HERC2;	HERC2|IDBG-4485|ENSG00000128731|101929047,101929832,8924|;
membrane	GO:0016020	cellular component	9606	7	3199	0.232682	0.259102	ALOX15; ARHGEF12; GNB1; HERC2; RET; RYR1; RYR2;	ALOX15|IDBG-19074|ENSG00000161905|246|; ARHGEF12|IDBG-74643|ENSG00000196914|23365|; GNB1|IDBG-85988|ENSG00000078369|2782|; HERC2|IDBG-4485|ENSG00000128731|101929047,101929832,8924|; RET|IDBG-71064|ENSG00000165731|5979|; RYR1|IDBG-48907|ENSG00000196218|6261|; RYR2|IDBG-107649|ENSG00000198626|6262|;
endosome membrane	GO:0010008	cellular component	9606	1	167	0.233212	0.259176	RET;	RET|IDBG-71064|ENSG00000165731|5979|;
integral component of plasma membrane	GO:0005887	cellular component	9606	3	1063	0.235287	0.25942	FLT4; RET; RYR1;	FLT4|IDBG-62355|ENSG00000037280|2324|; RET|IDBG-71064|ENSG00000165731|5979|; RYR1|IDBG-48907|ENSG00000196218|6261|;
endoplasmic reticulum lumen	GO:0005788	cellular component	9606	1	172	0.239312	0.263337	COL20A1;	COL20A1|IDBG-85965|ENSG00000101203|57642|;
Fc-epsilon receptor signaling pathway	GO:0038095	biological process	9606	1	177	0.245365	0.269467	SOS1;	SOS1|IDBG-47279|ENSG00000115904|6654|;
nuclear speck	GO:0016607	cellular component	9606	1	178	0.24657	0.27026	SRRM2;	SRRM2|IDBG-10878|ENSG00000167978|23524|;
nuclear membrane	GO:0031965	cellular component	9606	1	182	0.251371	0.274983	TPR;	TPR|IDBG-105409|ENSG00000047410|7175|;
poly(A) RNA binding	GO:0044822	molecular function	9606	3	1104	0.252853	0.276064	SRRM2; TPR; WDR6;	SRRM2|IDBG-10878|ENSG00000167978|23524|; TPR|IDBG-105409|ENSG00000047410|7175|; WDR6|IDBG-33969|ENSG00000178252|11180|;
transcription initiation from RNA polymerase II promoter	GO:0006367	biological process	9606	1	184	0.25376	0.276515	CREBBP;	CREBBP|IDBG-12340|ENSG00000005339|1387|;
transcription corepressor activity	GO:0003714	molecular function	9606	1	186	0.256143	0.278568	ZNF366;	ZNF366|IDBG-27728|ENSG00000178175|167465|;
cellular response to DNA damage stimulus	GO:0006974	biological process	9606	1	192	0.263245	0.285736	HERC2;	HERC2|IDBG-4485|ENSG00000128731|101929047,101929832,8924|;
nucleoplasm	GO:0005654	cellular component	9606	3	1132	0.264978	0.287059	CREBBP; GATA4; TPR;	CREBBP|IDBG-12340|ENSG00000005339|1387|; GATA4|IDBG-7434|ENSG00000136574|2626|; TPR|IDBG-105409|ENSG00000047410|7175|;
epidermal growth factor receptor signaling pathway	GO:0007173	biological process	9606	1	194	0.265598	0.287175	SOS1;	SOS1|IDBG-47279|ENSG00000115904|6654|;
actin cytoskeleton	GO:0015629	cellular component	9606	1	200	0.272613	0.294191	KALRN;	KALRN|IDBG-53661|ENSG00000160145|8997|;
transcription factor complex	GO:0005667	cellular component	9606	1	203	0.276097	0.297376	CREBBP;	CREBBP|IDBG-12340|ENSG00000005339|1387|;
protein complex binding	GO:0032403	molecular function	9606	1	208	0.281866	0.303006	GNB1;	GNB1|IDBG-85988|ENSG00000078369|2782|;
vesicle-mediated transport	GO:0016192	biological process	9606	1	218	0.293272	0.314663	KALRN;	KALRN|IDBG-53661|ENSG00000160145|8997|;
lysosomal membrane	GO:0005765	cellular component	9606	1	234	0.311159	0.333214	GNB1;	GNB1|IDBG-85988|ENSG00000078369|2782|;
extracellular matrix	GO:0031012	cellular component	9606	1	236	0.313364	0.334934	COL20A1;	COL20A1|IDBG-85965|ENSG00000101203|57642|;
cell-cell signaling	GO:0007267	biological process	9606	1	244	0.322115	0.34363	GATA4;	GATA4|IDBG-7434|ENSG00000136574|2626|;
cytokine-mediated signaling pathway	GO:0019221	biological process	9606	1	249	0.32753	0.348741	TPR;	TPR|IDBG-105409|ENSG00000047410|7175|;
receptor activity	GO:0004872	molecular function	9606	1	250	0.328608	0.349224	RET;	RET|IDBG-71064|ENSG00000165731|5979|;
GTP catabolic process	GO:0006184	biological process	9606	1	272	0.351904	0.372565	GNB1;	GNB1|IDBG-85988|ENSG00000078369|2782|;
GTPase activity	GO:0003924	molecular function	9606	1	272	0.351904	0.372565	GNB1;	GNB1|IDBG-85988|ENSG00000078369|2782|;
dendrite	GO:0030425	cellular component	9606	1	273	0.352944	0.372959	GNB1;	GNB1|IDBG-85988|ENSG00000078369|2782|;
microtubule	GO:0005874	cellular component	9606	1	285	0.3653	0.384562	KIF26A;	KIF26A|IDBG-22450|ENSG00000066735|26153|;
cytoplasm	GO:0005737	cellular component	9606	9	4897	0.365279	0.385266	ALOX15; ARHGEF12; CREBBP; FLT4; HERC2; RYR1; TPR; TTC28; WDR6;	ALOX15|IDBG-19074|ENSG00000161905|246|; ARHGEF12|IDBG-74643|ENSG00000196914|23365|; CREBBP|IDBG-12340|ENSG00000005339|1387|; FLT4|IDBG-62355|ENSG00000037280|2324|; HERC2|IDBG-4485|ENSG00000128731|101929047,101929832,8924|; RYR1|IDBG-48907|ENSG00000196218|6261|; TPR|IDBG-105409|ENSG00000047410|7175|; TTC28|IDBG-3303|ENSG00000100154|23331|; WDR6|IDBG-33969|ENSG00000178252|11180|;
transcription, DNA-templated	GO:0006351	biological process	9606	4	1938	0.368067	0.386747	ARID2; CHD7; KLF2; ZNF366;	ARID2|IDBG-28398|ENSG00000189079|196528|; CHD7|IDBG-22967|ENSG00000171316|102724260,55636|; KLF2|IDBG-35485|ENSG00000127528|10365|; ZNF366|IDBG-27728|ENSG00000178175|167465|;
intracellular	GO:0005622	cellular component	9606	3	1372	0.370972	0.389068	ARID2; GNB1; SOS1;	ARID2|IDBG-28398|ENSG00000189079|196528|; GNB1|IDBG-85988|ENSG00000078369|2782|; SOS1|IDBG-47279|ENSG00000115904|6654|;
neuronal cell body	GO:0043025	cellular component	9606	1	292	0.372402	0.389837	SOS1;	SOS1|IDBG-47279|ENSG00000115904|6654|;
DNA repair	GO:0006281	biological process	9606	1	311	0.391294	0.408847	HERC2;	HERC2|IDBG-4485|ENSG00000128731|101929047,101929832,8924|;
extracellular matrix organization	GO:0030198	biological process	9606	1	312	0.392273	0.409106	COL20A1;	COL20A1|IDBG-85965|ENSG00000101203|57642|;
hydrolase activity	GO:0016787	molecular function	9606	1	314	0.394226	0.410377	CHD7;	CHD7|IDBG-22967|ENSG00000171316|102724260,55636|;
protein kinase binding	GO:0019901	molecular function	9606	1	327	0.406776	0.422654	RYR2;	RYR2|IDBG-107649|ENSG00000198626|6262|;
intracellular protein transport	GO:0006886	biological process	9606	1	333	0.412483	0.427788	HERC2;	HERC2|IDBG-4485|ENSG00000128731|101929047,101929832,8924|;
extracellular region	GO:0005576	cellular component	9606	3	1525	0.438047	0.45346	COL20A1; FLT4; JMJD7-PLA2G4B;	COL20A1|IDBG-85965|ENSG00000101203|57642|; FLT4|IDBG-62355|ENSG00000037280|2324|; JMJD7-PLA2G4B|IDBG-7368|ENSG00000168970|100137049,8681|;
protein serine/threonine kinase activity	GO:0004674	molecular function	9606	1	377	0.452742	0.467805	KALRN;	KALRN|IDBG-53661|ENSG00000160145|8997|;
regulation of transcription from RNA polymerase II promoter	GO:0006357	biological process	9606	1	385	0.459769	0.47419	GATA4;	GATA4|IDBG-7434|ENSG00000136574|2626|;
synaptic transmission	GO:0007268	biological process	9606	1	397	0.470147	0.484001	GNB1;	GNB1|IDBG-85988|ENSG00000078369|2782|;
carbohydrate metabolic process	GO:0005975	biological process	9606	1	402	0.474414	0.487496	TPR;	TPR|IDBG-105409|ENSG00000047410|7175|;
negative regulation of cell proliferation	GO:0008285	biological process	9606	1	406	0.477804	0.490078	WDR6;	WDR6|IDBG-33969|ENSG00000178252|11180|;
mitotic cell cycle	GO:0000278	biological process	9606	1	416	0.486186	0.497762	TPR;	TPR|IDBG-105409|ENSG00000047410|7175|;
protein heterodimerization activity	GO:0046982	molecular function	9606	1	446	0.510559	0.52176	SOS1;	SOS1|IDBG-47279|ENSG00000115904|6654|;
nucleotide binding	GO:0000166	molecular function	9606	1	452	0.515298	0.525641	TPR;	TPR|IDBG-105409|ENSG00000047410|7175|;
positive regulation of cell proliferation	GO:0008284	biological process	9606	1	462	0.523097	0.532625	FLT4;	FLT4|IDBG-62355|ENSG00000037280|2324|;
negative regulation of apoptotic process	GO:0043066	biological process	9606	1	501	0.552371	0.56141	FLT4;	FLT4|IDBG-62355|ENSG00000037280|2324|;
identical protein binding	GO:0042802	molecular function	9606	1	516	0.563162	0.571338	RYR2;	RYR2|IDBG-107649|ENSG00000198626|6262|;
metabolic process	GO:0008152	biological process	9606	2	1195	0.571964	0.579217	JMJD7-PLA2G4B; KIF26A;	JMJD7-PLA2G4B|IDBG-7368|ENSG00000168970|100137049,8681|; KIF26A|IDBG-22450|ENSG00000066735|26153|;
cellular protein metabolic process	GO:0044267	biological process	9606	1	538	0.578534	0.584811	JMJD7-PLA2G4B;	JMJD7-PLA2G4B|IDBG-7368|ENSG00000168970|100137049,8681|;
protein homodimerization activity	GO:0042803	molecular function	9606	1	649	0.648456	0.654308	TPR;	TPR|IDBG-105409|ENSG00000047410|7175|;
gene expression	GO:0010467	biological process	9606	1	680	0.665888	0.670687	CREBBP;	CREBBP|IDBG-12340|ENSG00000005339|1387|;
oxidation-reduction process	GO:0055114	biological process	9606	1	693	0.672946	0.676577	ALOX15;	ALOX15|IDBG-19074|ENSG00000161905|246|;
Golgi apparatus	GO:0005794	cellular component	9606	1	765	0.709506	0.712054	DENND4B;	DENND4B|IDBG-102798|ENSG00000198837|9909|;
extracellular space	GO:0005615	cellular component	9606	1	1144	0.845568	0.847084	COL20A1;	COL20A1|IDBG-85965|ENSG00000101203|57642|;
integral component of membrane	GO:0016021	cellular component	9606	2	4468	0.996779	0.996779	RYR1; RYR2;	RYR1|IDBG-48907|ENSG00000196218|6261|; RYR2|IDBG-107649|ENSG00000198626|6262|;

## Sheet: S14a
Table S14a. IPA Networks among 30 genes in validation dataset
ID	Molecules in Network	Score	Focus Molecules	Top Diseases and Functions
1	AADAT,ACRV1,ACY1,AGTR1,Akt,ALDH9A1,ALOX15,AQP11,ARAP3,ARHGEF12,ARID2,ATM/ATR,BANP,BATF2,BRCA1,CACNA2D1,CARD16,CARD17,CCND1,CHD7,CHIA,CLIC1,COL20A1,CREBBP,CRK/CRKL,CXCL8,DBH-AS1,DDIAS,DET1,DGKD,DGKH,DHRS9,DPH5,DUSP3,EGFR,EIF3I,ERMAP,FAM83D,FBXO31,FCHSD2,FKBP1B,FLT4,FOXC2,FRMD4A,FUT1,GATA4,GCHFR,GFRA4,GNB1,GNPAT,GPR156,GPSM3,GSDMD,H2AFB3 (includes others),Hat,HDLBP,HERC2,Histone h3,HS3ST1,HULC,IFNG…	54	26	[Cardiac Dysfunction, Cardiovascular Disease, Organismal Injury and Abnormalities]
2	CRAMP1,TCOF1	3	1	[Auditory and Vestibular System Development and Function, Auditory Disease, Cellular Development]

## Sheet: S14b
Table S14b. NetworkAnalyst PPI Network among 30 genes in validation dataset
Id	Label	Degree	Betweenness
ENSP00000262367	CREBBP	10	277.52
ENSP00000384675	SOS1	7	181.68
ENSP00000347942	RET	5	259.87
ENSP00000344818	UBC	4	75
ENSP00000304283	RAC3	4	65.41
ENSP00000400175	RHOA	4	32.51
ENSP00000355533	RYR2	3	152
ENSP00000261937	FLT4	3	21.8
ENSP00000220507	RHOV	3	10.83
ENSP00000240874	KALRN	3	5.92
ENSP00000380942	ARHGEF12	3	5.92
ENSP00000309591	PRKACA	2	174
ENSP00000264657	STAT3	2	85.07
ENSP00000266376	CACNA1C	2	47
ENSP00000349467	CALM1	2	47
ENSP00000254480	SMARCC1	2	34
ENSP00000287820	PPARG	2	34
ENSP00000290921	CTBP1	2	34
ENSP00000335153	HSP90AA1	2	34
ENSP00000368880	FOXO1	2	21.07
ENSP00000304697	UBB	2	21.07
ENSP00000206249	ESR1	2	18.69
ENSP00000349320	CACNA2D1	2	17
ENSP00000352608	RYR1	2	17
ENSP00000220003	CSK	2	15.67
ENSP00000262160	SMAD2	2	15.55
ENSP00000248071	KLF2	2	12.57
ENSP00000261537	MIB1	2	12.57
ENSP00000228307	PXN	2	9.07
ENSP00000334458	GATA4	2	5.23
ENSP00000355192	CACNA1S	2	2
ENSP00000313158	ZNF366	1	0
ENSP00000335044	ARID2	1	0
ENSP00000381003	TTC28	1	0
ENSP00000392028	CHD7	1	0
ENSP00000378857	WDR6	1	0

## Sheet: S15
Table S15. InnateDB GO analysis among 30 random genes from unfiltered validation dataset
Pathway Name	Pathway Id	Source Name	Organism	Pathway uploaded gene count	Genes in InnateDB for this entity	Pathway p-value	Pathway p-value (corrected)	Gene Symbols	Genes (Symbol|IDBG-ID|Ensembl|Entrez|Fold Change|P-Value)
cannabinoid receptor activity	GO:0004949	molecular function	9606	1	3	0.00458063	0.0459208	CNR1;	CNR1|IDBG-94226|ENSG00000118432|1268|;
chondroitin sulfate binding	GO:0035374	molecular function	9606	1	3	0.00458063	0.0459208	AGRN;	AGRN|IDBG-84350|ENSG00000188157|375790|;
detection of muscle stretch	GO:0035995	biological process	9606	1	3	0.00458063	0.0459208	TTN;	TTN|IDBG-76091|ENSG00000155657|7273|;
insulin receptor complex	GO:0005899	cellular component	9606	1	3	0.00458063	0.0459208	INSR;	INSR|IDBG-22529|ENSG00000171105|3643|;
insulin-like growth factor II binding	GO:0031995	molecular function	9606	1	3	0.00458063	0.0459208	INSR;	INSR|IDBG-22529|ENSG00000171105|3643|;
kinesin II complex	GO:0016939	cellular component	9606	1	3	0.00458063	0.0459208	KIFAP3;	KIFAP3|IDBG-104737|ENSG00000075945|22920|;
negative regulation of action potential	GO:0045759	biological process	9606	1	3	0.00458063	0.0459208	CNR1;	CNR1|IDBG-94226|ENSG00000118432|1268|;
negative regulation of dopamine secretion	GO:0033602	biological process	9606	1	3	0.00458063	0.0459208	CNR1;	CNR1|IDBG-94226|ENSG00000118432|1268|;
negative regulation of endothelial cell differentiation	GO:0045602	biological process	9606	1	3	0.00458063	0.0459208	XDH;	XDH|IDBG-42778|ENSG00000158125|7498|;
negative regulation of fatty acid beta-oxidation	GO:0031999	biological process	9606	1	3	0.00458063	0.0459208	CNR1;	CNR1|IDBG-94226|ENSG00000118432|1268|;
negative regulation of ion transport	GO:0043271	biological process	9606	1	3	0.00458063	0.0459208	CNR1;	CNR1|IDBG-94226|ENSG00000118432|1268|;
positive regulation of developmental growth	GO:0048639	biological process	9606	1	3	0.00458063	0.0459208	INSR;	INSR|IDBG-22529|ENSG00000171105|3643|;
sarcomerogenesis	GO:0048769	biological process	9606	1	3	0.00458063	0.0459208	TTN;	TTN|IDBG-76091|ENSG00000155657|7273|;
signal recognition particle receptor complex	GO:0005785	cellular component	9606	1	3	0.00458063	0.0459208	SRPR;	SRPR|IDBG-75769|ENSG00000182934|6734|;
skeletal muscle myosin thick filament assembly	GO:0030241	biological process	9606	1	3	0.00458063	0.0459208	TTN;	TTN|IDBG-76091|ENSG00000155657|7273|;
PTB domain binding	GO:0051425	molecular function	9606	1	4	0.006103	0.0461755	INSR;	INSR|IDBG-22529|ENSG00000171105|3643|;
insulin binding	GO:0043559	molecular function	9606	1	4	0.006103	0.0461755	INSR;	INSR|IDBG-22529|ENSG00000171105|3643|;
intraciliary transport particle	GO:0030990	cellular component	9606	1	4	0.006103	0.0461755	KIFAP3;	KIFAP3|IDBG-104737|ENSG00000075945|22920|;
miRNA catabolic process	GO:0010587	biological process	9606	1	4	0.006103	0.0461755	DIS3L2;	DIS3L2|IDBG-83173|ENSG00000144535|129563|;
negative regulation of mast cell activation	GO:0033004	biological process	9606	1	4	0.006103	0.0461755	CNR1;	CNR1|IDBG-94226|ENSG00000118432|1268|;
negative regulation of vascular endothelial growth factor signaling pathway	GO:1900747	biological process	9606	1	4	0.006103	0.0461755	XDH;	XDH|IDBG-42778|ENSG00000158125|7498|;
neurotransmitter receptor metabolic process	GO:0045213	biological process	9606	1	4	0.006103	0.0461755	AGRN;	AGRN|IDBG-84350|ENSG00000188157|375790|;
positive regulation of transcription from RNA polymerase II promoter in response to stress	GO:0036003	biological process	9606	1	4	0.006103	0.0461755	KLF2;	KLF2|IDBG-35485|ENSG00000127528|10365|;
regulation of receptor internalization	GO:0002090	biological process	9606	1	4	0.006103	0.0461755	SH3GL2;	SH3GL2|IDBG-51983|ENSG00000107295|6456|;
regulation of relaxation of cardiac muscle	GO:1901897	biological process	9606	1	4	0.006103	0.0461755	TTN;	TTN|IDBG-76091|ENSG00000155657|7273|;
regulation of synaptic growth at neuromuscular junction	GO:0008582	biological process	9606	1	4	0.006103	0.0461755	AGRN;	AGRN|IDBG-84350|ENSG00000188157|375790|;
signal recognition particle binding	GO:0005047	molecular function	9606	1	4	0.006103	0.0461755	SRPR;	SRPR|IDBG-75769|ENSG00000182934|6734|;
telethonin binding	GO:0031433	molecular function	9606	1	4	0.006103	0.0461755	TTN;	TTN|IDBG-76091|ENSG00000155657|7273|;
acetylcholine receptor regulator activity	GO:0030548	molecular function	9606	1	2	0.00305601	0.0510608	AGRN;	AGRN|IDBG-84350|ENSG00000188157|375790|;
cellular response to cycloheximide	GO:0071409	biological process	9606	1	2	0.00305601	0.0510608	KLF2;	KLF2|IDBG-35485|ENSG00000127528|10365|;
isoleucine-tRNA ligase activity	GO:0004822	molecular function	9606	1	2	0.00305601	0.0510608	IARS2;	IARS2|IDBG-106737|ENSG00000067704|55699|;
isoleucyl-tRNA aminoacylation	GO:0006428	biological process	9606	1	2	0.00305601	0.0510608	IARS2;	IARS2|IDBG-106737|ENSG00000067704|55699|;
mitotic sister chromatid separation	GO:0051306	biological process	9606	1	2	0.00305601	0.0510608	DIS3L2;	DIS3L2|IDBG-83173|ENSG00000144535|129563|;
nuclear-transcribed mRNA catabolic process, exonucleolytic	GO:0000291	biological process	9606	1	2	0.00305601	0.0510608	DIS3L2;	DIS3L2|IDBG-83173|ENSG00000144535|129563|;
striated muscle cell development	GO:0055002	biological process	9606	1	2	0.00305601	0.0510608	TTN;	TTN|IDBG-76091|ENSG00000155657|7273|;
structural molecule activity conferring elasticity	GO:0097493	molecular function	9606	1	2	0.00305601	0.0510608	TTN;	TTN|IDBG-76091|ENSG00000155657|7273|;
transformation of host cell by virus	GO:0019087	biological process	9606	1	2	0.00305601	0.0510608	INSR;	INSR|IDBG-22529|ENSG00000171105|3643|;
xanthine dehydrogenase activity	GO:0004854	molecular function	9606	1	2	0.00305601	0.0510608	XDH;	XDH|IDBG-42778|ENSG00000158125|7498|;
forward locomotion	GO:0043056	biological process	9606	1	1	0.00152913	0.0510985	TTN;	TTN|IDBG-76091|ENSG00000155657|7273|;
insulin-activated receptor activity	GO:0005009	molecular function	9606	1	1	0.00152913	0.0510985	INSR;	INSR|IDBG-22529|ENSG00000171105|3643|;
negative regulation of vasculogenesis	GO:2001213	biological process	9606	1	1	0.00152913	0.0510985	XDH;	XDH|IDBG-42778|ENSG00000158125|7498|;
nuclear-transcribed mRNA catabolic process, exonucleolytic, 3'-5'	GO:0034427	biological process	9606	1	1	0.00152913	0.0510985	DIS3L2;	DIS3L2|IDBG-83173|ENSG00000144535|129563|;
polyuridylation-dependent mRNA catabolic process	GO:1990074	biological process	9606	1	1	0.00152913	0.0510985	DIS3L2;	DIS3L2|IDBG-83173|ENSG00000144535|129563|;
positive regulation of acute inflammatory response to antigenic stimulus	GO:0002866	biological process	9606	1	1	0.00152913	0.0510985	CNR1;	CNR1|IDBG-94226|ENSG00000118432|1268|;
positive regulation of calcium-dependent cell-cell adhesion	GO:0046587	biological process	9606	1	1	0.00152913	0.0510985	KIFAP3;	KIFAP3|IDBG-104737|ENSG00000075945|22920|;
positive regulation of synaptic growth at neuromuscular junction	GO:0045887	biological process	9606	1	1	0.00152913	0.0510985	AGRN;	AGRN|IDBG-84350|ENSG00000188157|375790|;
regulation of penile erection	GO:0060405	biological process	9606	1	1	0.00152913	0.0510985	CNR1;	CNR1|IDBG-94226|ENSG00000118432|1268|;
xanthine catabolic process	GO:0009115	biological process	9606	1	1	0.00152913	0.0510985	XDH;	XDH|IDBG-42778|ENSG00000158125|7498|;
xanthine oxidase activity	GO:0004855	molecular function	9606	1	1	0.00152913	0.0510985	XDH;	XDH|IDBG-42778|ENSG00000158125|7498|;
molybdopterin cofactor binding	GO:0043546	molecular function	9606	1	5	0.00762312	0.0518114	XDH;	XDH|IDBG-42778|ENSG00000158125|7498|;
negative regulation of double-strand break repair	GO:2000780	biological process	9606	1	5	0.00762312	0.0518114	RNF169;	RNF169|IDBG-64479|ENSG00000166439|254225|;
positive regulation of fever generation	GO:0031622	biological process	9606	1	5	0.00762312	0.0518114	CNR1;	CNR1|IDBG-94226|ENSG00000118432|1268|;
positive regulation of respiratory burst	GO:0060267	biological process	9606	1	5	0.00762312	0.0518114	INSR;	INSR|IDBG-22529|ENSG00000171105|3643|;
protein lipidation	GO:0006497	biological process	9606	1	5	0.00762312	0.0518114	MTTP;	MTTP|IDBG-31441|ENSG00000138823|4547|;
skeletal muscle thin filament assembly	GO:0030240	biological process	9606	1	5	0.00762312	0.0518114	TTN;	TTN|IDBG-76091|ENSG00000155657|7273|;
glucose homeostasis	GO:0042593	biological process	9606	2	95	0.00923167	0.0544397	CNR1; INSR;	CNR1|IDBG-94226|ENSG00000118432|1268|; INSR|IDBG-22529|ENSG00000171105|3643|;
UDP-N-acetylmuramate dehydrogenase activity	GO:0008762	molecular function	9606	1	6	0.00914099	0.0547095	XDH;	XDH|IDBG-42778|ENSG00000158125|7498|;
cardiac muscle hypertrophy	GO:0003300	biological process	9606	1	6	0.00914099	0.0547095	TTN;	TTN|IDBG-76091|ENSG00000155657|7273|;
plus-end-directed vesicle transport along microtubule	GO:0072383	biological process	9606	1	6	0.00914099	0.0547095	KIFAP3;	KIFAP3|IDBG-104737|ENSG00000075945|22920|;
positive regulation of mRNA splicing, via spliceosome	GO:0048026	biological process	9606	1	6	0.00914099	0.0547095	THRAP3;	THRAP3|IDBG-96334|ENSG00000054118|9967|;
positive regulation of protein metabolic process	GO:0051247	biological process	9606	1	6	0.00914099	0.0547095	KLF2;	KLF2|IDBG-35485|ENSG00000127528|10365|;
regulation of feeding behavior	GO:0060259	biological process	9606	1	6	0.00914099	0.0547095	CNR1;	CNR1|IDBG-94226|ENSG00000118432|1268|;
striated muscle thin filament	GO:0005865	cellular component	9606	1	6	0.00914099	0.0547095	TTN;	TTN|IDBG-76091|ENSG00000155657|7273|;
Type I pneumocyte differentiation	GO:0060509	biological process	9606	1	7	0.0106566	0.054786	KLF2;	KLF2|IDBG-35485|ENSG00000127528|10365|;
actinin binding	GO:0042805	molecular function	9606	1	7	0.0106566	0.054786	TTN;	TTN|IDBG-76091|ENSG00000155657|7273|;
cellular response to laminar fluid shear stress	GO:0071499	biological process	9606	1	7	0.0106566	0.054786	KLF2;	KLF2|IDBG-35485|ENSG00000127528|10365|;
clustering of voltage-gated sodium channels	GO:0045162	biological process	9606	1	7	0.0106566	0.054786	AGRN;	AGRN|IDBG-84350|ENSG00000188157|375790|;
drug transmembrane transporter activity	GO:0015238	molecular function	9606	1	7	0.0106566	0.054786	SLC22A18;	SLC22A18|IDBG-23534|ENSG00000110628|5002|;
drug transport	GO:0015893	biological process	9606	1	7	0.0106566	0.054786	SLC22A18;	SLC22A18|IDBG-23534|ENSG00000110628|5002|;
dystroglycan binding	GO:0002162	molecular function	9606	1	7	0.0106566	0.054786	AGRN;	AGRN|IDBG-84350|ENSG00000188157|375790|;
insulin-like growth factor I binding	GO:0031994	molecular function	9606	1	7	0.0106566	0.054786	INSR;	INSR|IDBG-22529|ENSG00000171105|3643|;
integral component of synaptic vesicle membrane	GO:0030285	cellular component	9606	1	7	0.0106566	0.054786	SYPL2;	SYPL2|IDBG-100822|ENSG00000143028|284612|;
negative regulation of nitric-oxide synthase activity	GO:0051001	biological process	9606	1	7	0.0106566	0.054786	CNR1;	CNR1|IDBG-94226|ENSG00000118432|1268|;
antigen processing and presentation of exogenous peptide antigen via MHC class II	GO:0019886	biological process	9606	2	90	0.00831972	0.0556034	KIFAP3; SH3GL2;	KIFAP3|IDBG-104737|ENSG00000075945|22920|; SH3GL2|IDBG-51983|ENSG00000107295|6456|;
aminoacyl-tRNA editing activity	GO:0002161	molecular function	9606	1	8	0.01217	0.0567463	IARS2;	IARS2|IDBG-106737|ENSG00000067704|55699|;
cardiac muscle fiber development	GO:0048739	biological process	9606	1	8	0.01217	0.0567463	TTN;	TTN|IDBG-76091|ENSG00000155657|7273|;
erythrocyte homeostasis	GO:0034101	biological process	9606	1	8	0.01217	0.0567463	KLF2;	KLF2|IDBG-35485|ENSG00000127528|10365|;
oxidoreductase activity, acting on CH-OH group of donors	GO:0016614	molecular function	9606	1	8	0.01217	0.0567463	XDH;	XDH|IDBG-42778|ENSG00000158125|7498|;
peptidyl-tyrosine autophosphorylation	GO:0038083	biological process	9606	1	8	0.01217	0.0567463	INSR;	INSR|IDBG-22529|ENSG00000171105|3643|;
positive regulation of p38MAPK cascade	GO:1900745	biological process	9606	1	8	0.01217	0.0567463	XDH;	XDH|IDBG-42778|ENSG00000158125|7498|;
regulation of gene expression, epigenetic	GO:0040029	biological process	9606	1	8	0.01217	0.0567463	KLF2;	KLF2|IDBG-35485|ENSG00000127528|10365|;
sialic acid binding	GO:0033691	molecular function	9606	1	8	0.01217	0.0567463	AGRN;	AGRN|IDBG-84350|ENSG00000188157|375790|;
response to calcium ion	GO:0051592	biological process	9606	2	58	0.00353916	0.0567682	MTTP; TTN;	MTTP|IDBG-31441|ENSG00000138823|4547|; TTN|IDBG-76091|ENSG00000155657|7273|;
receptor complex	GO:0043235	cellular component	9606	2	113	0.0128636	0.0592909	INSR; MTTP;	INSR|IDBG-22529|ENSG00000171105|3643|; MTTP|IDBG-31441|ENSG00000138823|4547|;
cotranslational protein targeting to membrane	GO:0006613	biological process	9606	1	9	0.0136812	0.0596321	SRPR;	SRPR|IDBG-75769|ENSG00000182934|6734|;
exocrine pancreas development	GO:0031017	biological process	9606	1	9	0.0136812	0.0596321	INSR;	INSR|IDBG-22529|ENSG00000171105|3643|;
muscle alpha-actinin binding	GO:0051371	molecular function	9606	1	9	0.0136812	0.0596321	TTN;	TTN|IDBG-76091|ENSG00000155657|7273|;
nucleosome binding	GO:0031491	molecular function	9606	1	9	0.0136812	0.0596321	RNF169;	RNF169|IDBG-64479|ENSG00000166439|254225|;
response to laminar fluid shear stress	GO:0034616	biological process	9606	1	9	0.0136812	0.0596321	KLF2;	KLF2|IDBG-35485|ENSG00000127528|10365|;
brush border membrane	GO:0031526	cellular component	9606	2	44	0.00205244	0.0633099	MTTP; SLC6A18;	MTTP|IDBG-31441|ENSG00000138823|4547|; SLC6A18|IDBG-10911|ENSG00000164363|348932|;
nuclear-transcribed mRNA catabolic process	GO:0000956	biological process	9606	1	10	0.0151901	0.0634504	THRAP3;	THRAP3|IDBG-96334|ENSG00000054118|9967|;
organic cation transport	GO:0015695	biological process	9606	1	10	0.0151901	0.0634504	SLC22A18;	SLC22A18|IDBG-23534|ENSG00000110628|5002|;
receptor signaling protein tyrosine kinase activity	GO:0004716	molecular function	9606	1	10	0.0151901	0.0634504	INSR;	INSR|IDBG-22529|ENSG00000171105|3643|;
regulation of epithelial cell differentiation	GO:0030856	biological process	9606	1	10	0.0151901	0.0634504	XDH;	XDH|IDBG-42778|ENSG00000158125|7498|;
G-protein coupled acetylcholine receptor signaling pathway	GO:0007213	biological process	9606	1	11	0.0166968	0.0643791	AGRN;	AGRN|IDBG-84350|ENSG00000188157|375790|;
K63-linked polyubiquitin binding	GO:0070530	molecular function	9606	1	11	0.0166968	0.0643791	RNF169;	RNF169|IDBG-64479|ENSG00000166439|254225|;
cellular response to peptide	GO:1901653	biological process	9606	1	11	0.0166968	0.0643791	KLF2;	KLF2|IDBG-35485|ENSG00000127528|10365|;
protein heterotetramerization	GO:0051290	biological process	9606	1	11	0.0166968	0.0643791	INSR;	INSR|IDBG-22529|ENSG00000171105|3643|;
purine nucleotide catabolic process	GO:0006195	biological process	9606	1	11	0.0166968	0.0643791	XDH;	XDH|IDBG-42778|ENSG00000158125|7498|;
regulation of TOR signaling	GO:0032006	biological process	9606	1	11	0.0166968	0.0643791	FBXO9;	FBXO9|IDBG-90954|ENSG00000112146|102724007,26268|;
regulation of synaptic transmission, GABAergic	GO:0032228	biological process	9606	1	11	0.0166968	0.0643791	CNR1;	CNR1|IDBG-94226|ENSG00000118432|1268|;
regulation of translational fidelity	GO:0006450	biological process	9606	1	11	0.0166968	0.0643791	IARS2;	IARS2|IDBG-106737|ENSG00000067704|55699|;
cardiac muscle tissue morphogenesis	GO:0055008	biological process	9606	1	12	0.0182013	0.0669607	TTN;	TTN|IDBG-76091|ENSG00000155657|7273|;
cardiac myofibril assembly	GO:0055003	biological process	9606	1	12	0.0182013	0.0669607	TTN;	TTN|IDBG-76091|ENSG00000155657|7273|;
erythrocyte maturation	GO:0043249	biological process	9606	1	12	0.0182013	0.0669607	KLF2;	KLF2|IDBG-35485|ENSG00000127528|10365|;
male sex determination	GO:0030238	biological process	9606	1	12	0.0182013	0.0669607	INSR;	INSR|IDBG-22529|ENSG00000171105|3643|;
regulation of receptor activity	GO:0010469	biological process	9606	1	12	0.0182013	0.0669607	AGRN;	AGRN|IDBG-84350|ENSG00000188157|375790|;
insulin receptor substrate binding	GO:0043560	molecular function	9606	1	13	0.0197035	0.0693081	INSR;	INSR|IDBG-22529|ENSG00000171105|3643|;
lipoprotein transport	GO:0042953	biological process	9606	1	13	0.0197035	0.0693081	MTTP;	MTTP|IDBG-31441|ENSG00000138823|4547|;
mitotic chromosome condensation	GO:0007076	biological process	9606	1	13	0.0197035	0.0693081	TTN;	TTN|IDBG-76091|ENSG00000155657|7273|;
positive regulation of glycolytic process	GO:0045821	biological process	9606	1	13	0.0197035	0.0693081	INSR;	INSR|IDBG-22529|ENSG00000171105|3643|;
regulation of embryonic development	GO:0045995	biological process	9606	1	13	0.0197035	0.0693081	INSR;	INSR|IDBG-22529|ENSG00000171105|3643|;
peptidyl-tyrosine phosphorylation	GO:0018108	biological process	9606	2	144	0.0203288	0.0708856	INSR; TTN;	INSR|IDBG-22529|ENSG00000171105|3643|; TTN|IDBG-76091|ENSG00000155657|7273|;
3'-5'-exoribonuclease activity	GO:0000175	molecular function	9606	1	15	0.0227014	0.0716792	DIS3L2;	DIS3L2|IDBG-83173|ENSG00000144535|129563|;
apolipoprotein binding	GO:0034185	molecular function	9606	1	15	0.0227014	0.0716792	MTTP;	MTTP|IDBG-31441|ENSG00000138823|4547|;
insulin-like growth factor receptor binding	GO:0005159	molecular function	9606	1	15	0.0227014	0.0716792	INSR;	INSR|IDBG-22529|ENSG00000171105|3643|;
membrane-bounded vesicle	GO:0031988	cellular component	9606	1	15	0.0227014	0.0716792	MTTP;	MTTP|IDBG-31441|ENSG00000138823|4547|;
metal ion transmembrane transporter activity	GO:0046873	molecular function	9606	1	15	0.0227014	0.0716792	SLC39A11;	SLC39A11|IDBG-66653|ENSG00000133195|201266|;
positive regulation of glycogen biosynthetic process	GO:0045725	biological process	9606	1	15	0.0227014	0.0716792	INSR;	INSR|IDBG-22529|ENSG00000171105|3643|;
synaptic vesicle endocytosis	GO:0048488	biological process	9606	1	15	0.0227014	0.0716792	SH3GL2;	SH3GL2|IDBG-51983|ENSG00000107295|6456|;
vitamin D receptor binding	GO:0042809	molecular function	9606	1	15	0.0227014	0.0716792	THRAP3;	THRAP3|IDBG-96334|ENSG00000054118|9967|;
A band	GO:0031672	cellular component	9606	1	14	0.0212036	0.0726721	TTN;	TTN|IDBG-76091|ENSG00000155657|7273|;
mRNA stabilization	GO:0048255	biological process	9606	1	14	0.0212036	0.0726721	THRAP3;	THRAP3|IDBG-96334|ENSG00000054118|9967|;
lipid binding	GO:0008289	molecular function	9606	2	149	0.0216682	0.0736352	MTTP; SH3GL2;	MTTP|IDBG-31441|ENSG00000138823|4547|; SH3GL2|IDBG-51983|ENSG00000107295|6456|;
adult heart development	GO:0007512	biological process	9606	1	16	0.024197	0.0746384	TTN;	TTN|IDBG-76091|ENSG00000155657|7273|;
intracellular steroid hormone receptor signaling pathway	GO:0030518	biological process	9606	1	16	0.024197	0.0746384	THRAP3;	THRAP3|IDBG-96334|ENSG00000054118|9967|;
receptor clustering	GO:0043113	biological process	9606	1	16	0.024197	0.0746384	AGRN;	AGRN|IDBG-84350|ENSG00000188157|375790|;
poly(A) RNA binding	GO:0044822	molecular function	9606	5	1104	0.0245032	0.0750059	C1orf131; PRRC2A; SRPR; THRAP3; ZC3H7A;	C1orf131|IDBG-107403|ENSG00000143633|128061|; PRRC2A|IDBG-300232|ENSG00000204469|7916|; SRPR|IDBG-75769|ENSG00000182934|6734|; THRAP3|IDBG-96334|ENSG00000054118|9967|; ZC3H7A|IDBG-14889|ENSG00000122299|29066|;
heart morphogenesis	GO:0003007	biological process	9606	2	50	0.00264271	0.0756948	INSR; TTN;	INSR|IDBG-22529|ENSG00000171105|3643|; TTN|IDBG-76091|ENSG00000155657|7273|;
drug transmembrane transport	GO:0006855	biological process	9606	1	17	0.0256904	0.0757488	SLC22A18;	SLC22A18|IDBG-23534|ENSG00000110628|5002|;
heparan sulfate proteoglycan binding	GO:0043395	molecular function	9606	1	17	0.0256904	0.0757488	AGRN;	AGRN|IDBG-84350|ENSG00000188157|375790|;
microvillus membrane	GO:0031528	cellular component	9606	1	17	0.0256904	0.0757488	MTTP;	MTTP|IDBG-31441|ENSG00000138823|4547|;
site of double-strand break	GO:0035861	cellular component	9606	1	17	0.0256904	0.0757488	RNF169;	RNF169|IDBG-64479|ENSG00000166439|254225|;
striated muscle contraction	GO:0006941	biological process	9606	1	17	0.0256904	0.0757488	TTN;	TTN|IDBG-76091|ENSG00000155657|7273|;
membrane organization	GO:0061024	biological process	9606	2	152	0.0224892	0.0757828	KIFAP3; SH3GL2;	KIFAP3|IDBG-104737|ENSG00000075945|22920|; SH3GL2|IDBG-51983|ENSG00000107295|6456|;
SCF-dependent proteasomal ubiquitin-dependent protein catabolic process	GO:0031146	biological process	9606	1	18	0.0271816	0.0778558	FBXO9;	FBXO9|IDBG-90954|ENSG00000112146|102724007,26268|;
activation of protein kinase B activity	GO:0032148	biological process	9606	1	18	0.0271816	0.0778558	INSR;	INSR|IDBG-22529|ENSG00000171105|3643|;
plasma membrane organization	GO:0007009	biological process	9606	1	18	0.0271816	0.0778558	AGRN;	AGRN|IDBG-84350|ENSG00000188157|375790|;
regulation of synaptic transmission, glutamatergic	GO:0051966	biological process	9606	1	18	0.0271816	0.0778558	CNR1;	CNR1|IDBG-94226|ENSG00000118432|1268|;
2 iron, 2 sulfur cluster binding	GO:0051537	molecular function	9606	1	19	0.0286705	0.0787458	XDH;	XDH|IDBG-42778|ENSG00000158125|7498|;
basal lamina	GO:0005605	cellular component	9606	1	19	0.0286705	0.0787458	AGRN;	AGRN|IDBG-84350|ENSG00000188157|375790|;
neurotransmitter:sodium symporter activity	GO:0005328	molecular function	9606	1	19	0.0286705	0.0787458	SLC6A18;	SLC6A18|IDBG-10911|ENSG00000164363|348932|;
phosphatidylinositol 3-kinase binding	GO:0043548	molecular function	9606	1	19	0.0286705	0.0787458	INSR;	INSR|IDBG-22529|ENSG00000171105|3643|;
ribonuclease activity	GO:0004540	molecular function	9606	1	19	0.0286705	0.0787458	DIS3L2;	DIS3L2|IDBG-83173|ENSG00000144535|129563|;
endoplasmic reticulum lumen	GO:0005788	cellular component	9606	2	172	0.0282838	0.0804382	COL22A1; MTTP;	COL22A1|IDBG-36789|ENSG00000169436|169044|; MTTP|IDBG-31441|ENSG00000138823|4547|;
M band	GO:0031430	cellular component	9606	1	20	0.0301573	0.0806206	TTN;	TTN|IDBG-76091|ENSG00000155657|7273|;
ankyrin binding	GO:0030506	molecular function	9606	1	20	0.0301573	0.0806206	TTN;	TTN|IDBG-76091|ENSG00000155657|7273|;
exon-exon junction complex	GO:0035145	cellular component	9606	1	20	0.0301573	0.0806206	THRAP3;	THRAP3|IDBG-96334|ENSG00000054118|9967|;
negative regulation of interleukin-6 production	GO:0032715	biological process	9606	1	20	0.0301573	0.0806206	KLF2;	KLF2|IDBG-35485|ENSG00000127528|10365|;
glutathione transferase activity	GO:0004364	molecular function	9606	1	21	0.0316419	0.0834764	GSTA5;	GSTA5|IDBG-90803|ENSG00000182793|221357|;
zinc ion transport	GO:0006829	biological process	9606	1	21	0.0316419	0.0834764	SLC39A11;	SLC39A11|IDBG-66653|ENSG00000133195|201266|;
RNA phosphodiester bond hydrolysis	GO:0090501	biological process	9606	1	22	0.0331243	0.0851464	DIS3L2;	DIS3L2|IDBG-83173|ENSG00000144535|129563|;
lipid transporter activity	GO:0005319	molecular function	9606	1	22	0.0331243	0.0851464	MTTP;	MTTP|IDBG-31441|ENSG00000138823|4547|;
maternal process involved in female pregnancy	GO:0060135	biological process	9606	1	22	0.0331243	0.0851464	CNR1;	CNR1|IDBG-94226|ENSG00000118432|1268|;
positive regulation of blood pressure	GO:0045777	biological process	9606	1	22	0.0331243	0.0851464	CNR1;	CNR1|IDBG-94226|ENSG00000118432|1268|;
I band	GO:0031674	cellular component	9606	1	23	0.0346045	0.0878253	TTN;	TTN|IDBG-76091|ENSG00000155657|7273|;
positive regulation of filopodium assembly	GO:0051491	biological process	9606	1	23	0.0346045	0.0878253	AGRN;	AGRN|IDBG-84350|ENSG00000188157|375790|;
activation of protein kinase activity	GO:0032147	biological process	9606	1	24	0.0360825	0.0898701	INSR;	INSR|IDBG-22529|ENSG00000171105|3643|;
laminin binding	GO:0043236	molecular function	9606	1	24	0.0360825	0.0898701	AGRN;	AGRN|IDBG-84350|ENSG00000188157|375790|;
response to morphine	GO:0043278	biological process	9606	1	24	0.0360825	0.0898701	CNR1;	CNR1|IDBG-94226|ENSG00000118432|1268|;
amino acid transmembrane transport	GO:0003333	biological process	9606	1	25	0.0375583	0.0923981	SLC6A18;	SLC6A18|IDBG-10911|ENSG00000164363|348932|;
metal ion transport	GO:0030001	biological process	9606	1	25	0.0375583	0.0923981	SLC39A11;	SLC39A11|IDBG-66653|ENSG00000133195|201266|;
RNA phosphodiester bond hydrolysis, exonucleolytic	GO:0090503	biological process	9606	1	26	0.039032	0.0931656	DIS3L2;	DIS3L2|IDBG-83173|ENSG00000144535|129563|;
glycosaminoglycan catabolic process	GO:0006027	biological process	9606	1	26	0.039032	0.0931656	AGRN;	AGRN|IDBG-84350|ENSG00000188157|375790|;
regulation of lipid metabolic process	GO:0019216	biological process	9606	1	26	0.039032	0.0931656	CNR1;	CNR1|IDBG-94226|ENSG00000118432|1268|;
sarcomere organization	GO:0045214	biological process	9606	1	26	0.039032	0.0931656	TTN;	TTN|IDBG-76091|ENSG00000155657|7273|;
thyroid hormone receptor binding	GO:0046966	molecular function	9606	1	26	0.039032	0.0931656	THRAP3;	THRAP3|IDBG-96334|ENSG00000054118|9967|;
negative regulation of blood pressure	GO:0045776	biological process	9606	1	27	0.0405034	0.0949818	CNR1;	CNR1|IDBG-94226|ENSG00000118432|1268|;
negative regulation of endothelial cell proliferation	GO:0001937	biological process	9606	1	27	0.0405034	0.0949818	XDH;	XDH|IDBG-42778|ENSG00000158125|7498|;
positive regulation of glucose import	GO:0046326	biological process	9606	1	27	0.0405034	0.0949818	INSR;	INSR|IDBG-22529|ENSG00000171105|3643|;
SCF ubiquitin ligase complex	GO:0019005	cellular component	9606	1	28	0.0419727	0.0961775	FBXO9;	FBXO9|IDBG-90954|ENSG00000112146|102724007,26268|;
clathrin-coated endocytic vesicle membrane	GO:0030669	cellular component	9606	1	28	0.0419727	0.0961775	SH3GL2;	SH3GL2|IDBG-51983|ENSG00000107295|6456|;
negative regulation of protein kinase B signaling	GO:0051898	biological process	9606	1	28	0.0419727	0.0961775	XDH;	XDH|IDBG-42778|ENSG00000158125|7498|;
positive regulation of reactive oxygen species metabolic process	GO:2000379	biological process	9606	1	28	0.0419727	0.0961775	XDH;	XDH|IDBG-42778|ENSG00000158125|7498|;
polysome	GO:0005844	cellular component	9606	1	29	0.0434398	0.0978617	DIS3L2;	DIS3L2|IDBG-83173|ENSG00000144535|129563|;
positive regulation of mitosis	GO:0045840	biological process	9606	1	29	0.0434398	0.0978617	INSR;	INSR|IDBG-22529|ENSG00000171105|3643|;
response to nicotine	GO:0035094	biological process	9606	1	29	0.0434398	0.0978617	CNR1;	CNR1|IDBG-94226|ENSG00000118432|1268|;
iron-sulfur cluster binding	GO:0051536	molecular function	9606	1	30	0.0449048	0.0989386	XDH;	XDH|IDBG-42778|ENSG00000158125|7498|;
kinesin binding	GO:0019894	molecular function	9606	1	30	0.0449048	0.0989386	KIFAP3;	KIFAP3|IDBG-104737|ENSG00000075945|22920|;
response to cocaine	GO:0042220	biological process	9606	1	30	0.0449048	0.0989386	CNR1;	CNR1|IDBG-94226|ENSG00000118432|1268|;
synapse organization	GO:0050808	biological process	9606	1	30	0.0449048	0.0989386	AGRN;	AGRN|IDBG-84350|ENSG00000188157|375790|;
regulation of alternative mRNA splicing, via spliceosome	GO:0000381	biological process	9606	1	31	0.0463676	0.101603	THRAP3;	THRAP3|IDBG-96334|ENSG00000054118|9967|;
RNA polymerase II transcription cofactor activity	GO:0001104	molecular function	9606	1	33	0.0492867	0.106258	THRAP3;	THRAP3|IDBG-96334|ENSG00000054118|9967|;
neuromuscular junction development	GO:0007528	biological process	9606	1	33	0.0492867	0.106258	AGRN;	AGRN|IDBG-84350|ENSG00000188157|375790|;
regulation of protein kinase activity	GO:0045859	biological process	9606	1	33	0.0492867	0.106258	TTN;	TTN|IDBG-76091|ENSG00000155657|7273|;
cellular response to interleukin-1	GO:0071347	biological process	9606	1	35	0.0521971	0.107892	KLF2;	KLF2|IDBG-35485|ENSG00000127528|10365|;
mediator complex	GO:0016592	cellular component	9606	1	35	0.0521971	0.107892	THRAP3;	THRAP3|IDBG-96334|ENSG00000054118|9967|;
microtubule-based process	GO:0007017	biological process	9606	1	35	0.0521971	0.107892	KIFAP3;	KIFAP3|IDBG-104737|ENSG00000075945|22920|;
negative regulation of epidermal growth factor receptor signaling pathway	GO:0042059	biological process	9606	1	35	0.0521971	0.107892	SH3GL2;	SH3GL2|IDBG-51983|ENSG00000107295|6456|;
phosphoprotein binding	GO:0051219	molecular function	9606	1	35	0.0521971	0.107892	THRAP3;	THRAP3|IDBG-96334|ENSG00000054118|9967|;
positive regulation of nitric oxide biosynthetic process	GO:0045429	biological process	9606	1	35	0.0521971	0.107892	INSR;	INSR|IDBG-22529|ENSG00000171105|3643|;
spindle microtubule	GO:0005876	cellular component	9606	1	35	0.0521971	0.107892	KIFAP3;	KIFAP3|IDBG-104737|ENSG00000075945|22920|;
intercellular bridge	GO:0045171	cellular component	9606	1	34	0.050743	0.108812	THAP11;	THAP11|IDBG-37408|ENSG00000168286|57215|;
aminoacyl-tRNA ligase activity	GO:0004812	molecular function	9606	1	36	0.0536491	0.109205	IARS2;	IARS2|IDBG-106737|ENSG00000067704|55699|;
purine nucleobase metabolic process	GO:0006144	biological process	9606	1	36	0.0536491	0.109205	XDH;	XDH|IDBG-42778|ENSG00000158125|7498|;
triglyceride metabolic process	GO:0006641	biological process	9606	1	36	0.0536491	0.109205	MTTP;	MTTP|IDBG-31441|ENSG00000138823|4547|;
glutathione metabolic process	GO:0006749	biological process	9606	1	37	0.0550989	0.109924	GSTA5;	GSTA5|IDBG-90803|ENSG00000182793|221357|;
glycosaminoglycan biosynthetic process	GO:0006024	biological process	9606	1	37	0.0550989	0.109924	AGRN;	AGRN|IDBG-84350|ENSG00000188157|375790|;
protein self-association	GO:0043621	molecular function	9606	1	37	0.0550989	0.109924	TTN;	TTN|IDBG-76091|ENSG00000155657|7273|;
amino acid transport	GO:0006865	biological process	9606	1	38	0.0565466	0.110074	SLC6A18;	SLC6A18|IDBG-10911|ENSG00000164363|348932|;
cardiac muscle contraction	GO:0060048	biological process	9606	1	38	0.0565466	0.110074	TTN;	TTN|IDBG-76091|ENSG00000155657|7273|;
muscle filament sliding	GO:0030049	biological process	9606	1	38	0.0565466	0.110074	TTN;	TTN|IDBG-76091|ENSG00000155657|7273|;
neurotransmitter transport	GO:0006836	biological process	9606	1	38	0.0565466	0.110074	SLC6A18;	SLC6A18|IDBG-10911|ENSG00000164363|348932|;
in utero embryonic development	GO:0001701	biological process	9606	2	247	0.0544813	0.110338	KLF2; TTN;	KLF2|IDBG-35485|ENSG00000127528|10365|; TTN|IDBG-76091|ENSG00000155657|7273|;
lactation	GO:0007595	biological process	9606	1	39	0.0579922	0.111267	XDH;	XDH|IDBG-42778|ENSG00000158125|7498|;
positive regulation of DNA replication	GO:0045740	biological process	9606	1	39	0.0579922	0.111267	INSR;	INSR|IDBG-22529|ENSG00000171105|3643|;
transmembrane receptor protein tyrosine kinase activity	GO:0004714	molecular function	9606	1	39	0.0579922	0.111267	INSR;	INSR|IDBG-22529|ENSG00000171105|3643|;
transporter activity	GO:0005215	molecular function	9606	2	252	0.0564509	0.112063	SLC22A18; SYPL2;	SLC22A18|IDBG-23534|ENSG00000110628|5002|; SYPL2|IDBG-100822|ENSG00000143028|284612|;
G-protein coupled receptor signaling pathway, coupled to cyclic nucleotide second messenger	GO:0007187	biological process	9606	1	40	0.0594356	0.112956	CNR1;	CNR1|IDBG-94226|ENSG00000118432|1268|;
lipoprotein metabolic process	GO:0042157	biological process	9606	1	40	0.0594356	0.112956	MTTP;	MTTP|IDBG-31441|ENSG00000138823|4547|;
rough endoplasmic reticulum	GO:0005791	cellular component	9606	1	41	0.0608769	0.114609	MTTP;	MTTP|IDBG-31441|ENSG00000138823|4547|;
structural constituent of muscle	GO:0008307	molecular function	9606	1	41	0.0608769	0.114609	TTN;	TTN|IDBG-76091|ENSG00000155657|7273|;
sarcomere	GO:0030017	cellular component	9606	1	42	0.0623161	0.11677	TTN;	TTN|IDBG-76091|ENSG00000155657|7273|;
androgen receptor signaling pathway	GO:0030521	biological process	9606	1	43	0.0637531	0.117811	THRAP3;	THRAP3|IDBG-96334|ENSG00000054118|9967|;
cellular response to hydrogen peroxide	GO:0070301	biological process	9606	1	43	0.0637531	0.117811	KLF2;	KLF2|IDBG-35485|ENSG00000127528|10365|;
excretion	GO:0007588	biological process	9606	1	43	0.0637531	0.117811	SLC22A18;	SLC22A18|IDBG-23534|ENSG00000110628|5002|;
adenylate cyclase-modulating G-protein coupled receptor signaling pathway	GO:0007188	biological process	9606	1	45	0.0666208	0.120882	CNR1;	CNR1|IDBG-94226|ENSG00000118432|1268|;
ligand-dependent nuclear receptor transcription coactivator activity	GO:0030374	molecular function	9606	1	45	0.0666208	0.120882	THRAP3;	THRAP3|IDBG-96334|ENSG00000054118|9967|;
post-Golgi vesicle-mediated transport	GO:0006892	biological process	9606	1	45	0.0666208	0.120882	SH3GL2;	SH3GL2|IDBG-51983|ENSG00000107295|6456|;
tRNA aminoacylation for protein translation	GO:0006418	biological process	9606	1	45	0.0666208	0.120882	IARS2;	IARS2|IDBG-106737|ENSG00000067704|55699|;
learning or memory	GO:0007611	biological process	9606	1	46	0.0680514	0.122922	CNR1;	CNR1|IDBG-94226|ENSG00000118432|1268|;
keratinization	GO:0031424	biological process	9606	1	48	0.0709064	0.124708	TCHH;	TCHH|IDBG-102467|ENSG00000159450|7062|;
negative regulation of protein phosphorylation	GO:0001933	biological process	9606	1	48	0.0709064	0.124708	XDH;	XDH|IDBG-42778|ENSG00000158125|7498|;
somitogenesis	GO:0001756	biological process	9606	1	48	0.0709064	0.124708	TTN;	TTN|IDBG-76091|ENSG00000155657|7273|;
substantia nigra development	GO:0021762	biological process	9606	1	48	0.0709064	0.124708	SYPL2;	SYPL2|IDBG-100822|ENSG00000143028|284612|;
transcription cofactor activity	GO:0003712	molecular function	9606	1	48	0.0709064	0.124708	THRAP3;	THRAP3|IDBG-96334|ENSG00000054118|9967|;
positive regulation of neuron apoptotic process	GO:0043525	biological process	9606	1	47	0.06948	0.124939	AGRN;	AGRN|IDBG-84350|ENSG00000188157|375790|;
extracellular vesicular exosome	GO:0070062	cellular component	9606	7	2456	0.072331	0.12502	AGRN; INSR; KIFAP3; PRRC2A; SH3GL2; SRPR; TTN;	AGRN|IDBG-84350|ENSG00000188157|375790|; INSR|IDBG-22529|ENSG00000171105|3643|; KIFAP3|IDBG-104737|ENSG00000075945|22920|; PRRC2A|IDBG-300232|ENSG00000204469|7916|; SH3GL2|IDBG-51983|ENSG00000107295|6456|; SRPR|IDBG-75769|ENSG00000182934|6734|; TTN|IDBG-76091|ENSG00000155657|7273|;
chondroitin sulfate metabolic process	GO:0030204	biological process	9606	1	49	0.0723307	0.125561	AGRN;	AGRN|IDBG-84350|ENSG00000188157|375790|;
signal transduction by phosphorylation	GO:0023014	biological process	9606	1	49	0.0723307	0.125561	INSR;	INSR|IDBG-22529|ENSG00000171105|3643|;
symporter activity	GO:0015293	molecular function	9606	1	49	0.0723307	0.125561	SLC22A18;	SLC22A18|IDBG-23534|ENSG00000110628|5002|;
cellular response to organic cyclic compound	GO:0071407	biological process	9606	1	51	0.075173	0.129375	KLF2;	KLF2|IDBG-35485|ENSG00000127528|10365|;
sensory perception of pain	GO:0019233	biological process	9606	1	53	0.0780069	0.133678	CNR1;	CNR1|IDBG-94226|ENSG00000118432|1268|;
cellular response to growth factor stimulus	GO:0071363	biological process	9606	1	54	0.0794207	0.134948	INSR;	INSR|IDBG-22529|ENSG00000171105|3643|;
negative regulation of angiogenesis	GO:0016525	biological process	9606	1	54	0.0794207	0.134948	BAI3;	BAI3|IDBG-91804|ENSG00000135298|577|;
stem cell maintenance	GO:0019827	biological process	9606	1	55	0.0808324	0.136767	DIS3L2;	DIS3L2|IDBG-83173|ENSG00000144535|129563|;
extracellular matrix organization	GO:0030198	biological process	9606	2	312	0.0819132	0.138013	AGRN; COL22A1;	AGRN|IDBG-84350|ENSG00000188157|375790|; COL22A1|IDBG-36789|ENSG00000169436|169044|;
memory	GO:0007613	biological process	9606	1	58	0.085055	0.142707	CNR1;	CNR1|IDBG-94226|ENSG00000118432|1268|;
fat cell differentiation	GO:0045444	biological process	9606	1	59	0.0864584	0.143858	FBXO9;	FBXO9|IDBG-90954|ENSG00000112146|102724007,26268|;
retinoid metabolic process	GO:0001523	biological process	9606	1	59	0.0864584	0.143858	AGRN;	AGRN|IDBG-84350|ENSG00000188157|375790|;
cholesterol homeostasis	GO:0042632	biological process	9606	1	60	0.0878596	0.145586	MTTP;	MTTP|IDBG-31441|ENSG00000138823|4547|;
cytoplasmic mRNA processing body	GO:0000932	cellular component	9606	1	61	0.0892589	0.147295	DIS3L2;	DIS3L2|IDBG-83173|ENSG00000144535|129563|;
caveola	GO:0005901	cellular component	9606	1	63	0.0920511	0.150663	INSR;	INSR|IDBG-22529|ENSG00000171105|3643|;
ubiquitin ligase complex	GO:0000151	cellular component	9606	1	63	0.0920511	0.150663	FBXO9;	FBXO9|IDBG-90954|ENSG00000112146|102724007,26268|;
axon guidance	GO:0007411	biological process	9606	2	336	0.092939	0.151498	AGRN; SH3GL2;	AGRN|IDBG-84350|ENSG00000188157|375790|; SH3GL2|IDBG-51983|ENSG00000107295|6456|;
protein localization	GO:0008104	biological process	9606	1	65	0.094835	0.153963	KIFAP3;	KIFAP3|IDBG-104737|ENSG00000075945|22920|;
protein ubiquitination	GO:0016567	biological process	9606	2	342	0.0957617	0.154219	FBXO9; RNF169;	FBXO9|IDBG-90954|ENSG00000112146|102724007,26268|; RNF169|IDBG-64479|ENSG00000166439|254225|;
cellular response to tumor necrosis factor	GO:0071356	biological process	9606	1	66	0.0962239	0.154343	KLF2;	KLF2|IDBG-35485|ENSG00000127528|10365|;
calcium ion binding	GO:0005509	molecular function	9606	3	718	0.0954585	0.15435	AGRN; TCHH; TTN;	AGRN|IDBG-84350|ENSG00000188157|375790|; TCHH|IDBG-102467|ENSG00000159450|7062|; TTN|IDBG-76091|ENSG00000155657|7273|;
cellular response to insulin stimulus	GO:0032869	biological process	9606	1	67	0.0976107	0.155325	INSR;	INSR|IDBG-22529|ENSG00000171105|3643|;
positive regulation of neuron projection development	GO:0010976	biological process	9606	1	67	0.0976107	0.155325	CNR1;	CNR1|IDBG-94226|ENSG00000118432|1268|;
activation of signaling protein activity involved in unfolded protein response	GO:0006987	biological process	9606	1	68	0.0989955	0.156906	SRPR;	SRPR|IDBG-75769|ENSG00000182934|6734|;
drug binding	GO:0008144	molecular function	9606	1	69	0.100378	0.158471	CNR1;	CNR1|IDBG-94226|ENSG00000118432|1268|;
lysosomal lumen	GO:0043202	cellular component	9606	1	70	0.101759	0.160021	AGRN;	AGRN|IDBG-84350|ENSG00000188157|375790|;
flavin adenine dinucleotide binding	GO:0050660	molecular function	9606	1	71	0.103137	0.160927	XDH;	XDH|IDBG-42778|ENSG00000158125|7498|;
protease binding	GO:0002020	molecular function	9606	1	71	0.103137	0.160927	TTN;	TTN|IDBG-76091|ENSG00000155657|7273|;
lipid transport	GO:0006869	biological process	9606	1	72	0.104514	0.162442	MTTP;	MTTP|IDBG-31441|ENSG00000138823|4547|;
microtubule-based movement	GO:0007018	biological process	9606	1	75	0.108632	0.166264	KIFAP3;	KIFAP3|IDBG-104737|ENSG00000075945|22920|;
positive regulation of MAPK cascade	GO:0043410	biological process	9606	1	75	0.108632	0.166264	INSR;	INSR|IDBG-22529|ENSG00000171105|3643|;
positive regulation of protein kinase B signaling	GO:0051897	biological process	9606	1	75	0.108632	0.166264	INSR;	INSR|IDBG-22529|ENSG00000171105|3643|;
endoplasmic reticulum	GO:0005783	cellular component	9606	3	760	0.108574	0.1681	KIFAP3; MTTP; SRPR;	KIFAP3|IDBG-104737|ENSG00000075945|22920|; MTTP|IDBG-31441|ENSG00000138823|4547|; SRPR|IDBG-75769|ENSG00000182934|6734|;
transmembrane transport	GO:0055085	biological process	9606	3	766	0.110504	0.168487	SLC22A18; SLC39A11; SLC6A18;	SLC22A18|IDBG-23534|ENSG00000110628|5002|; SLC39A11|IDBG-66653|ENSG00000133195|201266|; SLC6A18|IDBG-10911|ENSG00000164363|348932|;
collagen trimer	GO:0005581	cellular component	9606	1	77	0.111366	0.169159	COL22A1;	COL22A1|IDBG-36789|ENSG00000169436|169044|;
cell morphogenesis	GO:0000902	biological process	9606	1	78	0.112731	0.169944	KLF2;	KLF2|IDBG-35485|ENSG00000127528|10365|;
multicellular organism growth	GO:0035264	biological process	9606	1	78	0.112731	0.169944	KLF2;	KLF2|IDBG-35485|ENSG00000127528|10365|;
nucleobase-containing small molecule metabolic process	GO:0055086	biological process	9606	1	79	0.114093	0.171353	XDH;	XDH|IDBG-42778|ENSG00000158125|7498|;
GTP binding	GO:0005525	molecular function	9606	2	381	0.114693	0.171611	INSR; SRPR;	INSR|IDBG-22529|ENSG00000171105|3643|; SRPR|IDBG-75769|ENSG00000182934|6734|;
activation of cysteine-type endopeptidase activity involved in apoptotic process	GO:0006919	biological process	9606	1	81	0.116812	0.173487	XDH;	XDH|IDBG-42778|ENSG00000158125|7498|;
platelet degranulation	GO:0002576	biological process	9606	1	81	0.116812	0.173487	TTN;	TTN|IDBG-76091|ENSG00000155657|7273|;
binding	GO:0005488	molecular function	9606	2	389	0.118691	0.175628	KIFAP3; TTN;	KIFAP3|IDBG-104737|ENSG00000075945|22920|; TTN|IDBG-76091|ENSG00000155657|7273|;
Golgi lumen	GO:0005796	cellular component	9606	1	84	0.120875	0.177548	AGRN;	AGRN|IDBG-84350|ENSG00000188157|375790|;
response to nutrient	GO:0007584	biological process	9606	1	84	0.120875	0.177548	CNR1;	CNR1|IDBG-94226|ENSG00000118432|1268|;
basement membrane	GO:0005604	cellular component	9606	1	85	0.122225	0.178226	AGRN;	AGRN|IDBG-84350|ENSG00000188157|375790|;
regulation of insulin secretion	GO:0050796	biological process	9606	1	85	0.122225	0.178226	CNR1;	CNR1|IDBG-94226|ENSG00000118432|1268|;
carbohydrate metabolic process	GO:0005975	biological process	9606	2	402	0.125265	0.179398	AGRN; INSR;	AGRN|IDBG-84350|ENSG00000188157|375790|; INSR|IDBG-22529|ENSG00000171105|3643|;
cellular calcium ion homeostasis	GO:0006874	biological process	9606	1	86	0.123573	0.179539	SYPL2;	SYPL2|IDBG-100822|ENSG00000143028|284612|;
endoplasmic reticulum unfolded protein response	GO:0030968	biological process	9606	1	87	0.124919	0.179544	SRPR;	SRPR|IDBG-75769|ENSG00000182934|6734|;
regulation of catalytic activity	GO:0050790	biological process	9606	1	87	0.124919	0.179544	TTN;	TTN|IDBG-76091|ENSG00000155657|7273|;
transmembrane receptor protein tyrosine kinase signaling pathway	GO:0007169	biological process	9606	1	87	0.124919	0.179544	INSR;	INSR|IDBG-22529|ENSG00000171105|3643|;
electron carrier activity	GO:0009055	molecular function	9606	1	89	0.127606	0.181454	XDH;	XDH|IDBG-42778|ENSG00000158125|7498|;
negative regulation of cell proliferation	GO:0008285	biological process	9606	2	406	0.127306	0.181672	DIS3L2; KIFAP3;	DIS3L2|IDBG-83173|ENSG00000144535|129563|; KIFAP3|IDBG-104737|ENSG00000075945|22920|;
epidermis development	GO:0008544	biological process	9606	1	90	0.128946	0.182712	INSR;	INSR|IDBG-22529|ENSG00000171105|3643|;
intracellular membrane-bounded organelle	GO:0043231	cellular component	9606	2	411	0.129869	0.183371	CNR1; RNF169;	CNR1|IDBG-94226|ENSG00000118432|1268|; RNF169|IDBG-64479|ENSG00000166439|254225|;
response to ethanol	GO:0045471	biological process	9606	1	93	0.132955	0.18707	CNR1;	CNR1|IDBG-94226|ENSG00000118432|1268|;
phototransduction, visible light	GO:0007603	biological process	9606	1	94	0.134288	0.188284	AGRN;	AGRN|IDBG-84350|ENSG00000188157|375790|;
keratin filament	GO:0045095	cellular component	9606	1	95	0.135618	0.189487	KRTAP16-1;	KRTAP16-1|IDBG-248302|ENSG00000212657|100505753|;
structural constituent of cytoskeleton	GO:0005200	molecular function	9606	1	96	0.136946	0.190679	AGRN;	AGRN|IDBG-84350|ENSG00000188157|375790|;
positive regulation of transcription from RNA polymerase II promoter	GO:0045944	biological process	9606	3	849	0.138556	0.192252	AGRN; KLF2; THRAP3;	AGRN|IDBG-84350|ENSG00000188157|375790|; KLF2|IDBG-35485|ENSG00000127528|10365|; THRAP3|IDBG-96334|ENSG00000054118|9967|;
muscle contraction	GO:0006936	biological process	9606	1	99	0.14092	0.194858	TTN;	TTN|IDBG-76091|ENSG00000155657|7273|;
actin filament binding	GO:0051015	molecular function	9606	1	101	0.143559	0.197148	TTN;	TTN|IDBG-76091|ENSG00000155657|7273|;
activation of MAPK activity	GO:0000187	biological process	9606	1	101	0.143559	0.197148	INSR;	INSR|IDBG-22529|ENSG00000171105|3643|;
negative regulation of gene expression	GO:0010629	biological process	9606	1	102	0.144876	0.197602	XDH;	XDH|IDBG-42778|ENSG00000158125|7498|;
peroxisome	GO:0005777	cellular component	9606	1	102	0.144876	0.197602	XDH;	XDH|IDBG-42778|ENSG00000158125|7498|;
positive regulation of Rho GTPase activity	GO:0032321	biological process	9606	1	104	0.147503	0.200504	AGRN;	AGRN|IDBG-84350|ENSG00000188157|375790|;
Z disc	GO:0030018	cellular component	9606	1	105	0.148814	0.201602	TTN;	TTN|IDBG-76091|ENSG00000155657|7273|;
protein binding	GO:0005515	molecular function	9606	18	9632	0.151437	0.204466	AGRN; BAI3; CNR1; DIS3L2; FBXO9; GSTA5; INSR; KIFAP3; KLF2; MTTP; PRRC2A; RNF169; SH3GL2; SLC6A18; THAP11; THRAP3; TTN; XDH;	AGRN|IDBG-84350|ENSG00000188157|375790|; BAI3|IDBG-91804|ENSG00000135298|577|; CNR1|IDBG-94226|ENSG00000118432|1268|; DIS3L2|IDBG-83173|ENSG00000144535|129563|; FBXO9|IDBG-90954|ENSG00000112146|102724007,26268|; GSTA5|IDBG-90803|ENSG00000182793|221357|; INSR|IDBG-22529|ENSG00000171105|3643|; KIFAP3|IDBG-104737|ENSG00000075945|22920|; KLF2|IDBG-35485|ENSG00000127528|10365|; MTTP|IDBG-31441|ENSG000…
SRP-dependent cotranslational protein targeting to membrane	GO:0006614	biological process	9606	1	114	0.160523	0.215284	SRPR;	SRPR|IDBG-75769|ENSG00000182934|6734|;
neuropeptide signaling pathway	GO:0007218	biological process	9606	1	114	0.160523	0.215284	BAI3;	BAI3|IDBG-91804|ENSG00000135298|577|;
protein tyrosine kinase activity	GO:0004713	molecular function	9606	2	472	0.162054	0.215893	INSR; TTN;	INSR|IDBG-22529|ENSG00000171105|3643|; TTN|IDBG-76091|ENSG00000155657|7273|;
glycosaminoglycan metabolic process	GO:0030203	biological process	9606	1	115	0.161815	0.216293	AGRN;	AGRN|IDBG-84350|ENSG00000188157|375790|;
protein complex assembly	GO:0006461	biological process	9606	1	120	0.168243	0.222659	KIFAP3;	KIFAP3|IDBG-104737|ENSG00000075945|22920|;
blood coagulation	GO:0007596	biological process	9606	2	483	0.168015	0.223092	KIFAP3; TTN;	KIFAP3|IDBG-104737|ENSG00000075945|22920|; TTN|IDBG-76091|ENSG00000155657|7273|;
central nervous system development	GO:0007417	biological process	9606	1	123	0.172078	0.226984	SH3GL2;	SH3GL2|IDBG-51983|ENSG00000107295|6456|;
organ morphogenesis	GO:0009887	biological process	9606	1	125	0.174624	0.229588	INSR;	INSR|IDBG-22529|ENSG00000171105|3643|;
plasma membrane	GO:0005886	cellular component	9606	8	3645	0.179051	0.234639	AGRN; BAI3; CNR1; INSR; RNF169; SH3GL2; SLC22A18; SLC6A18;	AGRN|IDBG-84350|ENSG00000188157|375790|; BAI3|IDBG-91804|ENSG00000135298|577|; CNR1|IDBG-94226|ENSG00000118432|1268|; INSR|IDBG-22529|ENSG00000171105|3643|; RNF169|IDBG-64479|ENSG00000166439|254225|; SH3GL2|IDBG-51983|ENSG00000107295|6456|; SLC22A18|IDBG-23534|ENSG00000110628|5002|; SLC6A18|IDBG-10911|ENSG00000164363|348932|;
positive regulation of protein phosphorylation	GO:0001934	biological process	9606	1	131	0.182219	0.238012	INSR;	INSR|IDBG-22529|ENSG00000171105|3643|;
nuclear envelope	GO:0005635	cellular component	9606	1	132	0.183478	0.238879	SLC22A18;	SLC22A18|IDBG-23534|ENSG00000110628|5002|;
identical protein binding	GO:0042802	molecular function	9606	2	516	0.186126	0.241542	SH3GL2; TTN;	SH3GL2|IDBG-51983|ENSG00000107295|6456|; TTN|IDBG-76091|ENSG00000155657|7273|;
G-protein coupled receptor signaling pathway	GO:0007186	biological process	9606	3	979	0.186834	0.241679	BAI3; CNR1; INSR;	BAI3|IDBG-91804|ENSG00000135298|577|; CNR1|IDBG-94226|ENSG00000118432|1268|; INSR|IDBG-22529|ENSG00000171105|3643|;
microtubule cytoskeleton	GO:0015630	cellular component	9606	1	136	0.188496	0.243045	KIFAP3;	KIFAP3|IDBG-104737|ENSG00000075945|22920|;
aging	GO:0007568	biological process	9606	1	138	0.190994	0.243913	CNR1;	CNR1|IDBG-94226|ENSG00000118432|1268|;
positive regulation of cell migration	GO:0030335	biological process	9606	1	138	0.190994	0.243913	INSR;	INSR|IDBG-22529|ENSG00000171105|3643|;
ATP binding	GO:0005524	molecular function	9606	4	1493	0.190876	0.245325	IARS2; INSR; THRAP3; TTN;	IARS2|IDBG-106737|ENSG00000067704|55699|; INSR|IDBG-22529|ENSG00000171105|3643|; THRAP3|IDBG-96334|ENSG00000054118|9967|; TTN|IDBG-76091|ENSG00000155657|7273|;
cytoplasm	GO:0005737	cellular component	9606	10	4897	0.193815	0.246729	AGRN; DIS3L2; FBXO9; GSTA5; IARS2; PRRC2A; SH3GL2; SLC22A18; THAP11; TTN;	AGRN|IDBG-84350|ENSG00000188157|375790|; DIS3L2|IDBG-83173|ENSG00000144535|129563|; FBXO9|IDBG-90954|ENSG00000112146|102724007,26268|; GSTA5|IDBG-90803|ENSG00000182793|221357|; IARS2|IDBG-106737|ENSG00000067704|55699|; PRRC2A|IDBG-300232|ENSG00000204469|7916|; SH3GL2|IDBG-51983|ENSG00000107295|6456|; SLC22A18|IDBG-23534|ENSG00000110628|5002|; THAP11|IDBG-37408|ENSG00000168286|57215|; TTN|IDBG-760…
protein kinase activity	GO:0004672	molecular function	9606	2	533	0.195572	0.248178	INSR; TTN;	INSR|IDBG-22529|ENSG00000171105|3643|; TTN|IDBG-76091|ENSG00000155657|7273|;
insulin receptor signaling pathway	GO:0008286	biological process	9606	1	146	0.200911	0.25335	INSR;	INSR|IDBG-22529|ENSG00000171105|3643|;
transport	GO:0006810	biological process	9606	2	542	0.2006	0.253756	SRPR; SYPL2;	SRPR|IDBG-75769|ENSG00000182934|6734|; SYPL2|IDBG-100822|ENSG00000143028|284612|;
transferase activity, transferring phosphorus-containing groups	GO:0016772	molecular function	9606	2	549	0.204523	0.257097	INSR; TTN;	INSR|IDBG-22529|ENSG00000171105|3643|; TTN|IDBG-76091|ENSG00000155657|7273|;
membrane	GO:0016020	cellular component	9606	7	3199	0.206321	0.258546	BAI3; INSR; PRRC2A; SLC22A18; SLC39A11; SRPR; SYPL2;	BAI3|IDBG-91804|ENSG00000135298|577|; INSR|IDBG-22529|ENSG00000171105|3643|; PRRC2A|IDBG-300232|ENSG00000204469|7916|; SLC22A18|IDBG-23534|ENSG00000110628|5002|; SLC39A11|IDBG-66653|ENSG00000133195|201266|; SRPR|IDBG-75769|ENSG00000182934|6734|; SYPL2|IDBG-100822|ENSG00000143028|284612|;
response to lipopolysaccharide	GO:0032496	biological process	9606	1	154	0.210711	0.263225	CNR1;	CNR1|IDBG-94226|ENSG00000118432|1268|;
basolateral plasma membrane	GO:0016323	cellular component	9606	1	156	0.213143	0.263798	MTTP;	MTTP|IDBG-31441|ENSG00000138823|4547|;
iron ion binding	GO:0005506	molecular function	9606	1	156	0.213143	0.263798	XDH;	XDH|IDBG-42778|ENSG00000158125|7498|;
positive regulation of transcription, DNA-templated	GO:0045893	biological process	9606	2	563	0.212398	0.264508	KLF2; THRAP3;	KLF2|IDBG-35485|ENSG00000127528|10365|; THRAP3|IDBG-96334|ENSG00000054118|9967|;
protein autophosphorylation	GO:0046777	biological process	9606	1	162	0.220395	0.2711	INSR;	INSR|IDBG-22529|ENSG00000171105|3643|;
integral component of plasma membrane	GO:0005887	cellular component	9606	3	1063	0.220218	0.271715	CNR1; INSR; SLC6A18;	CNR1|IDBG-94226|ENSG00000118432|1268|; INSR|IDBG-22529|ENSG00000171105|3643|; SLC6A18|IDBG-10911|ENSG00000164363|348932|;
transmembrane signaling receptor activity	GO:0004888	molecular function	9606	1	166	0.225194	0.276155	BAI3;	BAI3|IDBG-91804|ENSG00000135298|577|;
endosome membrane	GO:0010008	cellular component	9606	1	167	0.226389	0.276775	INSR;	INSR|IDBG-22529|ENSG00000171105|3643|;
ubiquitin protein ligase binding	GO:0031625	molecular function	9606	1	168	0.227583	0.277388	SLC22A18;	SLC22A18|IDBG-23534|ENSG00000110628|5002|;
calmodulin binding	GO:0005516	molecular function	9606	1	172	0.232339	0.282327	TTN;	TTN|IDBG-76091|ENSG00000155657|7273|;
catalytic activity	GO:0003824	molecular function	9606	2	604	0.235639	0.285472	IARS2; XDH;	IARS2|IDBG-106737|ENSG00000067704|55699|; XDH|IDBG-42778|ENSG00000158125|7498|;
transcription initiation from RNA polymerase II promoter	GO:0006367	biological process	9606	1	184	0.246438	0.297656	THRAP3;	THRAP3|IDBG-96334|ENSG00000054118|9967|;
protein phosphorylation	GO:0006468	biological process	9606	2	630	0.250477	0.301625	INSR; TTN;	INSR|IDBG-22529|ENSG00000171105|3643|; TTN|IDBG-76091|ENSG00000155657|7273|;
cellular response to DNA damage stimulus	GO:0006974	biological process	9606	1	192	0.255698	0.306991	RNF169;	RNF169|IDBG-64479|ENSG00000166439|254225|;
epidermal growth factor receptor signaling pathway	GO:0007173	biological process	9606	1	194	0.257996	0.308825	SH3GL2;	SH3GL2|IDBG-51983|ENSG00000107295|6456|;
nucleic acid binding	GO:0003676	molecular function	9606	3	1162	0.261114	0.311627	THAP11; TTN; ZNF559;	THAP11|IDBG-37408|ENSG00000168286|57215|; TTN|IDBG-76091|ENSG00000155657|7273|; ZNF559|IDBG-25716|ENSG00000188321|84527|;
lipid metabolic process	GO:0006629	biological process	9606	1	198	0.262571	0.312437	MTTP;	MTTP|IDBG-31441|ENSG00000138823|4547|;
heart development	GO:0007507	biological process	9606	1	203	0.268252	0.318252	TTN;	TTN|IDBG-76091|ENSG00000155657|7273|;
platelet activation	GO:0030168	biological process	9606	1	205	0.270512	0.319987	TTN;	TTN|IDBG-76091|ENSG00000155657|7273|;
mRNA processing	GO:0006397	biological process	9606	1	206	0.27164	0.320375	THRAP3;	THRAP3|IDBG-96334|ENSG00000054118|9967|;
synapse	GO:0045202	cellular component	9606	1	213	0.279487	0.327702	AGRN;	AGRN|IDBG-84350|ENSG00000188157|375790|;
gene expression	GO:0010467	biological process	9606	2	680	0.279114	0.328225	IARS2; SRPR;	IARS2|IDBG-106737|ENSG00000067704|55699|; SRPR|IDBG-75769|ENSG00000182934|6734|;
extracellular matrix	GO:0031012	cellular component	9606	1	236	0.304698	0.355186	AGRN;	AGRN|IDBG-84350|ENSG00000188157|375790|;
ligase activity	GO:0016874	molecular function	9606	1	236	0.304698	0.355186	RNF169;	RNF169|IDBG-64479|ENSG00000166439|254225|;
transcription coactivator activity	GO:0003713	molecular function	9606	1	237	0.305775	0.355408	THRAP3;	THRAP3|IDBG-96334|ENSG00000054118|9967|;
cell surface receptor signaling pathway	GO:0007166	biological process	9606	1	238	0.30685	0.355627	BAI3;	BAI3|IDBG-91804|ENSG00000135298|577|;
apical plasma membrane	GO:0016324	cellular component	9606	1	243	0.312201	0.359749	SLC22A18;	SLC22A18|IDBG-23534|ENSG00000110628|5002|;
proteinaceous extracellular matrix	GO:0005578	cellular component	9606	1	243	0.312201	0.359749	COL22A1;	COL22A1|IDBG-36789|ENSG00000169436|169044|;
mitochondrial matrix	GO:0005759	cellular component	9606	1	247	0.316453	0.363603	IARS2;	IARS2|IDBG-106737|ENSG00000067704|55699|;
mitotic nuclear division	GO:0007067	biological process	9606	1	250	0.319625	0.365156	DIS3L2;	DIS3L2|IDBG-83173|ENSG00000144535|129563|;
receptor activity	GO:0004872	molecular function	9606	1	250	0.319625	0.365156	THRAP3;	THRAP3|IDBG-96334|ENSG00000054118|9967|;
RNA splicing	GO:0008380	biological process	9606	1	252	0.321732	0.366519	THRAP3;	THRAP3|IDBG-96334|ENSG00000054118|9967|;
Golgi apparatus	GO:0005794	cellular component	9606	2	765	0.327701	0.372261	MTTP; TTN;	MTTP|IDBG-31441|ENSG00000138823|4547|; TTN|IDBG-76091|ENSG00000155657|7273|;
GTP catabolic process	GO:0006184	biological process	9606	1	272	0.342458	0.386833	SRPR;	SRPR|IDBG-75769|ENSG00000182934|6734|;
GTPase activity	GO:0003924	molecular function	9606	1	272	0.342458	0.386833	SRPR;	SRPR|IDBG-75769|ENSG00000182934|6734|;
translation	GO:0006412	biological process	9606	1	274	0.344497	0.388043	SRPR;	SRPR|IDBG-75769|ENSG00000182934|6734|;
ubiquitin-protein transferase activity	GO:0004842	molecular function	9606	1	275	0.345514	0.388099	FBXO9;	FBXO9|IDBG-90954|ENSG00000112146|102724007,26268|;
neurotrophin TRK receptor signaling pathway	GO:0048011	biological process	9606	1	277	0.347544	0.389288	SH3GL2;	SH3GL2|IDBG-51983|ENSG00000107295|6456|;
signal transduction	GO:0007165	biological process	9606	3	1368	0.348998	0.389828	AGRN; KIFAP3; SH3GL2;	AGRN|IDBG-84350|ENSG00000188157|375790|; KIFAP3|IDBG-104737|ENSG00000075945|22920|; SH3GL2|IDBG-51983|ENSG00000107295|6456|;
G-protein coupled receptor activity	GO:0004930	molecular function	9606	2	826	0.362164	0.403411	BAI3; CNR1;	BAI3|IDBG-91804|ENSG00000135298|577|; CNR1|IDBG-94226|ENSG00000118432|1268|;
small molecule metabolic process	GO:0044281	biological process	9606	3	1421	0.37175	0.411801	AGRN; MTTP; XDH;	AGRN|IDBG-84350|ENSG00000188157|375790|; MTTP|IDBG-31441|ENSG00000138823|4547|; XDH|IDBG-42778|ENSG00000158125|7498|;
integral component of membrane	GO:0016021	cellular component	9606	8	4468	0.371733	0.412922	AGRN; BAI3; CNR1; INSR; SLC22A18; SLC39A11; SLC6A18; SRPR;	AGRN|IDBG-84350|ENSG00000188157|375790|; BAI3|IDBG-91804|ENSG00000135298|577|; CNR1|IDBG-94226|ENSG00000118432|1268|; INSR|IDBG-22529|ENSG00000171105|3643|; SLC22A18|IDBG-23534|ENSG00000110628|5002|; SLC39A11|IDBG-66653|ENSG00000133195|201266|; SLC6A18|IDBG-10911|ENSG00000164363|348932|; SRPR|IDBG-75769|ENSG00000182934|6734|;
positive regulation of apoptotic process	GO:0043065	biological process	9606	1	307	0.377267	0.416761	CNR1;	CNR1|IDBG-94226|ENSG00000118432|1268|;
enzyme binding	GO:0019899	molecular function	9606	1	311	0.38113	0.419871	TTN;	TTN|IDBG-76091|ENSG00000155657|7273|;
oxidoreductase activity	GO:0016491	molecular function	9606	1	316	0.385926	0.42399	XDH;	XDH|IDBG-42778|ENSG00000158125|7498|;
protein kinase binding	GO:0019901	molecular function	9606	1	327	0.396352	0.434254	TTN;	TTN|IDBG-76091|ENSG00000155657|7273|;
intracellular protein transport	GO:0006886	biological process	9606	1	333	0.401966	0.439205	SRPR;	SRPR|IDBG-75769|ENSG00000182934|6734|;
ion transport	GO:0006811	biological process	9606	1	339	0.40753	0.444075	SLC6A18;	SLC6A18|IDBG-10911|ENSG00000164363|348932|;
extracellular region	GO:0005576	cellular component	9606	3	1525	0.416075	0.452157	AGRN; COL22A1; TTN;	AGRN|IDBG-84350|ENSG00000188157|375790|; COL22A1|IDBG-36789|ENSG00000169436|169044|; TTN|IDBG-76091|ENSG00000155657|7273|;
metal ion binding	GO:0046872	molecular function	9606	4	2146	0.419213	0.454336	KLF2; XDH; ZC3H7A; ZNF559;	KLF2|IDBG-35485|ENSG00000127528|10365|; XDH|IDBG-42778|ENSG00000158125|7498|; ZC3H7A|IDBG-14889|ENSG00000122299|29066|; ZNF559|IDBG-25716|ENSG00000188321|84527|;
centrosome	GO:0005813	cellular component	9606	1	359	0.425718	0.460142	KIFAP3;	KIFAP3|IDBG-104737|ENSG00000075945|22920|;
protein serine/threonine kinase activity	GO:0004674	molecular function	9606	1	377	0.441625	0.476053	TTN;	TTN|IDBG-76091|ENSG00000155657|7273|;
cytoskeleton	GO:0005856	cellular component	9606	1	380	0.444235	0.477582	TCHH;	TCHH|IDBG-102467|ENSG00000159450|7062|;
spermatogenesis	GO:0007283	biological process	9606	1	387	0.450278	0.482784	CNR1;	CNR1|IDBG-94226|ENSG00000118432|1268|;
synaptic transmission	GO:0007268	biological process	9606	1	397	0.458801	0.490611	AGRN;	AGRN|IDBG-84350|ENSG00000188157|375790|;
condensed nuclear chromosome	GO:0000794	cellular component	9606	2	34	0.00122872	0.492718	KIFAP3; TTN;	KIFAP3|IDBG-104737|ENSG00000075945|22920|; TTN|IDBG-76091|ENSG00000155657|7273|;
cell junction	GO:0030054	cellular component	9606	1	407	0.467196	0.49826	AGRN;	AGRN|IDBG-84350|ENSG00000188157|375790|;
cell surface	GO:0009986	cellular component	9606	1	432	0.487638	0.518682	AGRN;	AGRN|IDBG-84350|ENSG00000188157|375790|;
protein heterodimerization activity	GO:0046982	molecular function	9606	1	446	0.498753	0.5291	MTTP;	MTTP|IDBG-31441|ENSG00000138823|4547|;
nucleotide binding	GO:0000166	molecular function	9606	1	452	0.503445	0.532669	IARS2;	IARS2|IDBG-106737|ENSG00000067704|55699|;
positive regulation of cell proliferation	GO:0008284	biological process	9606	1	462	0.511171	0.539419	INSR;	INSR|IDBG-22529|ENSG00000171105|3643|;
Golgi membrane	GO:0000139	cellular component	9606	1	477	0.522542	0.549972	SH3GL2;	SH3GL2|IDBG-51983|ENSG00000107295|6456|;
extracellular space	GO:0005615	cellular component	9606	2	1144	0.529178	0.555498	AGRN; XDH;	AGRN|IDBG-84350|ENSG00000188157|375790|; XDH|IDBG-42778|ENSG00000158125|7498|;
negative regulation of apoptotic process	GO:0043066	biological process	9606	1	501	0.540206	0.565595	KIFAP3;	KIFAP3|IDBG-104737|ENSG00000075945|22920|;
zinc ion binding	GO:0008270	molecular function	9606	2	1223	0.566249	0.588254	RNF169; THAP11;	RNF169|IDBG-64479|ENSG00000166439|254225|; THAP11|IDBG-37408|ENSG00000168286|57215|;
cellular protein metabolic process	GO:0044267	biological process	9606	1	538	0.566209	0.58974	SRPR;	SRPR|IDBG-75769|ENSG00000182934|6734|;
regulation of transcription, DNA-templated	GO:0006355	biological process	9606	3	1898	0.56575	0.590796	INSR; THAP11; ZNF559;	INSR|IDBG-22529|ENSG00000171105|3643|; THAP11|IDBG-37408|ENSG00000168286|57215|; ZNF559|IDBG-25716|ENSG00000188321|84527|;
RNA binding	GO:0003723	molecular function	9606	1	546	0.571642	0.592321	DIS3L2;	DIS3L2|IDBG-83173|ENSG00000144535|129563|;
transcription, DNA-templated	GO:0006351	biological process	9606	3	1938	0.580544	0.599995	KLF2; THAP11; ZNF559;	KLF2|IDBG-35485|ENSG00000127528|10365|; THAP11|IDBG-37408|ENSG00000168286|57215|; ZNF559|IDBG-25716|ENSG00000188321|84527|;
cytosol	GO:0005829	cellular component	9606	4	2642	0.589631	0.60782	KIFAP3; SH3GL2; TTN; XDH;	KIFAP3|IDBG-104737|ENSG00000075945|22920|; SH3GL2|IDBG-51983|ENSG00000107295|6456|; TTN|IDBG-76091|ENSG00000155657|7273|; XDH|IDBG-42778|ENSG00000158125|7498|;
sequence-specific DNA binding	GO:0043565	molecular function	9606	1	629	0.624265	0.641873	KLF2;	KLF2|IDBG-35485|ENSG00000127528|10365|;
biological_process	GO:0008150	biological process	9606	1	635	0.627817	0.643874	TCHH;	TCHH|IDBG-102467|ENSG00000159450|7062|;
protein homodimerization activity	GO:0042803	molecular function	9606	1	649	0.635979	0.648925	XDH;	XDH|IDBG-42778|ENSG00000158125|7498|;
innate immune response	GO:0045087	biological process	9606	2	1384	0.635548	0.65014	FBXO9; XDH;	FBXO9|IDBG-90954|ENSG00000112146|102724007,26268|; XDH|IDBG-42778|ENSG00000158125|7498|;
oxidation-reduction process	GO:0055114	biological process	9606	1	693	0.660523	0.672258	XDH;	XDH|IDBG-42778|ENSG00000158125|7498|;
endoplasmic reticulum membrane	GO:0005789	cellular component	9606	1	727	0.678386	0.68869	SRPR;	SRPR|IDBG-75769|ENSG00000182934|6734|;
nucleus	GO:0005634	cellular component	9606	8	5730	0.687638	0.69632	KLF2; PRRC2A; RNF169; THAP11; THRAP3; TTN; ZC3H7A; ZNF559;	KLF2|IDBG-35485|ENSG00000127528|10365|; PRRC2A|IDBG-300232|ENSG00000204469|7916|; RNF169|IDBG-64479|ENSG00000166439|254225|; THAP11|IDBG-37408|ENSG00000168286|57215|; THRAP3|IDBG-96334|ENSG00000054118|9967|; TTN|IDBG-76091|ENSG00000155657|7273|; ZC3H7A|IDBG-14889|ENSG00000122299|29066|; ZNF559|IDBG-25716|ENSG00000188321|84527|;
sequence-specific DNA binding transcription factor activity	GO:0003700	molecular function	9606	1	1104	0.824588	0.832896	KLF2;	KLF2|IDBG-35485|ENSG00000127528|10365|;
nucleoplasm	GO:0005654	cellular component	9606	1	1132	0.832396	0.83867	RNF169;	RNF169|IDBG-64479|ENSG00000166439|254225|;
DNA binding	GO:0003677	molecular function	9606	2	2108	0.848417	0.85267	THAP11; ZNF559;	THAP11|IDBG-37408|ENSG00000168286|57215|; ZNF559|IDBG-25716|ENSG00000188321|84527|;
intracellular	GO:0005622	cellular component	9606	1	1372	0.886891	0.889108	ZNF559;	ZNF559|IDBG-25716|ENSG00000188321|84527|;
mitochondrion	GO:0005739	cellular component	9606	1	1411	0.893946	0.893946	IARS2;	IARS2|IDBG-106737|ENSG00000067704|55699|;
