# Supplementary material for: De novo variants in exomes of congenital heart disease patients identify risk genes and pathways
Source: Genome Med. 2020 Jan 15;12:9. doi: 10.1186/s13073-019-0709-8 (PMC6961332; doi:10.1186/s13073-019-0709-8)
Supplement: Supplementary file 5 — Additional file 5: Gene prioritization: Table S16. Priority scores of 127 genes in cases, Table S17. Priority scores of 127 genes in CHD cases based on human CHD genes only, Table S18. Average biological distance of each candidate gene to human and mouse CHD genes based on Human Gene Connectome. [file 13073_2019_709_MOESM5_ESM.xlsx]

## Sheet: S16
Table S16. Priority scores of 127 genes in cases
Known CHD-causing gene	Name	Priority Score	Expression level during heart development	Pvalue (ToppGene)	Number of damaging DNVs	CHD type (see Table S2)
No	HSP90AA1	307	high	0.000309922	2	isolated
	ROCK2	286	high	6.51868e-05	2	syndromic
	IQGAP1	249	high	3.92593e-05	2	isolated
	CHD4	232	high	3.78946e-05	3	syndromic
	KDM5A	217	high	6.93759e-05	2	syndromic
	BRD4	208	high	0.00172971	2	1 syndromic / 1 isolated
	APBB1	197	high	0.000531982	2	syndromic
	TJP2	193	high	0.000166912	2	isolated
	RACGAP1	191	high	0.00240207	2	1 syndromic/ 1 unknown
	NAA15	183	high	0.0234126	2	1 syndromic / 1 isolated
	MINK1	181	high	0.0034461	2	1 syndromic / 1 isolated
	CTR9	178	high	0.0392752	2	1 syndromic / 1 isolated
	USP4	165	high	0.00653714	2	syndromic
	CABIN1	163	high	0.0129228	2	1 syndromic / 1 isolated
	PHIP	149	high	0.018419	2	1 syndromic / 1 isolated
	CDK13	148	high	0.00105726	2	1 syndromic / 1 isolated
	PYGL	141	high	0.00685361	3	syndromic
	CAD	133	high	0.000935563	2	syndromic
	LAMC1	128	high	0.000344253	2	1 isolated / 1 unknown
	BOD1L1	116	high	0.0303882	2	syndromic
	GANAB	114	high	0.0112951	2	syndromic
	LAMB1	112	high	3.53153e-05	2	1 syndromic/ 1 unknown
	POGZ	109	high	0.00378966	3	1 syndromic / 1 isolated
	RYR3	106	high	5.65192e-05	3
	RABGAP1L	92	high	0.0176013	2
	WAC	82	high	0.00848323	2
	PHRF1	79	high	0.0376175	2
	NOMO1	77	high	0.0526208	2
	ZNF292	75	high	0.0343718	2
	DNAJC13	71	high	0.0035835	2
	SUV420H1	69	high	N/A	2
	SPG7	64	high	0.0098572	2
	UBR3	57	high	0.0260325	2
	U2SURP	52	high	0.066082	2
	MYRF	49	high	0.00180624	3
	PRRC2B	42	high	0.0489643	2
	PHPT1	38	high	0.0167166	2
	HECTD4	31	high	0.0487571	2
	CPD	25	high	0.00940654	2
	EFR3A	22	high	0.0124482	2
	KIAA0196	9	high	N/A	3
	ITPR3	422	low	1.56402e-05	2
	PRKCH	356	low	8.44262e-05	2
	NGFR	286	low	5.81382e-05	2
	FLT4	238	low	8.40277e-06	2
	CACNA1A	225	low	0.00125649	2
	ZNF268	166	low	0.0790555	2
	PER3	164	low	0.00540442	2
	SLX4	164	low	0.0218405	2
	POLE	157	low	0.00453211	3
	BICD1	154	low	0.00698752	2
	SSH2	143	low	0.010501	2
	HIVEP2	125	low	0.00618295	3
	KRT13	123	low	0.00587515	2
	KIF15	110	low	0.0103906	2
	WIPI2	103	low	0.0364932	2
	ZNF675	101	low	0.0593256	2
	CHAD	96	low	0.0290755	2
	ASAP3	96	low	0.0378158	2
	SCAP	95	low	0.0147284	2
	FEZ1	93	low	0.00121163	2
	DDX10	91	low	0.032136	2
	DGUOK	87	low	0.0177409	2
	UNC13C	81	low	0.0586826	2
	CFH	75	low	0.00114562	2
	CRIM1	72	low	0.000122467	2
	DSCAML1	69	low	0.00108751	5
	SLC6A9	68	low	0.00410699	2
	HEPACAM	65	low	0.0187015	2
	FBXO10	64	low	0.0921499	2
	SAMD11	61	low	0.120793	2
	LZTS1	61	low	0.0091894	2
	RPUSD4	60	low	0.178053	2
	MASTL	60	low	0.00286591	2
	CDKL2	60	low	0.00695613	2
	MKRN2	59	low	0.0748038	2
	SCN10A	51	low	0.00746481	2
	ZNF500	49	low	0.166568	2
	SMCR8	48	low	0.0223452	2
	SUGP2	44	low	0.0548464	2
	DMXL2	40	low	0.0246163	2
	URB2	38	low	0.129838	2
	RETSAT	36	low	0.0396176	2
	EEPD1	36	low	0.0450239	2
	BRINP3	33	low	0.0108842	2
	GPRC5C	29	low	0.00505104	2
	CYP21A2	28	low	0.0224457	2
	GAN	27	low	0.00675251	2
	ZDHHC18	21	low	0.101527	2
	AQPEP	7	low	N/A	2
	GPR20	2	low	0.0551063	2
	WHAMM	0	low	0.219355	2
	TENM4	0	low	0.00353051	2
	CCDC129	0	low	N/A	3
	PCNXL2	0	low	N/A	2
Yes (human CHD)	RAF1	960	high		3
Yes (human CHD)	PTPN11	687	high		10
Yes (mouse CHD)	CTNNB1	551	high		2
Yes (mouse CHD)	PTEN	518	high		2
Yes (human CHD)	NOTCH1	412	high		6
Yes (human CHD)	ACTB	327	high		3
Yes (human CHD)	NOTCH2	325	high		2
Yes (human CHD)	GATA6	277	high		4
Yes (human CHD)	TBX5	265	high		2
Yes (mouse CHD)	AKAP13	248	high		3
Yes (human CHD)	JAG1	245	high		2
Yes (human CHD)	CACNA1C	235	high		2
Yes (human CHD)	CHD7	207	high		15
Yes (mouse CHD)	DDX3X	204	high		2
Yes (mouse CHD)	WHSC1	197	high		2
Yes (human CHD)	TAB2	177	high		2
Yes (human CHD)	RPL5	175	high		2
Yes (human CHD)	NSD1	173	high		5
Yes (mouse CHD)	UBR4	171	high		4
Yes (human CHD)	FBN1	170	high		3
Yes (mouse CHD)	IGF2R	160	high		3
Yes (mouse CHD)	SLIT3	153	high		2
Yes (mouse CHD)	AKAP12	119	high		2
Yes (human CHD)	RBFOX2	116	high		4
Yes (human CHD)	KMT2D	109	high		16
Yes (human CHD)	ELN	105	high		2
Yes (human CHD)	SOS1	899	low		3
Yes (mouse CHD)	BRAF	523	low		2
Yes (mouse CHD)	SMAD2	415	low		2
Yes (human CHD)	TSC1	275	low		2
Yes (mouse CHD)	PRDM1	197	low		2
Yes (mouse CHD)	NR6A1	136	low		2

## Sheet: S17
Table S17. Priority scores of 127 genes in CHD cases based on human CHD genes only
Name	Priority Score	Expression level during heart development	Known CHD-causing gene
CTNNB1	263	high	mouse
PTEN	259	high	mouse
HSP90AA1	168	high	New
ROCK2	156	high	New
IQGAP1	122	high	New
AKAP13	114	high	mouse
CHD4	111	high	New
KDM5A	97	high	New
BRD4	96	high	New
DDX3X	93	high	mouse
TJP2	93	high	New
RACGAP1	92	high	New
APBB1	85	high	New
WHSC1	84	high	mouse
CTR9	83	high	New
MINK1	83	high	New
NAA15	80	high	New
USP4	77	high	New
UBR4	76	high	mouse
IGF2R	76	high	mouse
CDK13	74	high	New
LAMC1	71	high	New
SLIT3	69	high	mouse
CABIN1	69	high	New
PHIP	68	high	New
PYGL	63	high	New
LAMB1	59	high	New
CAD	58	high	New
AKAP12	51	high	mouse
POGZ	50	high	New
GANAB	48	high	New
RABGAP1L	47	high	New
BOD1L1	44	high	New
RYR3	42	high	New
WAC	41	high	New
PHRF1	36	high	New
SPG7	34	high	New
NOMO1	33	high	New
UBR3	30	high	New
DNAJC13	30	high	New
SUV420H1	28	high	New
ZNF292	28	high	New
U2SURP	28	high	New
MYRF	23	high	New
PRRC2B	22	high	New
PHPT1	12	high	New
CPD	11	high	New
HECTD4	6	high	New
EFR3A	5	high	New
KIAA0196	1	high	New
BRAF	269	low	mouse
ITPR3	251	low	New
PRKCH	206	low	New
SMAD2	187	low	mouse
NGFR	140	low	New
CACNA1A	116	low	New
FLT4	109	low	New
PRDM1	88	low	mouse
ZNF268	85	low	New
SLX4	80	low	New
POLE	74	low	New
SSH2	67	low	New
PER3	66	low	New
BICD1	63	low	New
NR6A1	57	low	mouse
KRT13	57	low	New
KIF15	48	low	New
SCAP	48	low	New
ZNF675	45	low	New
CHAD	45	low	New
HIVEP2	45	low	New
DDX10	43	low	New
CFH	43	low	New
WIPI2	42	low	New
FEZ1	41	low	New
ASAP3	38	low	New
HEPACAM	36	low	New
LZTS1	33	low	New
UNC13C	33	low	New
DGUOK	33	low	New
SAMD11	32	low	New
SLC6A9	32	low	New
FBXO10	29	low	New
DSCAML1	29	low	New
CRIM1	29	low	New
SCN10A	28	low	New
MKRN2	28	low	New
RPUSD4	27	low	New
MASTL	26	low	New
CDKL2	25	low	New
DMXL2	20	low	New
ZNF500	19	low	New
GAN	18	low	New
SUGP2	17	low	New
SMCR8	17	low	New
URB2	16	low	New
RETSAT	11	low	New
EEPD1	11	low	New
GPRC5C	9	low	New
ZDHHC18	8	low	New
BRINP3	8	low	New
CYP21A2	4	low	New
AQPEP	3	low	New
GPR20	2	low	New
WHAMM	0	low	New
TENM4	0	low	New
CCDC129	0	low	New
PCNXL2	0	low	New
RAF1	674	high	human
PTPN11	484	high	human
NOTCH1	236	high	human
ACTB	191	high	human
NOTCH2	187	high	human
JAG1	149	high	human
CACNA1C	141	high	human
GATA6	136	high	human
TBX5	134	high	human
CHD7	101	high	human
TAB2	98	high	human
RPL5	87	high	human
NSD1	78	high	human
FBN1	77	high	human
RBFOX2	61	high	human
ELN	55	high	human
KMT2D	44	high	human
SOS1	613	low	human
TSC1	156	low	human

## Sheet: S18
Table S18. Average biological distance of each candidate gene to human and mouse CHD genes based on Human Gene Connectome
Gene	Avg distance to human CHD genes	Avg distance to mouse CHD genes
ZNF675	18.5	17.69
WHSC1	11.64	11.82
ZNF292	16.34	15.7
GANAB	15.53	14.85
IGF2R	14.83	13.78
SLIT3	12.03	11.99
CFH	16.18	16.14
CHAD	12.47	12.37
KIF15	16.58	17
RABGAP1L	20.57	20.14
RETSAT	14.4	13.98
SCAP	13.07	13.06
SCN10A	14.68	14.36
TJP2	9.87	9.76
CACNA1A	11.81	10.53
PER3	12.64	12.16
BRD4	10.09	10.42
PTPN11	7.27	6.69
RPUSD4	17.41	16.67
ASAP3	13.37	13.18
SMCR8	16.74	15.9
PRRC2B	17.68	16.72
SMAD2	6.33	6.39
UBR3	17.77	17.28
UBR4	14.97	14.12
RPL5	9	8.9
CHD7	11.51	11.98
ITPR3	9.92	9.88
SUV420H1	14.99	15.21
SOS1	7.95	7.31
HIVEP2	12.05	11.88
SPG7	12.31	12.18
CHD4	9.36	10.19
TAB2	9.03	8.63
PHPT1	18.26	17.78
PHRF1	16.78	15.93
MKRN2	15.18	14.64
POLE	11.12	11.37
DDX10	13.68	13.72
CDK13	11.03	11.43
EFR3A	16.45	15.55
FBN1	11.01	10.98
DSCAML1	18.36	18.15
EEPD1	16.77	15.91
NOMO1	16.77	16.46
JAG1	8.46	8.15
FLT4	8.97	8.15
SUGP2	15.97	15.49
DMXL2	15.59	14.83
DNAJC13	15.93	15.87
PRKCH	10.83	10.52
FBXO10	17.27	16.56
KIAA0196	19.44	18.68
NAA15	15.66	15.45
MASTL	12.57	12.42
WAC	14.9	14.93
URB2	18.11	16.89
POGZ	15.19	15.06
CRIM1	11.48	11.55
PYGL	13.24	13.19
DDX3X	9.83	10.1
BRINP3	17.36	16.29
CTR9	11.68	11.79
RAF1	7.52	6.97
NR6A1	14.52	14.43
ELN	14.67	15.15
DGUOK	20.61	19.33
LAMB1	9.66	9.2
BRAF	8.97	8.75
ZDHHC18	17.78	18.1
PTEN	6.9	6.87
AKAP12	10.9	10.59
AKAP13	11.17	10.95
GPRC5C	18.14	17.36
TSC1	9.65	9.08
CAD	8.89	8.39
SSH2	15.59	15.58
ACTB	7.46	7.4
CABIN1	8.73	9
NSD1	11.98	11.73
ZNF500	21.59	21.24
SLX4	11.56	10.97
RACGAP1	9.74	9.22
CDKL2	27.05	26.92
IQGAP1	8.63	8.26
CYP21A2	14.19	14.3
FEZ1	11.61	11.06
ROCK2	8.93	9.07
SLC6A9	16.63	15.69
LAMC1	9.16	9.23
TBX5	10.2	10.33
PRDM1	9.2	9.18
HECTD4	16.54	15.51
LZTS1	11.98	12.32
PHIP	14.75	14.39
UNC13C	32.49	32.57
CPD	17.78	17.07
APBB1	9.71	9.2
AQPEP	18.69	17.4
WIPI2	15.81	14.6
GATA6	9.46	9.73
KRT13	16.35	15.41
CACNA1C	9.79	9.64
CTNNB1	5.99	5.95
NGFR	7.41	7.03
USP4	11.09	10.9
NOTCH1	6.76	6.4
NOTCH2	11.42	10.76
MYRF	19.21	18.38
RBFOX2	13.1	12.92
ZNF268	16.9	17.66
BOD1L1	13.98	13.3
MINK1	12.42	12.01
KMT2D	10.3	9.97
RYR3	13.24	13.05
KDM5A	10.94	10.88
HSP90AA1	6.28	6.02
BICD1	16	15.64
Mean	13.3627	13.0488
