# Supplementary material for: De novo variants in exomes of congenital heart disease patients identify risk genes and pathways
Source: Genome Med. 2020 Jan 15;12:9. doi: 10.1186/s13073-019-0709-8 (PMC6961332; doi:10.1186/s13073-019-0709-8)
Supplement: Supplementary file 6 — Additional file 6: Enrichment analysis in isolated and syndromic CHD: Table S19. IPA canonical pathways among 64 genes in isolated CHD cases, Table S20. InnateDB pathway analysis among 64 genes in isolated CHD cases, Table S21. InnateDB GO analysis among 64 genes in isolated CHD cases, Table S22. NetworkAnalyst PPI Network among 64 genes in isolated CHD cases, Table S23. Priority scores of 64 genes in isolated CHD cases, Table S24. IPA canonical pathways among 105 genes in syndromic CHD cases, Table S25. InnateDB pathway analysis among 105 genes in syndromic CHD cases, Table S26. InnateDB GO analysis among 105 genes in syndromic CHD cases, Table S27. NetworkAnalyst PPI Network among 105 genes in syndromic CHD cases, Table S28. Priority scores of 105 genes in syndromic CHD cases. [file 13073_2019_709_MOESM6_ESM.xlsx]

## Sheet: S19
Table S19. IPA canonical pathways among 64 genes in isolated CHD cases
Ingenuity Canonical Pathways	-log(B-H p-value)	Ratio	Molecules
Nitric Oxide Signaling in the Cardiovascular System	2.57	0.0532	CACNA1C,FLT4,HSP90AA1,ITPR3,PRKCH
Protein Kinase A Signaling	1.64	0.0183	AKAP12,AKAP13,BRAF,ITPR3,PRKCH,PTPN11,RYR3
Regulation of the Epithelial-Mesenchymal Transition Pathway	1.58	0.0262	BRAF,JAG1,NOTCH2,PTPN11,SMAD2
Calcium-induced T Lymphocyte Apoptosis	1.4	0.05	CABIN1,ITPR3,PRKCH
Corticotropin Releasing Hormone Signaling	1.4	0.0284	BRAF,CACNA1C,ITPR3,PRKCH
Opioid Signaling Pathway	1.4	0.0205	BRAF,CACNA1C,ITPR3,PRKCH,RYR3
Aldosterone Signaling in Epithelial Cells	1.39	0.026	DNAJC13,HSP90AA1,ITPR3,PRKCH
eNOS Signaling	1.39	0.0263	FLT4,HSP90AA1,ITPR3,PRKCH
Neuregulin Signaling	1.26	0.0319	HSP90AA1,PRKCH,PTPN11
Synaptic Long Term Depression	1.26	0.0221	CACNA1C,ITPR3,PRKCH,RYR3
IL-8 Signaling	1.26	0.0205	BRAF,FLT4,IQGAP1,PRKCH
Factors Promoting Cardiogenesis in Vertebrates	1.26	0.0333	PRKCH,SMAD2,TBX5
Gap Junction Signaling	1.26	0.0206	ACTB,ITPR3,PRKCH,TJP2
VEGF Signaling	1.26	0.0309	ACTB,FLT4,PTPN11
Calcium Signaling	1.26	0.0202	CABIN1,CACNA1C,ITPR3,RYR3
Role of NFAT in Cardiac Hypertrophy	1.19	0.019	CABIN1,CACNA1C,ITPR3,PRKCH
GPCR-Mediated Nutrient Sensing in Enteroendocrine Cells	1.15	0.027	CACNA1C,ITPR3,PRKCH
Synaptic Long Term Potentiation	1.11	0.0238	CACNA1C,ITPR3,PRKCH
Mechanisms of Viral Exit from Host Cells	1.11	0.0488	ACTB,PRKCH
Cellular Effects of Sildenafil (Viagra)	1.11	0.0238	ACTB,CACNA1C,ITPR3
nNOS Signaling in Skeletal Muscle Cells	1.11	0.05	CACNA1C,RYR3
Notch Signaling	1.11	0.0541	JAG1,NOTCH2
Androgen Signaling	1.05	0.0222	CACNA1C,HSP90AA1,PRKCH
Cardiac β-adrenergic Signaling	1.03	0.0216	AKAP12,AKAP13,CACNA1C
UVC-Induced MAPK Signaling	0.979	0.0392	BRAF,PRKCH
Epithelial Adherens Junction Signaling	0.975	0.02	ACTB,IQGAP1,NOTCH2
Dopamine-DARPP32 Feedback in cAMP Signaling	0.924	0.0189	CACNA1C,ITPR3,PRKCH
Thrombopoietin Signaling	0.914	0.0317	PRKCH,PTPN11
GNRH Signaling	0.914	0.0176	CACNA1C,ITPR3,PRKCH
Netrin Signaling	0.914	0.0308	CACNA1C,RYR3
Pyridoxal 5'-phosphate Salvage Pathway	0.914	0.0312	BRAF,PRKCH
Remodeling of Epithelial Adherens Junctions	0.914	0.0303	ACTB,IQGAP1
NF-κB Signaling	0.914	0.017	BRAF,FLT4,IGF2R
Cardiac Hypertrophy Signaling (Enhanced)	0.914	0.0105	AKAP13,CACNA1C,ITPR3,PRKCH,RYR3
T Cell Exhaustion Signaling Pathway	0.914	0.0178	PRDM1,PTPN11,SMAD2
Leukocyte Extravasation Signaling	0.907	0.0155	ACTB,PRKCH,PTPN11
NRF2-mediated Oxidative Stress Response	0.907	0.0161	ACTB,DNAJC13,PRKCH
RAR Activation	0.907	0.0157	ACTB,PRKCH,SMAD2
Melatonin Signaling	0.907	0.0286	BRAF,PRKCH
Endothelin-1 Signaling	0.907	0.0166	BRAF,ITPR3,PRKCH
Antiproliferative Role of Somatostatin Receptor 2	0.907	0.027	BRAF,PTPN11
Mineralocorticoid Biosynthesis	0.907	0.143	CYP21A2
Adrenomedullin signaling pathway	0.907	0.0156	BRAF,CFH,ITPR3
Agrin Interactions at Neuromuscular Junction	0.9	0.0263	ACTB,LAMC1
Glucocorticoid Biosynthesis	0.889	0.125	CYP21A2
Thrombin Signaling	0.886	0.0148	GATA6,ITPR3,PRKCH
Prolactin Signaling	0.886	0.0247	PRKCH,PTPN11
CREB Signaling in Neurons	0.886	0.0146	CACNA1C,ITPR3,PRKCH
VEGF Family Ligand-Receptor Interactions	0.879	0.0238	FLT4,PRKCH
Sperm Motility	0.879	0.0142	FLT4,ITPR3,PRKCH
HIPPO signaling	0.879	0.0238	SMAD2,TJP2
α-Adrenergic Signaling	0.842	0.0215	ITPR3,PRKCH
Fcγ Receptor-mediated Phagocytosis in Macrophages and Monocytes	0.842	0.0215	ACTB,PRKCH
CCR5 Signaling in Macrophages	0.842	0.0217	CACNA1C,PRKCH
Molecular Mechanisms of Cancer	0.842	0.0104	BRAF,PRKCH,PTPN11,SMAD2
cAMP-mediated signaling	0.842	0.0134	AKAP12,AKAP13,BRAF
Salvage Pathways of Pyrimidine Ribonucleotides	0.833	0.0211	BRAF,PRKCH
BER pathway	0.827	0.0833	POLE
Neuropathic Pain Signaling In Dorsal Horn Neurons	0.807	0.02	ITPR3,PRKCH
Virus Entry via Endocytic Pathways	0.767	0.0187	ACTB,PRKCH
Gαs Signaling	0.767	0.0189	BRAF,RYR3
Natural Killer Cell Signaling	0.759	0.0171	PRKCH,PTPN11
Fc Epsilon RI Signaling	0.759	0.0171	PRKCH,PTPN11
fMLP Signaling in Neutrophils	0.759	0.0174	ITPR3,PRKCH
CD28 Signaling in T Helper Cells	0.759	0.0174	ITPR3,PTPN11
Renin-Angiotensin Signaling	0.759	0.0171	ITPR3,PRKCH
HGF Signaling	0.759	0.0182	PRKCH,PTPN11
Cholecystokinin/Gastrin-mediated Signaling	0.759	0.0171	ITPR3,PRKCH
Glioma Signaling	0.759	0.0183	IGF2R,PRKCH
GP6 Signaling Pathway	0.759	0.0172	LAMC1,PRKCH
CCR3 Signaling in Eosinophils	0.745	0.0167	ITPR3,PRKCH
G Beta Gamma Signaling	0.738	0.0164	CACNA1C,PRKCH
PTEN Signaling	0.719	0.0159	FLT4,IGF2R
Maturity Onset Diabetes of Young (MODY) Signaling	0.717	0.05	CACNA1C
Th2 Pathway	0.69	0.015	JAG1,NOTCH2
STAT3 Pathway	0.684	0.0148	FLT4,IGF2R
Type II Diabetes Mellitus Signaling	0.664	0.0143	CACNA1C,PRKCH
Role of JAK family kinases in IL-6-type Cytokine Signaling	0.646	0.04	PTPN11
Antiproliferative Role of TOB in T Cell Signaling	0.636	0.0385	SMAD2
Gustation Pathway	0.629	0.0133	CACNA1C,ITPR3
Gαq Signaling	0.623	0.0132	ITPR3,PRKCH
Glucocorticoid Receptor Signaling	0.606	0.00901	ACTB,HSP90AA1,SMAD2
Tec Kinase Signaling	0.597	0.0125	ACTB,PRKCH
Tight Junction Signaling	0.59	0.012	ACTB,TJP2
CXCR4 Signaling	0.59	0.0122	ITPR3,PRKCH
Germ Cell-Sertoli Cell Junction Signaling	0.59	0.012	ACTB,IQGAP1
Role of JAK2 in Hormone-like Cytokine Signaling	0.59	0.0312	PTPN11
Th1 and Th2 Activation Pathway	0.59	0.012	JAG1,NOTCH2
PPARα/RXRα Activation	0.564	0.0112	HSP90AA1,SMAD2
Hepatic Cholestasis	0.564	0.0112	PRKCH,TJP2
Role of NFAT in Regulation of the Immune Response	0.564	0.0114	CABIN1,ITPR3
Complement System	0.564	0.0278	CFH
Hepatic Fibrosis / Hepatic Stellate Cell Activation	0.558	0.011	FLT4,SMAD2
Sertoli Cell-Sertoli Cell Junction Signaling	0.558	0.011	ACTB,TJP2
BAG2 Signaling Pathway	0.519	0.0238	HSP90AA1
Breast Cancer Regulation by Stathmin1	0.503	0.0101	ITPR3,PRKCH
Role of Oct4 in Mammalian Embryonic Stem Cell Pluripotency	0.502	0.0222	NR6A1
nNOS Signaling in Neurons	0.502	0.0217	PRKCH
Ephrin A Signaling	0.502	0.0213	PTPN11
Integrin Signaling	0.502	0.00976	ACTB,BRAF
Osteoarthritis Pathway	0.502	0.00966	JAG1,SMAD2
FAT10 Cancer Signaling Pathway	0.502	0.0217	SMAD2
Actin Cytoskeleton Signaling	0.491	0.00939	ACTB,IQGAP1
Melanoma Signaling	0.491	0.02	BRAF
Thyroid Cancer Signaling	0.491	0.02	BRAF
UVB-Induced MAPK Signaling	0.479	0.0192	PRKCH
CNTF Signaling	0.478	0.0179	PTPN11
Nur77 Signaling in T Lymphocytes	0.478	0.0189	CABIN1
Cell Cycle Control of Chromosomal Replication	0.478	0.0179	POLE
Transcriptional Regulatory Network in Embryonic Stem Cells	0.478	0.0185	GATA6
Unfolded protein response	0.478	0.0182	SCAP
EGF Signaling	0.478	0.0182	ITPR3
SPINK1 Pancreatic Cancer Pathway	0.478	0.0182	SMAD2
MSP-RON Signaling Pathway	0.471	0.0172	ACTB
Cancer Drug Resistance By Drug Efflux	0.471	0.0172	BRAF
Signaling by Rho Family GTPases	0.458	0.00833	ACTB,IQGAP1
IL-2 Signaling	0.458	0.0164	PTPN11
Mitotic Roles of Polo-Like Kinase	0.455	0.0159	HSP90AA1
Colorectal Cancer Metastasis Signaling	0.455	0.00813	BRAF,SMAD2
Phospholipase C Signaling	0.455	0.00813	ITPR3,PRKCH
Erythropoietin Signaling	0.447	0.0132	PRKCH
Caveolar-mediated Endocytosis Signaling	0.447	0.0137	ACTB
FcγRIIB Signaling in B Lymphocytes	0.447	0.0133	CACNA1C
Angiopoietin Signaling	0.447	0.0135	PTPN11
Growth Hormone Signaling	0.447	0.0141	PRKCH
Non-Small Cell Lung Cancer Signaling	0.447	0.0137	ITPR3
ERK5 Signaling	0.447	0.0139	PTPN11
Leptin Signaling in Obesity	0.447	0.0137	PTPN11
Role of JAK1 and JAK3 in γc Cytokine Signaling	0.447	0.0149	PTPN11
ErbB4 Signaling	0.447	0.0152	PRKCH
GDNF Family Ligand-Receptor Interactions	0.447	0.0132	ITPR3
Protein Ubiquitination Pathway	0.447	0.00746	DNAJC13,HSP90AA1
Xenobiotic Metabolism Signaling	0.447	0.00743	HSP90AA1,PRKCH
Neurotrophin/TRK Signaling	0.447	0.0132	PTPN11
Hypoxia Signaling in the Cardiovascular System	0.447	0.0139	HSP90AA1
GPCR-Mediated Integration of Enteroendocrine Signaling Exemplified by an L Cell	0.447	0.0139	ITPR3
Macropinocytosis Signaling	0.447	0.0132	PRKCH
Systemic Lupus Erythematosus In B Cell Signaling Pathway	0.447	0.00755	PRKCH,PTPN11
GM-CSF Signaling	0.447	0.0143	PTPN11
VDR/RXR Activation	0.446	0.013	PRKCH
Role of BRCA1 in DNA Damage Response	0.446	0.0125	ACTB
IL-3 Signaling	0.446	0.0127	PRKCH
FLT3 Signaling in Hematopoietic Progenitor Cells	0.446	0.0127	PTPN11
Renal Cell Carcinoma Signaling	0.446	0.0128	PTPN11
JAK/Stat Signaling	0.446	0.0125	PTPN11
LPS-stimulated MAPK Signaling	0.444	0.0122	PRKCH
NF-κB Activation by Viruses	0.444	0.0122	PRKCH
HER-2 Signaling in Breast Cancer	0.44	0.0119	PRKCH
FGF Signaling	0.44	0.0119	PTPN11
Regulation of Actin-based Motility by Rho	0.438	0.0114	ACTB
CTLA4 Signaling in Cytotoxic T Lymphocytes	0.438	0.0114	PTPN11
Prostate Cancer Signaling	0.438	0.0112	HSP90AA1
Acute Myeloid Leukemia Signaling	0.438	0.0114	BRAF
Crosstalk between Dendritic Cells and Natural Killer Cells	0.438	0.0112	ACTB
Regulation of IL-2 Expression in Activated and Anergic T Lymphocytes	0.438	0.0114	SMAD2
Th17 Activation Pathway	0.438	0.0114	HSP90AA1
Death Receptor Signaling	0.437	0.0111	ACTB
Melanocyte Development and Pigmentation Signaling	0.431	0.0106	PTPN11
FAK Signaling	0.431	0.0106	ACTB
ErbB Signaling	0.431	0.0108	PRKCH
GABA Receptor Signaling	0.431	0.0106	CACNA1C
Amyotrophic Lateral Sclerosis Signaling	0.428	0.0104	CACNA1C
TGF-β Signaling	0.428	0.0104	SMAD2
Apelin Cardiomyocyte Signaling Pathway	0.424	0.0102	PRKCH
Chronic Myeloid Leukemia Signaling	0.423	0.0098	PTPN11
Telomerase Signaling	0.423	0.00962	HSP90AA1
Mouse Embryonic Stem Cell Pluripotency	0.423	0.0098	PTPN11
SAPK/JNK Signaling	0.423	0.0099	MINK1
PPAR Signaling	0.423	0.0099	HSP90AA1
IGF-1 Signaling	0.423	0.00962	PTPN11
PD-1, PD-L1 cancer immunotherapy pathway	0.423	0.00971	PTPN11
NER Pathway	0.423	0.0098	POLE
iCOS-iCOSL Signaling in T Helper Cells	0.42	0.00943	ITPR3
Paxillin Signaling	0.42	0.00943	ACTB
CDK5 Signaling	0.419	0.00935	LAMC1
Pancreatic Adenocarcinoma Signaling	0.418	0.00926	SMAD2
Rac Signaling	0.415	0.00909	IQGAP1
HIF1α Signaling	0.413	0.00901	HSP90AA1
Role of NANOG in Mammalian Embryonic Stem Cell Pluripotency	0.411	0.00855	GATA6
Role of Tissue Factor in Cancer	0.411	0.00862	PTPN11
NGF Signaling	0.411	0.00885	PTPN11
Phagosome Formation	0.411	0.00877	PRKCH
Th1 Pathway	0.411	0.00855	NOTCH2
Endocannabinoid Developing Neuron Pathway	0.411	0.0087	BRAF
Apelin Endothelial Signaling Pathway	0.411	0.00877	PRKCH
IL-15 Production	0.41	0.00847	FLT4
RhoA Signaling	0.403	0.00826	ACTB
14-3-3-mediated Signaling	0.399	0.00794	PRKCH
IL-12 Signaling and Production in Macrophages	0.399	0.00769	PRKCH
Human Embryonic Stem Cell Pluripotency	0.399	0.00758	SMAD2
p70S6K Signaling	0.399	0.00781	PRKCH
Cdc42 Signaling	0.399	0.00775	IQGAP1
PI3K Signaling in B Lymphocytes	0.399	0.00746	ITPR3
P2Y Purigenic Receptor Signaling Pathway	0.399	0.00794	PRKCH
D-myo-inositol (1,4,5,6)-Tetrakisphosphate Biosynthesis	0.399	0.00741	PTPN11
D-myo-inositol (3,4,5,6)-tetrakisphosphate Biosynthesis	0.399	0.00741	PTPN11
PI3K/AKT Signaling	0.399	0.00769	HSP90AA1
Insulin Receptor Signaling	0.399	0.00741	PTPN11
IL-6 Signaling	0.399	0.008	PTPN11
Iron homeostasis signaling pathway	0.399	0.00763	SMAD2
Endocannabinoid Neuronal Synapse Pathway	0.399	0.00787	CACNA1C
White Adipose Tissue Browning Pathway	0.399	0.00781	CACNA1C
Aryl Hydrocarbon Receptor Signaling	0.398	0.0073	HSP90AA1
Hereditary Breast Cancer Signaling	0.398	0.0073	ACTB
Ovarian Cancer Signaling	0.397	0.00725	BRAF
Role of Pattern Recognition Receptors in Recognition of Bacteria and Viruses	0.385	0.00694	PRKCH
Relaxin Signaling	0.382	0.00685	BRAF
PKCθ Signaling in T Lymphocytes	0.379	0.00667	CACNA1C
D-myo-inositol-5-phosphate Metabolism	0.379	0.00667	PTPN11
3-phosphoinositide Degradation	0.379	0.00671	PTPN11
HOTAIR Regulatory Pathway	0.368	0.00641	BRD4
3-phosphoinositide Biosynthesis	0.364	0.00629	PTPN11
Glioblastoma Multiforme Signaling	0.36	0.00617	ITPR3
Axonal Guidance Signaling	0.336	0.00428	PRKCH,PTPN11
Acute Phase Response Signaling	0.336	0.00562	PTPN11
RhoGDI Signaling	0.336	0.00565	ACTB
Agranulocyte Adhesion and Diapedesis	0.336	0.00568	ACTB
B Cell Receptor Signaling	0.336	0.00556	PTPN11
Ephrin Receptor Signaling	0.336	0.00562	PTPN11
Production of Nitric Oxide and Reactive Oxygen Species in Macrophages	0.332	0.00541	PRKCH
ILK Signaling	0.332	0.00541	ACTB
Clathrin-mediated Endocytosis Signaling	0.326	0.00521	ACTB
Superpathway of Inositol Phosphate Compounds	0.326	0.00524	PTPN11
ERK/MAPK Signaling	0.326	0.00521	BRAF
mTOR Signaling	0.311	0.00493	PRKCH
AMPK Signaling	0.3	0.00474	ACTB
EIF2 Signaling	0.299	0.00469	ACTB
Huntington's Disease Signaling	0.273	0.00427	PRKCH
Cardiac Hypertrophy Signaling	0.273	0.00426	CACNA1C
G-Protein Coupled Receptor Signaling	0.237	0.00372	BRAF
Role of Macrophages, Fibroblasts and Endothelial Cells in Rheumatoid Arthritis	0.21	0.00333	PRKCH
Synaptogenesis Signaling Pathway	0.206	0.00326	BRAF

## Sheet: S20
Table S20. InnateDB pathway analysis among 64 genes in isolated CHD cases
Pathway Name	Pathway Id	Source Name	Organism	Pathway uploaded gene count	Genes in InnateDB for this entity	Pathway p-value	Pathway p-value (corrected)	Gene Symbols	Genes (Symbol|IDBG-ID|Ensembl|Entrez|Fold Change|P-Value)
Signaling events mediated by VEGFR1 and VEGFR2	15504	PID NCI	9606	4	60	7.71213e-05	0.00485864	BRAF; HSP90AA1; IQGAP1; PTPN11;	BRAF|IDBG-44351|ENSG00000157764|673|; HSP90AA1|IDBG-20861|ENSG00000080824|3320|; IQGAP1|IDBG-30204|ENSG00000140575|8826|; PTPN11|IDBG-58105|ENSG00000179295|5781|;
GPCR GroupI metabotropic glutamate receptor signaling pathway	16198	INOH	9606	3	28	0.000160106	0.00672446	BRAF; ITPR3; PRKCH;	BRAF|IDBG-44351|ENSG00000157764|673|; ITPR3|IDBG-82972|ENSG00000096433|3710|; PRKCH|IDBG-8479|ENSG00000027075|5583|;
Signaling by VEGF	17346	REACTOME	9606	5	114	6.85857e-05	0.0086418	ACTB; FLT4; HSP90AA1; ITPR3; PTPN11;	ACTB|IDBG-7590|ENSG00000075624|60|; FLT4|IDBG-62355|ENSG00000037280|2324|; HSP90AA1|IDBG-20861|ENSG00000080824|3320|; ITPR3|IDBG-82972|ENSG00000096433|3710|; PTPN11|IDBG-58105|ENSG00000179295|5781|;
EGFR1	15908	NETPATH	9606	8	472	0.000344187	0.0108419	ACTB; BRAF; CRIM1; IQGAP1; MINK1; PTPN11; SMAD2; TJP2;	ACTB|IDBG-7590|ENSG00000075624|60|; BRAF|IDBG-44351|ENSG00000157764|673|; CRIM1|IDBG-44114|ENSG00000150938|101929500,51232|; IQGAP1|IDBG-30204|ENSG00000140575|8826|; MINK1|IDBG-19945|ENSG00000141503|50488|; PTPN11|IDBG-58105|ENSG00000179295|5781|; SMAD2|IDBG-3127|ENSG00000175387|4087|; TJP2|IDBG-69307|ENSG00000119139|9414|;
VEGFA-VEGFR2 Pathway	18745	REACTOME	9606	4	105	0.00066833	0.0168419	ACTB; HSP90AA1; ITPR3; PTPN11;	ACTB|IDBG-7590|ENSG00000075624|60|; HSP90AA1|IDBG-20861|ENSG00000080824|3320|; ITPR3|IDBG-82972|ENSG00000096433|3710|; PTPN11|IDBG-58105|ENSG00000179295|5781|;
Vascular smooth muscle contraction	4376	KEGG	9606	4	123	0.0012083	0.0190307	BRAF; CACNA1C; ITPR3; PRKCH;	BRAF|IDBG-44351|ENSG00000157764|673|; CACNA1C|IDBG-12068|ENSG00000151067|775|; ITPR3|IDBG-82972|ENSG00000096433|3710|; PRKCH|IDBG-8479|ENSG00000027075|5583|;
Spry regulation of FGF signaling	13305	REACTOME	9606	2	12	0.000925366	0.0194327	BRAF; PTPN11;	BRAF|IDBG-44351|ENSG00000157764|673|; PTPN11|IDBG-58105|ENSG00000179295|5781|;
Axon guidance	17789	REACTOME	9606	6	336	0.00160604	0.0202361	ACTB; CACNA1C; HSP90AA1; LAMC1; PTPN11; SCN10A;	ACTB|IDBG-7590|ENSG00000075624|60|; CACNA1C|IDBG-12068|ENSG00000151067|775|; HSP90AA1|IDBG-20861|ENSG00000080824|3320|; LAMC1|IDBG-105290|ENSG00000135862|3915|; PTPN11|IDBG-58105|ENSG00000179295|5781|; SCN10A|IDBG-26173|ENSG00000185313|6336|;
TSLP	15928	NETPATH	9606	4	161	0.00323474	0.0203789	AKAP13; BRD4; HSP90AA1; PTPN11;	AKAP13|IDBG-28095|ENSG00000170776|11214|; BRD4|IDBG-34500|ENSG00000141867|23476|; HSP90AA1|IDBG-20861|ENSG00000080824|3320|; PTPN11|IDBG-58105|ENSG00000179295|5781|;
Focal adhesion	546	KEGG	9606	5	210	0.00116101	0.0208983	ACTB; BRAF; CHAD; FLT4; LAMC1;	ACTB|IDBG-7590|ENSG00000075624|60|; BRAF|IDBG-44351|ENSG00000157764|673|; CHAD|IDBG-58589|ENSG00000136457|1101|; FLT4|IDBG-62355|ENSG00000037280|2324|; LAMC1|IDBG-105290|ENSG00000135862|3915|;
ARMS-mediated activation	13181	REACTOME	9606	2	22	0.00316139	0.020965	BRAF; PTPN11;	BRAF|IDBG-44351|ENSG00000157764|673|; PTPN11|IDBG-58105|ENSG00000179295|5781|;
NOTCH2 Activation and Transmission of Signal to the Nucleus	13299	REACTOME	9606	2	21	0.00288095	0.0213529	JAG1; NOTCH2;	JAG1|IDBG-54207|ENSG00000101384|182|; NOTCH2|IDBG-101546|ENSG00000134250|4853|;
Notch signaling pathway	16188	INOH	9606	2	21	0.00288095	0.0213529	JAG1; NOTCH2;	JAG1|IDBG-54207|ENSG00000101384|182|; NOTCH2|IDBG-101546|ENSG00000134250|4853|;
Signalling to p38 via RIT and RIN	13183	REACTOME	9606	2	21	0.00288095	0.0213529	BRAF; PTPN11;	BRAF|IDBG-44351|ENSG00000157764|673|; PTPN11|IDBG-58105|ENSG00000179295|5781|;
PDGFR-beta signaling pathway	15816	PID NCI	9606	3	85	0.00415314	0.021804	BRAF; IQGAP1; PTPN11;	BRAF|IDBG-44351|ENSG00000157764|673|; IQGAP1|IDBG-30204|ENSG00000140575|8826|; PTPN11|IDBG-58105|ENSG00000179295|5781|;
Cell-Cell communication	17071	REACTOME	9606	4	132	0.00156903	0.0219664	ACTB; DSCAML1; IQGAP1; PTPN11;	ACTB|IDBG-7590|ENSG00000075624|60|; DSCAML1|IDBG-73268|ENSG00000177103|57453|; IQGAP1|IDBG-30204|ENSG00000140575|8826|; PTPN11|IDBG-58105|ENSG00000179295|5781|;
Regulation of insulin secretion	13554	REACTOME	9606	3	77	0.0031413	0.0219891	CACNA1C; IQGAP1; ITPR3;	CACNA1C|IDBG-12068|ENSG00000151067|775|; IQGAP1|IDBG-30204|ENSG00000140575|8826|; ITPR3|IDBG-82972|ENSG00000096433|3710|;
Prolonged ERK activation events	19186	REACTOME	9606	2	26	0.0044051	0.0222017	BRAF; PTPN11;	BRAF|IDBG-44351|ENSG00000157764|673|; PTPN11|IDBG-58105|ENSG00000179295|5781|;
Effects of PIP2 hydrolysis	13133	REACTOME	9606	2	25	0.00407607	0.0223298	ITPR3; PRKCH;	ITPR3|IDBG-82972|ENSG00000096433|3710|; PRKCH|IDBG-8479|ENSG00000027075|5583|;
VEGFR1 specific signals	15709	PID NCI	9606	2	25	0.00407607	0.0223298	HSP90AA1; PTPN11;	HSP90AA1|IDBG-20861|ENSG00000080824|3320|; PTPN11|IDBG-58105|ENSG00000179295|5781|;
Frs2-mediated activation	13180	REACTOME	9606	2	24	0.00375905	0.0225543	BRAF; PTPN11;	BRAF|IDBG-44351|ENSG00000157764|673|; PTPN11|IDBG-58105|ENSG00000179295|5781|;
Fcgamma receptor (FCGR) dependent phagocytosis	18888	REACTOME	9606	3	89	0.00472523	0.0228992	ACTB; HSP90AA1; ITPR3;	ACTB|IDBG-7590|ENSG00000075624|60|; HSP90AA1|IDBG-20861|ENSG00000080824|3320|; ITPR3|IDBG-82972|ENSG00000096433|3710|;
VEGF signaling pathway	16190	INOH	9606	4	183	0.00510783	0.0238365	BRAF; FLT4; ITPR3; PRKCH;	BRAF|IDBG-44351|ENSG00000157764|673|; FLT4|IDBG-62355|ENSG00000037280|2324|; ITPR3|IDBG-82972|ENSG00000096433|3710|; PRKCH|IDBG-8479|ENSG00000027075|5583|;
Long-term potentiation	507	KEGG	9606	3	67	0.0021121	0.0241932	BRAF; CACNA1C; ITPR3;	BRAF|IDBG-44351|ENSG00000157764|673|; CACNA1C|IDBG-12068|ENSG00000151067|775|; ITPR3|IDBG-82972|ENSG00000096433|3710|;
Alpha6Beta4Integrin	15905	NETPATH	9606	3	74	0.00280583	0.0252525	LAMC1; PTPN11; SMAD2;	LAMC1|IDBG-105290|ENSG00000135862|3915|; PTPN11|IDBG-58105|ENSG00000179295|5781|; SMAD2|IDBG-3127|ENSG00000175387|4087|;
Interaction between L1 and Ankyrins	13875	REACTOME	9606	2	31	0.00622713	0.0253103	ACTB; SCN10A;	ACTB|IDBG-7590|ENSG00000075624|60|; SCN10A|IDBG-26173|ENSG00000185313|6336|;
Negative regulation of FGFR signaling	13306	REACTOME	9606	2	31	0.00622713	0.0253103	BRAF; PTPN11;	BRAF|IDBG-44351|ENSG00000157764|673|; PTPN11|IDBG-58105|ENSG00000179295|5781|;
VEGFR2 mediated cell proliferation	18519	REACTOME	9606	2	31	0.00622713	0.0253103	ITPR3; PTPN11;	ITPR3|IDBG-82972|ENSG00000096433|3710|; PTPN11|IDBG-58105|ENSG00000179295|5781|;
Signaling by NOTCH2	18259	REACTOME	9606	2	32	0.00662628	0.026091	JAG1; NOTCH2;	JAG1|IDBG-54207|ENSG00000101384|182|; NOTCH2|IDBG-101546|ENSG00000134250|4853|;
Adherens junction	505	KEGG	9606	3	73	0.00269918	0.0261613	ACTB; IQGAP1; SMAD2;	ACTB|IDBG-7590|ENSG00000075624|60|; IQGAP1|IDBG-30204|ENSG00000140575|8826|; SMAD2|IDBG-3127|ENSG00000175387|4087|;
Vegf hypoxia and angiogenesis	3979	PID BIOCARTA	9606	2	30	0.00583944	0.0262775	FLT4; HSP90AA1;	FLT4|IDBG-62355|ENSG00000037280|2324|; HSP90AA1|IDBG-20861|ENSG00000080824|3320|;
Integration of energy metabolism	13560	REACTOME	9606	3	102	0.00690428	0.0263618	CACNA1C; IQGAP1; ITPR3;	CACNA1C|IDBG-12068|ENSG00000151067|775|; IQGAP1|IDBG-30204|ENSG00000140575|8826|; ITPR3|IDBG-82972|ENSG00000096433|3710|;
Developmental Biology	16794	REACTOME	9606	7	502	0.00263794	0.0276984	ACTB; CACNA1C; HSP90AA1; LAMC1; PTPN11; SCN10A; SMAD2;	ACTB|IDBG-7590|ENSG00000075624|60|; CACNA1C|IDBG-12068|ENSG00000151067|775|; HSP90AA1|IDBG-20861|ENSG00000080824|3320|; LAMC1|IDBG-105290|ENSG00000135862|3915|; PTPN11|IDBG-58105|ENSG00000179295|5781|; SCN10A|IDBG-26173|ENSG00000185313|6336|; SMAD2|IDBG-3127|ENSG00000175387|4087|;
IL2 signaling events mediated by PI3K	15791	PID NCI	9606	2	35	0.00789162	0.0292454	HSP90AA1; PTPN11;	HSP90AA1|IDBG-20861|ENSG00000080824|3320|; PTPN11|IDBG-58105|ENSG00000179295|5781|;
L1CAM interactions	13877	REACTOME	9606	3	109	0.00828805	0.029837	ACTB; LAMC1; SCN10A;	ACTB|IDBG-7590|ENSG00000075624|60|; LAMC1|IDBG-105290|ENSG00000135862|3915|; SCN10A|IDBG-26173|ENSG00000185313|6336|;
Actions of nitric oxide in the heart	3993	PID BIOCARTA	9606	2	41	0.0107199	0.0365057	FLT4; HSP90AA1;	FLT4|IDBG-62355|ENSG00000037280|2324|; HSP90AA1|IDBG-20861|ENSG00000080824|3320|;
Signalling to ERKs	18748	REACTOME	9606	2	41	0.0107199	0.0365057	BRAF; PTPN11;	BRAF|IDBG-44351|ENSG00000157764|673|; PTPN11|IDBG-58105|ENSG00000179295|5781|;
Glucagon-like Peptide-1 (GLP1) regulates insulin secretion	13552	REACTOME	9606	2	42	0.0112289	0.0372326	IQGAP1; ITPR3;	IQGAP1|IDBG-30204|ENSG00000140575|8826|; ITPR3|IDBG-82972|ENSG00000096433|3710|;
Integrin signaling pathway	16138	INOH	9606	3	126	0.0122905	0.0377708	ACTB; BRAF; ELN;	ACTB|IDBG-7590|ENSG00000075624|60|; BRAF|IDBG-44351|ENSG00000157764|673|; ELN|IDBG-20555|ENSG00000049540|2006|;
Integrin-linked kinase signaling	15296	PID NCI	9606	2	45	0.0128185	0.0384555	HSP90AA1; IQGAP1;	HSP90AA1|IDBG-20861|ENSG00000080824|3320|; IQGAP1|IDBG-30204|ENSG00000140575|8826|;
Integrins in angiogenesis	15117	PID NCI	9606	2	44	0.0122783	0.0386765	HSP90AA1; PTPN11;	HSP90AA1|IDBG-20861|ENSG00000080824|3320|; PTPN11|IDBG-58105|ENSG00000179295|5781|;
Hemostasis	19856	REACTOME	9606	6	508	0.0120511	0.0389342	ACTB; GATA6; ITPR3; KIF15; PRKCH; PTPN11;	ACTB|IDBG-7590|ENSG00000075624|60|; GATA6|IDBG-1469|ENSG00000141448|2627|; ITPR3|IDBG-82972|ENSG00000096433|3710|; KIF15|IDBG-29195|ENSG00000163808|56992|; PRKCH|IDBG-8479|ENSG00000027075|5583|; PTPN11|IDBG-58105|ENSG00000179295|5781|;
Tight junction	522	KEGG	9606	3	135	0.0147886	0.0423493	ACTB; PRKCH; TJP2;	ACTB|IDBG-7590|ENSG00000075624|60|; PRKCH|IDBG-8479|ENSG00000027075|5583|; TJP2|IDBG-69307|ENSG00000119139|9414|;
Notch signaling pathway	491	KEGG	9606	2	48	0.0145005	0.0424898	JAG1; NOTCH2;	JAG1|IDBG-54207|ENSG00000101384|182|; NOTCH2|IDBG-101546|ENSG00000134250|4853|;
Notch signaling pathway	15899	PID NCI	9606	2	53	0.017503	0.0459453	JAG1; NOTCH2;	JAG1|IDBG-54207|ENSG00000101384|182|; NOTCH2|IDBG-101546|ENSG00000134250|4853|;
Vibrio cholerae infection	420	KEGG	9606	2	53	0.017503	0.0459453	ACTB; TJP2;	ACTB|IDBG-7590|ENSG00000075624|60|; TJP2|IDBG-69307|ENSG00000119139|9414|;
Signaling by FGFR	13320	REACTOME	9606	3	145	0.0178794	0.0459755	BRAF; ITPR3; PTPN11;	BRAF|IDBG-44351|ENSG00000157764|673|; ITPR3|IDBG-82972|ENSG00000096433|3710|; PTPN11|IDBG-58105|ENSG00000179295|5781|;
Factors involved in megakaryocyte development and platelet production	13101	REACTOME	9606	3	142	0.0169171	0.0463381	ACTB; GATA6; KIF15;	ACTB|IDBG-7590|ENSG00000075624|60|; GATA6|IDBG-1469|ENSG00000141448|2627|; KIF15|IDBG-29195|ENSG00000163808|56992|;
B cell receptor signaling	16132	INOH	9606	2	52	0.0168829	0.0472722	BRAF; ITPR3;	BRAF|IDBG-44351|ENSG00000157764|673|; ITPR3|IDBG-82972|ENSG00000096433|3710|;
Signalling by NGF	16818	REACTOME	9606	4	271	0.019542	0.0482803	AKAP13; BRAF; ITPR3; PTPN11;	AKAP13|IDBG-28095|ENSG00000170776|11214|; BRAF|IDBG-44351|ENSG00000157764|673|; ITPR3|IDBG-82972|ENSG00000096433|3710|; PTPN11|IDBG-58105|ENSG00000179295|5781|;
Signaling by ERBB2	13291	REACTOME	9606	3	149	0.0192094	0.0484076	HSP90AA1; ITPR3; PTPN11;	HSP90AA1|IDBG-20861|ENSG00000080824|3320|; ITPR3|IDBG-82972|ENSG00000096433|3710|; PTPN11|IDBG-58105|ENSG00000179295|5781|;
JAK STAT pathway and regulation	16125	INOH	9606	4	273	0.0200196	0.0485091	BRAF; FLT4; PRKCH; PTPN11;	BRAF|IDBG-44351|ENSG00000157764|673|; FLT4|IDBG-62355|ENSG00000037280|2324|; PRKCH|IDBG-8479|ENSG00000027075|5583|; PTPN11|IDBG-58105|ENSG00000179295|5781|;
Long-term depression	555	KEGG	9606	2	60	0.0221082	0.052559	BRAF; ITPR3;	BRAF|IDBG-44351|ENSG00000157764|673|; ITPR3|IDBG-82972|ENSG00000096433|3710|;
Colorectal cancer	442	KEGG	9606	2	63	0.0242194	0.0554845	BRAF; SMAD2;	BRAF|IDBG-44351|ENSG00000157764|673|; SMAD2|IDBG-3127|ENSG00000175387|4087|;
Signaling by FGFR in disease	16656	REACTOME	9606	3	162	0.0239044	0.0557769	BRAF; ITPR3; PTPN11;	BRAF|IDBG-44351|ENSG00000157764|673|; ITPR3|IDBG-82972|ENSG00000096433|3710|; PTPN11|IDBG-58105|ENSG00000179295|5781|;
Signaling by EGFR in Cancer	16839	REACTOME	9606	3	166	0.0254639	0.0562886	HSP90AA1; ITPR3; PTPN11;	HSP90AA1|IDBG-20861|ENSG00000080824|3320|; ITPR3|IDBG-82972|ENSG00000096433|3710|; PTPN11|IDBG-58105|ENSG00000179295|5781|;
GPCR signaling	16218	INOH	9606	4	293	0.0251981	0.0566958	BRAF; ITPR3; JAG1; PRKCH;	BRAF|IDBG-44351|ENSG00000157764|673|; ITPR3|IDBG-82972|ENSG00000096433|3710|; JAG1|IDBG-54207|ENSG00000101384|182|; PRKCH|IDBG-8479|ENSG00000027075|5583|;
Regulation of actin dynamics for phagocytic cup formation	13005	REACTOME	9606	2	66	0.0264103	0.0573741	ACTB; HSP90AA1;	ACTB|IDBG-7590|ENSG00000075624|60|; HSP90AA1|IDBG-20861|ENSG00000080824|3320|;
Renal cell carcinoma	483	KEGG	9606	2	68	0.0279141	0.0576587	BRAF; PTPN11;	BRAF|IDBG-44351|ENSG00000157764|673|; PTPN11|IDBG-58105|ENSG00000179295|5781|;
Pancreatic cancer	593	KEGG	9606	2	67	0.0271579	0.0579983	BRAF; SMAD2;	BRAF|IDBG-44351|ENSG00000157764|673|; SMAD2|IDBG-3127|ENSG00000175387|4087|;
Generic Transcription Pathway	13742	REACTOME	9606	5	458	0.0295709	0.0582178	NOTCH2; SMAD2; TBX5; ZNF268; ZNF675;	NOTCH2|IDBG-101546|ENSG00000134250|4853|; SMAD2|IDBG-3127|ENSG00000175387|4087|; TBX5|IDBG-58949|ENSG00000089225|6910|; ZNF268|IDBG-66258|ENSG00000090612|10795|; ZNF675|IDBG-41463|ENSG00000197372|171392|;
Glucocorticoid receptor regulatory network	15321	PID NCI	9606	2	69	0.0286788	0.0582827	HSP90AA1; SUV420H1;	HSP90AA1|IDBG-20861|ENSG00000080824|3320|; SUV420H1|IDBG-61304|ENSG00000110066|51111|;
Alzheimer's disease	521	KEGG	9606	3	172	0.0279045	0.0585995	CACNA1C; ITPR3; RYR3;	CACNA1C|IDBG-12068|ENSG00000151067|775|; ITPR3|IDBG-82972|ENSG00000096433|3710|; RYR3|IDBG-5249|ENSG00000198838|6263|;
NCAM signaling for neurite out-growth	13914	REACTOME	9606	2	71	0.0302332	0.058606	CACNA1C; PTPN11;	CACNA1C|IDBG-12068|ENSG00000151067|775|; PTPN11|IDBG-58105|ENSG00000179295|5781|;
Calcium signaling pathway	594	KEGG	9606	3	183	0.0326942	0.0588496	CACNA1C; ITPR3; RYR3;	CACNA1C|IDBG-12068|ENSG00000151067|775|; ITPR3|IDBG-82972|ENSG00000096433|3710|; RYR3|IDBG-5249|ENSG00000198838|6263|;
Regulation of nuclear SMAD2/3 signaling	15480	PID NCI	9606	2	70	0.0294518	0.0589037	LAMC1; SMAD2;	LAMC1|IDBG-105290|ENSG00000135862|3915|; SMAD2|IDBG-3127|ENSG00000175387|4087|;
Gastric acid secretion	10356	KEGG	9606	2	76	0.0342627	0.0591384	ACTB; ITPR3;	ACTB|IDBG-7590|ENSG00000075624|60|; ITPR3|IDBG-82972|ENSG00000096433|3710|;
Notch	15907	NETPATH	9606	2	76	0.0342627	0.0591384	JAG1; NOTCH2;	JAG1|IDBG-54207|ENSG00000101384|182|; NOTCH2|IDBG-101546|ENSG00000134250|4853|;
Platelet homeostasis	13108	REACTOME	9606	2	76	0.0342627	0.0591384	ITPR3; PTPN11;	ITPR3|IDBG-82972|ENSG00000096433|3710|; PTPN11|IDBG-58105|ENSG00000179295|5781|;
Arrhythmogenic right ventricular cardiomyopathy (ARVC)	4353	KEGG	9606	2	74	0.0326267	0.0595792	ACTB; CACNA1C;	ACTB|IDBG-7590|ENSG00000075624|60|; CACNA1C|IDBG-12068|ENSG00000151067|775|;
Chronic myeloid leukemia	582	KEGG	9606	2	74	0.0326267	0.0595792	BRAF; PTPN11;	BRAF|IDBG-44351|ENSG00000157764|673|; PTPN11|IDBG-58105|ENSG00000179295|5781|;
EPO signaling pathway	16151	INOH	9606	3	181	0.0317931	0.0597901	BRAF; FLT4; PRKCH;	BRAF|IDBG-44351|ENSG00000157764|673|; FLT4|IDBG-62355|ENSG00000037280|2324|; PRKCH|IDBG-8479|ENSG00000027075|5583|;
IL-7 signaling	16106	INOH	9606	3	180	0.0313476	0.0598454	BRAF; FLT4; PRKCH;	BRAF|IDBG-44351|ENSG00000157764|673|; FLT4|IDBG-62355|ENSG00000037280|2324|; PRKCH|IDBG-8479|ENSG00000027075|5583|;
CD4 T cell receptor signaling	16104	INOH	9606	2	79	0.0367759	0.0609706	BRAF; ITPR3;	BRAF|IDBG-44351|ENSG00000157764|673|; ITPR3|IDBG-82972|ENSG00000096433|3710|;
NGF signalling via TRKA from the plasma membrane	18753	REACTOME	9606	3	191	0.0364325	0.0612067	BRAF; ITPR3; PTPN11;	BRAF|IDBG-44351|ENSG00000157764|673|; ITPR3|IDBG-82972|ENSG00000096433|3710|; PTPN11|IDBG-58105|ENSG00000179295|5781|;
Pathways in cancer	4397	KEGG	9606	4	329	0.0364185	0.0620098	BRAF; HSP90AA1; LAMC1; SMAD2;	BRAF|IDBG-44351|ENSG00000157764|673|; HSP90AA1|IDBG-20861|ENSG00000080824|3320|; LAMC1|IDBG-105290|ENSG00000135862|3915|; SMAD2|IDBG-3127|ENSG00000175387|4087|;
IL2	15918	NETPATH	9606	2	81	0.03849	0.0629836	HSP90AA1; PTPN11;	HSP90AA1|IDBG-20861|ENSG00000080824|3320|; PTPN11|IDBG-58105|ENSG00000179295|5781|;
Hypertrophic cardiomyopathy (HCM)	4395	KEGG	9606	2	83	0.0402343	0.0649939	ACTB; CACNA1C;	ACTB|IDBG-7590|ENSG00000075624|60|; CACNA1C|IDBG-12068|ENSG00000151067|775|;
ErbB1 downstream signaling	15233	PID NCI	9606	2	85	0.0420084	0.0661632	BRAF; IQGAP1;	BRAF|IDBG-44351|ENSG00000157764|673|; IQGAP1|IDBG-30204|ENSG00000140575|8826|;
IL6	15922	NETPATH	9606	2	85	0.0420084	0.0661632	HSP90AA1; PTPN11;	HSP90AA1|IDBG-20861|ENSG00000080824|3320|; PTPN11|IDBG-58105|ENSG00000179295|5781|;
EPH-Ephrin signaling	19189	REACTOME	9606	2	91	0.0475036	0.0687983	ACTB; HSP90AA1;	ACTB|IDBG-7590|ENSG00000075624|60|; HSP90AA1|IDBG-20861|ENSG00000080824|3320|;
Progesterone-mediated oocyte maturation	5712	KEGG	9606	2	91	0.0475036	0.0687983	BRAF; HSP90AA1;	BRAF|IDBG-44351|ENSG00000157764|673|; HSP90AA1|IDBG-20861|ENSG00000080824|3320|;
Salivary secretion	10375	KEGG	9606	2	91	0.0475036	0.0687983	ITPR3; RYR3;	ITPR3|IDBG-82972|ENSG00000096433|3710|; RYR3|IDBG-5249|ENSG00000198838|6263|;
GnRH signaling pathway	412	KEGG	9606	2	92	0.048444	0.0693631	CACNA1C; ITPR3;	CACNA1C|IDBG-12068|ENSG00000151067|775|; ITPR3|IDBG-82972|ENSG00000096433|3710|;
ECM-receptor interaction	468	KEGG	9606	2	88	0.044724	0.0695707	CHAD; LAMC1;	CHAD|IDBG-58589|ENSG00000136457|1101|; LAMC1|IDBG-105290|ENSG00000135862|3915|;
Dilated cardiomyopathy	5714	KEGG	9606	2	90	0.0465701	0.0706968	ACTB; CACNA1C;	ACTB|IDBG-7590|ENSG00000075624|60|; CACNA1C|IDBG-12068|ENSG00000151067|775|;
Prostate cancer	544	KEGG	9606	2	90	0.0465701	0.0706968	BRAF; HSP90AA1;	BRAF|IDBG-44351|ENSG00000157764|673|; HSP90AA1|IDBG-20861|ENSG00000080824|3320|;
Regulation of actin cytoskeleton	404	KEGG	9606	3	217	0.0500393	0.0708421	ACTB; BRAF; IQGAP1;	ACTB|IDBG-7590|ENSG00000075624|60|; BRAF|IDBG-44351|ENSG00000157764|673|; IQGAP1|IDBG-30204|ENSG00000140575|8826|;
Gastrin-CREB signalling pathway via PKC and MAPK	13219	REACTOME	9606	3	212	0.047252	0.0708779	ITPR3; PRKCH; PTPN11;	ITPR3|IDBG-82972|ENSG00000096433|3710|; PRKCH|IDBG-8479|ENSG00000027075|5583|; PTPN11|IDBG-58105|ENSG00000179295|5781|;
Signal Transduction	17980	REACTOME	9606	12	1965	0.0586712	0.0821396	ACTB; AKAP13; BRAF; FLT4; HSP90AA1; ITPR3; JAG1; NOTCH2; PRKCH; PTPN11; SMAD2; TJP2;	ACTB|IDBG-7590|ENSG00000075624|60|; AKAP13|IDBG-28095|ENSG00000170776|11214|; BRAF|IDBG-44351|ENSG00000157764|673|; FLT4|IDBG-62355|ENSG00000037280|2324|; HSP90AA1|IDBG-20861|ENSG00000080824|3320|; ITPR3|IDBG-82972|ENSG00000096433|3710|; JAG1|IDBG-54207|ENSG00000101384|182|; NOTCH2|IDBG-101546|ENSG00000134250|4853|; PRKCH|IDBG-8479|ENSG00000027075|5583|; PTPN11|IDBG-58105|ENSG00000179295|5781|; S…
Prolactin	15931	NETPATH	9606	2	105	0.0612699	0.0848353	BRAF; PTPN11;	BRAF|IDBG-44351|ENSG00000157764|673|; PTPN11|IDBG-58105|ENSG00000179295|5781|;
Innate Immune System	17476	REACTOME	9606	5	563	0.0623713	0.0854216	ACTB; CFH; HSP90AA1; ITPR3; PTPN11;	ACTB|IDBG-7590|ENSG00000075624|60|; CFH|IDBG-105504|ENSG00000000971|3075|; HSP90AA1|IDBG-20861|ENSG00000080824|3320|; ITPR3|IDBG-82972|ENSG00000096433|3710|; PTPN11|IDBG-58105|ENSG00000179295|5781|;
Cellular responses to stress	16723	REACTOME	9606	3	240	0.0638744	0.0865396	CABIN1; HSP90AA1; MINK1;	CABIN1|IDBG-2725|ENSG00000099991|23523|; HSP90AA1|IDBG-20861|ENSG00000080824|3320|; MINK1|IDBG-19945|ENSG00000141503|50488|;
Signaling by NOTCH	18790	REACTOME	9606	2	109	0.0654282	0.0877017	JAG1; NOTCH2;	JAG1|IDBG-54207|ENSG00000101384|182|; NOTCH2|IDBG-101546|ENSG00000134250|4853|;
Degradation of the extracellular matrix	17498	REACTOME	9606	2	116	0.072927	0.0967243	ELN; LAMC1;	ELN|IDBG-20555|ENSG00000049540|2006|; LAMC1|IDBG-105290|ENSG00000135862|3915|;
Wnt	15912	NETPATH	9606	2	118	0.0751192	0.098594	CHD7; PRKCH;	CHD7|IDBG-22967|ENSG00000171316|102724260,55636|; PRKCH|IDBG-8479|ENSG00000027075|5583|;
Leukocyte transendothelial migration	510	KEGG	9606	2	120	0.0773326	0.100453	ACTB; PTPN11;	ACTB|IDBG-7590|ENSG00000075624|60|; PTPN11|IDBG-58105|ENSG00000179295|5781|;
Neurotrophin signaling pathway	4379	KEGG	9606	2	121	0.0784472	0.100861	BRAF; PTPN11;	BRAF|IDBG-44351|ENSG00000157764|673|; PTPN11|IDBG-58105|ENSG00000179295|5781|;
TNFalpha	15913	NETPATH	9606	3	270	0.0843025	0.107294	HSP90AA1; PTPN11; SMAD2;	HSP90AA1|IDBG-20861|ENSG00000080824|3320|; PTPN11|IDBG-58105|ENSG00000179295|5781|; SMAD2|IDBG-3127|ENSG00000175387|4087|;
Natural killer cell mediated cytotoxicity	578	KEGG	9606	2	130	0.0887036	0.111766	BRAF; PTPN11;	BRAF|IDBG-44351|ENSG00000157764|673|; PTPN11|IDBG-58105|ENSG00000179295|5781|;
Downstream signaling of activated FGFR	16879	REACTOME	9606	2	134	0.0933859	0.116501	ITPR3; PTPN11;	ITPR3|IDBG-82972|ENSG00000096433|3710|; PTPN11|IDBG-58105|ENSG00000179295|5781|;
Downstream signal transduction	13329	REACTOME	9606	2	146	0.107851	0.133227	ITPR3; PTPN11;	ITPR3|IDBG-82972|ENSG00000096433|3710|; PTPN11|IDBG-58105|ENSG00000179295|5781|;
DAP12 signaling	13003	REACTOME	9606	2	147	0.109083	0.133441	ITPR3; PTPN11;	ITPR3|IDBG-82972|ENSG00000096433|3710|; PTPN11|IDBG-58105|ENSG00000179295|5781|;
DAP12 interactions	13004	REACTOME	9606	2	155	0.119073	0.144261	ITPR3; PTPN11;	ITPR3|IDBG-82972|ENSG00000096433|3710|; PTPN11|IDBG-58105|ENSG00000179295|5781|;
BCR	15916	NETPATH	9606	2	157	0.121606	0.145928	BRAF; PTPN11;	BRAF|IDBG-44351|ENSG00000157764|673|; PTPN11|IDBG-58105|ENSG00000179295|5781|;
Cellular Senescence	18630	REACTOME	9606	2	164	0.130579	0.153766	CABIN1; MINK1;	CABIN1|IDBG-2725|ENSG00000099991|23523|; MINK1|IDBG-19945|ENSG00000141503|50488|;
Signaling by EGFR	13216	REACTOME	9606	2	164	0.130579	0.153766	ITPR3; PTPN11;	ITPR3|IDBG-82972|ENSG00000096433|3710|; PTPN11|IDBG-58105|ENSG00000179295|5781|;
Immune System	18444	REACTOME	9606	7	1127	0.134487	0.156901	ACTB; CFH; HSP90AA1; ITPR3; KIF15; PTPN11; UBR4;	ACTB|IDBG-7590|ENSG00000075624|60|; CFH|IDBG-105504|ENSG00000000971|3075|; HSP90AA1|IDBG-20861|ENSG00000080824|3320|; ITPR3|IDBG-82972|ENSG00000096433|3710|; KIF15|IDBG-29195|ENSG00000163808|56992|; PTPN11|IDBG-58105|ENSG00000179295|5781|; UBR4|IDBG-92114|ENSG00000127481|23352|;
Fc epsilon receptor (FCERI) signaling	17802	REACTOME	9606	2	173	0.142338	0.164537	ITPR3; PTPN11;	ITPR3|IDBG-82972|ENSG00000096433|3710|; PTPN11|IDBG-58105|ENSG00000179295|5781|;
Signaling by PDGF	13330	REACTOME	9606	2	174	0.143659	0.164554	ITPR3; PTPN11;	ITPR3|IDBG-82972|ENSG00000096433|3710|; PTPN11|IDBG-58105|ENSG00000179295|5781|;
G alpha (q) signalling events	13217	REACTOME	9606	2	186	0.15971	0.181292	ITPR3; PRKCH;	ITPR3|IDBG-82972|ENSG00000096433|3710|; PRKCH|IDBG-8479|ENSG00000027075|5583|;
Signaling by the B Cell Receptor (BCR)	19561	REACTOME	9606	2	188	0.162418	0.182721	ITPR3; PTPN11;	ITPR3|IDBG-82972|ENSG00000096433|3710|; PTPN11|IDBG-58105|ENSG00000179295|5781|;
Membrane Trafficking	19875	REACTOME	9606	2	207	0.18855	0.210242	ACTB; IGF2R;	ACTB|IDBG-7590|ENSG00000075624|60|; IGF2R|IDBG-98588|ENSG00000197081|3482|;
Adaptive Immune System	18371	REACTOME	9606	4	604	0.19991	0.220954	ITPR3; KIF15; PTPN11; UBR4;	ITPR3|IDBG-82972|ENSG00000096433|3710|; KIF15|IDBG-29195|ENSG00000163808|56992|; PTPN11|IDBG-58105|ENSG00000179295|5781|; UBR4|IDBG-92114|ENSG00000127481|23352|;
Platelet activation, signaling and aggregation	17662	REACTOME	9606	2	219	0.205359	0.225003	ITPR3; PRKCH;	ITPR3|IDBG-82972|ENSG00000096433|3710|; PRKCH|IDBG-8479|ENSG00000027075|5583|;
MAPK signaling pathway	487	KEGG	9606	2	257	0.259505	0.281876	BRAF; CACNA1C;	BRAF|IDBG-44351|ENSG00000157764|673|; CACNA1C|IDBG-12068|ENSG00000151067|775|;
TCR	15915	NETPATH	9606	2	259	0.262375	0.282558	CABIN1; PTPN11;	CABIN1|IDBG-2725|ENSG00000099991|23523|; PTPN11|IDBG-58105|ENSG00000179295|5781|;
Extracellular matrix organization	17095	REACTOME	9606	2	266	0.272425	0.290895	ELN; LAMC1;	ELN|IDBG-20555|ENSG00000049540|2006|; LAMC1|IDBG-105290|ENSG00000135862|3915|;
Disease	19807	REACTOME	9606	6	1192	0.305361	0.323324	BRAF; HSP90AA1; ITPR3; JAG1; PTPN11; SMAD2;	BRAF|IDBG-44351|ENSG00000157764|673|; HSP90AA1|IDBG-20861|ENSG00000080824|3320|; ITPR3|IDBG-82972|ENSG00000096433|3710|; JAG1|IDBG-54207|ENSG00000101384|182|; PTPN11|IDBG-58105|ENSG00000179295|5781|; SMAD2|IDBG-3127|ENSG00000175387|4087|;
Gene Expression	19770	REACTOME	9606	5	1118	0.432174	0.453783	NOTCH2; SMAD2; TBX5; ZNF268; ZNF675;	NOTCH2|IDBG-101546|ENSG00000134250|4853|; SMAD2|IDBG-3127|ENSG00000175387|4087|; TBX5|IDBG-58949|ENSG00000089225|6910|; ZNF268|IDBG-66258|ENSG00000090612|10795|; ZNF675|IDBG-41463|ENSG00000197372|171392|;
Cell Cycle, Mitotic	19119	REACTOME	9606	2	454	0.5263	0.548048	HSP90AA1; POLE;	HSP90AA1|IDBG-20861|ENSG00000080824|3320|; POLE|IDBG-65706|ENSG00000177084|5426|;
Metabolism	19429	REACTOME	9606	6	1535	0.550846	0.568906	CACNA1C; CYP21A2; HSP90AA1; IQGAP1; ITPR3; SCAP;	CACNA1C|IDBG-12068|ENSG00000151067|775|; CYP21A2|IDBG-80216|ENSG00000231852|1589|; HSP90AA1|IDBG-20861|ENSG00000080824|3320|; IQGAP1|IDBG-30204|ENSG00000140575|8826|; ITPR3|IDBG-82972|ENSG00000096433|3710|; SCAP|IDBG-31555|ENSG00000114650|22937|;
Signaling by GPCR	17449	REACTOME	9606	4	1035	0.573264	0.587246	AKAP13; ITPR3; PRKCH; PTPN11;	AKAP13|IDBG-28095|ENSG00000170776|11214|; ITPR3|IDBG-82972|ENSG00000096433|3710|; PRKCH|IDBG-8479|ENSG00000027075|5583|; PTPN11|IDBG-58105|ENSG00000179295|5781|;
Cell Cycle	18205	REACTOME	9606	2	523	0.604647	0.614399	HSP90AA1; POLE;	HSP90AA1|IDBG-20861|ENSG00000080824|3320|; POLE|IDBG-65706|ENSG00000177084|5426|;
Metabolism of lipids and lipoproteins	16920	REACTOME	9606	2	554	0.636673	0.641766	CYP21A2; SCAP;	CYP21A2|IDBG-80216|ENSG00000231852|1589|; SCAP|IDBG-31555|ENSG00000114650|22937|;
GPCR downstream signaling	18003	REACTOME	9606	3	923	0.702257	0.702257	AKAP13; ITPR3; PRKCH;	AKAP13|IDBG-28095|ENSG00000170776|11214|; ITPR3|IDBG-82972|ENSG00000096433|3710|; PRKCH|IDBG-8479|ENSG00000027075|5583|;

## Sheet: S21
Table S21. InnateDB GO analysis among 64 genes in isolated CHD cases
Pathway Name	Pathway Id	Source Name	Organism	Pathway uploaded gene count	Genes in InnateDB for this entity	Pathway p-value	Pathway p-value (corrected)	Gene Symbols	Genes (Symbol|IDBG-ID|Ensembl|Entrez|Fold Change|P-Value)
protein binding	GO:0005515	molecular function	9606	50	9632	6.05796e-06	0.00525225	ACTB; AKAP12; AKAP13; BRAF; BRD4; CABIN1; CACNA1C; CFH; CHAD; CHD7; CRIM1; DMXL2; DNAJC13; DSCAML1; ELN; FBXO10; FLT4; GATA6; HEPACAM; HSP90AA1; IGF2R; IQGAP1; ITPR3; JAG1; LAMC1; LZTS1; MINK1; MKRN2; NAA15; NOTCH2; NR6A1; PHIP; PHRF1; POGZ; PRDM1; PRKCH; PTPN11; RABGAP1L; RYR3; SCAP; SLX4; SMAD2; SUV420H1; TBX5; TJP2; UBR4; UNC13C; WAC; ZNF268; ZNF675;	ACTB|IDBG-7590|ENSG00000075624|60|; AKAP12|IDBG-97940|ENSG00000131016|9590|; AKAP13|IDBG-28095|ENSG00000170776|11214|; BRAF|IDBG-44351|ENSG00000157764|673|; BRD4|IDBG-34500|ENSG00000141867|23476|; CABIN1|IDBG-2725|ENSG00000099991|23523|; CACNA1C|IDBG-12068|ENSG00000151067|775|; CFH|IDBG-105504|ENSG00000000971|3075|; CHAD|IDBG-58589|ENSG00000136457|1101|; CHD7|IDBG-22967|ENSG00000171316|102724260,…
receptor complex	GO:0043235	cellular component	9606	5	113	3.95849e-05	0.00686402	FLT4; GPR20; GPRC5C; ITPR3; NOTCH2;	FLT4|IDBG-62355|ENSG00000037280|2324|; GPR20|IDBG-37422|ENSG00000204882|2843|; GPRC5C|IDBG-67203|ENSG00000170412|55890|; ITPR3|IDBG-82972|ENSG00000096433|3710|; NOTCH2|IDBG-101546|ENSG00000134250|4853|;
ciliary body morphogenesis	GO:0061073	biological process	9606	2	3	3.35592e-05	0.00727395	JAG1; NOTCH2;	JAG1|IDBG-54207|ENSG00000101384|182|; NOTCH2|IDBG-101546|ENSG00000134250|4853|;
insulin-like growth factor-activated receptor activity	GO:0005010	molecular function	9606	2	3	3.35592e-05	0.00727395	CRIM1; IGF2R;	CRIM1|IDBG-44114|ENSG00000150938|101929500,51232|; IGF2R|IDBG-98588|ENSG00000197081|3482|;
cell fate determination	GO:0001709	biological process	9606	3	17	2.40966e-05	0.0104459	DSCAML1; JAG1; NOTCH2;	DSCAML1|IDBG-73268|ENSG00000177103|57453|; JAG1|IDBG-54207|ENSG00000101384|182|; NOTCH2|IDBG-101546|ENSG00000134250|4853|;
positive regulation of cardioblast differentiation	GO:0051891	biological process	9606	2	5	0.000111377	0.0137948	GATA6; TBX5;	GATA6|IDBG-1469|ENSG00000141448|2627|; TBX5|IDBG-58949|ENSG00000089225|6910|;
nuclear chromatin	GO:0000790	cellular component	9606	5	137	9.90105e-05	0.014307	ACTB; BRD4; POGZ; SLX4; SMAD2;	ACTB|IDBG-7590|ENSG00000075624|60|; BRD4|IDBG-34500|ENSG00000141867|23476|; POGZ|IDBG-102373|ENSG00000143442|23126|; SLX4|IDBG-12161|ENSG00000188827|84464|; SMAD2|IDBG-3127|ENSG00000175387|4087|;
in utero embryonic development	GO:0001701	biological process	9606	6	247	0.000183113	0.0198449	CHD7; GATA6; NOTCH2; POLE; PRDM1; SMAD2;	CHD7|IDBG-22967|ENSG00000171316|102724260,55636|; GATA6|IDBG-1469|ENSG00000141448|2627|; NOTCH2|IDBG-101546|ENSG00000134250|4853|; POLE|IDBG-65706|ENSG00000177084|5426|; PRDM1|IDBG-94825|ENSG00000057657|639|; SMAD2|IDBG-3127|ENSG00000175387|4087|;
genitalia development	GO:0048806	biological process	9606	2	7	0.000232874	0.0201902	CHD7; PTPN11;	CHD7|IDBG-22967|ENSG00000171316|102724260,55636|; PTPN11|IDBG-58105|ENSG00000179295|5781|;
pulmonary valve morphogenesis	GO:0003184	biological process	9606	2	7	0.000232874	0.0201902	JAG1; NOTCH2;	JAG1|IDBG-54207|ENSG00000101384|182|; NOTCH2|IDBG-101546|ENSG00000134250|4853|;
cellular response to calcium ion	GO:0071277	biological process	9606	3	37	0.000262389	0.020681	BRAF; IQGAP1; RYR3;	BRAF|IDBG-44351|ENSG00000157764|673|; IQGAP1|IDBG-30204|ENSG00000140575|8826|; RYR3|IDBG-5249|ENSG00000198838|6263|;
Notch signaling involved in heart development	GO:0061314	biological process	9606	2	9	0.000397476	0.0265086	JAG1; NOTCH2;	JAG1|IDBG-54207|ENSG00000101384|182|; NOTCH2|IDBG-101546|ENSG00000134250|4853|;
pericardium development	GO:0060039	biological process	9606	2	9	0.000397476	0.0265086	SMAD2; TBX5;	SMAD2|IDBG-3127|ENSG00000175387|4087|; TBX5|IDBG-58949|ENSG00000089225|6910|;
cell junction	GO:0030054	cellular component	9606	7	407	0.000431456	0.0267194	DMXL2; IQGAP1; LZTS1; MINK1; SLX4; TJP2; UNC13C;	DMXL2|IDBG-12130|ENSG00000104093|23312|; IQGAP1|IDBG-30204|ENSG00000140575|8826|; LZTS1|IDBG-9778|ENSG00000061337|11178|; MINK1|IDBG-19945|ENSG00000141503|50488|; SLX4|IDBG-12161|ENSG00000188827|84464|; TJP2|IDBG-69307|ENSG00000119139|9414|; UNC13C|IDBG-12893|ENSG00000137766|440279|;
transcription factor complex	GO:0005667	cellular component	9606	5	203	0.000611004	0.02943	GATA6; NAA15; NR6A1; SMAD2; TBX5;	GATA6|IDBG-1469|ENSG00000141448|2627|; NAA15|IDBG-38408|ENSG00000164134|80155|; NR6A1|IDBG-84872|ENSG00000148200|2649|; SMAD2|IDBG-3127|ENSG00000175387|4087|; TBX5|IDBG-58949|ENSG00000089225|6910|;
atrial septum morphogenesis	GO:0060413	biological process	9606	2	11	0.000604616	0.0308354	NOTCH2; TBX5;	NOTCH2|IDBG-101546|ENSG00000134250|4853|; TBX5|IDBG-58949|ENSG00000089225|6910|;
morphogenesis of an epithelial sheet	GO:0002011	biological process	9606	2	11	0.000604616	0.0308354	JAG1; NOTCH2;	JAG1|IDBG-54207|ENSG00000101384|182|; NOTCH2|IDBG-101546|ENSG00000134250|4853|;
calcium ion transport into cytosol	GO:0060402	biological process	9606	2	12	0.000723961	0.0330355	CACNA1C; ITPR3;	CACNA1C|IDBG-12068|ENSG00000151067|775|; ITPR3|IDBG-82972|ENSG00000096433|3710|;
postsynaptic density	GO:0014069	cellular component	9606	4	113	0.0005765	0.0333217	ACTB; CACNA1C; LZTS1; MINK1;	ACTB|IDBG-7590|ENSG00000075624|60|; CACNA1C|IDBG-12068|ENSG00000151067|775|; LZTS1|IDBG-9778|ENSG00000061337|11178|; MINK1|IDBG-19945|ENSG00000141503|50488|;
organ morphogenesis	GO:0009887	biological process	9606	4	125	0.000841927	0.0364975	BRAF; ELN; JAG1; NOTCH2;	BRAF|IDBG-44351|ENSG00000157764|673|; ELN|IDBG-20555|ENSG00000049540|2006|; JAG1|IDBG-54207|ENSG00000101384|182|; NOTCH2|IDBG-101546|ENSG00000134250|4853|;
insulin-like growth factor receptor signaling pathway	GO:0048009	biological process	9606	2	14	0.000993852	0.0410319	CRIM1; IGF2R;	CRIM1|IDBG-44114|ENSG00000150938|101929500,51232|; IGF2R|IDBG-98588|ENSG00000197081|3482|;
organ growth	GO:0035265	biological process	9606	2	15	0.00114426	0.0450943	PTPN11; SMAD2;	PTPN11|IDBG-58105|ENSG00000179295|5781|; SMAD2|IDBG-3127|ENSG00000175387|4087|;
lysine-acetylated histone binding	GO:0070577	molecular function	9606	2	17	0.00147566	0.047385	BRD4; PHIP;	BRD4|IDBG-34500|ENSG00000141867|23476|; PHIP|IDBG-93358|ENSG00000146247|55023|;
cytoplasm	GO:0005737	cellular component	9606	28	4897	0.00137863	0.0478107	ACTB; AKAP12; AKAP13; BRAF; BRD4; CABIN1; CACNA1C; FBXO10; FLT4; HEPACAM; HSP90AA1; IGF2R; IQGAP1; ITPR3; MINK1; NAA15; POGZ; POLE; PRDM1; PRKCH; PTPN11; SLX4; SMAD2; TBX5; TJP2; UBR4; UNC13C; ZNF268;	ACTB|IDBG-7590|ENSG00000075624|60|; AKAP12|IDBG-97940|ENSG00000131016|9590|; AKAP13|IDBG-28095|ENSG00000170776|11214|; BRAF|IDBG-44351|ENSG00000157764|673|; BRD4|IDBG-34500|ENSG00000141867|23476|; CABIN1|IDBG-2725|ENSG00000099991|23523|; CACNA1C|IDBG-12068|ENSG00000151067|775|; FBXO10|IDBG-65792|ENSG00000147912|26267|; FLT4|IDBG-62355|ENSG00000037280|2324|; HEPACAM|IDBG-75353|ENSG00000165478|2202…
chromatin binding	GO:0003682	molecular function	9606	6	371	0.00155215	0.0480612	BRD4; CHD7; GATA6; POLE; SMAD2; WAC;	BRD4|IDBG-34500|ENSG00000141867|23476|; CHD7|IDBG-22967|ENSG00000171316|102724260,55636|; GATA6|IDBG-1469|ENSG00000141448|2627|; POLE|IDBG-65706|ENSG00000177084|5426|; SMAD2|IDBG-3127|ENSG00000175387|4087|; WAC|IDBG-65590|ENSG00000095787|51322|;
negative regulation of apoptotic process	GO:0043066	biological process	9606	7	501	0.00145682	0.0485795	BRAF; FLT4; GATA6; NAA15; NOTCH2; PHIP; ZNF268;	BRAF|IDBG-44351|ENSG00000157764|673|; FLT4|IDBG-62355|ENSG00000037280|2324|; GATA6|IDBG-1469|ENSG00000141448|2627|; NAA15|IDBG-38408|ENSG00000164134|80155|; NOTCH2|IDBG-101546|ENSG00000134250|4853|; PHIP|IDBG-93358|ENSG00000146247|55023|; ZNF268|IDBG-66258|ENSG00000090612|10795|;
membrane	GO:0016020	cellular component	9606	21	3199	0.00135816	0.0490636	ACTB; AKAP13; BRAF; CACNA1C; DNAJC13; HEPACAM; HSP90AA1; IGF2R; IQGAP1; ITPR3; JAG1; KIF15; NAA15; NOTCH2; PHRF1; PRKCH; RETSAT; RYR3; SCAP; SCN10A; UBR4;	ACTB|IDBG-7590|ENSG00000075624|60|; AKAP13|IDBG-28095|ENSG00000170776|11214|; BRAF|IDBG-44351|ENSG00000157764|673|; CACNA1C|IDBG-12068|ENSG00000151067|775|; DNAJC13|IDBG-56816|ENSG00000138246|23317|; HEPACAM|IDBG-75353|ENSG00000165478|220296,641654|; HSP90AA1|IDBG-20861|ENSG00000080824|3320|; IGF2R|IDBG-98588|ENSG00000197081|3482|; IQGAP1|IDBG-30204|ENSG00000140575|8826|; ITPR3|IDBG-82972|ENSG000…
nucleoplasm	GO:0005654	cellular component	9606	11	1132	0.0013103	0.0493925	ACTB; CABIN1; GATA6; ITPR3; LZTS1; NOTCH2; NR6A1; POLE; SMAD2; TBX5; TJP2;	ACTB|IDBG-7590|ENSG00000075624|60|; CABIN1|IDBG-2725|ENSG00000099991|23523|; GATA6|IDBG-1469|ENSG00000141448|2627|; ITPR3|IDBG-82972|ENSG00000096433|3710|; LZTS1|IDBG-9778|ENSG00000061337|11178|; NOTCH2|IDBG-101546|ENSG00000134250|4853|; NR6A1|IDBG-84872|ENSG00000148200|2649|; POLE|IDBG-65706|ENSG00000177084|5426|; SMAD2|IDBG-3127|ENSG00000175387|4087|; TBX5|IDBG-58949|ENSG00000089225|6910|; TJP2…
protein kinase A binding	GO:0051018	molecular function	9606	2	18	0.00165651	0.0495239	AKAP12; AKAP13;	AKAP12|IDBG-97940|ENSG00000131016|9590|; AKAP13|IDBG-28095|ENSG00000170776|11214|;
ion channel activity	GO:0005216	molecular function	9606	4	153	0.0017772	0.0513612	CACNA1C; ITPR3; RYR3; SCN10A;	CACNA1C|IDBG-12068|ENSG00000151067|775|; ITPR3|IDBG-82972|ENSG00000096433|3710|; RYR3|IDBG-5249|ENSG00000198838|6263|; SCN10A|IDBG-26173|ENSG00000185313|6336|;
positive regulation of cardiac muscle cell proliferation	GO:0060045	biological process	9606	2	19	0.00184737	0.0516668	GATA6; TBX5;	GATA6|IDBG-1469|ENSG00000141448|2627|; TBX5|IDBG-58949|ENSG00000089225|6910|;
transcription initiation from RNA polymerase II promoter	GO:0006367	biological process	9606	4	184	0.00346266	0.0517609	NOTCH2; NR6A1; SMAD2; TBX5;	NOTCH2|IDBG-101546|ENSG00000134250|4853|; NR6A1|IDBG-84872|ENSG00000148200|2649|; SMAD2|IDBG-3127|ENSG00000175387|4087|; TBX5|IDBG-58949|ENSG00000089225|6910|;
ERCC4-ERCC1 complex	GO:0070522	cellular component	9606	1	1	0.00337464	0.0522466	SLX4;	SLX4|IDBG-12161|ENSG00000188827|84464|;
G1 DNA damage checkpoint	GO:0044783	biological process	9606	1	1	0.00337464	0.0522466	WAC;	WAC|IDBG-65590|ENSG00000095787|51322|;
all-trans-retinol 13,14-reductase activity	GO:0051786	molecular function	9606	1	1	0.00337464	0.0522466	RETSAT;	RETSAT|IDBG-58969|ENSG00000042445|54884|;
caveolar macromolecular signaling complex	GO:0002095	cellular component	9606	1	1	0.00337464	0.0522466	CACNA1C;	CACNA1C|IDBG-12068|ENSG00000151067|775|;
cell migration involved in coronary vasculogenesis	GO:0060980	biological process	9606	1	1	0.00337464	0.0522466	TBX5;	TBX5|IDBG-58949|ENSG00000089225|6910|;
endocardial cushion cell development	GO:0061444	biological process	9606	1	1	0.00337464	0.0522466	JAG1;	JAG1|IDBG-54207|ENSG00000101384|182|;
histone H2B conserved C-terminal lysine ubiquitination	GO:0071894	biological process	9606	1	1	0.00337464	0.0522466	WAC;	WAC|IDBG-65590|ENSG00000095787|51322|;
inositol hexakisphosphate binding	GO:0000822	molecular function	9606	1	1	0.00337464	0.0522466	ITPR3;	ITPR3|IDBG-82972|ENSG00000096433|3710|;
ligand-activated RNA polymerase II transcription factor binding transcription factor activity	GO:0038049	molecular function	9606	1	1	0.00337464	0.0522466	NOTCH2;	NOTCH2|IDBG-101546|ENSG00000134250|4853|;
negative regulation of cortisol secretion	GO:0051463	biological process	9606	1	1	0.00337464	0.0522466	PTPN11;	PTPN11|IDBG-58105|ENSG00000179295|5781|;
negative regulation of growth hormone secretion	GO:0060125	biological process	9606	1	1	0.00337464	0.0522466	PTPN11;	PTPN11|IDBG-58105|ENSG00000179295|5781|;
regulation of execution phase of apoptosis	GO:1900117	biological process	9606	1	1	0.00337464	0.0522466	TBX5;	TBX5|IDBG-58949|ENSG00000089225|6910|;
regulation of glucocorticoid mediated signaling pathway	GO:1900169	biological process	9606	1	1	0.00337464	0.0522466	AKAP13;	AKAP13|IDBG-28095|ENSG00000170776|11214|;
regulation of phosphorylation of RNA polymerase II C-terminal domain	GO:1901407	biological process	9606	1	1	0.00337464	0.0522466	BRD4;	BRD4|IDBG-34500|ENSG00000141867|23476|;
steroid 21-monooxygenase activity	GO:0004509	molecular function	9606	1	1	0.00337464	0.0522466	CYP21A2;	CYP21A2|IDBG-80216|ENSG00000231852|1589|;
cardiac muscle cell differentiation	GO:0055007	biological process	9606	2	26	0.00345811	0.0525997	GATA6; TBX5;	GATA6|IDBG-1469|ENSG00000141448|2627|; TBX5|IDBG-58949|ENSG00000089225|6910|;
calcium ion transmembrane transport	GO:0070588	biological process	9606	3	114	0.00675326	0.0603616	CACNA1C; ITPR3; RYR3;	CACNA1C|IDBG-12068|ENSG00000151067|775|; ITPR3|IDBG-82972|ENSG00000096433|3710|; RYR3|IDBG-5249|ENSG00000198838|6263|;
3'-flap endonuclease activity	GO:0048257	molecular function	9606	1	2	0.00673806	0.0608531	SLX4;	SLX4|IDBG-12161|ENSG00000188827|84464|;
Holliday junction resolvase complex	GO:0048476	cellular component	9606	1	2	0.00673806	0.0608531	SLX4;	SLX4|IDBG-12161|ENSG00000188827|84464|;
SMAD2-SMAD3 protein complex	GO:0071144	cellular component	9606	1	2	0.00673806	0.0608531	SMAD2;	SMAD2|IDBG-3127|ENSG00000175387|4087|;
abortive mitotic cell cycle	GO:0033277	biological process	9606	1	2	0.00673806	0.0608531	PTPN11;	PTPN11|IDBG-58105|ENSG00000179295|5781|;
calcium-mediated signaling using extracellular calcium source	GO:0035585	biological process	9606	1	2	0.00673806	0.0608531	CACNA1C;	CACNA1C|IDBG-12068|ENSG00000151067|775|;
cardiac left ventricle formation	GO:0003218	biological process	9606	1	2	0.00673806	0.0608531	TBX5;	TBX5|IDBG-58949|ENSG00000089225|6910|;
cellular response to magnesium ion	GO:0071286	biological process	9606	1	2	0.00673806	0.0608531	RYR3;	RYR3|IDBG-5249|ENSG00000198838|6263|;
dendrite self-avoidance	GO:0070593	biological process	9606	1	2	0.00673806	0.0608531	DSCAML1;	DSCAML1|IDBG-73268|ENSG00000177103|57453|;
endodermal cell fate determination	GO:0007493	biological process	9606	1	2	0.00673806	0.0608531	GATA6;	GATA6|IDBG-1469|ENSG00000141448|2627|;
loop of Henle development	GO:0072070	biological process	9606	1	2	0.00673806	0.0608531	JAG1;	JAG1|IDBG-54207|ENSG00000101384|182|;
negative regulation of bone trabecula formation	GO:1900155	biological process	9606	1	2	0.00673806	0.0608531	CHAD;	CHAD|IDBG-58589|ENSG00000136457|1101|;
negative regulation of dephosphorylation	GO:0035305	biological process	9606	1	2	0.00673806	0.0608531	IQGAP1;	IQGAP1|IDBG-30204|ENSG00000140575|8826|;
negative regulation of interleukin-1-mediated signaling pathway	GO:2000660	biological process	9606	1	2	0.00673806	0.0608531	ZNF675;	ZNF675|IDBG-41463|ENSG00000197372|171392|;
negative regulation of transforming growth factor beta2 production	GO:0032912	biological process	9606	1	2	0.00673806	0.0608531	GATA6;	GATA6|IDBG-1469|ENSG00000141448|2627|;
plus-end kinesin complex	GO:0005873	cellular component	9606	1	2	0.00673806	0.0608531	KIF15;	KIF15|IDBG-29195|ENSG00000163808|56992|;
positive regulation of nodal signaling pathway involved in determination of lateral mesoderm left/right asymmetry	GO:1900224	biological process	9606	1	2	0.00673806	0.0608531	SMAD2;	SMAD2|IDBG-3127|ENSG00000175387|4087|;
positive regulation of transcription from RNA polymerase II promoter during mitosis	GO:0046022	biological process	9606	1	2	0.00673806	0.0608531	ZNF268;	ZNF268|IDBG-66258|ENSG00000090612|10795|;
regulation of blood vessel remodeling	GO:0060312	biological process	9606	1	2	0.00673806	0.0608531	FLT4;	FLT4|IDBG-62355|ENSG00000037280|2324|;
regulation of cardiac muscle hypertrophy	GO:0010611	biological process	9606	1	2	0.00673806	0.0608531	AKAP13;	AKAP13|IDBG-28095|ENSG00000170776|11214|;
regulation of growth hormone secretion	GO:0060123	biological process	9606	1	2	0.00673806	0.0608531	CHD7;	CHD7|IDBG-22967|ENSG00000171316|102724260,55636|;
adult walking behavior	GO:0007628	biological process	9606	2	37	0.00691953	0.0612167	CACNA1C; CHD7;	CACNA1C|IDBG-12068|ENSG00000151067|775|; CHD7|IDBG-22967|ENSG00000171316|102724260,55636|;
calmodulin binding	GO:0005516	molecular function	9606	4	172	0.00271834	0.0620211	CACNA1C; IQGAP1; RYR3; UBR4;	CACNA1C|IDBG-12068|ENSG00000151067|775|; IQGAP1|IDBG-30204|ENSG00000140575|8826|; RYR3|IDBG-5249|ENSG00000198838|6263|; UBR4|IDBG-92114|ENSG00000127481|23352|;
endoderm development	GO:0007492	biological process	9606	2	31	0.0048944	0.0624036	LAMC1; SMAD2;	LAMC1|IDBG-105290|ENSG00000135862|3915|; SMAD2|IDBG-3127|ENSG00000175387|4087|;
insulin secretion	GO:0030073	biological process	9606	2	31	0.0048944	0.0624036	CACNA1C; SMAD2;	CACNA1C|IDBG-12068|ENSG00000151067|775|; SMAD2|IDBG-3127|ENSG00000175387|4087|;
membrane depolarization during action potential	GO:0086010	biological process	9606	2	31	0.0048944	0.0624036	CACNA1C; SCN10A;	CACNA1C|IDBG-12068|ENSG00000151067|775|; SCN10A|IDBG-26173|ENSG00000185313|6336|;
positive regulation of BMP signaling pathway	GO:0030513	biological process	9606	2	29	0.00429196	0.0630699	NOTCH2; SMAD2;	NOTCH2|IDBG-101546|ENSG00000134250|4853|; SMAD2|IDBG-3127|ENSG00000175387|4087|;
negative regulation of transcription from RNA polymerase II promoter	GO:0000122	biological process	9606	7	619	0.00473265	0.0631262	GATA6; NOTCH2; NR6A1; PRDM1; SMAD2; ZNF268; ZNF675;	GATA6|IDBG-1469|ENSG00000141448|2627|; NOTCH2|IDBG-101546|ENSG00000134250|4853|; NR6A1|IDBG-84872|ENSG00000148200|2649|; PRDM1|IDBG-94825|ENSG00000057657|639|; SMAD2|IDBG-3127|ENSG00000175387|4087|; ZNF268|IDBG-66258|ENSG00000090612|10795|; ZNF675|IDBG-41463|ENSG00000197372|171392|;
insulin receptor binding	GO:0005158	molecular function	9606	2	30	0.00458856	0.0631474	PHIP; PTPN11;	PHIP|IDBG-93358|ENSG00000146247|55023|; PTPN11|IDBG-58105|ENSG00000179295|5781|;
long-term synaptic potentiation	GO:0060291	biological process	9606	2	30	0.00458856	0.0631474	BRAF; ITPR3;	BRAF|IDBG-44351|ENSG00000157764|673|; ITPR3|IDBG-82972|ENSG00000096433|3710|;
pancreas development	GO:0031016	biological process	9606	2	30	0.00458856	0.0631474	GATA6; SMAD2;	GATA6|IDBG-1469|ENSG00000141448|2627|; SMAD2|IDBG-3127|ENSG00000175387|4087|;
Notch receptor processing	GO:0007220	biological process	9606	2	22	0.00247936	0.0632236	JAG1; NOTCH2;	JAG1|IDBG-54207|ENSG00000101384|182|; NOTCH2|IDBG-101546|ENSG00000134250|4853|;
aggresome	GO:0016235	cellular component	9606	2	22	0.00247936	0.0632236	CABIN1; URB2;	CABIN1|IDBG-2725|ENSG00000099991|23523|; URB2|IDBG-107343|ENSG00000135763|9816|;
cytoplasmic ribonucleoprotein granule	GO:0036464	cellular component	9606	2	22	0.00247936	0.0632236	ACTB; IQGAP1;	ACTB|IDBG-7590|ENSG00000075624|60|; IQGAP1|IDBG-30204|ENSG00000140575|8826|;
insulin-like growth factor binding	GO:0005520	molecular function	9606	2	23	0.00270959	0.0634924	CRIM1; IGF2R;	CRIM1|IDBG-44114|ENSG00000150938|101929500,51232|; IGF2R|IDBG-98588|ENSG00000197081|3482|;
nuclear outer membrane	GO:0005640	cellular component	9606	2	23	0.00270959	0.0634924	ITPR3; RETSAT;	ITPR3|IDBG-82972|ENSG00000096433|3710|; RETSAT|IDBG-58969|ENSG00000042445|54884|;
energy reserve metabolic process	GO:0006112	biological process	9606	3	100	0.00469538	0.0636077	CACNA1C; IQGAP1; ITPR3;	CACNA1C|IDBG-12068|ENSG00000151067|775|; IQGAP1|IDBG-30204|ENSG00000140575|8826|; ITPR3|IDBG-82972|ENSG00000096433|3710|;
calcium ion transport	GO:0006816	biological process	9606	3	104	0.00523764	0.0639582	CACNA1C; ITPR3; RYR3;	CACNA1C|IDBG-12068|ENSG00000151067|775|; ITPR3|IDBG-82972|ENSG00000096433|3710|; RYR3|IDBG-5249|ENSG00000198838|6263|;
intracellular signal transduction	GO:0035556	biological process	9606	6	420	0.00288891	0.0642226	AKAP13; BRAF; MINK1; PRKCH; SMAD2; UNC13C;	AKAP13|IDBG-28095|ENSG00000170776|11214|; BRAF|IDBG-44351|ENSG00000157764|673|; MINK1|IDBG-19945|ENSG00000141503|50488|; PRKCH|IDBG-8479|ENSG00000027075|5583|; SMAD2|IDBG-3127|ENSG00000175387|4087|; UNC13C|IDBG-12893|ENSG00000137766|440279|;
regulation of insulin secretion	GO:0050796	biological process	9606	3	85	0.00297268	0.0644328	CACNA1C; IQGAP1; ITPR3;	CACNA1C|IDBG-12068|ENSG00000151067|775|; IQGAP1|IDBG-30204|ENSG00000140575|8826|; ITPR3|IDBG-82972|ENSG00000096433|3710|;
Rho GTPase binding	GO:0017048	molecular function	9606	2	32	0.00520939	0.064522	AKAP13; IQGAP1;	AKAP13|IDBG-28095|ENSG00000170776|11214|; IQGAP1|IDBG-30204|ENSG00000140575|8826|;
protein phosphorylation	GO:0006468	biological process	9606	7	630	0.00520427	0.0653928	AKAP13; BRAF; BRD4; FLT4; MINK1; PRKCH; SMAD2;	AKAP13|IDBG-28095|ENSG00000170776|11214|; BRAF|IDBG-44351|ENSG00000157764|673|; BRD4|IDBG-34500|ENSG00000141867|23476|; FLT4|IDBG-62355|ENSG00000037280|2324|; MINK1|IDBG-19945|ENSG00000141503|50488|; PRKCH|IDBG-8479|ENSG00000027075|5583|; SMAD2|IDBG-3127|ENSG00000175387|4087|;
nucleus	GO:0005634	cellular component	9606	29	5730	0.00758067	0.0657244	AKAP13; BRAF; BRD4; CABIN1; CHD7; FLT4; GATA6; HSP90AA1; IGF2R; IQGAP1; ITPR3; NAA15; NOTCH2; NR6A1; PHIP; POGZ; POLE; PRDM1; PTPN11; RABGAP1L; SLX4; SMAD2; SMCR8; TBX5; UBR4; URB2; WAC; ZNF268; ZNF675;	AKAP13|IDBG-28095|ENSG00000170776|11214|; BRAF|IDBG-44351|ENSG00000157764|673|; BRD4|IDBG-34500|ENSG00000141867|23476|; CABIN1|IDBG-2725|ENSG00000099991|23523|; CHD7|IDBG-22967|ENSG00000171316|102724260,55636|; FLT4|IDBG-62355|ENSG00000037280|2324|; GATA6|IDBG-1469|ENSG00000141448|2627|; HSP90AA1|IDBG-20861|ENSG00000080824|3320|; IGF2R|IDBG-98588|ENSG00000197081|3482|; IQGAP1|IDBG-30204|ENSG00000…
positive regulation of transcription from RNA polymerase II promoter	GO:0045944	biological process	9606	8	849	0.00751855	0.0658443	BRD4; GATA6; JAG1; NR6A1; PHIP; SMAD2; TBX5; ZNF268;	BRD4|IDBG-34500|ENSG00000141867|23476|; GATA6|IDBG-1469|ENSG00000141448|2627|; JAG1|IDBG-54207|ENSG00000101384|182|; NR6A1|IDBG-84872|ENSG00000148200|2649|; PHIP|IDBG-93358|ENSG00000146247|55023|; SMAD2|IDBG-3127|ENSG00000175387|4087|; TBX5|IDBG-58949|ENSG00000089225|6910|; ZNF268|IDBG-66258|ENSG00000090612|10795|;
axonogenesis	GO:0007409	biological process	9606	3	99	0.0045654	0.06597	ACTB; DSCAML1; PTPN11;	ACTB|IDBG-7590|ENSG00000075624|60|; DSCAML1|IDBG-73268|ENSG00000177103|57453|; PTPN11|IDBG-58105|ENSG00000179295|5781|;
axon guidance	GO:0007411	biological process	9606	5	336	0.0054992	0.0662195	ACTB; CACNA1C; HSP90AA1; LAMC1; PTPN11;	ACTB|IDBG-7590|ENSG00000075624|60|; CACNA1C|IDBG-12068|ENSG00000151067|775|; HSP90AA1|IDBG-20861|ENSG00000080824|3320|; LAMC1|IDBG-105290|ENSG00000135862|3915|; PTPN11|IDBG-58105|ENSG00000179295|5781|;
Fc-gamma receptor signaling pathway involved in phagocytosis	GO:0038096	biological process	9606	3	82	0.00268458	0.0665009	ACTB; HSP90AA1; ITPR3;	ACTB|IDBG-7590|ENSG00000075624|60|; HSP90AA1|IDBG-20861|ENSG00000080824|3320|; ITPR3|IDBG-82972|ENSG00000096433|3710|;
blood coagulation	GO:0007596	biological process	9606	6	483	0.00569748	0.0676673	ACTB; GATA6; ITPR3; KIF15; PRKCH; PTPN11;	ACTB|IDBG-7590|ENSG00000075624|60|; GATA6|IDBG-1469|ENSG00000141448|2627|; ITPR3|IDBG-82972|ENSG00000096433|3710|; KIF15|IDBG-29195|ENSG00000163808|56992|; PRKCH|IDBG-8479|ENSG00000027075|5583|; PTPN11|IDBG-58105|ENSG00000179295|5781|;
blood vessel remodeling	GO:0001974	biological process	9606	2	34	0.0058666	0.0678179	ELN; JAG1;	ELN|IDBG-20555|ENSG00000049540|2006|; JAG1|IDBG-54207|ENSG00000101384|182|;
dendritic shaft	GO:0043198	cellular component	9606	2	34	0.0058666	0.0678179	CACNA1C; LZTS1;	CACNA1C|IDBG-12068|ENSG00000151067|775|; LZTS1|IDBG-9778|ENSG00000061337|11178|;
Slx1-Slx4 complex	GO:0033557	cellular component	9606	1	3	0.0100903	0.0683461	SLX4;	SLX4|IDBG-12161|ENSG00000188827|84464|;
activin responsive factor complex	GO:0032444	cellular component	9606	1	3	0.0100903	0.0683461	SMAD2;	SMAD2|IDBG-3127|ENSG00000175387|4087|;
bundle of His development	GO:0003166	biological process	9606	1	3	0.0100903	0.0683461	TBX5;	TBX5|IDBG-58949|ENSG00000089225|6910|;
calcium-independent protein kinase C activity	GO:0004699	molecular function	9606	1	3	0.0100903	0.0683461	PRKCH;	PRKCH|IDBG-8479|ENSG00000027075|5583|;
calcium-induced calcium release activity	GO:0048763	molecular function	9606	1	3	0.0100903	0.0683461	RYR3;	RYR3|IDBG-5249|ENSG00000198838|6263|;
cardiac vascular smooth muscle cell differentiation	GO:0060947	biological process	9606	1	3	0.0100903	0.0683461	GATA6;	GATA6|IDBG-1469|ENSG00000141448|2627|;
distal tubule development	GO:0072017	biological process	9606	1	3	0.0100903	0.0683461	JAG1;	JAG1|IDBG-54207|ENSG00000101384|182|;
elastic fiber	GO:0071953	cellular component	9606	1	3	0.0100903	0.0683461	ELN;	ELN|IDBG-20555|ENSG00000049540|2006|;
histone H3-K14 acetylation	GO:0044154	biological process	9606	1	3	0.0100903	0.0683461	BRD4;	BRD4|IDBG-34500|ENSG00000141867|23476|;
histone methyltransferase activity (H4-K20 specific)	GO:0042799	molecular function	9606	1	3	0.0100903	0.0683461	SUV420H1;	SUV420H1|IDBG-61304|ENSG00000110066|51111|;
inositol 1,3,4,5 tetrakisphosphate binding	GO:0043533	molecular function	9606	1	3	0.0100903	0.0683461	ITPR3;	ITPR3|IDBG-82972|ENSG00000096433|3710|;
inositol 1,4,5-trisphosphate-sensitive calcium-release channel activity	GO:0005220	molecular function	9606	1	3	0.0100903	0.0683461	ITPR3;	ITPR3|IDBG-82972|ENSG00000096433|3710|;
insulin-like growth factor II binding	GO:0031995	molecular function	9606	1	3	0.0100903	0.0683461	IGF2R;	IGF2R|IDBG-98588|ENSG00000197081|3482|;
intracellular ligand-gated calcium channel activity	GO:0005218	molecular function	9606	1	3	0.0100903	0.0683461	ITPR3;	ITPR3|IDBG-82972|ENSG00000096433|3710|;
laminin-10 complex	GO:0043259	cellular component	9606	1	3	0.0100903	0.0683461	LAMC1;	LAMC1|IDBG-105290|ENSG00000135862|3915|;
laminin-11 complex	GO:0043260	cellular component	9606	1	3	0.0100903	0.0683461	LAMC1;	LAMC1|IDBG-105290|ENSG00000135862|3915|;
negative regulation of cholesterol biosynthetic process	GO:0045541	biological process	9606	1	3	0.0100903	0.0683461	SCAP;	SCAP|IDBG-31555|ENSG00000114650|22937|;
negative regulation of synaptic vesicle exocytosis	GO:2000301	biological process	9606	1	3	0.0100903	0.0683461	BRAF;	BRAF|IDBG-44351|ENSG00000157764|673|;
negative regulation of transforming growth factor beta1 production	GO:0032911	biological process	9606	1	3	0.0100903	0.0683461	GATA6;	GATA6|IDBG-1469|ENSG00000141448|2627|;
olfactory nerve development	GO:0021553	biological process	9606	1	3	0.0100903	0.0683461	CHD7;	CHD7|IDBG-22967|ENSG00000171316|102724260,55636|;
paraxial mesoderm morphogenesis	GO:0048340	biological process	9606	1	3	0.0100903	0.0683461	SMAD2;	SMAD2|IDBG-3127|ENSG00000175387|4087|;
positive T cell selection	GO:0043368	biological process	9606	1	3	0.0100903	0.0683461	BRAF;	BRAF|IDBG-44351|ENSG00000157764|673|;
smooth muscle contraction involved in micturition	GO:0060083	biological process	9606	1	3	0.0100903	0.0683461	CACNA1C;	CACNA1C|IDBG-12068|ENSG00000151067|775|;
zygotic specification of dorsal/ventral axis	GO:0007352	biological process	9606	1	3	0.0100903	0.0683461	SMAD2;	SMAD2|IDBG-3127|ENSG00000175387|4087|;
intracellular receptor signaling pathway	GO:0030522	biological process	9606	2	40	0.00805153	0.0691156	NOTCH2; NR6A1;	NOTCH2|IDBG-101546|ENSG00000134250|4853|; NR6A1|IDBG-84872|ENSG00000148200|2649|;
post-embryonic development	GO:0009791	biological process	9606	3	88	0.00327912	0.0693413	IGF2R; PRDM1; SMAD2;	IGF2R|IDBG-98588|ENSG00000197081|3482|; PRDM1|IDBG-94825|ENSG00000057657|639|; SMAD2|IDBG-3127|ENSG00000175387|4087|;
blood circulation	GO:0008015	biological process	9606	2	41	0.00844615	0.0717922	CHD7; ELN;	CHD7|IDBG-22967|ENSG00000171316|102724260,55636|; ELN|IDBG-20555|ENSG00000049540|2006|;
axon	GO:0030424	cellular component	9606	4	218	0.0062992	0.0718606	ACTB; HEPACAM; MINK1; SCN10A;	ACTB|IDBG-7590|ENSG00000075624|60|; HEPACAM|IDBG-75353|ENSG00000165478|220296,641654|; MINK1|IDBG-19945|ENSG00000141503|50488|; SCN10A|IDBG-26173|ENSG00000185313|6336|;
C-fiber	GO:0044299	cellular component	9606	1	4	0.0134314	0.0756172	SCN10A;	SCN10A|IDBG-26173|ENSG00000185313|6336|;
Clara cell differentiation	GO:0060486	biological process	9606	1	4	0.0134314	0.0756172	GATA6;	GATA6|IDBG-1469|ENSG00000141448|2627|;
DNA double-strand break processing involved in repair via single-strand annealing	GO:0010792	biological process	9606	1	4	0.0134314	0.0756172	SLX4;	SLX4|IDBG-12161|ENSG00000188827|84464|;
ERBB signaling pathway	GO:0038127	biological process	9606	1	4	0.0134314	0.0756172	PTPN11;	PTPN11|IDBG-58105|ENSG00000179295|5781|;
Ral GTPase binding	GO:0017160	molecular function	9606	1	4	0.0134314	0.0756172	PRKCH;	PRKCH|IDBG-8479|ENSG00000027075|5583|;
SMAD protein complex	GO:0071141	cellular component	9606	1	4	0.0134314	0.0756172	SMAD2;	SMAD2|IDBG-3127|ENSG00000175387|4087|;
cardiac neural crest cell development involved in outflow tract morphogenesis	GO:0061309	biological process	9606	1	4	0.0134314	0.0756172	JAG1;	JAG1|IDBG-54207|ENSG00000101384|182|;
cranial nerve development	GO:0021545	biological process	9606	1	4	0.0134314	0.0756172	CHD7;	CHD7|IDBG-22967|ENSG00000171316|102724260,55636|;
extracellular matrix constituent conferring elasticity	GO:0030023	molecular function	9606	1	4	0.0134314	0.0756172	ELN;	ELN|IDBG-20555|ENSG00000049540|2006|;
female genitalia development	GO:0030540	biological process	9606	1	4	0.0134314	0.0756172	CHD7;	CHD7|IDBG-22967|ENSG00000171316|102724260,55636|;
histone H4-K20 methylation	GO:0034770	biological process	9606	1	4	0.0134314	0.0756172	SUV420H1;	SUV420H1|IDBG-61304|ENSG00000110066|51111|;
histone H4-K20 trimethylation	GO:0034773	biological process	9606	1	4	0.0134314	0.0756172	SUV420H1;	SUV420H1|IDBG-61304|ENSG00000110066|51111|;
multicellular organismal reproductive process	GO:0048609	biological process	9606	1	4	0.0134314	0.0756172	PTPN11;	PTPN11|IDBG-58105|ENSG00000179295|5781|;
negative regulation of DNA damage checkpoint	GO:2000002	biological process	9606	1	4	0.0134314	0.0756172	BRD4;	BRD4|IDBG-34500|ENSG00000141867|23476|;
nose development	GO:0043584	biological process	9606	1	4	0.0134314	0.0756172	CHD7;	CHD7|IDBG-22967|ENSG00000171316|102724260,55636|;
pancreatic A cell differentiation	GO:0003310	biological process	9606	1	4	0.0134314	0.0756172	GATA6;	GATA6|IDBG-1469|ENSG00000141448|2627|;
positive regulation of low-density lipoprotein particle receptor biosynthetic process	GO:0045716	biological process	9606	1	4	0.0134314	0.0756172	SCAP;	SCAP|IDBG-31555|ENSG00000114650|22937|;
positive regulation of myeloid cell differentiation	GO:0045639	biological process	9606	1	4	0.0134314	0.0756172	JAG1;	JAG1|IDBG-54207|ENSG00000101384|182|;
positive regulation of secondary heart field cardioblast proliferation	GO:0072513	biological process	9606	1	4	0.0134314	0.0756172	TBX5;	TBX5|IDBG-58949|ENSG00000089225|6910|;
protein import into mitochondrial outer membrane	GO:0045040	biological process	9606	1	4	0.0134314	0.0756172	HSP90AA1;	HSP90AA1|IDBG-20861|ENSG00000080824|3320|;
regulation of developmental process	GO:0050793	biological process	9606	1	4	0.0134314	0.0756172	NOTCH2;	NOTCH2|IDBG-101546|ENSG00000134250|4853|;
response to intra-S DNA damage checkpoint signaling	GO:0072429	biological process	9606	1	4	0.0134314	0.0756172	SLX4;	SLX4|IDBG-12161|ENSG00000188827|84464|;
ventricular cardiac muscle tissue development	GO:0003229	biological process	9606	1	4	0.0134314	0.0756172	TBX5;	TBX5|IDBG-58949|ENSG00000089225|6910|;
calcium channel activity	GO:0005262	molecular function	9606	2	53	0.0138306	0.0768664	ITPR3; RYR3;	ITPR3|IDBG-82972|ENSG00000096433|3710|; RYR3|IDBG-5249|ENSG00000198838|6263|;
extracellular matrix structural constituent	GO:0005201	molecular function	9606	2	53	0.0138306	0.0768664	ELN; LAMC1;	ELN|IDBG-20555|ENSG00000049540|2006|; LAMC1|IDBG-105290|ENSG00000135862|3915|;
AV node cell to bundle of His cell communication	GO:0086067	biological process	9606	1	5	0.0167614	0.0772988	SCN10A;	SCN10A|IDBG-26173|ENSG00000185313|6336|;
CD4-positive, alpha-beta T cell differentiation	GO:0043367	biological process	9606	1	5	0.0167614	0.0772988	BRAF;	BRAF|IDBG-44351|ENSG00000157764|673|;
NatA complex	GO:0031415	cellular component	9606	1	5	0.0167614	0.0772988	NAA15;	NAA15|IDBG-38408|ENSG00000164134|80155|;
SREBP signaling pathway	GO:0032933	biological process	9606	1	5	0.0167614	0.0772988	SCAP;	SCAP|IDBG-31555|ENSG00000114650|22937|;
TPR domain binding	GO:0030911	molecular function	9606	1	5	0.0167614	0.0772988	HSP90AA1;	HSP90AA1|IDBG-20861|ENSG00000080824|3320|;
base-excision repair, gap-filling	GO:0006287	biological process	9606	1	5	0.0167614	0.0772988	POLE;	POLE|IDBG-65706|ENSG00000177084|5426|;
common-partner SMAD protein phosphorylation	GO:0007182	biological process	9606	1	5	0.0167614	0.0772988	SMAD2;	SMAD2|IDBG-3127|ENSG00000175387|4087|;
endodermal cell differentiation	GO:0035987	biological process	9606	1	5	0.0167614	0.0772988	GATA6;	GATA6|IDBG-1469|ENSG00000141448|2627|;
epsilon DNA polymerase complex	GO:0008622	cellular component	9606	1	5	0.0167614	0.0772988	POLE;	POLE|IDBG-65706|ENSG00000177084|5426|;
interleukin-4 secretion	GO:0072602	biological process	9606	1	5	0.0167614	0.0772988	NOTCH2;	NOTCH2|IDBG-101546|ENSG00000134250|4853|;
intestinal epithelial cell differentiation	GO:0060575	biological process	9606	1	5	0.0167614	0.0772988	GATA6;	GATA6|IDBG-1469|ENSG00000141448|2627|;
mineralocorticoid biosynthetic process	GO:0006705	biological process	9606	1	5	0.0167614	0.0772988	CYP21A2;	CYP21A2|IDBG-80216|ENSG00000231852|1589|;
negative regulation of macroautophagy	GO:0016242	biological process	9606	1	5	0.0167614	0.0772988	LZTS1;	LZTS1|IDBG-9778|ENSG00000061337|11178|;
olfactory behavior	GO:0042048	biological process	9606	1	5	0.0167614	0.0772988	CHD7;	CHD7|IDBG-22967|ENSG00000171316|102724260,55636|;
positive regulation of B cell receptor signaling pathway	GO:0050861	biological process	9606	1	5	0.0167614	0.0772988	PRKCH;	PRKCH|IDBG-8479|ENSG00000027075|5583|;
positive regulation of protein kinase A signaling	GO:0010739	biological process	9606	1	5	0.0167614	0.0772988	AKAP12;	AKAP12|IDBG-97940|ENSG00000131016|9590|;
positive transcription elongation factor complex b	GO:0008024	cellular component	9606	1	5	0.0167614	0.0772988	BRD4;	BRD4|IDBG-34500|ENSG00000141867|23476|;
pulmonary artery morphogenesis	GO:0061156	biological process	9606	1	5	0.0167614	0.0772988	JAG1;	JAG1|IDBG-54207|ENSG00000101384|182|;
regulation of binding	GO:0051098	biological process	9606	1	5	0.0167614	0.0772988	SMAD2;	SMAD2|IDBG-3127|ENSG00000175387|4087|;
regulation of cholesterol biosynthetic process	GO:0045540	biological process	9606	1	5	0.0167614	0.0772988	SCAP;	SCAP|IDBG-31555|ENSG00000114650|22937|;
regulation of protein export from nucleus	GO:0046825	biological process	9606	1	5	0.0167614	0.0772988	PTPN11;	PTPN11|IDBG-58105|ENSG00000179295|5781|;
regulation of protein kinase C signaling	GO:0090036	biological process	9606	1	5	0.0167614	0.0772988	AKAP12;	AKAP12|IDBG-97940|ENSG00000131016|9590|;
release of cytoplasmic sequestered NF-kappaB	GO:0008588	biological process	9606	1	5	0.0167614	0.0772988	ZNF268;	ZNF268|IDBG-66258|ENSG00000090612|10795|;
response to epidermal growth factor	GO:0070849	biological process	9606	1	5	0.0167614	0.0772988	BRAF;	BRAF|IDBG-44351|ENSG00000157764|673|;
ryanodine-sensitive calcium-release channel activity	GO:0005219	molecular function	9606	1	5	0.0167614	0.0772988	RYR3;	RYR3|IDBG-5249|ENSG00000198838|6263|;
transforming growth factor beta receptor, pathway-specific cytoplasmic mediator activity	GO:0030618	molecular function	9606	1	5	0.0167614	0.0772988	SMAD2;	SMAD2|IDBG-3127|ENSG00000175387|4087|;
type B pancreatic cell differentiation	GO:0003309	biological process	9606	1	5	0.0167614	0.0772988	GATA6;	GATA6|IDBG-1469|ENSG00000141448|2627|;
cell cycle arrest	GO:0007050	biological process	9606	3	128	0.00927314	0.0773059	FAM5C; HEPACAM; NOTCH2;	FAM5C|IDBG-105437|ENSG00000162670|339479|; HEPACAM|IDBG-75353|ENSG00000165478|220296,641654|; NOTCH2|IDBG-101546|ENSG00000134250|4853|;
pattern specification process	GO:0007389	biological process	9606	2	59	0.0169523	0.0773562	SMAD2; TBX5;	SMAD2|IDBG-3127|ENSG00000175387|4087|; TBX5|IDBG-58949|ENSG00000089225|6910|;
protein heterooligomerization	GO:0051291	biological process	9606	2	59	0.0169523	0.0773562	BRAF; ITPR3;	BRAF|IDBG-44351|ENSG00000157764|673|; ITPR3|IDBG-82972|ENSG00000096433|3710|;
visual learning	GO:0008542	biological process	9606	2	43	0.00926094	0.0779537	BRAF; CACNA1C;	BRAF|IDBG-44351|ENSG00000157764|673|; CACNA1C|IDBG-12068|ENSG00000151067|775|;
positive regulation of transcription, DNA-templated	GO:0045893	biological process	9606	6	563	0.011659	0.0783593	GATA6; NAA15; PHIP; SMAD2; TBX5; WAC;	GATA6|IDBG-1469|ENSG00000141448|2627|; NAA15|IDBG-38408|ENSG00000164134|80155|; PHIP|IDBG-93358|ENSG00000146247|55023|; SMAD2|IDBG-3127|ENSG00000175387|4087|; TBX5|IDBG-58949|ENSG00000089225|6910|; WAC|IDBG-65590|ENSG00000095787|51322|;
neurotrophin TRK receptor signaling pathway	GO:0048011	biological process	9606	4	277	0.0142605	0.0787505	AKAP13; BRAF; ITPR3; PTPN11;	AKAP13|IDBG-28095|ENSG00000170776|11214|; BRAF|IDBG-44351|ENSG00000157764|673|; ITPR3|IDBG-82972|ENSG00000096433|3710|; PTPN11|IDBG-58105|ENSG00000179295|5781|;
positive regulation of JNK cascade	GO:0046330	biological process	9606	2	60	0.0174992	0.0794335	FLT4; MINK1;	FLT4|IDBG-62355|ENSG00000037280|2324|; MINK1|IDBG-19945|ENSG00000141503|50488|;
5'-flap endonuclease activity	GO:0017108	molecular function	9606	1	6	0.0200804	0.079861	SLX4;	SLX4|IDBG-12161|ENSG00000188827|84464|;
DNA biosynthetic process	GO:0071897	biological process	9606	1	6	0.0200804	0.079861	POLE;	POLE|IDBG-65706|ENSG00000177084|5426|;
N-terminal protein amino acid acetylation	GO:0006474	biological process	9606	1	6	0.0200804	0.079861	NAA15;	NAA15|IDBG-38408|ENSG00000164134|80155|;
Tat protein binding	GO:0030957	molecular function	9606	1	6	0.0200804	0.079861	ACTB;	ACTB|IDBG-7590|ENSG00000075624|60|;
atrial septum development	GO:0003283	biological process	9606	1	6	0.0200804	0.079861	TBX5;	TBX5|IDBG-58949|ENSG00000089225|6910|;
atrioventricular canal development	GO:0036302	biological process	9606	1	6	0.0200804	0.079861	PTPN11;	PTPN11|IDBG-58105|ENSG00000179295|5781|;
crossover junction endodeoxyribonuclease activity	GO:0008821	molecular function	9606	1	6	0.0200804	0.079861	SLX4;	SLX4|IDBG-12161|ENSG00000188827|84464|;
ear morphogenesis	GO:0042471	biological process	9606	1	6	0.0200804	0.079861	CHD7;	CHD7|IDBG-22967|ENSG00000171316|102724260,55636|;
glomerular visceral epithelial cell development	GO:0072015	biological process	9606	1	6	0.0200804	0.079861	IQGAP1;	IQGAP1|IDBG-30204|ENSG00000140575|8826|;
junctional membrane complex	GO:0030314	cellular component	9606	1	6	0.0200804	0.079861	RYR3;	RYR3|IDBG-5249|ENSG00000198838|6263|;
lung saccule development	GO:0060430	biological process	9606	1	6	0.0200804	0.079861	GATA6;	GATA6|IDBG-1469|ENSG00000141448|2627|;
mitotic sister chromatid cohesion	GO:0007064	biological process	9606	1	6	0.0200804	0.079861	POGZ;	POGZ|IDBG-102373|ENSG00000143442|23126|;
negative regulation of fibroblast migration	GO:0010764	biological process	9606	1	6	0.0200804	0.079861	BRAF;	BRAF|IDBG-44351|ENSG00000157764|673|;
negative regulation of glial cell apoptotic process	GO:0034351	biological process	9606	1	6	0.0200804	0.079861	PRKCH;	PRKCH|IDBG-8479|ENSG00000027075|5583|;
negative regulation of stem cell differentiation	GO:2000737	biological process	9606	1	6	0.0200804	0.079861	JAG1;	JAG1|IDBG-54207|ENSG00000101384|182|;
positive regulation of glucose import in response to insulin stimulus	GO:2001275	biological process	9606	1	6	0.0200804	0.079861	PTPN11;	PTPN11|IDBG-58105|ENSG00000179295|5781|;
primary miRNA processing	GO:0031053	biological process	9606	1	6	0.0200804	0.079861	SMAD2;	SMAD2|IDBG-3127|ENSG00000175387|4087|;
sensory perception of bitter taste	GO:0050913	biological process	9606	1	6	0.0200804	0.079861	ITPR3;	ITPR3|IDBG-82972|ENSG00000096433|3710|;
sensory perception of sweet taste	GO:0050916	biological process	9606	1	6	0.0200804	0.079861	ITPR3;	ITPR3|IDBG-82972|ENSG00000096433|3710|;
sensory perception of umami taste	GO:0050917	biological process	9606	1	6	0.0200804	0.079861	ITPR3;	ITPR3|IDBG-82972|ENSG00000096433|3710|;
vascular endothelial growth factor signaling pathway	GO:0038084	biological process	9606	1	6	0.0200804	0.079861	FLT4;	FLT4|IDBG-62355|ENSG00000037280|2324|;
fibroblast growth factor receptor signaling pathway	GO:0008543	biological process	9606	3	163	0.0177141	0.0799901	BRAF; ITPR3; PTPN11;	BRAF|IDBG-44351|ENSG00000157764|673|; ITPR3|IDBG-82972|ENSG00000096433|3710|; PTPN11|IDBG-58105|ENSG00000179295|5781|;
cell fate commitment	GO:0045165	biological process	9606	2	65	0.0203441	0.0801741	PRDM1; SMAD2;	PRDM1|IDBG-94825|ENSG00000057657|639|; SMAD2|IDBG-3127|ENSG00000175387|4087|;
regulation of cell migration	GO:0030334	biological process	9606	2	65	0.0203441	0.0801741	JAG1; MINK1;	JAG1|IDBG-54207|ENSG00000101384|182|; MINK1|IDBG-19945|ENSG00000141503|50488|;
inner ear development	GO:0048839	biological process	9606	2	55	0.0148405	0.0809225	JAG1; PTPN11;	JAG1|IDBG-54207|ENSG00000101384|182|; PTPN11|IDBG-58105|ENSG00000179295|5781|;
regulation of growth	GO:0040008	biological process	9606	2	55	0.0148405	0.0809225	HEPACAM; PHIP;	HEPACAM|IDBG-75353|ENSG00000165478|220296,641654|; PHIP|IDBG-93358|ENSG00000146247|55023|;
protein complex	GO:0043234	cellular component	9606	5	430	0.0149413	0.0809634	ACTB; IQGAP1; PTPN11; SCAP; SMAD2;	ACTB|IDBG-7590|ENSG00000075624|60|; IQGAP1|IDBG-30204|ENSG00000140575|8826|; PTPN11|IDBG-58105|ENSG00000179295|5781|; SCAP|IDBG-31555|ENSG00000114650|22937|; SMAD2|IDBG-3127|ENSG00000175387|4087|;
protein phosphatase binding	GO:0019903	molecular function	9606	2	66	0.0209348	0.0821287	FLT4; IQGAP1;	FLT4|IDBG-62355|ENSG00000037280|2324|; IQGAP1|IDBG-30204|ENSG00000140575|8826|;
positive regulation of peptidyl-serine phosphorylation	GO:0033138	biological process	9606	2	56	0.015357	0.0826988	BRAF; PHIP;	BRAF|IDBG-44351|ENSG00000157764|673|; PHIP|IDBG-93358|ENSG00000146247|55023|;
cell body	GO:0044297	cellular component	9606	2	62	0.0186152	0.0836237	BRAF; LZTS1;	BRAF|IDBG-44351|ENSG00000157764|673|; LZTS1|IDBG-9778|ENSG00000061337|11178|;
Type II pneumocyte differentiation	GO:0060510	biological process	9606	1	7	0.0233883	0.083792	GATA6;	GATA6|IDBG-1469|ENSG00000141448|2627|;
cAMP-dependent protein kinase activity	GO:0004691	molecular function	9606	1	7	0.0233883	0.083792	AKAP13;	AKAP13|IDBG-28095|ENSG00000170776|11214|;
cardiac conduction	GO:0061337	biological process	9606	1	7	0.0233883	0.083792	SCN10A;	SCN10A|IDBG-26173|ENSG00000185313|6336|;
cell communication by electrical coupling involved in cardiac conduction	GO:0086064	biological process	9606	1	7	0.0233883	0.083792	CACNA1C;	CACNA1C|IDBG-12068|ENSG00000151067|775|;
cellular response to caffeine	GO:0071313	biological process	9606	1	7	0.0233883	0.083792	RYR3;	RYR3|IDBG-5249|ENSG00000198838|6263|;
clathrin coat	GO:0030118	cellular component	9606	1	7	0.0233883	0.083792	IGF2R;	IGF2R|IDBG-98588|ENSG00000197081|3482|;
glycosphingolipid binding	GO:0043208	molecular function	9606	1	7	0.0233883	0.083792	LAMC1;	LAMC1|IDBG-105290|ENSG00000135862|3915|;
laminin-1 complex	GO:0005606	cellular component	9606	1	7	0.0233883	0.083792	LAMC1;	LAMC1|IDBG-105290|ENSG00000135862|3915|;
myeloid progenitor cell differentiation	GO:0002318	biological process	9606	1	7	0.0233883	0.083792	BRAF;	BRAF|IDBG-44351|ENSG00000157764|673|;
negative regulation of cardiac muscle cell proliferation	GO:0060044	biological process	9606	1	7	0.0233883	0.083792	TBX5;	TBX5|IDBG-58949|ENSG00000089225|6910|;
negative regulation of cell adhesion mediated by integrin	GO:0033629	biological process	9606	1	7	0.0233883	0.083792	PTPN11;	PTPN11|IDBG-58105|ENSG00000179295|5781|;
negative regulation of lipopolysaccharide-mediated signaling pathway	GO:0031665	biological process	9606	1	7	0.0233883	0.083792	PRDM1;	PRDM1|IDBG-94825|ENSG00000057657|639|;
nitric-oxide synthase regulator activity	GO:0030235	molecular function	9606	1	7	0.0233883	0.083792	HSP90AA1;	HSP90AA1|IDBG-20861|ENSG00000080824|3320|;
non-membrane spanning protein tyrosine phosphatase activity	GO:0004726	molecular function	9606	1	7	0.0233883	0.083792	PTPN11;	PTPN11|IDBG-58105|ENSG00000179295|5781|;
organ formation	GO:0048645	biological process	9606	1	7	0.0233883	0.083792	GATA6;	GATA6|IDBG-1469|ENSG00000141448|2627|;
positive regulation of protein homodimerization activity	GO:0090073	biological process	9606	1	7	0.0233883	0.083792	ZNF268;	ZNF268|IDBG-66258|ENSG00000090612|10795|;
regulation of fatty acid biosynthetic process	GO:0042304	biological process	9606	1	7	0.0233883	0.083792	SCAP;	SCAP|IDBG-31555|ENSG00000114650|22937|;
regulation of fatty acid metabolic process	GO:0019217	biological process	9606	1	7	0.0233883	0.083792	SCAP;	SCAP|IDBG-31555|ENSG00000114650|22937|;
regulation of protein heterodimerization activity	GO:0043497	biological process	9606	1	7	0.0233883	0.083792	ZNF268;	ZNF268|IDBG-66258|ENSG00000090612|10795|;
vascular endothelial growth factor-activated receptor activity	GO:0005021	molecular function	9606	1	7	0.0233883	0.083792	FLT4;	FLT4|IDBG-62355|ENSG00000037280|2324|;
camera-type eye development	GO:0043010	biological process	9606	2	67	0.0215326	0.0840935	CHD7; JAG1;	CHD7|IDBG-22967|ENSG00000171316|102724260,55636|; JAG1|IDBG-54207|ENSG00000101384|182|;
embryonic limb morphogenesis	GO:0030326	biological process	9606	2	63	0.0191842	0.085296	NOTCH2; TBX5;	NOTCH2|IDBG-101546|ENSG00000134250|4853|; TBX5|IDBG-58949|ENSG00000089225|6910|;
D1 dopamine receptor binding	GO:0031748	molecular function	9606	1	8	0.0266852	0.0856893	PTPN11;	PTPN11|IDBG-58105|ENSG00000179295|5781|;
MLL5-L complex	GO:0070688	cellular component	9606	1	8	0.0266852	0.0856893	ACTB;	ACTB|IDBG-7590|ENSG00000075624|60|;
SMAD protein complex assembly	GO:0007183	biological process	9606	1	8	0.0266852	0.0856893	SMAD2;	SMAD2|IDBG-3127|ENSG00000175387|4087|;
T cell mediated immunity	GO:0002456	biological process	9606	1	8	0.0266852	0.0856893	JAG1;	JAG1|IDBG-54207|ENSG00000101384|182|;
adenylate cyclase binding	GO:0008179	molecular function	9606	1	8	0.0266852	0.0856893	AKAP12;	AKAP12|IDBG-97940|ENSG00000131016|9590|;
alpha-beta T cell differentiation	GO:0046632	biological process	9606	1	8	0.0266852	0.0856893	BRAF;	BRAF|IDBG-44351|ENSG00000157764|673|;
apoptotic nuclear changes	GO:0030262	biological process	9606	1	8	0.0266852	0.0856893	TBX5;	TBX5|IDBG-58949|ENSG00000089225|6910|;
atrioventricular valve morphogenesis	GO:0003181	biological process	9606	1	8	0.0266852	0.0856893	TBX5;	TBX5|IDBG-58949|ENSG00000089225|6910|;
bundle of His cell to Purkinje myocyte communication	GO:0086069	biological process	9606	1	8	0.0266852	0.0856893	SCN10A;	SCN10A|IDBG-26173|ENSG00000185313|6336|;
cardiac septum morphogenesis	GO:0060411	biological process	9606	1	8	0.0266852	0.0856893	JAG1;	JAG1|IDBG-54207|ENSG00000101384|182|;
glucocorticoid biosynthetic process	GO:0006704	biological process	9606	1	8	0.0266852	0.0856893	CYP21A2;	CYP21A2|IDBG-80216|ENSG00000231852|1589|;
growth hormone secretion	GO:0030252	biological process	9606	1	8	0.0266852	0.0856893	CACNA1C;	CACNA1C|IDBG-12068|ENSG00000151067|775|;
histone H4-K12 acetylation	GO:0043983	biological process	9606	1	8	0.0266852	0.0856893	BRD4;	BRD4|IDBG-34500|ENSG00000141867|23476|;
inositol 1,4,5 trisphosphate binding	GO:0070679	molecular function	9606	1	8	0.0266852	0.0856893	ITPR3;	ITPR3|IDBG-82972|ENSG00000096433|3710|;
intestinal epithelial cell development	GO:0060576	biological process	9606	1	8	0.0266852	0.0856893	PRDM1;	PRDM1|IDBG-94825|ENSG00000057657|639|;
negative regulation of cytosolic calcium ion concentration	GO:0051481	biological process	9606	1	8	0.0266852	0.0856893	RYR3;	RYR3|IDBG-5249|ENSG00000198838|6263|;
nodal signaling pathway	GO:0038092	biological process	9606	1	8	0.0266852	0.0856893	SMAD2;	SMAD2|IDBG-3127|ENSG00000175387|4087|;
nuclear export	GO:0051168	biological process	9606	1	8	0.0266852	0.0856893	AKAP13;	AKAP13|IDBG-28095|ENSG00000170776|11214|;
positive regulation of glial cell proliferation	GO:0060252	biological process	9606	1	8	0.0266852	0.0856893	PRKCH;	PRKCH|IDBG-8479|ENSG00000027075|5583|;
positive regulation of protein kinase C signaling	GO:0090037	biological process	9606	1	8	0.0266852	0.0856893	FLT4;	FLT4|IDBG-62355|ENSG00000037280|2324|;
regulation of atrial cardiac muscle cell membrane depolarization	GO:0060371	biological process	9606	1	8	0.0266852	0.0856893	SCN10A;	SCN10A|IDBG-26173|ENSG00000185313|6336|;
response to cholesterol	GO:0070723	biological process	9606	1	8	0.0266852	0.0856893	SMAD2;	SMAD2|IDBG-3127|ENSG00000175387|4087|;
semicircular canal morphogenesis	GO:0048752	biological process	9606	1	8	0.0266852	0.0856893	CHD7;	CHD7|IDBG-22967|ENSG00000171316|102724260,55636|;
slit diaphragm	GO:0036057	cellular component	9606	1	8	0.0266852	0.0856893	IQGAP1;	IQGAP1|IDBG-30204|ENSG00000140575|8826|;
steroid hydroxylase activity	GO:0008395	molecular function	9606	1	8	0.0266852	0.0856893	CYP21A2;	CYP21A2|IDBG-80216|ENSG00000231852|1589|;
tube morphogenesis	GO:0035239	biological process	9606	1	8	0.0266852	0.0856893	GATA6;	GATA6|IDBG-1469|ENSG00000141448|2627|;
cell-cell junction	GO:0005911	cellular component	9606	3	168	0.0191773	0.0857048	HEPACAM; IQGAP1; PRKCH;	HEPACAM|IDBG-75353|ENSG00000165478|220296,641654|; IQGAP1|IDBG-30204|ENSG00000140575|8826|; PRKCH|IDBG-8479|ENSG00000027075|5583|;
nervous system development	GO:0007399	biological process	9606	4	325	0.0240696	0.085878	CRIM1; FAM5C; JAG1; NOTCH2;	CRIM1|IDBG-44114|ENSG00000150938|101929500,51232|; FAM5C|IDBG-105437|ENSG00000162670|339479|; JAG1|IDBG-54207|ENSG00000101384|182|; NOTCH2|IDBG-101546|ENSG00000134250|4853|;
Rab GTPase binding	GO:0017137	molecular function	9606	2	64	0.0197605	0.0874101	DMXL2; RABGAP1L;	DMXL2|IDBG-12130|ENSG00000104093|23312|; RABGAP1L|IDBG-104931|ENSG00000152061|9910|;
positive regulation of apoptotic process	GO:0043065	biological process	9606	4	307	0.0200156	0.0880891	AKAP13; IGF2R; NOTCH2; ZNF268;	AKAP13|IDBG-28095|ENSG00000170776|11214|; IGF2R|IDBG-98588|ENSG00000197081|3482|; NOTCH2|IDBG-101546|ENSG00000134250|4853|; ZNF268|IDBG-66258|ENSG00000090612|10795|;
ion transport	GO:0006811	biological process	9606	4	339	0.0275446	0.0881225	CACNA1C; ITPR3; RYR3; SCN10A;	CACNA1C|IDBG-12068|ENSG00000151067|775|; ITPR3|IDBG-82972|ENSG00000096433|3710|; RYR3|IDBG-5249|ENSG00000198838|6263|; SCN10A|IDBG-26173|ENSG00000185313|6336|;
palate development	GO:0060021	biological process	9606	2	77	0.0278909	0.0882535	CHD7; SMAD2;	CHD7|IDBG-22967|ENSG00000171316|102724260,55636|; SMAD2|IDBG-3127|ENSG00000175387|4087|;
response to stress	GO:0006950	biological process	9606	2	77	0.0278909	0.0882535	HSP90AA1; MINK1;	HSP90AA1|IDBG-20861|ENSG00000080824|3320|; MINK1|IDBG-19945|ENSG00000141503|50488|;
cellular protein localization	GO:0034613	biological process	9606	2	52	0.0133375	0.0882715	HEPACAM; ZDHHC18;	HEPACAM|IDBG-75353|ENSG00000165478|220296,641654|; ZDHHC18|IDBG-94729|ENSG00000204160|84243|;
protein ubiquitination involved in ubiquitin-dependent protein catabolic process	GO:0042787	biological process	9606	2	52	0.0133375	0.0882715	FBXO10; UBR4;	FBXO10|IDBG-65792|ENSG00000147912|26267|; UBR4|IDBG-92114|ENSG00000127481|23352|;
epidermal growth factor receptor signaling pathway	GO:0007173	biological process	9606	3	194	0.0278398	0.0887393	IQGAP1; ITPR3; PTPN11;	IQGAP1|IDBG-30204|ENSG00000140575|8826|; ITPR3|IDBG-82972|ENSG00000096433|3710|; PTPN11|IDBG-58105|ENSG00000179295|5781|;
DNA synthesis involved in DNA repair	GO:0000731	biological process	9606	1	9	0.0299712	0.0905402	POLE;	POLE|IDBG-65706|ENSG00000177084|5426|;
RNA polymerase binding	GO:0070063	molecular function	9606	1	9	0.0299712	0.0905402	PHRF1;	PHRF1|IDBG-17186|ENSG00000070047|57661|;
calcium-release channel activity	GO:0015278	molecular function	9606	1	9	0.0299712	0.0905402	RYR3;	RYR3|IDBG-5249|ENSG00000198838|6263|;
condensed nuclear chromosome, centromeric region	GO:0000780	cellular component	9606	1	9	0.0299712	0.0905402	SUV420H1;	SUV420H1|IDBG-61304|ENSG00000110066|51111|;
endocardial cushion development	GO:0003197	biological process	9606	1	9	0.0299712	0.0905402	TBX5;	TBX5|IDBG-58949|ENSG00000089225|6910|;
negative regulation of tumor necrosis factor-mediated signaling pathway	GO:0010804	biological process	9606	1	9	0.0299712	0.0905402	ZNF675;	ZNF675|IDBG-41463|ENSG00000197372|171392|;
nuclear envelope lumen	GO:0005641	cellular component	9606	1	9	0.0299712	0.0905402	IGF2R;	IGF2R|IDBG-98588|ENSG00000197081|3482|;
platelet dense tubular network membrane	GO:0031095	cellular component	9606	1	9	0.0299712	0.0905402	ITPR3;	ITPR3|IDBG-82972|ENSG00000096433|3710|;
regulation of cell-matrix adhesion	GO:0001952	biological process	9606	1	9	0.0299712	0.0905402	MINK1;	MINK1|IDBG-19945|ENSG00000141503|50488|;
regulation of tight junction assembly	GO:2000810	biological process	9606	1	9	0.0299712	0.0905402	PRKCH;	PRKCH|IDBG-8479|ENSG00000027075|5583|;
stress fiber assembly	GO:0043149	biological process	9606	1	9	0.0299712	0.0905402	ELN;	ELN|IDBG-20555|ENSG00000049540|2006|;
type I transforming growth factor beta receptor binding	GO:0034713	molecular function	9606	1	9	0.0299712	0.0905402	SMAD2;	SMAD2|IDBG-3127|ENSG00000175387|4087|;
nucleotide-excision repair	GO:0006289	biological process	9606	2	74	0.0259123	0.0920738	POLE; SLX4;	POLE|IDBG-65706|ENSG00000177084|5426|; SLX4|IDBG-12161|ENSG00000188827|84464|;
heart development	GO:0007507	biological process	9606	3	203	0.0312498	0.0940751	PTPN11; SMAD2; TBX5;	PTPN11|IDBG-58105|ENSG00000179295|5781|; SMAD2|IDBG-3127|ENSG00000175387|4087|; TBX5|IDBG-58949|ENSG00000089225|6910|;
hemopoiesis	GO:0030097	biological process	9606	2	80	0.0299285	0.0943564	JAG1; NOTCH2;	JAG1|IDBG-54207|ENSG00000101384|182|; NOTCH2|IDBG-101546|ENSG00000134250|4853|;
cardiac right ventricle morphogenesis	GO:0003215	biological process	9606	1	10	0.0332463	0.0967265	JAG1;	JAG1|IDBG-54207|ENSG00000101384|182|;
epithelium development	GO:0060429	biological process	9606	1	10	0.0332463	0.0967265	CHD7;	CHD7|IDBG-22967|ENSG00000171316|102724260,55636|;
guanylate kinase activity	GO:0004385	molecular function	9606	1	10	0.0332463	0.0967265	TJP2;	TJP2|IDBG-69307|ENSG00000119139|9414|;
high voltage-gated calcium channel activity	GO:0008331	molecular function	9606	1	10	0.0332463	0.0967265	CACNA1C;	CACNA1C|IDBG-12068|ENSG00000151067|775|;
kinetochore assembly	GO:0051382	biological process	9606	1	10	0.0332463	0.0967265	POGZ;	POGZ|IDBG-102373|ENSG00000143442|23126|;
lymphangiogenesis	GO:0001946	biological process	9606	1	10	0.0332463	0.0967265	FLT4;	FLT4|IDBG-62355|ENSG00000037280|2324|;
maternal placenta development	GO:0001893	biological process	9606	1	10	0.0332463	0.0967265	PRDM1;	PRDM1|IDBG-94825|ENSG00000057657|639|;
peptide hormone receptor binding	GO:0051428	molecular function	9606	1	10	0.0332463	0.0967265	PTPN11;	PTPN11|IDBG-58105|ENSG00000179295|5781|;
regulation of organ growth	GO:0046620	biological process	9606	1	10	0.0332463	0.0967265	CACNA1C;	CACNA1C|IDBG-12068|ENSG00000151067|775|;
response to muramyl dipeptide	GO:0032495	biological process	9606	1	10	0.0332463	0.0967265	JAG1;	JAG1|IDBG-54207|ENSG00000101384|182|;
negative regulation of catalytic activity	GO:0043086	biological process	9606	2	85	0.0334517	0.0969989	CABIN1; IQGAP1;	CABIN1|IDBG-2725|ENSG00000099991|23523|; IQGAP1|IDBG-30204|ENSG00000140575|8826|;
cellular calcium ion homeostasis	GO:0006874	biological process	9606	2	86	0.0341751	0.0987659	CACNA1C; RYR3;	CACNA1C|IDBG-12068|ENSG00000151067|775|; RYR3|IDBG-5249|ENSG00000198838|6263|;
I-SMAD binding	GO:0070411	molecular function	9606	1	11	0.0365104	0.100173	SMAD2;	SMAD2|IDBG-3127|ENSG00000175387|4087|;
RNA polymerase II core binding	GO:0000993	molecular function	9606	1	11	0.0365104	0.100173	WAC;	WAC|IDBG-65590|ENSG00000095787|51322|;
cellular response to ATP	GO:0071318	biological process	9606	1	11	0.0365104	0.100173	RYR3;	RYR3|IDBG-5249|ENSG00000198838|6263|;
diacylglycerol binding	GO:0019992	molecular function	9606	1	11	0.0365104	0.100173	UNC13C;	UNC13C|IDBG-12893|ENSG00000137766|440279|;
embryonic foregut morphogenesis	GO:0048617	biological process	9606	1	11	0.0365104	0.100173	SMAD2;	SMAD2|IDBG-3127|ENSG00000175387|4087|;
face development	GO:0060324	biological process	9606	1	11	0.0365104	0.100173	CHD7;	CHD7|IDBG-22967|ENSG00000171316|102724260,55636|;
forelimb morphogenesis	GO:0035136	biological process	9606	1	11	0.0365104	0.100173	TBX5;	TBX5|IDBG-58949|ENSG00000089225|6910|;
histone monoubiquitination	GO:0010390	biological process	9606	1	11	0.0365104	0.100173	WAC;	WAC|IDBG-65590|ENSG00000095787|51322|;
negative regulation of hormone secretion	GO:0046888	biological process	9606	1	11	0.0365104	0.100173	PTPN11;	PTPN11|IDBG-58105|ENSG00000179295|5781|;
placenta blood vessel development	GO:0060674	biological process	9606	1	11	0.0365104	0.100173	NOTCH2;	NOTCH2|IDBG-101546|ENSG00000134250|4853|;
positive regulation of keratinocyte differentiation	GO:0045618	biological process	9606	1	11	0.0365104	0.100173	PRKCH;	PRKCH|IDBG-8479|ENSG00000027075|5583|;
protein kinase C signaling	GO:0070528	biological process	9606	1	11	0.0365104	0.100173	PRKCH;	PRKCH|IDBG-8479|ENSG00000027075|5583|;
regulation of cell adhesion mediated by integrin	GO:0033628	biological process	9606	1	11	0.0365104	0.100173	PTPN11;	PTPN11|IDBG-58105|ENSG00000179295|5781|;
regulation of cell-cell adhesion	GO:0022407	biological process	9606	1	11	0.0365104	0.100173	MINK1;	MINK1|IDBG-19945|ENSG00000141503|50488|;
regulation of cytokine production	GO:0001817	biological process	9606	1	11	0.0365104	0.100173	IQGAP1;	IQGAP1|IDBG-30204|ENSG00000140575|8826|;
WASH complex	GO:0071203	cellular component	9606	1	12	0.0397637	0.103529	KIAA0196;	KIAA0196|IDBG-35289|ENSG00000164961|9897|;
acetyltransferase activity	GO:0016407	molecular function	9606	1	12	0.0397637	0.103529	NAA15;	NAA15|IDBG-38408|ENSG00000164134|80155|;
cardiac muscle hypertrophy in response to stress	GO:0014898	biological process	9606	1	12	0.0397637	0.103529	GATA6;	GATA6|IDBG-1469|ENSG00000141448|2627|;
endothelial cell differentiation	GO:0045446	biological process	9606	1	12	0.0397637	0.103529	JAG1;	JAG1|IDBG-54207|ENSG00000101384|182|;
hedgehog receptor activity	GO:0008158	molecular function	9606	1	12	0.0397637	0.103529	SCAP;	SCAP|IDBG-31555|ENSG00000114650|22937|;
hemidesmosome assembly	GO:0031581	biological process	9606	1	12	0.0397637	0.103529	LAMC1;	LAMC1|IDBG-105290|ENSG00000135862|3915|;
inflammatory response to antigenic stimulus	GO:0002437	biological process	9606	1	12	0.0397637	0.103529	NOTCH2;	NOTCH2|IDBG-101546|ENSG00000134250|4853|;
lymph vessel development	GO:0001945	biological process	9606	1	12	0.0397637	0.103529	FLT4;	FLT4|IDBG-62355|ENSG00000037280|2324|;
negative regulation of proteasomal ubiquitin-dependent protein catabolic process	GO:0032435	biological process	9606	1	12	0.0397637	0.103529	WAC;	WAC|IDBG-65590|ENSG00000095787|51322|;
negative thymic T cell selection	GO:0045060	biological process	9606	1	12	0.0397637	0.103529	MINK1;	MINK1|IDBG-19945|ENSG00000141503|50488|;
neuronal stem cell maintenance	GO:0097150	biological process	9606	1	12	0.0397637	0.103529	JAG1;	JAG1|IDBG-54207|ENSG00000101384|182|;
positive regulation of B cell differentiation	GO:0045579	biological process	9606	1	12	0.0397637	0.103529	PRDM1;	PRDM1|IDBG-94825|ENSG00000057657|639|;
positive regulation of hormone secretion	GO:0046887	biological process	9606	1	12	0.0397637	0.103529	PTPN11;	PTPN11|IDBG-58105|ENSG00000179295|5781|;
positive regulation of macroautophagy	GO:0016239	biological process	9606	1	12	0.0397637	0.103529	WAC;	WAC|IDBG-65590|ENSG00000095787|51322|;
positive regulation of transcription elongation from RNA polymerase II promoter	GO:0032968	biological process	9606	1	12	0.0397637	0.103529	BRD4;	BRD4|IDBG-34500|ENSG00000141867|23476|;
protein serine/threonine kinase activator activity	GO:0043539	molecular function	9606	1	12	0.0397637	0.103529	IQGAP1;	IQGAP1|IDBG-30204|ENSG00000140575|8826|;
sensory perception	GO:0007600	biological process	9606	1	12	0.0397637	0.103529	SCN10A;	SCN10A|IDBG-26173|ENSG00000185313|6336|;
liver development	GO:0001889	biological process	9606	2	89	0.0363814	0.104793	GATA6; IGF2R;	GATA6|IDBG-1469|ENSG00000141448|2627|; IGF2R|IDBG-98588|ENSG00000197081|3482|;
apical part of cell	GO:0045177	cellular component	9606	2	95	0.0409539	0.105991	ITPR3; JAG1;	ITPR3|IDBG-82972|ENSG00000096433|3710|; JAG1|IDBG-54207|ENSG00000101384|182|;
glucose homeostasis	GO:0042593	biological process	9606	2	95	0.0409539	0.105991	CACNA1C; PTPN11;	CACNA1C|IDBG-12068|ENSG00000151067|775|; PTPN11|IDBG-58105|ENSG00000179295|5781|;
auditory receptor cell differentiation	GO:0042491	biological process	9606	1	13	0.0430062	0.107454	JAG1;	JAG1|IDBG-54207|ENSG00000101384|182|;
chaperone-mediated protein complex assembly	GO:0051131	biological process	9606	1	13	0.0430062	0.107454	HSP90AA1;	HSP90AA1|IDBG-20861|ENSG00000080824|3320|;
co-SMAD binding	GO:0070410	molecular function	9606	1	13	0.0430062	0.107454	SMAD2;	SMAD2|IDBG-3127|ENSG00000175387|4087|;
complement activation, alternative pathway	GO:0006957	biological process	9606	1	13	0.0430062	0.107454	CFH;	CFH|IDBG-105504|ENSG00000000971|3075|;
inner cell mass cell proliferation	GO:0001833	biological process	9606	1	13	0.0430062	0.107454	BRD4;	BRD4|IDBG-34500|ENSG00000141867|23476|;
insulin receptor substrate binding	GO:0043560	molecular function	9606	1	13	0.0430062	0.107454	PTPN11;	PTPN11|IDBG-58105|ENSG00000179295|5781|;
negative regulation of JUN kinase activity	GO:0043508	biological process	9606	1	13	0.0430062	0.107454	ZNF675;	ZNF675|IDBG-41463|ENSG00000197372|171392|;
nitric-oxide synthase binding	GO:0050998	molecular function	9606	1	13	0.0430062	0.107454	ACTB;	ACTB|IDBG-7590|ENSG00000075624|60|;
trans-Golgi network transport vesicle	GO:0030140	cellular component	9606	1	13	0.0430062	0.107454	IGF2R;	IGF2R|IDBG-98588|ENSG00000197081|3482|;
trophoblast giant cell differentiation	GO:0060707	biological process	9606	1	13	0.0430062	0.107454	PRDM1;	PRDM1|IDBG-94825|ENSG00000057657|639|;
innate immune response	GO:0045087	biological process	9606	9	1384	0.041884	0.108076	ACTB; CFH; FLT4; GATA6; HSP90AA1; ITPR3; LZTS1; PTPN11; SLX4;	ACTB|IDBG-7590|ENSG00000075624|60|; CFH|IDBG-105504|ENSG00000000971|3075|; FLT4|IDBG-62355|ENSG00000037280|2324|; GATA6|IDBG-1469|ENSG00000141448|2627|; HSP90AA1|IDBG-20861|ENSG00000080824|3320|; ITPR3|IDBG-82972|ENSG00000096433|3710|; LZTS1|IDBG-9778|ENSG00000061337|11178|; PTPN11|IDBG-58105|ENSG00000179295|5781|; SLX4|IDBG-12161|ENSG00000188827|84464|;
neuron projection	GO:0043005	cellular component	9606	3	232	0.0436584	0.10877	BRAF; IQGAP1; LZTS1;	BRAF|IDBG-44351|ENSG00000157764|673|; IQGAP1|IDBG-30204|ENSG00000140575|8826|; LZTS1|IDBG-9778|ENSG00000061337|11178|;
binding	GO:0005488	molecular function	9606	4	389	0.0423164	0.108868	DNAJC13; ITPR3; RYR3; UBR4;	DNAJC13|IDBG-56816|ENSG00000138246|23317|; ITPR3|IDBG-82972|ENSG00000096433|3710|; RYR3|IDBG-5249|ENSG00000198838|6263|; UBR4|IDBG-92114|ENSG00000127481|23352|;
G-protein alpha-subunit binding	GO:0001965	molecular function	9606	1	14	0.046238	0.109531	IGF2R;	IGF2R|IDBG-98588|ENSG00000197081|3482|;
GTPase inhibitor activity	GO:0005095	molecular function	9606	1	14	0.046238	0.109531	IQGAP1;	IQGAP1|IDBG-30204|ENSG00000140575|8826|;
NuA4 histone acetyltransferase complex	GO:0035267	cellular component	9606	1	14	0.046238	0.109531	ACTB;	ACTB|IDBG-7590|ENSG00000075624|60|;
activin receptor signaling pathway	GO:0032924	biological process	9606	1	14	0.046238	0.109531	SMAD2;	SMAD2|IDBG-3127|ENSG00000175387|4087|;
alpha-actinin binding	GO:0051393	molecular function	9606	1	14	0.046238	0.109531	CACNA1C;	CACNA1C|IDBG-12068|ENSG00000151067|775|;
aorta morphogenesis	GO:0035909	biological process	9606	1	14	0.046238	0.109531	JAG1;	JAG1|IDBG-54207|ENSG00000101384|182|;
enhancer binding	GO:0035326	molecular function	9606	1	14	0.046238	0.109531	SMAD2;	SMAD2|IDBG-3127|ENSG00000175387|4087|;
mitogen-activated protein kinase kinase binding	GO:0031434	molecular function	9606	1	14	0.046238	0.109531	BRAF;	BRAF|IDBG-44351|ENSG00000157764|673|;
negative regulation of transcription regulatory region DNA binding	GO:2000678	biological process	9606	1	14	0.046238	0.109531	ZNF675;	ZNF675|IDBG-41463|ENSG00000197372|171392|;
outflow tract septum morphogenesis	GO:0003148	biological process	9606	1	14	0.046238	0.109531	GATA6;	GATA6|IDBG-1469|ENSG00000141448|2627|;
positive regulation of G2/M transition of mitotic cell cycle	GO:0010971	biological process	9606	1	14	0.046238	0.109531	BRD4;	BRD4|IDBG-34500|ENSG00000141867|23476|;
positive regulation of insulin-like growth factor receptor signaling pathway	GO:0043568	biological process	9606	1	14	0.046238	0.109531	PHIP;	PHIP|IDBG-93358|ENSG00000146247|55023|;
protein refolding	GO:0042026	biological process	9606	1	14	0.046238	0.109531	HSP90AA1;	HSP90AA1|IDBG-20861|ENSG00000080824|3320|;
regulation of actin filament polymerization	GO:0030833	biological process	9606	1	14	0.046238	0.109531	ELN;	ELN|IDBG-20555|ENSG00000049540|2006|;
transforming growth factor beta receptor binding	GO:0005160	molecular function	9606	1	14	0.046238	0.109531	SMAD2;	SMAD2|IDBG-3127|ENSG00000175387|4087|;
voltage-gated sodium channel complex	GO:0001518	cellular component	9606	1	14	0.046238	0.109531	SCN10A;	SCN10A|IDBG-26173|ENSG00000185313|6336|;
synaptic transmission	GO:0007268	biological process	9606	4	397	0.0450266	0.111537	BRAF; CACNA1C; MINK1; UNC13C;	BRAF|IDBG-44351|ENSG00000157764|673|; CACNA1C|IDBG-12068|ENSG00000151067|775|; MINK1|IDBG-19945|ENSG00000141503|50488|; UNC13C|IDBG-12893|ENSG00000137766|440279|;
unfolded protein binding	GO:0051082	molecular function	9606	2	100	0.044921	0.111595	HSP90AA1; SCAP;	HSP90AA1|IDBG-20861|ENSG00000080824|3320|; SCAP|IDBG-31555|ENSG00000114650|22937|;
DNA binding	GO:0003677	molecular function	9606	12	2108	0.0475969	0.112443	BRD4; CHD7; GATA6; KIF15; LZTS1; NR6A1; POGZ; POLE; SMAD2; TBX5; ZNF268; ZNF675;	BRD4|IDBG-34500|ENSG00000141867|23476|; CHD7|IDBG-22967|ENSG00000171316|102724260,55636|; GATA6|IDBG-1469|ENSG00000141448|2627|; KIF15|IDBG-29195|ENSG00000163808|56992|; LZTS1|IDBG-9778|ENSG00000061337|11178|; NR6A1|IDBG-84872|ENSG00000148200|2649|; POGZ|IDBG-102373|ENSG00000143442|23126|; POLE|IDBG-65706|ENSG00000177084|5426|; SMAD2|IDBG-3127|ENSG00000175387|4087|; TBX5|IDBG-58949|ENSG0000008922…
Notch binding	GO:0005112	molecular function	9606	1	15	0.0494589	0.113442	JAG1;	JAG1|IDBG-54207|ENSG00000101384|182|;
calcium ion-dependent exocytosis	GO:0017156	biological process	9606	1	15	0.0494589	0.113442	CACNA1C;	CACNA1C|IDBG-12068|ENSG00000151067|775|;
cellular response to gonadotropin stimulus	GO:0071371	biological process	9606	1	15	0.0494589	0.113442	GATA6;	GATA6|IDBG-1469|ENSG00000141448|2627|;
megakaryocyte development	GO:0035855	biological process	9606	1	15	0.0494589	0.113442	PTPN11;	PTPN11|IDBG-58105|ENSG00000179295|5781|;
negative regulation of cell cycle arrest	GO:0071157	biological process	9606	1	15	0.0494589	0.113442	ZNF268;	ZNF268|IDBG-66258|ENSG00000090612|10795|;
nucleotide phosphorylation	GO:0046939	biological process	9606	1	15	0.0494589	0.113442	TJP2;	TJP2|IDBG-69307|ENSG00000119139|9414|;
positive regulation of macrophage derived foam cell differentiation	GO:0010744	biological process	9606	1	15	0.0494589	0.113442	PRKCH;	PRKCH|IDBG-8479|ENSG00000027075|5583|;
positive regulation of peptidyl-threonine phosphorylation	GO:0010800	biological process	9606	1	15	0.0494589	0.113442	PHIP;	PHIP|IDBG-93358|ENSG00000146247|55023|;
protein kinase C activity	GO:0004697	molecular function	9606	1	15	0.0494589	0.113442	PRKCH;	PRKCH|IDBG-8479|ENSG00000027075|5583|;
negative regulation of cell proliferation	GO:0008285	biological process	9606	4	406	0.0481902	0.113535	NOTCH2; SMAD2; TBX5; ZNF268;	NOTCH2|IDBG-101546|ENSG00000134250|4853|; SMAD2|IDBG-3127|ENSG00000175387|4087|; TBX5|IDBG-58949|ENSG00000089225|6910|; ZNF268|IDBG-66258|ENSG00000090612|10795|;
lung development	GO:0030324	biological process	9606	2	106	0.0498611	0.114062	SMAD2; TBX5;	SMAD2|IDBG-3127|ENSG00000175387|4087|; TBX5|IDBG-58949|ENSG00000089225|6910|;
proteinaceous extracellular matrix	GO:0005578	cellular component	9606	3	243	0.0489213	0.114945	CHAD; ELN; LAMC1;	CHAD|IDBG-58589|ENSG00000136457|1101|; ELN|IDBG-20555|ENSG00000049540|2006|; LAMC1|IDBG-105290|ENSG00000135862|3915|;
MHC class II protein complex binding	GO:0023026	molecular function	9606	1	16	0.0526692	0.117088	HSP90AA1;	HSP90AA1|IDBG-20861|ENSG00000080824|3320|;
Ras GTPase activator activity	GO:0005099	molecular function	9606	1	16	0.0526692	0.117088	IQGAP1;	IQGAP1|IDBG-30204|ENSG00000140575|8826|;
adult heart development	GO:0007512	biological process	9606	1	16	0.0526692	0.117088	CHD7;	CHD7|IDBG-22967|ENSG00000171316|102724260,55636|;
endocytic vesicle lumen	GO:0071682	cellular component	9606	1	16	0.0526692	0.117088	HSP90AA1;	HSP90AA1|IDBG-20861|ENSG00000080824|3320|;
endoderm formation	GO:0001706	biological process	9606	1	16	0.0526692	0.117088	SMAD2;	SMAD2|IDBG-3127|ENSG00000175387|4087|;
myoblast differentiation	GO:0045445	biological process	9606	1	16	0.0526692	0.117088	JAG1;	JAG1|IDBG-54207|ENSG00000101384|182|;
negative regulation of B cell proliferation	GO:0030889	biological process	9606	1	16	0.0526692	0.117088	PRDM1;	PRDM1|IDBG-94825|ENSG00000057657|639|;
regulation of interferon-gamma-mediated signaling pathway	GO:0060334	biological process	9606	1	16	0.0526692	0.117088	PTPN11;	PTPN11|IDBG-58105|ENSG00000179295|5781|;
response to growth factor	GO:0070848	biological process	9606	1	16	0.0526692	0.117088	GATA6;	GATA6|IDBG-1469|ENSG00000141448|2627|;
retinoic acid binding	GO:0001972	molecular function	9606	1	16	0.0526692	0.117088	IGF2R;	IGF2R|IDBG-98588|ENSG00000197081|3482|;
chromatin modification	GO:0016568	biological process	9606	2	110	0.0532589	0.118096	CABIN1; CHD7;	CABIN1|IDBG-2725|ENSG00000099991|23523|; CHD7|IDBG-22967|ENSG00000171316|102724260,55636|;
heparan sulfate proteoglycan binding	GO:0043395	molecular function	9606	1	17	0.0558688	0.119897	CFH;	CFH|IDBG-105504|ENSG00000000971|3075|;
hormone metabolic process	GO:0042445	biological process	9606	1	17	0.0558688	0.119897	PTPN11;	PTPN11|IDBG-58105|ENSG00000179295|5781|;
mannose binding	GO:0005537	molecular function	9606	1	17	0.0558688	0.119897	IGF2R;	IGF2R|IDBG-98588|ENSG00000197081|3482|;
mitochondrial transport	GO:0006839	biological process	9606	1	17	0.0558688	0.119897	HSP90AA1;	HSP90AA1|IDBG-20861|ENSG00000080824|3320|;
phospholipase binding	GO:0043274	molecular function	9606	1	17	0.0558688	0.119897	PTPN11;	PTPN11|IDBG-58105|ENSG00000179295|5781|;
platelet formation	GO:0030220	biological process	9606	1	17	0.0558688	0.119897	PTPN11;	PTPN11|IDBG-58105|ENSG00000179295|5781|;
positive regulation of Ras protein signal transduction	GO:0046579	biological process	9606	1	17	0.0558688	0.119897	NOTCH2;	NOTCH2|IDBG-101546|ENSG00000134250|4853|;
regulation of alpha-amino-3-hydroxy-5-methyl-4-isoxazole propionate selective glutamate receptor activity	GO:2000311	biological process	9606	1	17	0.0558688	0.119897	MINK1;	MINK1|IDBG-19945|ENSG00000141503|50488|;
regulation of cardiac muscle contraction	GO:0055117	biological process	9606	1	17	0.0558688	0.119897	SCN10A;	SCN10A|IDBG-26173|ENSG00000185313|6336|;
regulation of dendrite morphogenesis	GO:0048814	biological process	9606	1	17	0.0558688	0.119897	LZTS1;	LZTS1|IDBG-9778|ENSG00000061337|11178|;
regulation of transforming growth factor beta receptor signaling pathway	GO:0017015	biological process	9606	1	17	0.0558688	0.119897	SMAD2;	SMAD2|IDBG-3127|ENSG00000175387|4087|;
sterol metabolic process	GO:0016125	biological process	9606	1	17	0.0558688	0.119897	CYP21A2;	CYP21A2|IDBG-80216|ENSG00000231852|1589|;
striated muscle contraction	GO:0006941	biological process	9606	1	17	0.0558688	0.119897	RYR3;	RYR3|IDBG-5249|ENSG00000198838|6263|;
zinc ion binding	GO:0008270	molecular function	9606	8	1223	0.0525604	0.119921	GATA6; MKRN2; NR6A1; PHRF1; POLE; UBR4; ZDHHC18; ZNF675;	GATA6|IDBG-1469|ENSG00000141448|2627|; MKRN2|IDBG-19181|ENSG00000075975|23609|; NR6A1|IDBG-84872|ENSG00000148200|2649|; PHRF1|IDBG-17186|ENSG00000070047|57661|; POLE|IDBG-65706|ENSG00000177084|5426|; UBR4|IDBG-92114|ENSG00000127481|23352|; ZDHHC18|IDBG-94729|ENSG00000204160|84243|; ZNF675|IDBG-41463|ENSG00000197372|171392|;
extracellular matrix disassembly	GO:0022617	biological process	9606	2	114	0.056737	0.12116	ELN; LAMC1;	ELN|IDBG-20555|ENSG00000049540|2006|; LAMC1|IDBG-105290|ENSG00000135862|3915|;
positive regulation of ERK1 and ERK2 cascade	GO:0070374	biological process	9606	2	114	0.056737	0.12116	BRAF; FLT4;	BRAF|IDBG-44351|ENSG00000157764|673|; FLT4|IDBG-62355|ENSG00000037280|2324|;
activating transcription factor binding	GO:0033613	molecular function	9606	1	18	0.0590578	0.122203	SMAD2;	SMAD2|IDBG-3127|ENSG00000175387|4087|;
bone remodeling	GO:0046849	biological process	9606	1	18	0.0590578	0.122203	NOTCH2;	NOTCH2|IDBG-101546|ENSG00000134250|4853|;
eye photoreceptor cell development	GO:0042462	biological process	9606	1	18	0.0590578	0.122203	PRDM1;	PRDM1|IDBG-94825|ENSG00000057657|639|;
palmitoyltransferase activity	GO:0016409	molecular function	9606	1	18	0.0590578	0.122203	ZDHHC18;	ZDHHC18|IDBG-94729|ENSG00000204160|84243|;
positive regulation of cell cycle arrest	GO:0071158	biological process	9606	1	18	0.0590578	0.122203	GATA6;	GATA6|IDBG-1469|ENSG00000141448|2627|;
regulation of cardiac muscle contraction by regulation of the release of sequestered calcium ion	GO:0010881	biological process	9606	1	18	0.0590578	0.122203	CACNA1C;	CACNA1C|IDBG-12068|ENSG00000151067|775|;
regulation of cell morphogenesis	GO:0022604	biological process	9606	1	18	0.0590578	0.122203	PHIP;	PHIP|IDBG-93358|ENSG00000146247|55023|;
smooth muscle contraction	GO:0006939	biological process	9606	1	18	0.0590578	0.122203	CACNA1C;	CACNA1C|IDBG-12068|ENSG00000151067|775|;
termination of RNA polymerase III transcription	GO:0006386	biological process	9606	1	18	0.0590578	0.122203	LZTS1;	LZTS1|IDBG-9778|ENSG00000061337|11178|;
transcription elongation from RNA polymerase III promoter	GO:0006385	biological process	9606	1	18	0.0590578	0.122203	LZTS1;	LZTS1|IDBG-9778|ENSG00000061337|11178|;
cytoplasmic vesicle membrane	GO:0030659	cellular component	9606	2	115	0.0576188	0.12244	GPRC5C; WHAMM;	GPRC5C|IDBG-67203|ENSG00000170412|55890|; WHAMM|IDBG-26810|ENSG00000156232|123720|;
positive regulation of cytosolic calcium ion concentration	GO:0007204	biological process	9606	2	115	0.0576188	0.12244	CACNA1C; ITPR3;	CACNA1C|IDBG-12068|ENSG00000151067|775|; ITPR3|IDBG-82972|ENSG00000096433|3710|;
transcription, DNA-templated	GO:0006351	biological process	9606	11	1938	0.0582829	0.123548	BRD4; CHD7; LZTS1; NAA15; NR6A1; PRDM1; SMAD2; SUV420H1; WAC; ZNF268; ZNF675;	BRD4|IDBG-34500|ENSG00000141867|23476|; CHD7|IDBG-22967|ENSG00000171316|102724260,55636|; LZTS1|IDBG-9778|ENSG00000061337|11178|; NAA15|IDBG-38408|ENSG00000164134|80155|; NR6A1|IDBG-84872|ENSG00000148200|2649|; PRDM1|IDBG-94825|ENSG00000057657|639|; SMAD2|IDBG-3127|ENSG00000175387|4087|; SUV420H1|IDBG-61304|ENSG00000110066|51111|; WAC|IDBG-65590|ENSG00000095787|51322|; ZNF268|IDBG-66258|ENSG00000…
basal lamina	GO:0005605	cellular component	9606	1	19	0.0622361	0.125485	LAMC1;	LAMC1|IDBG-105290|ENSG00000135862|3915|;
cardiac muscle tissue development	GO:0048738	biological process	9606	1	19	0.0622361	0.125485	GATA6;	GATA6|IDBG-1469|ENSG00000141448|2627|;
hormone-mediated signaling pathway	GO:0009755	biological process	9606	1	19	0.0622361	0.125485	PTPN11;	PTPN11|IDBG-58105|ENSG00000179295|5781|;
hydrolase activity, acting on acid anhydrides	GO:0016817	molecular function	9606	1	19	0.0622361	0.125485	CHD7;	CHD7|IDBG-22967|ENSG00000171316|102724260,55636|;
morphogenesis of an epithelium	GO:0002009	biological process	9606	1	19	0.0622361	0.125485	TBX5;	TBX5|IDBG-58949|ENSG00000089225|6910|;
negative regulation of osteoclast differentiation	GO:0045671	biological process	9606	1	19	0.0622361	0.125485	ZNF675;	ZNF675|IDBG-41463|ENSG00000197372|171392|;
nuclear chromosome, telomeric region	GO:0000784	cellular component	9606	1	19	0.0622361	0.125485	SLX4;	SLX4|IDBG-12161|ENSG00000188827|84464|;
nucleotide-excision repair, DNA gap filling	GO:0006297	biological process	9606	1	19	0.0622361	0.125485	POLE;	POLE|IDBG-65706|ENSG00000177084|5426|;
regulation of neurogenesis	GO:0050767	biological process	9606	1	19	0.0622361	0.125485	CHD7;	CHD7|IDBG-22967|ENSG00000171316|102724260,55636|;
smooth muscle cell differentiation	GO:0051145	biological process	9606	1	19	0.0622361	0.125485	GATA6;	GATA6|IDBG-1469|ENSG00000141448|2627|;
ventricular septum development	GO:0003281	biological process	9606	1	19	0.0622361	0.125485	TBX5;	TBX5|IDBG-58949|ENSG00000089225|6910|;
transcription factor binding	GO:0008134	molecular function	9606	3	270	0.0630881	0.126908	GATA6; SMAD2; TBX5;	GATA6|IDBG-1469|ENSG00000141448|2627|; SMAD2|IDBG-3127|ENSG00000175387|4087|; TBX5|IDBG-58949|ENSG00000089225|6910|;
blood microparticle	GO:0072562	cellular component	9606	2	122	0.0639234	0.128291	ACTB; CFH;	ACTB|IDBG-7590|ENSG00000075624|60|; CFH|IDBG-105504|ENSG00000000971|3075|;
R-SMAD binding	GO:0070412	molecular function	9606	1	20	0.0654039	0.128875	SMAD2;	SMAD2|IDBG-3127|ENSG00000175387|4087|;
cellular response to vascular endothelial growth factor stimulus	GO:0035924	biological process	9606	1	20	0.0654039	0.128875	FLT4;	FLT4|IDBG-62355|ENSG00000037280|2324|;
myelin sheath	GO:0043209	cellular component	9606	1	20	0.0654039	0.128875	ITPR3;	ITPR3|IDBG-82972|ENSG00000096433|3710|;
negative regulation of endothelial cell apoptotic process	GO:2000352	biological process	9606	1	20	0.0654039	0.128875	BRAF;	BRAF|IDBG-44351|ENSG00000157764|673|;
negative regulation of epithelial to mesenchymal transition	GO:0010719	biological process	9606	1	20	0.0654039	0.128875	TBX5;	TBX5|IDBG-58949|ENSG00000089225|6910|;
positive regulation of substrate adhesion-dependent cell spreading	GO:1900026	biological process	9606	1	20	0.0654039	0.128875	BRAF;	BRAF|IDBG-44351|ENSG00000157764|673|;
voltage-gated sodium channel activity	GO:0005248	molecular function	9606	1	20	0.0654039	0.128875	SCN10A;	SCN10A|IDBG-26173|ENSG00000185313|6336|;
central nervous system development	GO:0007417	biological process	9606	2	123	0.0648425	0.129835	CHD7; DSCAML1;	CHD7|IDBG-22967|ENSG00000171316|102724260,55636|; DSCAML1|IDBG-73268|ENSG00000177103|57453|;
integral component of plasma membrane	GO:0005887	cellular component	9606	7	1063	0.0661945	0.130138	FLT4; GPR20; GPRC5C; IGF2R; ITPR3; JAG1; NOTCH2;	FLT4|IDBG-62355|ENSG00000037280|2324|; GPR20|IDBG-37422|ENSG00000204882|2843|; GPRC5C|IDBG-67203|ENSG00000170412|55890|; IGF2R|IDBG-98588|ENSG00000197081|3482|; ITPR3|IDBG-82972|ENSG00000096433|3710|; JAG1|IDBG-54207|ENSG00000101384|182|; NOTCH2|IDBG-101546|ENSG00000134250|4853|;
MAP kinase kinase kinase activity	GO:0004709	molecular function	9606	1	21	0.0685612	0.132981	BRAF;	BRAF|IDBG-44351|ENSG00000157764|673|;
bone resorption	GO:0045453	biological process	9606	1	21	0.0685612	0.132981	ZNF675;	ZNF675|IDBG-41463|ENSG00000197372|171392|;
cellular response to epidermal growth factor stimulus	GO:0071364	biological process	9606	1	21	0.0685612	0.132981	IQGAP1;	IQGAP1|IDBG-30204|ENSG00000140575|8826|;
nitric oxide metabolic process	GO:0046209	biological process	9606	1	21	0.0685612	0.132981	HSP90AA1;	HSP90AA1|IDBG-20861|ENSG00000080824|3320|;
protein palmitoylation	GO:0018345	biological process	9606	1	21	0.0685612	0.132981	ZDHHC18;	ZDHHC18|IDBG-94729|ENSG00000204160|84243|;
vascular endothelial growth factor receptor signaling pathway	GO:0048010	biological process	9606	1	21	0.0685612	0.132981	FLT4;	FLT4|IDBG-62355|ENSG00000037280|2324|;
extracellular region	GO:0005576	cellular component	9606	9	1525	0.0692531	0.134023	CFH; CRIM1; ELN; FAM5C; FLT4; HSP90AA1; JAG1; LAMC1; NOTCH2;	CFH|IDBG-105504|ENSG00000000971|3075|; CRIM1|IDBG-44114|ENSG00000150938|101929500,51232|; ELN|IDBG-20555|ENSG00000049540|2006|; FAM5C|IDBG-105437|ENSG00000162670|339479|; FLT4|IDBG-62355|ENSG00000037280|2324|; HSP90AA1|IDBG-20861|ENSG00000080824|3320|; JAG1|IDBG-54207|ENSG00000101384|182|; LAMC1|IDBG-105290|ENSG00000135862|3915|; NOTCH2|IDBG-101546|ENSG00000134250|4853|;
artery morphogenesis	GO:0048844	biological process	9606	1	22	0.0717079	0.134861	CHD7;	CHD7|IDBG-22967|ENSG00000171316|102724260,55636|;
cellular response to BMP stimulus	GO:0071773	biological process	9606	1	22	0.0717079	0.134861	GATA6;	GATA6|IDBG-1469|ENSG00000141448|2627|;
extracellular matrix binding	GO:0050840	molecular function	9606	1	22	0.0717079	0.134861	ELN;	ELN|IDBG-20555|ENSG00000049540|2006|;
negative regulation of JNK cascade	GO:0046329	biological process	9606	1	22	0.0717079	0.134861	ZNF675;	ZNF675|IDBG-41463|ENSG00000197372|171392|;
negative regulation of mitotic cell cycle	GO:0045930	biological process	9606	1	22	0.0717079	0.134861	FAM5C;	FAM5C|IDBG-105437|ENSG00000162670|339479|;
olfactory bulb development	GO:0021772	biological process	9606	1	22	0.0717079	0.134861	CHD7;	CHD7|IDBG-22967|ENSG00000171316|102724260,55636|;
positive regulation vascular endothelial growth factor production	GO:0010575	biological process	9606	1	22	0.0717079	0.134861	FLT4;	FLT4|IDBG-62355|ENSG00000037280|2324|;
regulation of nitric-oxide synthase activity	GO:0050999	biological process	9606	1	22	0.0717079	0.134861	HSP90AA1;	HSP90AA1|IDBG-20861|ENSG00000080824|3320|;
regulation of transcription involved in G1/S transition of mitotic cell cycle	GO:0000083	biological process	9606	1	22	0.0717079	0.134861	BRD4;	BRD4|IDBG-34500|ENSG00000141867|23476|;
signal transduction involved in regulation of gene expression	GO:0023019	biological process	9606	1	22	0.0717079	0.134861	SMAD2;	SMAD2|IDBG-3127|ENSG00000175387|4087|;
telomere maintenance via semi-conservative replication	GO:0032201	biological process	9606	1	22	0.0717079	0.134861	POLE;	POLE|IDBG-65706|ENSG00000177084|5426|;
cell differentiation	GO:0030154	biological process	9606	4	461	0.0701386	0.135435	BRAF; NAA15; NOTCH2; ZNF268;	BRAF|IDBG-44351|ENSG00000157764|673|; NAA15|IDBG-38408|ENSG00000164134|80155|; NOTCH2|IDBG-101546|ENSG00000134250|4853|; ZNF268|IDBG-66258|ENSG00000090612|10795|;
Notch signaling pathway	GO:0007219	biological process	9606	2	131	0.0723533	0.135487	JAG1; NOTCH2;	JAG1|IDBG-54207|ENSG00000101384|182|; NOTCH2|IDBG-101546|ENSG00000134250|4853|;
positive regulation of protein phosphorylation	GO:0001934	biological process	9606	2	131	0.0723533	0.135487	FLT4; ZNF268;	FLT4|IDBG-62355|ENSG00000037280|2324|; ZNF268|IDBG-66258|ENSG00000090612|10795|;
positive regulation of cell proliferation	GO:0008284	biological process	9606	4	462	0.0705787	0.135982	FLT4; NOTCH2; PHIP; ZNF268;	FLT4|IDBG-62355|ENSG00000037280|2324|; NOTCH2|IDBG-101546|ENSG00000134250|4853|; PHIP|IDBG-93358|ENSG00000146247|55023|; ZNF268|IDBG-66258|ENSG00000090612|10795|;
ATP-dependent chromatin remodeling	GO:0043044	biological process	9606	1	23	0.0748442	0.137771	ACTB;	ACTB|IDBG-7590|ENSG00000075624|60|;
DNA replication initiation	GO:0006270	biological process	9606	1	23	0.0748442	0.137771	POLE;	POLE|IDBG-65706|ENSG00000177084|5426|;
cartilage condensation	GO:0001502	biological process	9606	1	23	0.0748442	0.137771	CHAD;	CHAD|IDBG-58589|ENSG00000136457|1101|;
gamete generation	GO:0007276	biological process	9606	1	23	0.0748442	0.137771	NR6A1;	NR6A1|IDBG-84872|ENSG00000148200|2649|;
histone methylation	GO:0016571	biological process	9606	1	23	0.0748442	0.137771	SUV420H1;	SUV420H1|IDBG-61304|ENSG00000110066|51111|;
positive regulation of DNA binding	GO:0043388	biological process	9606	1	23	0.0748442	0.137771	BRD4;	BRD4|IDBG-34500|ENSG00000141867|23476|;
positive regulation of protein serine/threonine kinase activity	GO:0071902	biological process	9606	1	23	0.0748442	0.137771	IQGAP1;	IQGAP1|IDBG-30204|ENSG00000140575|8826|;
protein tyrosine kinase activity	GO:0004713	molecular function	9606	4	472	0.0750585	0.137872	BRAF; FLT4; MINK1; PRKCH;	BRAF|IDBG-44351|ENSG00000157764|673|; FLT4|IDBG-62355|ENSG00000037280|2324|; MINK1|IDBG-19945|ENSG00000141503|50488|; PRKCH|IDBG-8479|ENSG00000027075|5583|;
ribonucleoprotein complex	GO:0030529	cellular component	9606	2	133	0.0742735	0.138783	ACTB; IQGAP1;	ACTB|IDBG-7590|ENSG00000075624|60|; IQGAP1|IDBG-30204|ENSG00000140575|8826|;
neuronal cell body	GO:0043025	cellular component	9606	3	292	0.0758857	0.139097	CACNA1C; FAM5C; ITPR3;	CACNA1C|IDBG-12068|ENSG00000151067|775|; FAM5C|IDBG-105437|ENSG00000162670|339479|; ITPR3|IDBG-82972|ENSG00000096433|3710|;
embryonic pattern specification	GO:0009880	biological process	9606	1	24	0.0779701	0.141127	SMAD2;	SMAD2|IDBG-3127|ENSG00000175387|4087|;
positive regulation of Notch signaling pathway	GO:0045747	biological process	9606	1	24	0.0779701	0.141127	JAG1;	JAG1|IDBG-54207|ENSG00000101384|182|;
regulation of complement activation	GO:0030449	biological process	9606	1	24	0.0779701	0.141127	CFH;	CFH|IDBG-105504|ENSG00000000971|3075|;
regulation of vasoconstriction	GO:0019229	biological process	9606	1	24	0.0779701	0.141127	CACNA1C;	CACNA1C|IDBG-12068|ENSG00000151067|775|;
retinol metabolic process	GO:0042572	biological process	9606	1	24	0.0779701	0.141127	RETSAT;	RETSAT|IDBG-58969|ENSG00000042445|54884|;
sequence-specific DNA binding transcription factor activity	GO:0003700	molecular function	9606	7	1104	0.0776139	0.141965	GATA6; LZTS1; NR6A1; PRDM1; SMAD2; TBX5; ZNF268;	GATA6|IDBG-1469|ENSG00000141448|2627|; LZTS1|IDBG-9778|ENSG00000061337|11178|; NR6A1|IDBG-84872|ENSG00000148200|2649|; PRDM1|IDBG-94825|ENSG00000057657|639|; SMAD2|IDBG-3127|ENSG00000175387|4087|; TBX5|IDBG-58949|ENSG00000089225|6910|; ZNF268|IDBG-66258|ENSG00000090612|10795|;
gene expression	GO:0010467	biological process	9606	5	680	0.0791558	0.142678	LZTS1; NOTCH2; NR6A1; SMAD2; TBX5;	LZTS1|IDBG-9778|ENSG00000061337|11178|; NOTCH2|IDBG-101546|ENSG00000134250|4853|; NR6A1|IDBG-84872|ENSG00000148200|2649|; SMAD2|IDBG-3127|ENSG00000175387|4087|; TBX5|IDBG-58949|ENSG00000089225|6910|;
regulation of ion transmembrane transport	GO:0034765	biological process	9606	2	138	0.0791451	0.142956	CACNA1C; SCN10A;	CACNA1C|IDBG-12068|ENSG00000151067|775|; SCN10A|IDBG-26173|ENSG00000185313|6336|;
embryonic placenta development	GO:0001892	biological process	9606	1	25	0.0810855	0.144653	PRDM1;	PRDM1|IDBG-94825|ENSG00000057657|639|;
histone-lysine N-methyltransferase activity	GO:0018024	molecular function	9606	1	25	0.0810855	0.144653	SUV420H1;	SUV420H1|IDBG-61304|ENSG00000110066|51111|;
protein-cysteine S-palmitoyltransferase activity	GO:0019706	molecular function	9606	1	25	0.0810855	0.144653	ZDHHC18;	ZDHHC18|IDBG-94729|ENSG00000204160|84243|;
sprouting angiogenesis	GO:0002040	biological process	9606	1	25	0.0810855	0.144653	FLT4;	FLT4|IDBG-62355|ENSG00000037280|2324|;
steroid binding	GO:0005496	molecular function	9606	1	25	0.0810855	0.144653	CYP21A2;	CYP21A2|IDBG-80216|ENSG00000231852|1589|;
DNA replication-independent nucleosome assembly	GO:0006336	biological process	9606	1	26	0.0841906	0.148059	CABIN1;	CABIN1|IDBG-2725|ENSG00000099991|23523|;
N-acetyltransferase activity	GO:0008080	molecular function	9606	1	26	0.0841906	0.148059	NAA15;	NAA15|IDBG-38408|ENSG00000164134|80155|;
cortical cytoskeleton	GO:0030863	cellular component	9606	1	26	0.0841906	0.148059	ACTB;	ACTB|IDBG-7590|ENSG00000075624|60|;
hippo signaling	GO:0035329	biological process	9606	1	26	0.0841906	0.148059	TJP2;	TJP2|IDBG-69307|ENSG00000119139|9414|;
negative regulation of insulin secretion	GO:0046676	biological process	9606	1	26	0.0841906	0.148059	PTPN11;	PTPN11|IDBG-58105|ENSG00000179295|5781|;
positive regulation of epithelial to mesenchymal transition	GO:0010718	biological process	9606	1	26	0.0841906	0.148059	SMAD2;	SMAD2|IDBG-3127|ENSG00000175387|4087|;
telomere maintenance via recombination	GO:0000722	biological process	9606	1	26	0.0841906	0.148059	POLE;	POLE|IDBG-65706|ENSG00000177084|5426|;
RNA polymerase II repressing transcription factor binding	GO:0001103	molecular function	9606	1	27	0.0872854	0.151961	GATA6;	GATA6|IDBG-1469|ENSG00000141448|2627|;
extrinsic component of cytoplasmic side of plasma membrane	GO:0031234	cellular component	9606	1	27	0.0872854	0.151961	IQGAP1;	IQGAP1|IDBG-30204|ENSG00000140575|8826|;
growth factor binding	GO:0019838	molecular function	9606	1	27	0.0872854	0.151961	FLT4;	FLT4|IDBG-62355|ENSG00000037280|2324|;
regulation of type I interferon-mediated signaling pathway	GO:0060338	biological process	9606	1	27	0.0872854	0.151961	PTPN11;	PTPN11|IDBG-58105|ENSG00000179295|5781|;
insulin receptor signaling pathway	GO:0008286	biological process	9606	2	146	0.0871412	0.152938	PHIP; PTPN11;	PHIP|IDBG-93358|ENSG00000146247|55023|; PTPN11|IDBG-58105|ENSG00000179295|5781|;
Rac GTPase binding	GO:0048365	molecular function	9606	1	28	0.0903699	0.155767	IQGAP1;	IQGAP1|IDBG-30204|ENSG00000140575|8826|;
blood vessel morphogenesis	GO:0048514	biological process	9606	1	28	0.0903699	0.155767	FLT4;	FLT4|IDBG-62355|ENSG00000037280|2324|;
calcium ion import	GO:0070509	biological process	9606	1	28	0.0903699	0.155767	CACNA1C;	CACNA1C|IDBG-12068|ENSG00000151067|775|;
neuronal action potential	GO:0019228	biological process	9606	1	28	0.0903699	0.155767	SCN10A;	SCN10A|IDBG-26173|ENSG00000185313|6336|;
sarcoplasmic reticulum membrane	GO:0033017	cellular component	9606	1	28	0.0903699	0.155767	RYR3;	RYR3|IDBG-5249|ENSG00000198838|6263|;
limb development	GO:0060173	biological process	9606	1	29	0.0934441	0.158544	CHD7;	CHD7|IDBG-22967|ENSG00000171316|102724260,55636|;
nucleosomal DNA binding	GO:0031492	molecular function	9606	1	29	0.0934441	0.158544	ACTB;	ACTB|IDBG-7590|ENSG00000075624|60|;
phosphatidylinositol-3,4,5-trisphosphate binding	GO:0005547	molecular function	9606	1	29	0.0934441	0.158544	IQGAP1;	IQGAP1|IDBG-30204|ENSG00000140575|8826|;
positive regulation of mitosis	GO:0045840	biological process	9606	1	29	0.0934441	0.158544	PHIP;	PHIP|IDBG-93358|ENSG00000146247|55023|;
regulation of multicellular organism growth	GO:0040014	biological process	9606	1	29	0.0934441	0.158544	PTPN11;	PTPN11|IDBG-58105|ENSG00000179295|5781|;
ribosome binding	GO:0043022	molecular function	9606	1	29	0.0934441	0.158544	NAA15;	NAA15|IDBG-38408|ENSG00000164134|80155|;
small GTPase regulator activity	GO:0005083	molecular function	9606	1	29	0.0934441	0.158544	MINK1;	MINK1|IDBG-19945|ENSG00000141503|50488|;
voltage-gated calcium channel complex	GO:0005891	cellular component	9606	1	29	0.0934441	0.158544	CACNA1C;	CACNA1C|IDBG-12068|ENSG00000151067|775|;
calcium ion binding	GO:0005509	molecular function	9606	5	718	0.0945236	0.160062	BRAF; IQGAP1; JAG1; NOTCH2; RYR3;	BRAF|IDBG-44351|ENSG00000157764|673|; IQGAP1|IDBG-30204|ENSG00000140575|8826|; JAG1|IDBG-54207|ENSG00000101384|182|; NOTCH2|IDBG-101546|ENSG00000134250|4853|; RYR3|IDBG-5249|ENSG00000198838|6263|;
brush border	GO:0005903	cellular component	9606	1	30	0.0965081	0.161842	ITPR3;	ITPR3|IDBG-82972|ENSG00000096433|3710|;
embryonic hindlimb morphogenesis	GO:0035116	biological process	9606	1	30	0.0965081	0.161842	CHD7;	CHD7|IDBG-22967|ENSG00000171316|102724260,55636|;
kinesin binding	GO:0019894	molecular function	9606	1	30	0.0965081	0.161842	ACTB;	ACTB|IDBG-7590|ENSG00000075624|60|;
regulation of mitotic cell cycle	GO:0007346	biological process	9606	1	30	0.0965081	0.161842	ZNF268;	ZNF268|IDBG-66258|ENSG00000090612|10795|;
DNA replication	GO:0006260	biological process	9606	2	155	0.0964132	0.162944	POLE; SLX4;	POLE|IDBG-65706|ENSG00000177084|5426|; SLX4|IDBG-12161|ENSG00000188827|84464|;
regulation of cell proliferation	GO:0042127	biological process	9606	2	156	0.0974604	0.163124	BRAF; JAG1;	BRAF|IDBG-44351|ENSG00000157764|673|; JAG1|IDBG-54207|ENSG00000101384|182|;
protein kinase binding	GO:0019901	molecular function	9606	3	327	0.0983926	0.164051	ACTB; GATA6; IQGAP1;	ACTB|IDBG-7590|ENSG00000075624|60|; GATA6|IDBG-1469|ENSG00000141448|2627|; IQGAP1|IDBG-30204|ENSG00000140575|8826|;
endoplasmic reticulum membrane	GO:0005789	cellular component	9606	5	727	0.0983756	0.164338	CYP21A2; ITPR3; NOTCH2; RETSAT; SCAP;	CYP21A2|IDBG-80216|ENSG00000231852|1589|; ITPR3|IDBG-82972|ENSG00000096433|3710|; NOTCH2|IDBG-101546|ENSG00000134250|4853|; RETSAT|IDBG-58969|ENSG00000042445|54884|; SCAP|IDBG-31555|ENSG00000114650|22937|;
DNA damage checkpoint	GO:0000077	biological process	9606	1	31	0.0995618	0.164733	PTPN11;	PTPN11|IDBG-58105|ENSG00000179295|5781|;
DNA-directed DNA polymerase activity	GO:0003887	molecular function	9606	1	31	0.0995618	0.164733	POLE;	POLE|IDBG-65706|ENSG00000177084|5426|;
protein phosphatase inhibitor activity	GO:0004864	molecular function	9606	1	31	0.0995618	0.164733	CABIN1;	CABIN1|IDBG-2725|ENSG00000099991|23523|;
regulation of heart rate	GO:0002027	biological process	9606	1	31	0.0995618	0.164733	SCN10A;	SCN10A|IDBG-26173|ENSG00000185313|6336|;
ER to Golgi transport vesicle membrane	GO:0012507	cellular component	9606	1	32	0.102605	0.167531	SCAP;	SCAP|IDBG-31555|ENSG00000114650|22937|;
developmental growth	GO:0048589	biological process	9606	1	32	0.102605	0.167531	SMAD2;	SMAD2|IDBG-3127|ENSG00000175387|4087|;
embryonic cranial skeleton morphogenesis	GO:0048701	biological process	9606	1	32	0.102605	0.167531	SMAD2;	SMAD2|IDBG-3127|ENSG00000175387|4087|;
embryonic forelimb morphogenesis	GO:0035115	biological process	9606	1	32	0.102605	0.167531	TBX5;	TBX5|IDBG-58949|ENSG00000089225|6910|;
gastrulation	GO:0007369	biological process	9606	1	32	0.102605	0.167531	SMAD2;	SMAD2|IDBG-3127|ENSG00000175387|4087|;
protein complex scaffold	GO:0032947	molecular function	9606	1	32	0.102605	0.167531	AKAP13;	AKAP13|IDBG-28095|ENSG00000170776|11214|;
substrate adhesion-dependent cell spreading	GO:0034446	biological process	9606	1	32	0.102605	0.167531	LAMC1;	LAMC1|IDBG-105290|ENSG00000135862|3915|;
regulation of transcription, DNA-templated	GO:0006355	biological process	9606	10	1898	0.102827	0.167577	CHD7; GATA6; LZTS1; NOTCH2; NR6A1; SMAD2; SUV420H1; TBX5; ZNF268; ZNF675;	CHD7|IDBG-22967|ENSG00000171316|102724260,55636|; GATA6|IDBG-1469|ENSG00000141448|2627|; LZTS1|IDBG-9778|ENSG00000061337|11178|; NOTCH2|IDBG-101546|ENSG00000134250|4853|; NR6A1|IDBG-84872|ENSG00000148200|2649|; SMAD2|IDBG-3127|ENSG00000175387|4087|; SUV420H1|IDBG-61304|ENSG00000110066|51111|; TBX5|IDBG-58949|ENSG00000089225|6910|; ZNF268|IDBG-66258|ENSG00000090612|10795|; ZNF675|IDBG-41463|ENSG00…
metal ion binding	GO:0046872	molecular function	9606	11	2146	0.103114	0.167729	AKAP13; CACNA1C; MKRN2; PHRF1; POGZ; PRDM1; PRKCH; SMAD2; UNC13C; ZNF268; ZNF675;	AKAP13|IDBG-28095|ENSG00000170776|11214|; CACNA1C|IDBG-12068|ENSG00000151067|775|; MKRN2|IDBG-19181|ENSG00000075975|23609|; PHRF1|IDBG-17186|ENSG00000070047|57661|; POGZ|IDBG-102373|ENSG00000143442|23126|; PRDM1|IDBG-94825|ENSG00000057657|639|; PRKCH|IDBG-8479|ENSG00000027075|5583|; SMAD2|IDBG-3127|ENSG00000175387|4087|; UNC13C|IDBG-12893|ENSG00000137766|440279|; ZNF268|IDBG-66258|ENSG00000090612…
protein autophosphorylation	GO:0046777	biological process	9606	2	162	0.103812	0.168548	FLT4; MINK1;	FLT4|IDBG-62355|ENSG00000037280|2324|; MINK1|IDBG-19945|ENSG00000141503|50488|;
T cell differentiation	GO:0030217	biological process	9606	1	33	0.105639	0.169296	CHD7;	CHD7|IDBG-22967|ENSG00000171316|102724260,55636|;
dendrite morphogenesis	GO:0048813	biological process	9606	1	33	0.105639	0.169296	MINK1;	MINK1|IDBG-19945|ENSG00000141503|50488|;
ephrin receptor signaling pathway	GO:0048013	biological process	9606	1	33	0.105639	0.169296	PTPN11;	PTPN11|IDBG-58105|ENSG00000179295|5781|;
mesoderm formation	GO:0001707	biological process	9606	1	33	0.105639	0.169296	SMAD2;	SMAD2|IDBG-3127|ENSG00000175387|4087|;
positive regulation of Ras GTPase activity	GO:0032320	biological process	9606	1	33	0.105639	0.169296	IQGAP1;	IQGAP1|IDBG-30204|ENSG00000140575|8826|;
regulation of protein kinase activity	GO:0045859	biological process	9606	1	33	0.105639	0.169296	AKAP13;	AKAP13|IDBG-28095|ENSG00000170776|11214|;
protein kinase activity	GO:0004672	molecular function	9606	4	533	0.10539	0.170791	BRAF; FLT4; MINK1; PRKCH;	BRAF|IDBG-44351|ENSG00000157764|673|; FLT4|IDBG-62355|ENSG00000037280|2324|; MINK1|IDBG-19945|ENSG00000141503|50488|; PRKCH|IDBG-8479|ENSG00000027075|5583|;
perinuclear region of cytoplasm	GO:0048471	cellular component	9606	4	537	0.107552	0.172044	AKAP13; IGF2R; RYR3; ZNF675;	AKAP13|IDBG-28095|ENSG00000170776|11214|; IGF2R|IDBG-98588|ENSG00000197081|3482|; RYR3|IDBG-5249|ENSG00000198838|6263|; ZNF675|IDBG-41463|ENSG00000197372|171392|;
condensed nuclear chromosome	GO:0000794	cellular component	9606	1	34	0.108662	0.172231	BRD4;	BRD4|IDBG-34500|ENSG00000141867|23476|;
face morphogenesis	GO:0060325	biological process	9606	1	34	0.108662	0.172231	PTPN11;	PTPN11|IDBG-58105|ENSG00000179295|5781|;
germ cell development	GO:0007281	biological process	9606	1	34	0.108662	0.172231	PRDM1;	PRDM1|IDBG-94825|ENSG00000057657|639|;
positive regulation of multicellular organism growth	GO:0040018	biological process	9606	1	34	0.108662	0.172231	CHD7;	CHD7|IDBG-22967|ENSG00000171316|102724260,55636|;
receptor tyrosine kinase binding	GO:0030971	molecular function	9606	1	34	0.108662	0.172231	PTPN11;	PTPN11|IDBG-58105|ENSG00000179295|5781|;
ubiquitin protein ligase binding	GO:0031625	molecular function	9606	2	168	0.110274	0.174466	SMAD2; ZNF675;	SMAD2|IDBG-3127|ENSG00000175387|4087|; ZNF675|IDBG-41463|ENSG00000197372|171392|;
DNA-dependent DNA replication	GO:0006261	biological process	9606	1	35	0.111676	0.17477	POLE;	POLE|IDBG-65706|ENSG00000177084|5426|;
cell leading edge	GO:0031252	cellular component	9606	1	35	0.111676	0.17477	IQGAP1;	IQGAP1|IDBG-30204|ENSG00000140575|8826|;
enzyme inhibitor activity	GO:0004857	molecular function	9606	1	35	0.111676	0.17477	CRIM1;	CRIM1|IDBG-44114|ENSG00000150938|101929500,51232|;
phosphoprotein binding	GO:0051219	molecular function	9606	1	35	0.111676	0.17477	IGF2R;	IGF2R|IDBG-98588|ENSG00000197081|3482|;
positive regulation of nitric oxide biosynthetic process	GO:0045429	biological process	9606	1	35	0.111676	0.17477	HSP90AA1;	HSP90AA1|IDBG-20861|ENSG00000080824|3320|;
regulation of small GTPase mediated signal transduction	GO:0051056	biological process	9606	2	169	0.111361	0.175866	AKAP13; IQGAP1;	AKAP13|IDBG-28095|ENSG00000170776|11214|; IQGAP1|IDBG-30204|ENSG00000140575|8826|;
endoplasmic reticulum	GO:0005783	cellular component	9606	5	760	0.113175	0.176798	FAM5C; ITPR3; KIAA0196; RYR3; SCAP;	FAM5C|IDBG-105437|ENSG00000162670|339479|; ITPR3|IDBG-82972|ENSG00000096433|3710|; KIAA0196|IDBG-35289|ENSG00000164961|9897|; RYR3|IDBG-5249|ENSG00000198838|6263|; SCAP|IDBG-31555|ENSG00000114650|22937|;
negative regulation of cell adhesion	GO:0007162	biological process	9606	1	36	0.114679	0.177231	DSCAML1;	DSCAML1|IDBG-73268|ENSG00000177103|57453|;
positive regulation of stress fiber assembly	GO:0051496	biological process	9606	1	36	0.114679	0.177231	BRAF;	BRAF|IDBG-44351|ENSG00000157764|673|;
regulation of protein phosphorylation	GO:0001932	biological process	9606	1	36	0.114679	0.177231	PHIP;	PHIP|IDBG-93358|ENSG00000146247|55023|;
respiratory gaseous exchange	GO:0007585	biological process	9606	1	36	0.114679	0.177231	ELN;	ELN|IDBG-20555|ENSG00000049540|2006|;
triglyceride metabolic process	GO:0006641	biological process	9606	1	36	0.114679	0.177231	PTPN11;	PTPN11|IDBG-58105|ENSG00000179295|5781|;
transferase activity, transferring phosphorus-containing groups	GO:0016772	molecular function	9606	4	549	0.114159	0.178015	BRAF; FLT4; MINK1; PRKCH;	BRAF|IDBG-44351|ENSG00000157764|673|; FLT4|IDBG-62355|ENSG00000037280|2324|; MINK1|IDBG-19945|ENSG00000141503|50488|; PRKCH|IDBG-8479|ENSG00000027075|5583|;
Golgi apparatus	GO:0005794	cellular component	9606	5	765	0.115508	0.178195	MINK1; RABGAP1L; SCAP; WHAMM; ZDHHC18;	MINK1|IDBG-19945|ENSG00000141503|50488|; RABGAP1L|IDBG-104931|ENSG00000152061|9910|; SCAP|IDBG-31555|ENSG00000114650|22937|; WHAMM|IDBG-26810|ENSG00000156232|123720|; ZDHHC18|IDBG-94729|ENSG00000204160|84243|;
RNA polymerase II core promoter proximal region sequence-specific DNA binding	GO:0000978	molecular function	9606	2	174	0.116841	0.179931	ACTB; NR6A1;	ACTB|IDBG-7590|ENSG00000075624|60|; NR6A1|IDBG-84872|ENSG00000148200|2649|;
adherens junction organization	GO:0034332	biological process	9606	1	37	0.117672	0.179933	ACTB;	ACTB|IDBG-7590|ENSG00000075624|60|;
complement activation	GO:0006956	biological process	9606	1	37	0.117672	0.179933	CFH;	CFH|IDBG-105504|ENSG00000000971|3075|;
positive regulation of endothelial cell migration	GO:0010595	biological process	9606	1	37	0.117672	0.179933	FLT4;	FLT4|IDBG-62355|ENSG00000037280|2324|;
vasculature development	GO:0001944	biological process	9606	1	37	0.117672	0.179933	FLT4;	FLT4|IDBG-62355|ENSG00000037280|2324|;
extracellular vesicular exosome	GO:0070062	cellular component	9606	12	2456	0.118183	0.180395	ACTB; CRIM1; DNAJC13; GPRC5C; HSP90AA1; IGF2R; IQGAP1; LAMC1; MINK1; PHIP; PRKCH; SCN10A;	ACTB|IDBG-7590|ENSG00000075624|60|; CRIM1|IDBG-44114|ENSG00000150938|101929500,51232|; DNAJC13|IDBG-56816|ENSG00000138246|23317|; GPRC5C|IDBG-67203|ENSG00000170412|55890|; HSP90AA1|IDBG-20861|ENSG00000080824|3320|; IGF2R|IDBG-98588|ENSG00000197081|3482|; IQGAP1|IDBG-30204|ENSG00000140575|8826|; LAMC1|IDBG-105290|ENSG00000135862|3915|; MINK1|IDBG-19945|ENSG00000141503|50488|; PHIP|IDBG-93358|ENSG0…
small GTPase mediated signal transduction	GO:0007264	biological process	9606	3	357	0.119584	0.182214	AKAP13; BRAF; IQGAP1;	AKAP13|IDBG-28095|ENSG00000170776|11214|; BRAF|IDBG-44351|ENSG00000157764|673|; IQGAP1|IDBG-30204|ENSG00000140575|8826|;
'de novo' posttranslational protein folding	GO:0051084	biological process	9606	1	38	0.120656	0.182245	ACTB;	ACTB|IDBG-7590|ENSG00000075624|60|;
4 iron, 4 sulfur cluster binding	GO:0051539	molecular function	9606	1	38	0.120656	0.182245	POLE;	POLE|IDBG-65706|ENSG00000177084|5426|;
cognition	GO:0050890	biological process	9606	1	38	0.120656	0.182245	CHD7;	CHD7|IDBG-22967|ENSG00000171316|102724260,55636|;
negative regulation of fat cell differentiation	GO:0045599	biological process	9606	1	38	0.120656	0.182245	JAG1;	JAG1|IDBG-54207|ENSG00000101384|182|;
Fc-epsilon receptor signaling pathway	GO:0038095	biological process	9606	2	177	0.120161	0.182771	ITPR3; PTPN11;	ITPR3|IDBG-82972|ENSG00000096433|3710|; PTPN11|IDBG-58105|ENSG00000179295|5781|;
protein folding	GO:0006457	biological process	9606	2	178	0.121273	0.182859	ACTB; HSP90AA1;	ACTB|IDBG-7590|ENSG00000075624|60|; HSP90AA1|IDBG-20861|ENSG00000080824|3320|;
negative regulation of extrinsic apoptotic signaling pathway	GO:2001237	biological process	9606	1	39	0.123629	0.185444	PHIP;	PHIP|IDBG-93358|ENSG00000146247|55023|;
protein import into nucleus	GO:0006606	biological process	9606	1	39	0.123629	0.185444	PHIP;	PHIP|IDBG-93358|ENSG00000146247|55023|;
transmembrane receptor protein tyrosine kinase activity	GO:0004714	molecular function	9606	1	39	0.123629	0.185444	FLT4;	FLT4|IDBG-62355|ENSG00000037280|2324|;
ligand-activated sequence-specific DNA binding RNA polymerase II transcription factor activity	GO:0004879	molecular function	9606	1	40	0.126593	0.188584	NR6A1;	NR6A1|IDBG-84872|ENSG00000148200|2649|;
protein targeting	GO:0006605	biological process	9606	1	40	0.126593	0.188584	AKAP12;	AKAP12|IDBG-97940|ENSG00000131016|9590|;
retina homeostasis	GO:0001895	biological process	9606	1	40	0.126593	0.188584	ACTB;	ACTB|IDBG-7590|ENSG00000075624|60|;
transcription from RNA polymerase III promoter	GO:0006383	biological process	9606	1	40	0.126593	0.188584	LZTS1;	LZTS1|IDBG-9778|ENSG00000061337|11178|;
ATP binding	GO:0005524	molecular function	9606	8	1493	0.128373	0.190908	ACTB; BRAF; CHD7; FLT4; HSP90AA1; KIF15; MINK1; PRKCH;	ACTB|IDBG-7590|ENSG00000075624|60|; BRAF|IDBG-44351|ENSG00000157764|673|; CHD7|IDBG-22967|ENSG00000171316|102724260,55636|; FLT4|IDBG-62355|ENSG00000037280|2324|; HSP90AA1|IDBG-20861|ENSG00000080824|3320|; KIF15|IDBG-29195|ENSG00000163808|56992|; MINK1|IDBG-19945|ENSG00000141503|50488|; PRKCH|IDBG-8479|ENSG00000027075|5583|;
positive regulation of cAMP biosynthetic process	GO:0030819	biological process	9606	1	41	0.129546	0.191667	AKAP12;	AKAP12|IDBG-97940|ENSG00000131016|9590|;
receptor signaling protein activity	GO:0005057	molecular function	9606	1	41	0.129546	0.191667	BRAF;	BRAF|IDBG-44351|ENSG00000157764|673|;
cell proliferation	GO:0008283	biological process	9606	3	370	0.129258	0.191895	ELN; KIF15; NR6A1;	ELN|IDBG-20555|ENSG00000049540|2006|; KIF15|IDBG-29195|ENSG00000163808|56992|; NR6A1|IDBG-84872|ENSG00000148200|2649|;
I-kappaB kinase/NF-kappaB signaling	GO:0007249	biological process	9606	1	42	0.13249	0.194364	ZNF675;	ZNF675|IDBG-41463|ENSG00000197372|171392|;
actin cytoskeleton reorganization	GO:0031532	biological process	9606	1	42	0.13249	0.194364	MINK1;	MINK1|IDBG-19945|ENSG00000141503|50488|;
cell communication	GO:0007154	biological process	9606	1	42	0.13249	0.194364	JAG1;	JAG1|IDBG-54207|ENSG00000101384|182|;
positive regulation of cell differentiation	GO:0045597	biological process	9606	1	42	0.13249	0.194364	ZNF268;	ZNF268|IDBG-66258|ENSG00000090612|10795|;
somatic stem cell maintenance	GO:0035019	biological process	9606	1	42	0.13249	0.194364	BRAF;	BRAF|IDBG-44351|ENSG00000157764|673|;
protein serine/threonine kinase activity	GO:0004674	molecular function	9606	3	377	0.13458	0.197097	BRAF; MINK1; PRKCH;	BRAF|IDBG-44351|ENSG00000157764|673|; MINK1|IDBG-19945|ENSG00000141503|50488|; PRKCH|IDBG-8479|ENSG00000027075|5583|;
SMAD binding	GO:0046332	molecular function	9606	1	43	0.135424	0.197332	SMAD2;	SMAD2|IDBG-3127|ENSG00000175387|4087|;
monooxygenase activity	GO:0004497	molecular function	9606	1	43	0.135424	0.197332	CYP21A2;	CYP21A2|IDBG-80216|ENSG00000231852|1589|;
voltage-gated calcium channel activity	GO:0005245	molecular function	9606	1	43	0.135424	0.197332	CACNA1C;	CACNA1C|IDBG-12068|ENSG00000151067|775|;
RNA polymerase II transcription regulatory region sequence-specific DNA binding transcription factor activity involved in positive regulation of transcription	GO:0001228	molecular function	9606	1	44	0.138348	0.199249	TBX5;	TBX5|IDBG-58949|ENSG00000089225|6910|;
adherens junction	GO:0005912	cellular component	9606	1	44	0.138348	0.199249	TJP2;	TJP2|IDBG-69307|ENSG00000119139|9414|;
phosphatase binding	GO:0019902	molecular function	9606	1	44	0.138348	0.199249	SMAD2;	SMAD2|IDBG-3127|ENSG00000175387|4087|;
placenta development	GO:0001890	biological process	9606	1	44	0.138348	0.199249	NOTCH2;	NOTCH2|IDBG-101546|ENSG00000134250|4853|;
cellular response to DNA damage stimulus	GO:0006974	biological process	9606	2	192	0.137101	0.19944	BRD4; WAC;	BRD4|IDBG-34500|ENSG00000141867|23476|; WAC|IDBG-65590|ENSG00000095787|51322|;
positive regulation of gene expression	GO:0010628	biological process	9606	2	193	0.138249	0.200438	BRAF; PRDM1;	BRAF|IDBG-44351|ENSG00000157764|673|; PRDM1|IDBG-94825|ENSG00000057657|639|;
postsynaptic membrane	GO:0045211	cellular component	9606	2	193	0.138249	0.200438	LZTS1; MINK1;	LZTS1|IDBG-9778|ENSG00000061337|11178|; MINK1|IDBG-19945|ENSG00000141503|50488|;
RNA polymerase II core promoter sequence-specific DNA binding	GO:0000979	molecular function	9606	1	45	0.141263	0.202438	GATA6;	GATA6|IDBG-1469|ENSG00000141448|2627|;
negative regulation of cell cycle	GO:0045786	biological process	9606	1	45	0.141263	0.202438	FAM5C;	FAM5C|IDBG-105437|ENSG00000162670|339479|;
regulation of protein localization	GO:0032880	biological process	9606	1	45	0.141263	0.202438	RABGAP1L;	RABGAP1L|IDBG-104931|ENSG00000152061|9910|;
endosome	GO:0005768	cellular component	9606	2	196	0.141706	0.202737	IGF2R; KIAA0196;	IGF2R|IDBG-98588|ENSG00000197081|3482|; KIAA0196|IDBG-35289|ENSG00000164961|9897|;
actin filament	GO:0005884	cellular component	9606	1	46	0.144168	0.204572	IQGAP1;	IQGAP1|IDBG-30204|ENSG00000140575|8826|;
endocytic vesicle	GO:0030139	cellular component	9606	1	46	0.144168	0.204572	IGF2R;	IGF2R|IDBG-98588|ENSG00000197081|3482|;
transcription-coupled nucleotide-excision repair	GO:0006283	biological process	9606	1	46	0.144168	0.204572	POLE;	POLE|IDBG-65706|ENSG00000177084|5426|;
ureteric bud development	GO:0001657	biological process	9606	1	46	0.144168	0.204572	SMAD2;	SMAD2|IDBG-3127|ENSG00000175387|4087|;
regulation of apoptotic process	GO:0042981	biological process	9606	2	198	0.144021	0.20571	FBXO10; IGF2R;	FBXO10|IDBG-65792|ENSG00000147912|26267|; IGF2R|IDBG-98588|ENSG00000197081|3482|;
DNA catabolic process, endonucleolytic	GO:0000737	biological process	9606	1	47	0.147063	0.207661	SLX4;	SLX4|IDBG-12161|ENSG00000188827|84464|;
enzyme activator activity	GO:0008047	molecular function	9606	1	47	0.147063	0.207661	SLX4;	SLX4|IDBG-12161|ENSG00000188827|84464|;
synaptic vesicle membrane	GO:0030672	cellular component	9606	1	47	0.147063	0.207661	DMXL2;	DMXL2|IDBG-12130|ENSG00000104093|23312|;
cellular component disassembly involved in execution phase of apoptosis	GO:0006921	biological process	9606	1	48	0.149948	0.210025	TJP2;	TJP2|IDBG-69307|ENSG00000119139|9414|;
dorsal/ventral pattern formation	GO:0009953	biological process	9606	1	48	0.149948	0.210025	DSCAML1;	DSCAML1|IDBG-73268|ENSG00000177103|57453|;
lateral plasma membrane	GO:0016328	cellular component	9606	1	48	0.149948	0.210025	IQGAP1;	IQGAP1|IDBG-30204|ENSG00000140575|8826|;
substantia nigra development	GO:0021762	biological process	9606	1	48	0.149948	0.210025	ACTB;	ACTB|IDBG-7590|ENSG00000075624|60|;
protein domain specific binding	GO:0019904	molecular function	9606	2	203	0.149843	0.211242	PHRF1; PTPN11;	PHRF1|IDBG-17186|ENSG00000070047|57661|; PTPN11|IDBG-58105|ENSG00000179295|5781|;
bone development	GO:0060348	biological process	9606	1	49	0.152824	0.212678	CHAD;	CHAD|IDBG-58589|ENSG00000136457|1101|;
glycoprotein binding	GO:0001948	molecular function	9606	1	49	0.152824	0.212678	IGF2R;	IGF2R|IDBG-98588|ENSG00000197081|3482|;
response to cAMP	GO:0051591	biological process	9606	1	49	0.152824	0.212678	BRAF;	BRAF|IDBG-44351|ENSG00000157764|673|;
platelet activation	GO:0030168	biological process	9606	2	205	0.152185	0.212814	ITPR3; PRKCH;	ITPR3|IDBG-82972|ENSG00000096433|3710|; PRKCH|IDBG-8479|ENSG00000027075|5583|;
protein complex binding	GO:0032403	molecular function	9606	2	208	0.155713	0.216005	IQGAP1; SCAP;	IQGAP1|IDBG-30204|ENSG00000140575|8826|; SCAP|IDBG-31555|ENSG00000114650|22937|;
heart morphogenesis	GO:0003007	biological process	9606	1	50	0.155691	0.21632	CHD7;	CHD7|IDBG-22967|ENSG00000171316|102724260,55636|;
SH3/SH2 adaptor activity	GO:0005070	molecular function	9606	1	51	0.158547	0.218191	PTPN11;	PTPN11|IDBG-58105|ENSG00000179295|5781|;
kinesin complex	GO:0005871	cellular component	9606	1	51	0.158547	0.218191	KIF15;	KIF15|IDBG-29195|ENSG00000163808|56992|;
negative regulation of neuron differentiation	GO:0045665	biological process	9606	1	51	0.158547	0.218191	JAG1;	JAG1|IDBG-54207|ENSG00000101384|182|;
organ regeneration	GO:0031100	biological process	9606	1	51	0.158547	0.218191	IGF2R;	IGF2R|IDBG-98588|ENSG00000197081|3482|;
skeletal muscle tissue development	GO:0007519	biological process	9606	1	51	0.158547	0.218191	ELN;	ELN|IDBG-20555|ENSG00000049540|2006|;
cell growth	GO:0016049	biological process	9606	1	52	0.161395	0.220708	NOTCH2;	NOTCH2|IDBG-101546|ENSG00000134250|4853|;
cellular response to drug	GO:0035690	biological process	9606	1	52	0.161395	0.220708	BRAF;	BRAF|IDBG-44351|ENSG00000157764|673|;
positive regulation of protein catabolic process	GO:0045732	biological process	9606	1	52	0.161395	0.220708	ZNF268;	ZNF268|IDBG-66258|ENSG00000090612|10795|;
response to unfolded protein	GO:0006986	biological process	9606	1	52	0.161395	0.220708	HSP90AA1;	HSP90AA1|IDBG-20861|ENSG00000080824|3320|;
sequence-specific DNA binding	GO:0043565	molecular function	9606	4	629	0.162496	0.221864	GATA6; NR6A1; PRDM1; TBX5;	GATA6|IDBG-1469|ENSG00000141448|2627|; NR6A1|IDBG-84872|ENSG00000148200|2649|; PRDM1|IDBG-94825|ENSG00000057657|639|; TBX5|IDBG-58949|ENSG00000089225|6910|;
brain development	GO:0007420	biological process	9606	2	214	0.162816	0.221951	DSCAML1; PTPN11;	DSCAML1|IDBG-73268|ENSG00000177103|57453|; PTPN11|IDBG-58105|ENSG00000179295|5781|;
response to retinoic acid	GO:0032526	biological process	9606	1	53	0.164232	0.222832	IGF2R;	IGF2R|IDBG-98588|ENSG00000197081|3482|;
sensory perception of pain	GO:0019233	biological process	9606	1	53	0.164232	0.222832	SCN10A;	SCN10A|IDBG-26173|ENSG00000185313|6336|;
steroid hormone receptor activity	GO:0003707	molecular function	9606	1	53	0.164232	0.222832	NR6A1;	NR6A1|IDBG-84872|ENSG00000148200|2649|;
negative regulation of cell differentiation	GO:0045596	biological process	9606	1	54	0.167061	0.224909	JAG1;	JAG1|IDBG-54207|ENSG00000101384|182|;
presynaptic membrane	GO:0042734	cellular component	9606	1	54	0.167061	0.224909	UNC13C;	UNC13C|IDBG-12893|ENSG00000137766|440279|;
protein homotetramerization	GO:0051289	biological process	9606	1	54	0.167061	0.224909	RYR3;	RYR3|IDBG-5249|ENSG00000198838|6263|;
regulation of inflammatory response	GO:0050727	biological process	9606	1	54	0.167061	0.224909	BRD4;	BRD4|IDBG-34500|ENSG00000141867|23476|;
angiogenesis	GO:0001525	biological process	9606	2	217	0.166389	0.225405	JAG1; NAA15;	JAG1|IDBG-54207|ENSG00000101384|182|; NAA15|IDBG-38408|ENSG00000164134|80155|;
RNA polymerase II distal enhancer sequence-specific DNA binding	GO:0000980	molecular function	9606	1	55	0.16988	0.226593	ACTB;	ACTB|IDBG-7590|ENSG00000075624|60|;
determination of left/right symmetry	GO:0007368	biological process	9606	1	55	0.16988	0.226593	NOTCH2;	NOTCH2|IDBG-101546|ENSG00000134250|4853|;
embryonic skeletal system morphogenesis	GO:0048704	biological process	9606	1	55	0.16988	0.226593	DSCAML1;	DSCAML1|IDBG-73268|ENSG00000177103|57453|;
endoplasmic reticulum-Golgi intermediate compartment	GO:0005793	cellular component	9606	1	55	0.16988	0.226593	WHAMM;	WHAMM|IDBG-26810|ENSG00000156232|123720|;
keratinocyte differentiation	GO:0030216	biological process	9606	1	55	0.16988	0.226593	JAG1;	JAG1|IDBG-54207|ENSG00000101384|182|;
stem cell maintenance	GO:0019827	biological process	9606	1	55	0.16988	0.226593	NOTCH2;	NOTCH2|IDBG-101546|ENSG00000134250|4853|;
p53 binding	GO:0002039	molecular function	9606	1	56	0.172689	0.229283	BRD4;	BRD4|IDBG-34500|ENSG00000141867|23476|;
phosphoprotein phosphatase activity	GO:0004721	molecular function	9606	1	56	0.172689	0.229283	PTPN11;	PTPN11|IDBG-58105|ENSG00000179295|5781|;
positive regulation of protein kinase activity	GO:0045860	biological process	9606	1	56	0.172689	0.229283	IQGAP1;	IQGAP1|IDBG-30204|ENSG00000140575|8826|;
cytosol	GO:0005829	cellular component	9606	12	2642	0.173117	0.2295	ACTB; AKAP13; BRAF; HSP90AA1; KIAA0196; KIF15; LZTS1; MINK1; PRKCH; PTPN11; SMAD2; TJP2;	ACTB|IDBG-7590|ENSG00000075624|60|; AKAP13|IDBG-28095|ENSG00000170776|11214|; BRAF|IDBG-44351|ENSG00000157764|673|; HSP90AA1|IDBG-20861|ENSG00000080824|3320|; KIAA0196|IDBG-35289|ENSG00000164961|9897|; KIF15|IDBG-29195|ENSG00000163808|56992|; LZTS1|IDBG-9778|ENSG00000061337|11178|; MINK1|IDBG-19945|ENSG00000141503|50488|; PRKCH|IDBG-8479|ENSG00000027075|5583|; PTPN11|IDBG-58105|ENSG00000179295|57…
steroid hormone mediated signaling pathway	GO:0043401	biological process	9606	1	57	0.175489	0.232289	NR6A1;	NR6A1|IDBG-84872|ENSG00000148200|2649|;
signal transduction	GO:0007165	biological process	9606	7	1368	0.176776	0.233636	AKAP12; BRAF; HSP90AA1; IGF2R; IQGAP1; ITPR3; PRKCH;	AKAP12|IDBG-97940|ENSG00000131016|9590|; BRAF|IDBG-44351|ENSG00000157764|673|; HSP90AA1|IDBG-20861|ENSG00000080824|3320|; IGF2R|IDBG-98588|ENSG00000197081|3482|; IQGAP1|IDBG-30204|ENSG00000140575|8826|; ITPR3|IDBG-82972|ENSG00000096433|3710|; PRKCH|IDBG-8479|ENSG00000027075|5583|;
JNK cascade	GO:0007254	biological process	9606	1	58	0.17828	0.234195	MINK1;	MINK1|IDBG-19945|ENSG00000141503|50488|;
humoral immune response	GO:0006959	biological process	9606	1	58	0.17828	0.234195	NOTCH2;	NOTCH2|IDBG-101546|ENSG00000134250|4853|;
memory	GO:0007613	biological process	9606	1	58	0.17828	0.234195	ITPR3;	ITPR3|IDBG-82972|ENSG00000096433|3710|;
response to calcium ion	GO:0051592	biological process	9606	1	58	0.17828	0.234195	ITPR3;	ITPR3|IDBG-82972|ENSG00000096433|3710|;
cell surface	GO:0009986	cellular component	9606	3	432	0.178842	0.234578	DSCAML1; IGF2R; NOTCH2;	DSCAML1|IDBG-73268|ENSG00000177103|57453|; IGF2R|IDBG-98588|ENSG00000197081|3482|; NOTCH2|IDBG-101546|ENSG00000134250|4853|;
positive regulation of osteoblast differentiation	GO:0045669	biological process	9606	1	59	0.181062	0.237131	JAG1;	JAG1|IDBG-54207|ENSG00000101384|182|;
activation of MAPKK activity	GO:0000186	biological process	9606	1	60	0.183834	0.239675	BRAF;	BRAF|IDBG-44351|ENSG00000157764|673|;
activation of phospholipase C activity	GO:0007202	biological process	9606	1	60	0.183834	0.239675	ITPR3;	ITPR3|IDBG-82972|ENSG00000096433|3710|;
cellular response to retinoic acid	GO:0071300	biological process	9606	1	60	0.183834	0.239675	FAM5C;	FAM5C|IDBG-105437|ENSG00000162670|339479|;
blood vessel development	GO:0001568	biological process	9606	1	61	0.186597	0.241462	CHD7;	CHD7|IDBG-22967|ENSG00000171316|102724260,55636|;
endosomal transport	GO:0016197	biological process	9606	1	61	0.186597	0.241462	KIAA0196;	KIAA0196|IDBG-35289|ENSG00000164961|9897|;
interferon-gamma-mediated signaling pathway	GO:0060333	biological process	9606	1	61	0.186597	0.241462	PTPN11;	PTPN11|IDBG-58105|ENSG00000179295|5781|;
regulation of Rab GTPase activity	GO:0032313	biological process	9606	1	61	0.186597	0.241462	RABGAP1L;	RABGAP1L|IDBG-104931|ENSG00000152061|9910|;
steroid metabolic process	GO:0008202	biological process	9606	1	61	0.186597	0.241462	CYP21A2;	CYP21A2|IDBG-80216|ENSG00000231852|1589|;
lysosomal membrane	GO:0005765	cellular component	9606	2	234	0.186886	0.241476	DNAJC13; IGF2R;	DNAJC13|IDBG-56816|ENSG00000138246|23317|; IGF2R|IDBG-98588|ENSG00000197081|3482|;
extracellular space	GO:0005615	cellular component	9606	6	1144	0.187709	0.242178	ACTB; CFH; DMXL2; DSCAML1; IGF2R; LAMC1;	ACTB|IDBG-7590|ENSG00000075624|60|; CFH|IDBG-105504|ENSG00000000971|3075|; DMXL2|IDBG-12130|ENSG00000104093|23312|; DSCAML1|IDBG-73268|ENSG00000177103|57453|; IGF2R|IDBG-98588|ENSG00000197081|3482|; LAMC1|IDBG-105290|ENSG00000135862|3915|;
Rab GTPase activator activity	GO:0005097	molecular function	9606	1	62	0.189351	0.242492	RABGAP1L;	RABGAP1L|IDBG-104931|ENSG00000152061|9910|;
double-strand break repair via homologous recombination	GO:0000724	biological process	9606	1	62	0.189351	0.242492	SLX4;	SLX4|IDBG-12161|ENSG00000188827|84464|;
nucleobase-containing compound metabolic process	GO:0006139	biological process	9606	1	62	0.189351	0.242492	POLE;	POLE|IDBG-65706|ENSG00000177084|5426|;
positive regulation of signal transduction	GO:0009967	biological process	9606	1	62	0.189351	0.242492	PTPN11;	PTPN11|IDBG-58105|ENSG00000179295|5781|;
ligase activity	GO:0016874	molecular function	9606	2	236	0.189322	0.243896	MKRN2; UBR4;	MKRN2|IDBG-19181|ENSG00000075975|23609|; UBR4|IDBG-92114|ENSG00000127481|23352|;
positive regulation of endothelial cell proliferation	GO:0001938	biological process	9606	1	63	0.192095	0.244203	FLT4;	FLT4|IDBG-62355|ENSG00000037280|2324|;
regulation of blood pressure	GO:0008217	biological process	9606	1	63	0.192095	0.244203	CACNA1C;	CACNA1C|IDBG-12068|ENSG00000151067|775|;
response to insulin	GO:0032868	biological process	9606	1	63	0.192095	0.244203	SCAP;	SCAP|IDBG-31555|ENSG00000114650|22937|;
type I interferon signaling pathway	GO:0060337	biological process	9606	1	63	0.192095	0.244203	PTPN11;	PTPN11|IDBG-58105|ENSG00000179295|5781|;
ubiquitin ligase complex	GO:0000151	cellular component	9606	1	63	0.192095	0.244203	FBXO10;	FBXO10|IDBG-65792|ENSG00000147912|26267|;
motor activity	GO:0003774	molecular function	9606	1	64	0.194831	0.246957	KIF15;	KIF15|IDBG-29195|ENSG00000163808|56992|;
response to estrogen	GO:0043627	biological process	9606	1	64	0.194831	0.246957	GATA6;	GATA6|IDBG-1469|ENSG00000141448|2627|;
nucleotide binding	GO:0000166	molecular function	9606	3	452	0.195851	0.247887	HSP90AA1; POLE; WHAMM;	HSP90AA1|IDBG-20861|ENSG00000080824|3320|; POLE|IDBG-65706|ENSG00000177084|5426|; WHAMM|IDBG-26810|ENSG00000156232|123720|;
negative regulation of NF-kappaB transcription factor activity	GO:0032088	biological process	9606	1	65	0.197557	0.249682	ZNF675;	ZNF675|IDBG-41463|ENSG00000197372|171392|;
cell-cell junction organization	GO:0045216	biological process	9606	1	66	0.200274	0.251649	ACTB;	ACTB|IDBG-7590|ENSG00000075624|60|;
cellular response to tumor necrosis factor	GO:0071356	biological process	9606	1	66	0.200274	0.251649	ZNF268;	ZNF268|IDBG-66258|ENSG00000090612|10795|;
positive regulation of type I interferon production	GO:0032481	biological process	9606	1	66	0.200274	0.251649	LZTS1;	LZTS1|IDBG-9778|ENSG00000061337|11178|;
response to peptide hormone	GO:0043434	biological process	9606	1	66	0.200274	0.251649	BRAF;	BRAF|IDBG-44351|ENSG00000157764|673|;
RNA polymerase II distal enhancer sequence-specific DNA binding transcription factor activity	GO:0003705	molecular function	9606	1	67	0.202983	0.253948	GATA6;	GATA6|IDBG-1469|ENSG00000141448|2627|;
positive regulation of epithelial cell proliferation	GO:0050679	biological process	9606	1	67	0.202983	0.253948	LAMC1;	LAMC1|IDBG-105290|ENSG00000135862|3915|;
regulation of cell growth	GO:0001558	biological process	9606	1	67	0.202983	0.253948	CRIM1;	CRIM1|IDBG-44114|ENSG00000150938|101929500,51232|;
chromosome segregation	GO:0007059	biological process	9606	1	68	0.205682	0.255848	BRD4;	BRD4|IDBG-34500|ENSG00000141867|23476|;
negative regulation of transforming growth factor beta receptor signaling pathway	GO:0030512	biological process	9606	1	68	0.205682	0.255848	SMAD2;	SMAD2|IDBG-3127|ENSG00000175387|4087|;
telomere maintenance	GO:0000723	biological process	9606	1	68	0.205682	0.255848	POLE;	POLE|IDBG-65706|ENSG00000177084|5426|;
cytokine-mediated signaling pathway	GO:0019221	biological process	9606	2	249	0.205259	0.256425	PTPN11; ZNF675;	PTPN11|IDBG-58105|ENSG00000179295|5781|; ZNF675|IDBG-41463|ENSG00000197372|171392|;
receptor activity	GO:0004872	molecular function	9606	2	250	0.206491	0.256487	IGF2R; NOTCH2;	IGF2R|IDBG-98588|ENSG00000197081|3482|; NOTCH2|IDBG-101546|ENSG00000134250|4853|;
T cell costimulation	GO:0031295	biological process	9606	1	69	0.208372	0.257715	PTPN11;	PTPN11|IDBG-58105|ENSG00000179295|5781|;
chromatin remodeling	GO:0006338	biological process	9606	1	69	0.208372	0.257715	BRD4;	BRD4|IDBG-34500|ENSG00000141867|23476|;
inner ear morphogenesis	GO:0042472	biological process	9606	1	69	0.208372	0.257715	CHD7;	CHD7|IDBG-22967|ENSG00000171316|102724260,55636|;
cholesterol metabolic process	GO:0008203	biological process	9606	1	71	0.213725	0.26321	SCAP;	SCAP|IDBG-31555|ENSG00000114650|22937|;
positive regulation of catalytic activity	GO:0043085	biological process	9606	1	71	0.213725	0.26321	SLX4;	SLX4|IDBG-12161|ENSG00000188827|84464|;
retina development in camera-type eye	GO:0060041	biological process	9606	1	71	0.213725	0.26321	CHD7;	CHD7|IDBG-22967|ENSG00000171316|102724260,55636|;
exocytosis	GO:0006887	biological process	9606	1	73	0.219043	0.269377	UNC13C;	UNC13C|IDBG-12893|ENSG00000137766|440279|;
cell junction assembly	GO:0034329	biological process	9606	1	75	0.224326	0.274317	ACTB;	ACTB|IDBG-7590|ENSG00000075624|60|;
microtubule-based movement	GO:0007018	biological process	9606	1	75	0.224326	0.274317	KIF15;	KIF15|IDBG-29195|ENSG00000163808|56992|;
positive regulation of MAPK cascade	GO:0043410	biological process	9606	1	75	0.224326	0.274317	FLT4;	FLT4|IDBG-62355|ENSG00000037280|2324|;
response to glucose	GO:0009749	biological process	9606	1	75	0.224326	0.274317	SMAD2;	SMAD2|IDBG-3127|ENSG00000175387|4087|;
epithelial cell differentiation	GO:0030855	biological process	9606	1	76	0.226954	0.276749	GATA6;	GATA6|IDBG-1469|ENSG00000141448|2627|;
histone deacetylase binding	GO:0042826	molecular function	9606	1	76	0.226954	0.276749	PRDM1;	PRDM1|IDBG-94825|ENSG00000057657|639|;
phosphatidylinositol binding	GO:0035091	molecular function	9606	1	77	0.229573	0.279158	ITPR3;	ITPR3|IDBG-82972|ENSG00000096433|3710|;
regulation of Rho protein signal transduction	GO:0035023	biological process	9606	1	77	0.229573	0.279158	AKAP13;	AKAP13|IDBG-28095|ENSG00000170776|11214|;
Rho guanyl-nucleotide exchange factor activity	GO:0005089	molecular function	9606	1	78	0.232183	0.281543	AKAP13;	AKAP13|IDBG-28095|ENSG00000170776|11214|;
integrin-mediated signaling pathway	GO:0007229	biological process	9606	1	78	0.232183	0.281543	PTPN11;	PTPN11|IDBG-58105|ENSG00000179295|5781|;
dendrite	GO:0030425	cellular component	9606	2	273	0.235036	0.283811	FAM5C; MINK1;	FAM5C|IDBG-105437|ENSG00000162670|339479|; MINK1|IDBG-19945|ENSG00000141503|50488|;
G-protein coupled receptor signaling pathway	GO:0007186	biological process	9606	5	979	0.234404	0.283838	AKAP12; GPR20; GPRC5C; IGF2R; ITPR3;	AKAP12|IDBG-97940|ENSG00000131016|9590|; GPR20|IDBG-37422|ENSG00000204882|2843|; GPRC5C|IDBG-67203|ENSG00000170412|55890|; IGF2R|IDBG-98588|ENSG00000197081|3482|; ITPR3|IDBG-82972|ENSG00000096433|3710|;
microtubule motor activity	GO:0003777	molecular function	9606	1	79	0.234785	0.283904	KIF15;	KIF15|IDBG-29195|ENSG00000163808|56992|;
ubiquitin-protein transferase activity	GO:0004842	molecular function	9606	2	275	0.237532	0.284841	FBXO10; UBR4;	FBXO10|IDBG-65792|ENSG00000147912|26267|; UBR4|IDBG-92114|ENSG00000127481|23352|;
oxidoreductase activity, acting on paired donors, with incorporation or reduction of molecular oxygen	GO:0016705	molecular function	9606	1	80	0.237378	0.285051	CYP21A2;	CYP21A2|IDBG-80216|ENSG00000231852|1589|;
positive regulation of neuron differentiation	GO:0045666	biological process	9606	1	80	0.237378	0.285051	FAM5C;	FAM5C|IDBG-105437|ENSG00000162670|339479|;
sodium ion transmembrane transport	GO:0035725	biological process	9606	1	80	0.237378	0.285051	SCN10A;	SCN10A|IDBG-26173|ENSG00000185313|6336|;
plasma membrane	GO:0005886	cellular component	9606	15	3645	0.237163	0.285981	BRAF; CACNA1C; CRIM1; DSCAML1; FLT4; HSP90AA1; IGF2R; IQGAP1; ITPR3; JAG1; NOTCH2; POLE; PRKCH; SCN10A; TJP2;	BRAF|IDBG-44351|ENSG00000157764|673|; CACNA1C|IDBG-12068|ENSG00000151067|775|; CRIM1|IDBG-44114|ENSG00000150938|101929500,51232|; DSCAML1|IDBG-73268|ENSG00000177103|57453|; FLT4|IDBG-62355|ENSG00000037280|2324|; HSP90AA1|IDBG-20861|ENSG00000080824|3320|; IGF2R|IDBG-98588|ENSG00000197081|3482|; IQGAP1|IDBG-30204|ENSG00000140575|8826|; ITPR3|IDBG-82972|ENSG00000096433|3710|; JAG1|IDBG-54207|ENSG000…
negative regulation of cell migration	GO:0030336	biological process	9606	1	81	0.239963	0.287359	TBX5;	TBX5|IDBG-58949|ENSG00000089225|6910|;
dendritic spine	GO:0043197	cellular component	9606	1	82	0.242539	0.290043	LZTS1;	LZTS1|IDBG-9778|ENSG00000061337|11178|;
RNA polymerase II regulatory region sequence-specific DNA binding	GO:0000977	molecular function	9606	1	83	0.245106	0.292307	TBX5;	TBX5|IDBG-58949|ENSG00000089225|6910|;
positive regulation of Rab GTPase activity	GO:0032851	biological process	9606	1	83	0.245106	0.292307	RABGAP1L;	RABGAP1L|IDBG-104931|ENSG00000152061|9910|;
basement membrane	GO:0005604	cellular component	9606	1	85	0.250215	0.297581	LAMC1;	LAMC1|IDBG-105290|ENSG00000135862|3915|;
microtubule	GO:0005874	cellular component	9606	2	285	0.250033	0.297773	IQGAP1; KIF15;	IQGAP1|IDBG-30204|ENSG00000140575|8826|; KIF15|IDBG-29195|ENSG00000163808|56992|;
identical protein binding	GO:0042802	molecular function	9606	3	516	0.252616	0.300024	BRAF; HSP90AA1; IGF2R;	BRAF|IDBG-44351|ENSG00000157764|673|; HSP90AA1|IDBG-20861|ENSG00000080824|3320|; IGF2R|IDBG-98588|ENSG00000197081|3482|;
helicase activity	GO:0004386	molecular function	9606	1	87	0.25529	0.301138	CHD7;	CHD7|IDBG-22967|ENSG00000171316|102724260,55636|;
locomotory behavior	GO:0007626	biological process	9606	1	87	0.25529	0.301138	CHD7;	CHD7|IDBG-22967|ENSG00000171316|102724260,55636|;
protein stabilization	GO:0050821	biological process	9606	1	87	0.25529	0.301138	NAA15;	NAA15|IDBG-38408|ENSG00000164134|80155|;
regulation of catalytic activity	GO:0050790	biological process	9606	1	87	0.25529	0.301138	MINK1;	MINK1|IDBG-19945|ENSG00000141503|50488|;
transmembrane receptor protein tyrosine kinase signaling pathway	GO:0007169	biological process	9606	1	87	0.25529	0.301138	FLT4;	FLT4|IDBG-62355|ENSG00000037280|2324|;
synaptic vesicle	GO:0008021	cellular component	9606	1	88	0.257814	0.303703	DMXL2;	DMXL2|IDBG-12130|ENSG00000104093|23312|;
transmembrane transport	GO:0055085	biological process	9606	4	766	0.258651	0.304274	CACNA1C; ITPR3; RYR3; SCN10A;	CACNA1C|IDBG-12068|ENSG00000151067|775|; ITPR3|IDBG-82972|ENSG00000096433|3710|; RYR3|IDBG-5249|ENSG00000198838|6263|; SCN10A|IDBG-26173|ENSG00000185313|6336|;
MAPK cascade	GO:0000165	biological process	9606	1	89	0.260331	0.305836	BRAF;	BRAF|IDBG-44351|ENSG00000157764|673|;
antigen processing and presentation of exogenous peptide antigen via MHC class II	GO:0019886	biological process	9606	1	90	0.262839	0.307947	KIF15;	KIF15|IDBG-29195|ENSG00000163808|56992|;
spliceosomal complex	GO:0005681	cellular component	9606	1	90	0.262839	0.307947	WAC;	WAC|IDBG-65590|ENSG00000095787|51322|;
chromosome	GO:0005694	cellular component	9606	1	92	0.267829	0.313371	BRD4;	BRD4|IDBG-34500|ENSG00000141867|23476|;
melanosome	GO:0042470	cellular component	9606	1	93	0.270312	0.31585	HSP90AA1;	HSP90AA1|IDBG-20861|ENSG00000080824|3320|;
multicellular organismal development	GO:0007275	biological process	9606	3	537	0.271794	0.317154	JAG1; MINK1; NOTCH2;	JAG1|IDBG-54207|ENSG00000101384|182|; MINK1|IDBG-19945|ENSG00000141503|50488|; NOTCH2|IDBG-101546|ENSG00000134250|4853|;
PDZ domain binding	GO:0030165	molecular function	9606	1	95	0.275253	0.320758	CRIM1;	CRIM1|IDBG-44114|ENSG00000150938|101929500,51232|;
positive regulation of angiogenesis	GO:0045766	biological process	9606	1	96	0.277711	0.321892	GATA6;	GATA6|IDBG-1469|ENSG00000141448|2627|;
response to organic substance	GO:0010033	biological process	9606	1	96	0.277711	0.321892	TJP2;	TJP2|IDBG-69307|ENSG00000119139|9414|;
serine-type endopeptidase inhibitor activity	GO:0004867	molecular function	9606	1	96	0.277711	0.321892	CRIM1;	CRIM1|IDBG-44114|ENSG00000150938|101929500,51232|;
structural constituent of cytoskeleton	GO:0005200	molecular function	9606	1	96	0.277711	0.321892	ACTB;	ACTB|IDBG-7590|ENSG00000075624|60|;
cellular response to hypoxia	GO:0071456	biological process	9606	1	97	0.280161	0.323435	GATA6;	GATA6|IDBG-1469|ENSG00000141448|2627|;
double-stranded DNA binding	GO:0003690	molecular function	9606	1	97	0.280161	0.323435	SMAD2;	SMAD2|IDBG-3127|ENSG00000175387|4087|;
male gonad development	GO:0008584	biological process	9606	1	97	0.280161	0.323435	GATA6;	GATA6|IDBG-1469|ENSG00000141448|2627|;
DNA repair	GO:0006281	biological process	9606	2	311	0.282612	0.325398	POLE; SLX4;	POLE|IDBG-65706|ENSG00000177084|5426|; SLX4|IDBG-12161|ENSG00000188827|84464|;
enzyme binding	GO:0019899	molecular function	9606	2	311	0.282612	0.325398	IGF2R; PRKCH;	IGF2R|IDBG-98588|ENSG00000197081|3482|; PRKCH|IDBG-8479|ENSG00000027075|5583|;
extracellular matrix organization	GO:0030198	biological process	9606	2	312	0.283865	0.326407	ELN; LAMC1;	ELN|IDBG-20555|ENSG00000049540|2006|; LAMC1|IDBG-105290|ENSG00000135862|3915|;
late endosome	GO:0005770	cellular component	9606	1	99	0.285036	0.326455	IGF2R;	IGF2R|IDBG-98588|ENSG00000197081|3482|;
peptidyl-tyrosine dephosphorylation	GO:0035335	biological process	9606	1	99	0.285036	0.326455	PTPN11;	PTPN11|IDBG-58105|ENSG00000179295|5781|;
receptor-mediated endocytosis	GO:0006898	biological process	9606	1	99	0.285036	0.326455	IGF2R;	IGF2R|IDBG-98588|ENSG00000197081|3482|;
osteoblast differentiation	GO:0001649	biological process	9606	1	100	0.287462	0.328365	DNAJC13;	DNAJC13|IDBG-56816|ENSG00000138246|23317|;
rRNA processing	GO:0006364	biological process	9606	1	100	0.287462	0.328365	CHD7;	CHD7|IDBG-22967|ENSG00000171316|102724260,55636|;
activation of MAPK activity	GO:0000187	biological process	9606	1	101	0.289879	0.329823	PTPN11;	PTPN11|IDBG-58105|ENSG00000179295|5781|;
cellular component movement	GO:0006928	biological process	9606	1	101	0.289879	0.329823	ACTB;	ACTB|IDBG-7590|ENSG00000075624|60|;
protein tyrosine phosphatase activity	GO:0004725	molecular function	9606	1	101	0.289879	0.329823	PTPN11;	PTPN11|IDBG-58105|ENSG00000179295|5781|;
negative regulation of gene expression	GO:0010629	biological process	9606	1	102	0.292288	0.332128	PRDM1;	PRDM1|IDBG-94825|ENSG00000057657|639|;
neuron projection development	GO:0031175	biological process	9606	1	104	0.297082	0.336693	LAMC1;	LAMC1|IDBG-105290|ENSG00000135862|3915|;
positive regulation of Rho GTPase activity	GO:0032321	biological process	9606	1	104	0.297082	0.336693	AKAP13;	AKAP13|IDBG-28095|ENSG00000170776|11214|;
Z disc	GO:0030018	cellular component	9606	1	105	0.299468	0.338071	CACNA1C;	CACNA1C|IDBG-12068|ENSG00000151067|775|;
sequence-specific DNA binding RNA polymerase II transcription factor activity	GO:0000981	molecular function	9606	1	105	0.299468	0.338071	GATA6;	GATA6|IDBG-1469|ENSG00000141448|2627|;
trans-Golgi network	GO:0005802	cellular component	9606	1	105	0.299468	0.338071	IGF2R;	IGF2R|IDBG-98588|ENSG00000197081|3482|;
anterior/posterior pattern specification	GO:0009952	biological process	9606	1	107	0.304214	0.342983	SMAD2;	SMAD2|IDBG-3127|ENSG00000175387|4087|;
tight junction	GO:0005923	cellular component	9606	1	108	0.306575	0.345196	TJP2;	TJP2|IDBG-69307|ENSG00000119139|9414|;
sodium ion transport	GO:0006814	biological process	9606	1	109	0.308929	0.347395	SCN10A;	SCN10A|IDBG-26173|ENSG00000185313|6336|;
methylation	GO:0032259	biological process	9606	1	110	0.311274	0.349579	PRDM1;	PRDM1|IDBG-94825|ENSG00000057657|639|;
midbody	GO:0030496	cellular component	9606	1	112	0.315942	0.354362	IQGAP1;	IQGAP1|IDBG-30204|ENSG00000140575|8826|;
intracellular	GO:0005622	cellular component	9606	6	1372	0.316753	0.354813	HSP90AA1; IQGAP1; MKRN2; SMAD2; ZNF268; ZNF675;	HSP90AA1|IDBG-20861|ENSG00000080824|3320|; IQGAP1|IDBG-30204|ENSG00000140575|8826|; MKRN2|IDBG-19181|ENSG00000075975|23609|; SMAD2|IDBG-3127|ENSG00000175387|4087|; ZNF268|IDBG-66258|ENSG00000090612|10795|; ZNF675|IDBG-41463|ENSG00000197372|171392|;
protein ubiquitination	GO:0016567	biological process	9606	2	342	0.321321	0.359465	FBXO10; MKRN2;	FBXO10|IDBG-65792|ENSG00000147912|26267|; MKRN2|IDBG-19181|ENSG00000075975|23609|;
apoptotic signaling pathway	GO:0097190	biological process	9606	1	115	0.322885	0.36075	AKAP13;	AKAP13|IDBG-28095|ENSG00000170776|11214|;
leukocyte migration	GO:0050900	biological process	9606	1	116	0.325184	0.36285	PTPN11;	PTPN11|IDBG-58105|ENSG00000179295|5781|;
protein complex assembly	GO:0006461	biological process	9606	1	120	0.334304	0.372547	LAMC1;	LAMC1|IDBG-105290|ENSG00000135862|3915|;
cell cortex	GO:0005938	cellular component	9606	1	121	0.336564	0.374584	AKAP12;	AKAP12|IDBG-97940|ENSG00000131016|9590|;
spindle	GO:0005819	cellular component	9606	1	122	0.338818	0.376609	KIF15;	KIF15|IDBG-29195|ENSG00000163808|56992|;
mitochondrion	GO:0005739	cellular component	9606	6	1411	0.340465	0.377955	BRAF; ELN; FAM5C; GPRC5C; HSP90AA1; PTPN11;	BRAF|IDBG-44351|ENSG00000157764|673|; ELN|IDBG-20555|ENSG00000049540|2006|; FAM5C|IDBG-105437|ENSG00000162670|339479|; GPRC5C|IDBG-67203|ENSG00000170412|55890|; HSP90AA1|IDBG-20861|ENSG00000080824|3320|; PTPN11|IDBG-58105|ENSG00000179295|5781|;
centrosome	GO:0005813	cellular component	9606	2	359	0.342365	0.379579	KIF15; UBR4;	KIF15|IDBG-29195|ENSG00000163808|56992|; UBR4|IDBG-92114|ENSG00000127481|23352|;
cytoskeleton organization	GO:0007010	biological process	9606	1	125	0.345532	0.38114	PHIP;	PHIP|IDBG-93358|ENSG00000146247|55023|;
methyltransferase activity	GO:0008168	molecular function	9606	1	125	0.345532	0.38114	PRDM1;	PRDM1|IDBG-94825|ENSG00000057657|639|;
phosphatase activity	GO:0016791	molecular function	9606	1	125	0.345532	0.38114	PTPN11;	PTPN11|IDBG-58105|ENSG00000179295|5781|;
positive regulation of NF-kappaB transcription factor activity	GO:0051092	biological process	9606	1	125	0.345532	0.38114	PRKCH;	PRKCH|IDBG-8479|ENSG00000027075|5583|;
small molecule metabolic process	GO:0044281	biological process	9606	6	1421	0.346585	0.381816	CACNA1C; CYP21A2; HSP90AA1; IQGAP1; ITPR3; SCAP;	CACNA1C|IDBG-12068|ENSG00000151067|775|; CYP21A2|IDBG-80216|ENSG00000231852|1589|; HSP90AA1|IDBG-20861|ENSG00000080824|3320|; IQGAP1|IDBG-30204|ENSG00000140575|8826|; ITPR3|IDBG-82972|ENSG00000096433|3710|; SCAP|IDBG-31555|ENSG00000114650|22937|;
transforming growth factor beta receptor signaling pathway	GO:0007179	biological process	9606	1	128	0.35218	0.387487	SMAD2;	SMAD2|IDBG-3127|ENSG00000175387|4087|;
negative regulation of neuron apoptotic process	GO:0043524	biological process	9606	1	129	0.354381	0.389414	BRAF;	BRAF|IDBG-44351|ENSG00000157764|673|;
sensory perception of sound	GO:0007605	biological process	9606	1	130	0.356574	0.391329	CHD7;	CHD7|IDBG-22967|ENSG00000171316|102724260,55636|;
GTPase activator activity	GO:0005096	molecular function	9606	1	134	0.365276	0.400372	IQGAP1;	IQGAP1|IDBG-30204|ENSG00000140575|8826|;
apoptotic process	GO:0006915	biological process	9606	3	639	0.366331	0.401022	FBXO10; NOTCH2; TJP2;	FBXO10|IDBG-65792|ENSG00000147912|26267|; NOTCH2|IDBG-101546|ENSG00000134250|4853|; TJP2|IDBG-69307|ENSG00000119139|9414|;
cytoskeleton	GO:0005856	cellular component	9606	2	380	0.368086	0.402435	ACTB; AKAP12;	ACTB|IDBG-7590|ENSG00000075624|60|; AKAP12|IDBG-97940|ENSG00000131016|9590|;
cilium	GO:0005929	cellular component	9606	1	137	0.371726	0.404882	NOTCH2;	NOTCH2|IDBG-101546|ENSG00000134250|4853|;
heme binding	GO:0020037	molecular function	9606	1	137	0.371726	0.404882	CYP21A2;	CYP21A2|IDBG-80216|ENSG00000231852|1589|;
heparin binding	GO:0008201	molecular function	9606	1	137	0.371726	0.404882	CFH;	CFH|IDBG-105504|ENSG00000000971|3075|;
aging	GO:0007568	biological process	9606	1	138	0.373861	0.406188	SCAP;	SCAP|IDBG-31555|ENSG00000114650|22937|;
positive regulation of cell migration	GO:0030335	biological process	9606	1	138	0.373861	0.406188	ZNF268;	ZNF268|IDBG-66258|ENSG00000090612|10795|;
protein homodimerization activity	GO:0042803	molecular function	9606	3	649	0.375584	0.407549	DSCAML1; HSP90AA1; NR6A1;	DSCAML1|IDBG-73268|ENSG00000177103|57453|; HSP90AA1|IDBG-20861|ENSG00000080824|3320|; NR6A1|IDBG-84872|ENSG00000148200|2649|;
spermatogenesis	GO:0007283	biological process	9606	2	387	0.37658	0.408118	IGF2R; NR6A1;	IGF2R|IDBG-98588|ENSG00000197081|3482|; NR6A1|IDBG-84872|ENSG00000148200|2649|;
chromatin organization	GO:0006325	biological process	9606	1	140	0.378111	0.409266	ACTB;	ACTB|IDBG-7590|ENSG00000075624|60|;
negative regulation of endopeptidase activity	GO:0010951	biological process	9606	1	141	0.380225	0.411042	CRIM1;	CRIM1|IDBG-44114|ENSG00000150938|101929500,51232|;
protein dephosphorylation	GO:0006470	biological process	9606	1	142	0.382333	0.412805	PTPN11;	PTPN11|IDBG-58105|ENSG00000179295|5781|;
G2/M transition of mitotic cell cycle	GO:0000086	biological process	9606	1	143	0.384433	0.414041	HSP90AA1;	HSP90AA1|IDBG-20861|ENSG00000080824|3320|;
homophilic cell adhesion	GO:0007156	biological process	9606	1	143	0.384433	0.414041	DSCAML1;	DSCAML1|IDBG-73268|ENSG00000177103|57453|;
peptidyl-tyrosine phosphorylation	GO:0018108	biological process	9606	1	144	0.386526	0.415779	FLT4;	FLT4|IDBG-62355|ENSG00000037280|2324|;
phosphatidylinositol-mediated signaling	GO:0048015	biological process	9606	1	147	0.392763	0.421965	PTPN11;	PTPN11|IDBG-58105|ENSG00000179295|5781|;
xenobiotic metabolic process	GO:0006805	biological process	9606	1	148	0.394828	0.423659	CYP21A2;	CYP21A2|IDBG-80216|ENSG00000231852|1589|;
membrane organization	GO:0061024	biological process	9606	1	152	0.40302	0.431381	ACTB;	ACTB|IDBG-7590|ENSG00000075624|60|;
skeletal system development	GO:0001501	biological process	9606	1	152	0.40302	0.431381	CHD7;	CHD7|IDBG-22967|ENSG00000171316|102724260,55636|;
G1/S transition of mitotic cell cycle	GO:0000082	biological process	9606	1	153	0.405051	0.43302	POLE;	POLE|IDBG-65706|ENSG00000177084|5426|;
cell migration	GO:0016477	biological process	9606	1	155	0.409093	0.436802	LAMC1;	LAMC1|IDBG-105290|ENSG00000135862|3915|;
mitotic cell cycle	GO:0000278	biological process	9606	2	416	0.411262	0.437502	HSP90AA1; POLE;	HSP90AA1|IDBG-20861|ENSG00000080824|3320|; POLE|IDBG-65706|ENSG00000177084|5426|;
RNA polymerase II core promoter proximal region sequence-specific DNA binding transcription factor activity involved in positive regulation of transcription	GO:0001077	molecular function	9606	1	156	0.411103	0.43787	NR6A1;	NR6A1|IDBG-84872|ENSG00000148200|2649|;
iron ion binding	GO:0005506	molecular function	9606	1	156	0.411103	0.43787	CYP21A2;	CYP21A2|IDBG-80216|ENSG00000231852|1589|;
positive regulation of I-kappaB kinase/NF-kappaB signaling	GO:0043123	biological process	9606	1	157	0.413107	0.438926	BRD4;	BRD4|IDBG-34500|ENSG00000141867|23476|;
response to hypoxia	GO:0001666	biological process	9606	1	160	0.419078	0.444726	SCAP;	SCAP|IDBG-31555|ENSG00000114650|22937|;
phospholipid metabolic process	GO:0006644	biological process	9606	1	161	0.421055	0.446277	GATA6;	GATA6|IDBG-1469|ENSG00000141448|2627|;
growth factor activity	GO:0008083	molecular function	9606	1	162	0.423026	0.447818	JAG1;	JAG1|IDBG-54207|ENSG00000101384|182|;
early endosome	GO:0005769	cellular component	9606	1	163	0.42499	0.449349	RABGAP1L;	RABGAP1L|IDBG-104931|ENSG00000152061|9910|;
protein C-terminus binding	GO:0008022	molecular function	9606	1	164	0.426947	0.45032	TJP2;	TJP2|IDBG-69307|ENSG00000119139|9414|;
regulation of gene expression	GO:0010468	biological process	9606	1	164	0.426947	0.45032	GATA6;	GATA6|IDBG-1469|ENSG00000141448|2627|;
microtubule binding	GO:0008017	molecular function	9606	1	166	0.430842	0.453876	KIF15;	KIF15|IDBG-29195|ENSG00000163808|56992|;
ATPase activity	GO:0016887	molecular function	9606	1	167	0.432779	0.454812	HSP90AA1;	HSP90AA1|IDBG-20861|ENSG00000080824|3320|;
protein homooligomerization	GO:0051260	biological process	9606	1	167	0.432779	0.454812	ITPR3;	ITPR3|IDBG-82972|ENSG00000096433|3710|;
nuclear speck	GO:0016607	cellular component	9606	1	178	0.45367	0.476188	WAC;	WAC|IDBG-65590|ENSG00000095787|51322|;
transcription regulatory region DNA binding	GO:0044212	molecular function	9606	1	181	0.459234	0.481446	GATA6;	GATA6|IDBG-1469|ENSG00000141448|2627|;
nuclear membrane	GO:0031965	cellular component	9606	1	182	0.461077	0.482794	RETSAT;	RETSAT|IDBG-58969|ENSG00000042445|54884|;
cell adhesion	GO:0007155	biological process	9606	2	462	0.464311	0.485594	HEPACAM; LAMC1;	HEPACAM|IDBG-75353|ENSG00000165478|220296,641654|; LAMC1|IDBG-105290|ENSG00000135862|3915|;
Golgi membrane	GO:0000139	cellular component	9606	2	477	0.481019	0.502462	NOTCH2; SCAP;	NOTCH2|IDBG-101546|ENSG00000134250|4853|; SCAP|IDBG-31555|ENSG00000114650|22937|;
transcription from RNA polymerase II promoter	GO:0006366	biological process	9606	2	478	0.482122	0.503008	GATA6; PHRF1;	GATA6|IDBG-1469|ENSG00000141448|2627|; PHRF1|IDBG-17186|ENSG00000070047|57661|;
lipid metabolic process	GO:0006629	biological process	9606	1	198	0.48973	0.510331	PTPN11;	PTPN11|IDBG-58105|ENSG00000179295|5781|;
negative regulation of transcription, DNA-templated	GO:0045892	biological process	9606	2	490	0.495247	0.515461	GATA6; SMAD2;	GATA6|IDBG-1469|ENSG00000141448|2627|; SMAD2|IDBG-3127|ENSG00000175387|4087|;
mRNA processing	GO:0006397	biological process	9606	1	206	0.503488	0.523411	PHRF1;	PHRF1|IDBG-17186|ENSG00000070047|57661|;
dephosphorylation	GO:0016311	biological process	9606	1	207	0.505182	0.524543	PTPN11;	PTPN11|IDBG-58105|ENSG00000179295|5781|;
synapse	GO:0045202	cellular component	9606	1	213	0.515227	0.534332	LZTS1;	LZTS1|IDBG-9778|ENSG00000061337|11178|;
cell death	GO:0008219	biological process	9606	1	214	0.516882	0.535408	KIAA0196;	KIAA0196|IDBG-35289|ENSG00000164961|9897|;
cell cycle	GO:0007049	biological process	9606	1	217	0.521812	0.53987	LZTS1;	LZTS1|IDBG-9778|ENSG00000061337|11178|;
structural molecule activity	GO:0005198	molecular function	9606	1	219	0.525071	0.542594	JAG1;	JAG1|IDBG-54207|ENSG00000101384|182|;
G-protein coupled receptor activity	GO:0004930	molecular function	9606	3	826	0.532056	0.549157	GPR20; GPRC5C; IGF2R;	GPR20|IDBG-37422|ENSG00000204882|2843|; GPRC5C|IDBG-67203|ENSG00000170412|55890|; IGF2R|IDBG-98588|ENSG00000197081|3482|;
ion transmembrane transport	GO:0034220	biological process	9606	1	226	0.536307	0.552888	RYR3;	RYR3|IDBG-5249|ENSG00000198838|6263|;
extracellular matrix	GO:0031012	cellular component	9606	1	236	0.551907	0.568293	LAMC1;	LAMC1|IDBG-105290|ENSG00000135862|3915|;
viral process	GO:0016032	biological process	9606	2	545	0.552702	0.568438	BRD4; UBR4;	BRD4|IDBG-34500|ENSG00000141867|23476|; UBR4|IDBG-92114|ENSG00000127481|23352|;
positive regulation of GTPase activity	GO:0043547	biological process	9606	1	237	0.553438	0.56852	IQGAP1;	IQGAP1|IDBG-30204|ENSG00000140575|8826|;
cell surface receptor signaling pathway	GO:0007166	biological process	9606	1	238	0.554964	0.569413	CABIN1;	CABIN1|IDBG-2725|ENSG00000099991|23523|;
nucleic acid binding	GO:0003676	molecular function	9606	4	1162	0.557125	0.570954	POGZ; POLE; ZNF268; ZNF675;	POGZ|IDBG-102373|ENSG00000143442|23126|; POLE|IDBG-65706|ENSG00000177084|5426|; ZNF268|IDBG-66258|ENSG00000090612|10795|; ZNF675|IDBG-41463|ENSG00000197372|171392|;
apical plasma membrane	GO:0016324	cellular component	9606	1	243	0.562518	0.5758	LZTS1;	LZTS1|IDBG-9778|ENSG00000061337|11178|;
cell-cell signaling	GO:0007267	biological process	9606	1	244	0.564013	0.57665	TBX5;	TBX5|IDBG-58949|ENSG00000089225|6910|;
mitotic nuclear division	GO:0007067	biological process	9606	1	250	0.572881	0.585027	KIF15;	KIF15|IDBG-29195|ENSG00000163808|56992|;
transporter activity	GO:0005215	molecular function	9606	1	252	0.575797	0.587313	IGF2R;	IGF2R|IDBG-98588|ENSG00000197081|3482|;
signal transducer activity	GO:0004871	molecular function	9606	1	280	0.614626	0.626181	AKAP13;	AKAP13|IDBG-28095|ENSG00000170776|11214|;
ATP catabolic process	GO:0006200	biological process	9606	1	287	0.623772	0.634754	HSP90AA1;	HSP90AA1|IDBG-20861|ENSG00000080824|3320|;
response to drug	GO:0042493	biological process	9606	1	313	0.655914	0.666679	GATA6;	GATA6|IDBG-1469|ENSG00000141448|2627|;
hydrolase activity	GO:0016787	molecular function	9606	1	314	0.657094	0.667097	CHD7;	CHD7|IDBG-22967|ENSG00000171316|102724260,55636|;
oxidoreductase activity	GO:0016491	molecular function	9606	1	316	0.659444	0.668699	RETSAT;	RETSAT|IDBG-58969|ENSG00000042445|54884|;
integral component of membrane	GO:0016021	cellular component	9606	14	4468	0.671621	0.680252	CACNA1C; CRIM1; DSCAML1; GPR20; GPRC5C; HEPACAM; IGF2R; JAG1; NOTCH2; PCNXL2; RYR3; SCAP; UBR4; ZDHHC18;	CACNA1C|IDBG-12068|ENSG00000151067|775|; CRIM1|IDBG-44114|ENSG00000150938|101929500,51232|; DSCAML1|IDBG-73268|ENSG00000177103|57453|; GPR20|IDBG-37422|ENSG00000204882|2843|; GPRC5C|IDBG-67203|ENSG00000170412|55890|; HEPACAM|IDBG-75353|ENSG00000165478|220296,641654|; IGF2R|IDBG-98588|ENSG00000197081|3482|; JAG1|IDBG-54207|ENSG00000101384|182|; NOTCH2|IDBG-101546|ENSG00000134250|4853|; PCNXL2|IDBG…
actin binding	GO:0003779	molecular function	9606	1	329	0.674333	0.682201	WHAMM;	WHAMM|IDBG-26810|ENSG00000156232|123720|;
nucleolus	GO:0005730	cellular component	9606	2	688	0.680187	0.687322	ITPR3; URB2;	ITPR3|IDBG-82972|ENSG00000096433|3710|; URB2|IDBG-107343|ENSG00000135763|9816|;
oxidation-reduction process	GO:0055114	biological process	9606	2	693	0.684071	0.690441	CYP21A2; RETSAT;	CYP21A2|IDBG-80216|ENSG00000231852|1589|; RETSAT|IDBG-58969|ENSG00000042445|54884|;
poly(A) RNA binding	GO:0044822	molecular function	9606	3	1104	0.727987	0.733912	HSP90AA1; MKRN2; NAA15;	HSP90AA1|IDBG-20861|ENSG00000080824|3320|; MKRN2|IDBG-19181|ENSG00000075975|23609|; NAA15|IDBG-38408|ENSG00000164134|80155|;
intracellular membrane-bounded organelle	GO:0043231	cellular component	9606	1	411	0.754531	0.759789	SCAP;	SCAP|IDBG-31555|ENSG00000114650|22937|;
protein heterodimerization activity	GO:0046982	molecular function	9606	1	446	0.782517	0.787056	BRAF;	BRAF|IDBG-44351|ENSG00000157764|673|;
cellular protein metabolic process	GO:0044267	biological process	9606	1	538	0.841961	0.845864	ACTB;	ACTB|IDBG-7590|ENSG00000075624|60|;
transport	GO:0006810	biological process	9606	1	542	0.844146	0.847077	IGF2R;	IGF2R|IDBG-98588|ENSG00000197081|3482|;
catalytic activity	GO:0003824	molecular function	9606	1	604	0.874437	0.876459	PCNXL2;	PCNXL2|IDBG-107473|ENSG00000135749|80003|;
biological_process	GO:0008150	biological process	9606	1	635	0.887329	0.888354	MKRN2;	MKRN2|IDBG-19181|ENSG00000075975|23609|;
metabolic process	GO:0008152	biological process	9606	2	1195	0.918013	0.918013	KIF15; ZDHHC18;	KIF15|IDBG-29195|ENSG00000163808|56992|; ZDHHC18|IDBG-94729|ENSG00000204160|84243|;

## Sheet: S22
Table S22. NetworkAnalyst PPI Network among 64 genes in isolated CHD cases
ID	Label	Degree	Betweenness
ENSP00000335153	HSP90AA1	16	597.7
ENSP00000262160	SMAD2	12	497.87
ENSP00000268182	IQGAP1	12	243.97
ENSP00000340944	PTPN11	10	160.31
ENSP00000344818	UBC	8	310.2
ENSP00000349960	ACTB	8	178.02
ENSP00000288602	BRAF	7	140.59
ENSP00000215832	MAPK1	6	118.44
ENSP00000309591	PRKACA	5	67.85
ENSP00000350941	SRC	5	61.18
ENSP00000354718	AKAP13	5	15.42
ENSP00000367207	MYC	4	135.15
ENSP00000275493	EGFR	4	106.82
ENSP00000339191	CAV1	4	71.13
ENSP00000270202	AKT1	4	62.14
ENSP00000263923	KDR	4	41.27
ENSP00000261937	FLT4	4	29.76
ENSP00000334458	GATA4	3	84.57
ENSP00000430432	HDAC2	3	73.12
ENSP00000254958	JAG1	3	71.15
ENSP00000256646	NOTCH2	3	64.36
ENSP00000351908	MAP3K5	3	60.04
ENSP00000322570	POLE	3	45.25
ENSP00000263754	KAT2B	3	44.06
ENSP00000269216	GATA6	3	35.75
ENSP00000348461	RAC1	3	17.28
ENSP00000400175	RHOA	3	15.12
ENSP00000223023	WASL	3	14.7
ENSP00000263119	CABIN1	3	10.75
ENSP00000300093	PLK1	2	69.21
ENSP00000216911	AURKA	2	57
ENSP00000313420	PRKDC	2	50.81
ENSP00000263377	BRD4	2	44.68
ENSP00000266970	CDK2	2	43.3
ENSP00000353847	WWTR1	2	33.56
ENSP00000238081	YWHAQ	2	28.51
ENSP00000281537	TJP1	2	24.95
ENSP00000427926	RHOBTB2	2	19.3
ENSP00000294008	SLX4	2	18.95
ENSP00000362649	HDAC1	2	16.12
ENSP00000357348	HEY2	2	15.21
ENSP00000355718	DLL1	2	7.81
ENSP00000262367	CREBBP	2	7.1
ENSP00000362361	CDK9	2	6.37
ENSP00000300161	YWHAB	2	5.23
ENSP00000220003	CSK	2	4.81
ENSP00000277541	NOTCH1	2	4.77
ENSP00000013807	ERCC1	2	4.73
ENSP00000249071	RAC2	2	4.29
ENSP00000438262	TJP2	2	3.51
ENSP00000309913	TBX5	2	2.91
ENSP00000329127	PRKCH	2	1.46
ENSP00000363435	ITPR3	2	0.47
ENSP00000266376	CACNA1C	1	0
ENSP00000296543	NAA15	1	0
ENSP00000347427	MINK1	1	0
ENSP00000358092	PRDM1	1	0
ENSP00000364403	UBR4	1	0
ENSP00000324020	KIF15	1	0

## Sheet: S23
Table S23. Priority scores of 64 genes in isolated CHD cases
Known CHD-causing gene	Name	Priority Score	Expression level during heart development
No	HSP90AA1	104	high
	IQGAP1	100	high
	TJP2	90	high
	NAA15	88	high
	CABIN1	87	high
	MINK1	79	high
	BRD4	73	high
	RYR3	72	high
	PHIP	66	high
	POGZ	56	high
	PHRF1	55	high
	LAMC1	53	high
	DNAJC13	51	high
	SUV420H1	41	high
	RABGAP1L	30	high
	WAC	29	high
	KIAA0196	9	high
	ITPR3	133	low
	PRKCH	112	low
	FLT4	104	low
	SLX4	64	low
	POLE	56	low
	KIF15	55	low
	CRIM1	55	low
	UNC13C	53	low
	CHAD	51	low
	DSCAML1	51	low
	SCAP	45	low
	FBXO10	41	low
	ZNF268	41	low
	MKRN2	39	low
	SCN10A	38	low
	HEPACAM	36	low
	ZNF675	34	low
	LZTS1	33	low
	BRINP3	33	low
	RETSAT	32	low
	GPRC5C	28	low
	CYP21A2	28	low
	SMCR8	27	low
	DMXL2	26	low
	CFH	24	low
	URB2	17	low
	ZDHHC18	15	low
	GPR20	1	low
	WHAMM	0	low
	PCNXL2	0	low
Yes	PTPN11	152	high
	NOTCH2	133	high
	ACTB	127	high
	GATA6	116	high
	TBX5	108	high
	JAG1	107	high
	CACNA1C	98	high
	AKAP13	86	high
	UBR4	82	high
	AKAP12	65	high
	IGF2R	60	high
	ELN	57	high
	CHD7	54	high
	BRAF	148	low
	SMAD2	133	low
	PRDM1	77	low
	NR6A1	53	low

## Sheet: S24
Table S24. IPA canonical pathways among 105 genes in syndromic CHD cases
Ingenuity Canonical Pathways	-log(B-H p-value)	Ratio	Molecules
Protein Kinase A Signaling	3.75	0.0313	AKAP12,AKAP13,BRAF,CTNNB1,NGFR,PRKCH,PTEN,PTPN11,PYGL,RAF1,ROCK2,RYR3
Molecular Mechanisms of Cancer	2.45	0.026	BRAF,CDK13,CTNNB1,NOTCH1,PRKCH,PTPN11,RAF1,SMAD2,SOS1,TAB2
Opioid Signaling Pathway	2.45	0.0328	BRAF,CACNA1A,CACNA1C,CTNNB1,PRKCH,RAF1,RYR3,SOS1
Regulation of the Epithelial-Mesenchymal Transition Pathway	2.38	0.0366	BRAF,CTNNB1,NOTCH1,PTPN11,RAF1,SMAD2,SOS1
Neuregulin Signaling	2.17	0.0532	PRKCH,PTEN,PTPN11,RAF1,SOS1
VEGF Signaling	2.17	0.0515	ACTB,PTPN11,RAF1,ROCK2,SOS1
Cardiac Hypertrophy Signaling (Enhanced)	2.17	0.0211	AKAP13,CACNA1A,CACNA1C,CTNNB1,NGFR,PRKCH,PTEN,RAF1,ROCK2,RYR3
Thrombopoietin Signaling	2.1	0.0635	PRKCH,PTPN11,RAF1,SOS1
Endometrial Cancer Signaling	2.1	0.0667	CTNNB1,PTEN,RAF1,SOS1
Glioma Signaling	2.1	0.0459	IGF2R,PRKCH,PTEN,RAF1,SOS1
NGF Signaling	2.1	0.0442	NGFR,PTPN11,RAF1,ROCK2,SOS1
G Beta Gamma Signaling	2	0.041	CACNA1A,CACNA1C,PRKCH,RAF1,SOS1
PTEN Signaling	1.97	0.0397	IGF2R,NGFR,PTEN,RAF1,SOS1
PI3K/AKT Signaling	1.95	0.0385	CTNNB1,PTEN,RAF1,SOS1,TSC1
Insulin Receptor Signaling	1.93	0.037	PTEN,PTPN11,RAF1,SOS1,TSC1
Neurotrophin/TRK Signaling	1.93	0.0526	NGFR,PTPN11,RAF1,SOS1
Corticotropin Releasing Hormone Signaling	1.92	0.0355	BRAF,CACNA1A,CACNA1C,PRKCH,RAF1
Prolactin Signaling	1.92	0.0494	PRKCH,PTPN11,RAF1,SOS1
Role of NFAT in Cardiac Hypertrophy	1.92	0.0284	CABIN1,CACNA1A,CACNA1C,PRKCH,RAF1,SOS1
Factors Promoting Cardiogenesis in Vertebrates	1.81	0.0444	CTNNB1,PRKCH,SMAD2,TBX5
Prostate Cancer Signaling	1.81	0.0449	CTNNB1,PTEN,RAF1,SOS1
nNOS Signaling in Skeletal Muscle Cells	1.81	0.075	CACNA1A,CACNA1C,RYR3
FAK Signaling	1.76	0.0426	ACTB,PTEN,RAF1,SOS1
Glioblastoma Multiforme Signaling	1.75	0.0309	CTNNB1,PTEN,RAF1,SOS1,TSC1
GNRH Signaling	1.71	0.0294	CACNA1A,CACNA1C,PRKCH,RAF1,SOS1
Mouse Embryonic Stem Cell Pluripotency	1.71	0.0392	CTNNB1,PTPN11,RAF1,SOS1
Ephrin A Signaling	1.71	0.0638	NGFR,PTPN11,ROCK2
FAT10 Cancer Signaling Pathway	1.71	0.0652	CTNNB1,NGFR,SMAD2
CDK5 Signaling	1.69	0.0374	CACNA1A,LAMB1,NGFR,RAF1
Melanoma Signaling	1.69	0.06	BRAF,PTEN,RAF1
UVC-Induced MAPK Signaling	1.69	0.0588	BRAF,PRKCH,RAF1
NF-κB Signaling	1.69	0.0284	BRAF,IGF2R,NGFR,RAF1,TAB2
Synaptic Long Term Depression	1.68	0.0276	CACNA1A,CACNA1C,PRKCH,RAF1,RYR3
HGF Signaling	1.68	0.0364	PRKCH,PTPN11,RAF1,SOS1
Natural Killer Cell Signaling	1.66	0.0342	PRKCH,PTPN11,RAF1,SOS1
Leukocyte Extravasation Signaling	1.66	0.0259	ACTB,CTNNB1,PRKCH,PTPN11,ROCK2
Fc Epsilon RI Signaling	1.66	0.0342	PRKCH,PTPN11,RAF1,SOS1
RAR Activation	1.66	0.0262	ACTB,NSD1,PRKCH,PTEN,SMAD2
CNTF Signaling	1.66	0.0536	PTPN11,RAF1,SOS1
Cholecystokinin/Gastrin-mediated Signaling	1.66	0.0342	PRKCH,RAF1,ROCK2,SOS1
Role of NANOG in Mammalian Embryonic Stem Cell Pluripotency	1.66	0.0342	CTNNB1,GATA6,RAF1,SOS1
Gap Junction Signaling	1.66	0.0258	ACTB,CTNNB1,PRKCH,RAF1,SOS1
Cancer Drug Resistance By Drug Efflux	1.66	0.0517	BRAF,PTEN,RAF1
Thrombin Signaling	1.61	0.0246	GATA6,PRKCH,RAF1,ROCK2,SOS1
CREB Signaling in Neurons	1.61	0.0244	CACNA1A,CACNA1C,PRKCH,RAF1,SOS1
IL-2 Signaling	1.61	0.0492	PTPN11,RAF1,SOS1
Integrin Signaling	1.61	0.0244	ACTB,BRAF,PTEN,RAF1,SOS1
IL-6 Signaling	1.61	0.032	NGFR,PTPN11,RAF1,SOS1
ErbB2-ErbB3 Signaling	1.59	0.0469	PTEN,RAF1,SOS1
Actin Cytoskeleton Signaling	1.58	0.0235	ACTB,RAF1,ROCK2,SOS1,SSH2
Maturity Onset Diabetes of Young (MODY) Signaling	1.58	0.1	CACNA1A,CACNA1C
ErbB4 Signaling	1.58	0.0455	PRKCH,RAF1,SOS1
Netrin Signaling	1.58	0.0462	CACNA1A,CACNA1C,RYR3
Melatonin Signaling	1.54	0.0429	BRAF,PRKCH,RAF1
Ovarian Cancer Signaling	1.54	0.029	BRAF,CTNNB1,PTEN,RAF1
GM-CSF Signaling	1.54	0.0429	PTPN11,RAF1,SOS1
Cardiac β-adrenergic Signaling	1.54	0.0288	AKAP12,AKAP13,CACNA1A,CACNA1C
Type II Diabetes Mellitus Signaling	1.54	0.0286	CACNA1A,CACNA1C,NGFR,PRKCH
FcγRIIB Signaling in B Lymphocytes	1.48	0.04	CACNA1A,CACNA1C,SOS1
Erythropoietin Signaling	1.47	0.0395	PRKCH,RAF1,SOS1
Cardiac Hypertrophy Signaling	1.47	0.0213	CACNA1A,CACNA1C,RAF1,ROCK2,SOS1
Renal Cell Carcinoma Signaling	1.46	0.0385	PTPN11,RAF1,SOS1
Epithelial Adherens Junction Signaling	1.46	0.0267	ACTB,CTNNB1,NOTCH1,PTEN
IL-3 Signaling	1.46	0.038	PRKCH,RAF1,SOS1
FLT3 Signaling in Hematopoietic Progenitor Cells	1.46	0.038	PTPN11,RAF1,SOS1
JAK/Stat Signaling	1.45	0.0375	PTPN11,RAF1,SOS1
HOTAIR Regulatory Pathway	1.44	0.0256	BRD4,CTNNB1,PTEN,ROCK2
HER-2 Signaling in Breast Cancer	1.42	0.0357	PRKCH,SOS1,TSC1
VEGF Family Ligand-Receptor Interactions	1.42	0.0357	PRKCH,RAF1,SOS1
FGF Signaling	1.42	0.0357	PTPN11,RAF1,SOS1
Axonal Guidance Signaling	1.39	0.015	NGFR,PRKCH,PTPN11,RAF1,ROCK2,SLIT3,SOS1
Acute Myeloid Leukemia Signaling	1.39	0.0341	BRAF,RAF1,SOS1
Regulation of IL-2 Expression in Activated and Anergic T Lymphocytes	1.39	0.0341	RAF1,SMAD2,SOS1
Uridine-5'-phosphate Biosynthesis	1.39	0.5	CAD
Tight Junction Signaling	1.39	0.024	ACTB,CTNNB1,NGFR,PTEN
α-Adrenergic Signaling	1.36	0.0323	PRKCH,PYGL,RAF1
Fcγ Receptor-mediated Phagocytosis in Macrophages and Monocytes	1.36	0.0323	ACTB,PRKCH,PTEN
CCR5 Signaling in Macrophages	1.36	0.0326	CACNA1A,CACNA1C,PRKCH
ErbB Signaling	1.36	0.0323	PRKCH,RAF1,SOS1
Systemic Lupus Erythematosus In B Cell Signaling Pathway	1.36	0.0189	CTNNB1,PRKCH,PTPN11,RAF1,SOS1
Melanocyte Development and Pigmentation Signaling	1.36	0.0319	PTPN11,RAF1,SOS1
Nitric Oxide Signaling in the Cardiovascular System	1.36	0.0319	CACNA1A,CACNA1C,PRKCH
Acute Phase Response Signaling	1.35	0.0225	NGFR,PTPN11,RAF1,SOS1
TGF-β Signaling	1.35	0.0312	RAF1,SMAD2,SOS1
Ephrin Receptor Signaling	1.35	0.0225	PTPN11,RAF1,ROCK2,SOS1
Endothelin-1 Signaling	1.34	0.0221	BRAF,PRKCH,RAF1,SOS1
Sertoli Cell-Sertoli Cell Junction Signaling	1.34	0.0221	ACTB,CTNNB1,PTEN,RAF1
B Cell Receptor Signaling	1.34	0.0222	PTEN,PTPN11,RAF1,SOS1
PPAR Signaling	1.31	0.0297	NGFR,RAF1,SOS1
Chronic Myeloid Leukemia Signaling	1.3	0.0294	PTPN11,RAF1,SOS1
PD-1, PD-L1 cancer immunotherapy pathway	1.3	0.0291	NGFR,PTEN,PTPN11
IGF-1 Signaling	1.29	0.0288	PTPN11,RAF1,SOS1
IL-8 Signaling	1.26	0.0205	BRAF,PRKCH,RAF1,ROCK2
Pancreatic Adenocarcinoma Signaling	1.26	0.0278	NOTCH1,RAF1,SMAD2
Mechanisms of Viral Exit from Host Cells	1.25	0.0488	ACTB,PRKCH
Role of Macrophages, Fibroblasts and Endothelial Cells in Rheumatoid Arthritis	1.25	0.0167	CTNNB1,NGFR,PRKCH,RAF1,ROCK2
Breast Cancer Regulation by Stathmin1	1.25	0.0201	PRKCH,RAF1,ROCK2,SOS1
Pyrimidine Ribonucleotides De Novo Biosynthesis	1.25	0.0476	CAD,DDX3X
GPCR-Mediated Nutrient Sensing in Enteroendocrine Cells	1.25	0.027	CACNA1A,CACNA1C,PRKCH
Calcium Signaling	1.25	0.0202	CABIN1,CACNA1A,CACNA1C,RYR3
Oncostatin M Signaling	1.23	0.0465	RAF1,SOS1
Endocannabinoid Developing Neuron Pathway	1.22	0.0261	BRAF,CTNNB1,RAF1
Renin-Angiotensin Signaling	1.21	0.0256	PRKCH,RAF1,SOS1
CCR3 Signaling in Eosinophils	1.18	0.025	PRKCH,RAF1,ROCK2
EIF2 Signaling	1.18	0.0188	ACTB,RAF1,RPL5,SOS1
Synaptic Long Term Potentiation	1.15	0.0238	CACNA1C,PRKCH,RAF1
14-3-3-mediated Signaling	1.15	0.0238	PRKCH,RAF1,TSC1
Cellular Effects of Sildenafil (Viagra)	1.15	0.0238	ACTB,CACNA1A,CACNA1C
Thyroid Cancer Signaling	1.15	0.04	BRAF,CTNNB1
Glucocorticoid Receptor Signaling	1.14	0.015	ACTB,KRT13,RAF1,SMAD2,SOS1
p70S6K Signaling	1.14	0.0234	PRKCH,RAF1,SOS1
cAMP-mediated signaling	1.14	0.0179	AKAP12,AKAP13,BRAF,RAF1
Gα12/13 Signaling	1.13	0.0231	CTNNB1,RAF1,ROCK2
Androgen Signaling	1.1	0.0222	CACNA1A,CACNA1C,PRKCH
STAT3 Pathway	1.1	0.0222	IGF2R,NGFR,RAF1
EGF Signaling	1.1	0.0364	RAF1,SOS1
SPINK1 Pancreatic Cancer Pathway	1.1	0.0364	CPD,SMAD2
Cell Cycle Control of Chromosomal Replication	1.09	0.0357	CDK13,POLE
Estrogen Receptor Signaling	1.09	0.0219	RAF1,RBFOX2,SOS1
Endocannabinoid Cancer Inhibition Pathway	1.06	0.0211	CTNNB1,RAF1,ROCK2
Calcium-induced T Lymphocyte Apoptosis	1.05	0.0333	CABIN1,PRKCH
Colorectal Cancer Metastasis Signaling	1.05	0.0163	BRAF,CTNNB1,SMAD2,SOS1
PKCθ Signaling in T Lymphocytes	1.01	0.02	CACNA1A,CACNA1C,SOS1
Pyridoxal 5'-phosphate Salvage Pathway	1	0.0312	BRAF,PRKCH
Gαq Signaling	1	0.0197	PRKCH,RAF1,ROCK2
Aldosterone Signaling in Epithelial Cells	0.991	0.0195	PRKCH,RAF1,SOS1
Remodeling of Epithelial Adherens Junctions	0.991	0.0303	ACTB,CTNNB1
Dopamine-DARPP32 Feedback in cAMP Signaling	0.963	0.0189	CACNA1A,CACNA1C,PRKCH
Actin Nucleation by ARP-WASP Complex	0.951	0.0286	ROCK2,SOS1
CXCR4 Signaling	0.939	0.0183	PRKCH,RAF1,ROCK2
Ephrin B Signaling	0.936	0.0278	CTNNB1,ROCK2
Angiopoietin Signaling	0.928	0.027	PTPN11,SOS1
Antiproliferative Role of Somatostatin Receptor 2	0.928	0.027	BRAF,PTPN11
Non-Small Cell Lung Cancer Signaling	0.928	0.0274	RAF1,SOS1
Glycogen Degradation II	0.928	0.0909	PYGL
T Cell Exhaustion Signaling Pathway	0.924	0.0178	PRDM1,PTPN11,SMAD2
Agrin Interactions at Neuromuscular Junction	0.917	0.0263	ACTB,LAMB1
GDNF Family Ligand-Receptor Interactions	0.917	0.0263	RAF1,SOS1
BER pathway	0.91	0.0833	POLE
Chemokine Signaling	0.91	0.026	RAF1,ROCK2
Role of NFAT in Regulation of the Immune Response	0.9	0.017	CABIN1,RAF1,SOS1
PPARα/RXRα Activation	0.889	0.0169	RAF1,SMAD2,SOS1
Glycogen Degradation III	0.886	0.0769	PYGL
LPS-stimulated MAPK Signaling	0.883	0.0244	PRKCH,RAF1
NF-κB Activation by Viruses	0.883	0.0244	PRKCH,RAF1
PEDF Signaling	0.883	0.0244	RAF1,ROCK2
BMP signaling pathway	0.879	0.0241	RAF1,SOS1
ILK Signaling	0.87	0.0162	ACTB,CTNNB1,PTEN
NRF2-mediated Oxidative Stress Response	0.866	0.0161	ACTB,PRKCH,RAF1
RANK Signaling in Osteoclasts	0.863	0.0233	RAF1,TAB2
PDGF Signaling	0.863	0.0233	RAF1,SOS1
Synaptogenesis Signaling Pathway	0.86	0.013	BRAF,CTNNB1,RAF1,SOS1
Ceramide Signaling	0.851	0.0227	NGFR,RAF1
ERK/MAPK Signaling	0.851	0.0156	BRAF,RAF1,SOS1
Adrenomedullin signaling pathway	0.851	0.0156	BRAF,RAF1,SOS1
GABA Receptor Signaling	0.81	0.0213	CACNA1A,CACNA1C
Amyotrophic Lateral Sclerosis Signaling	0.804	0.0208	CACNA1A,CACNA1C
PAK Signaling	0.804	0.0208	RAF1,SOS1
Salvage Pathways of Pyrimidine Ribonucleotides	0.804	0.0211	BRAF,PRKCH
D-myo-inositol (1,3,4)-trisphosphate Biosynthesis	0.799	0.0556	PTEN
p53 Signaling	0.796	0.0204	CTNNB1,PTEN
Osteoarthritis Pathway	0.796	0.0145	CTNNB1,NOTCH1,SMAD2
SAPK/JNK Signaling	0.777	0.0198	MINK1,SOS1
Role of Osteoblasts, Osteoclasts and Chondrocytes in Rheumatoid Arthritis	0.762	0.014	CTNNB1,NGFR,TAB2
Telomerase Signaling	0.762	0.0192	RAF1,SOS1
T Cell Receptor Signaling	0.762	0.0192	RAF1,SOS1
Paxillin Signaling	0.754	0.0189	ACTB,SOS1
Gαs Signaling	0.754	0.0189	BRAF,RYR3
Virus Entry via Endocytic Pathways	0.75	0.0187	ACTB,PRKCH
Polyamine Regulation in Colon Cancer	0.742	0.0455	CTNNB1
Superpathway of D-myo-inositol (1,4,5)-trisphosphate Metabolism	0.726	0.0435	PTEN
Role of JAK1, JAK2 and TYK2 in Interferon Signaling	0.714	0.0417	RAF1
Apelin Endothelial Signaling Pathway	0.714	0.0175	PRKCH,RAF1
fMLP Signaling in Neutrophils	0.712	0.0174	PRKCH,RAF1
Role of Tissue Factor in Cancer	0.71	0.0172	PTEN,PTPN11
GP6 Signaling Pathway	0.71	0.0172	LAMB1,PRKCH
Role of JAK family kinases in IL-6-type Cytokine Signaling	0.708	0.04	PTPN11
Antiproliferative Role of TOB in T Cell Signaling	0.695	0.0385	SMAD2
Signaling by Rho Family GTPases	0.695	0.0125	ACTB,RAF1,ROCK2
RhoA Signaling	0.69	0.0165	ACTB,ROCK2
Phospholipase C Signaling	0.678	0.0122	PRKCH,RAF1,SOS1
Gαi Signaling	0.672	0.016	RAF1,SOS1
P2Y Purigenic Receptor Signaling Pathway	0.67	0.0159	PRKCH,RAF1
Endocannabinoid Neuronal Synapse Pathway	0.666	0.0157	CACNA1A,CACNA1C
White Adipose Tissue Browning Pathway	0.662	0.0156	CACNA1A,CACNA1C
Human Embryonic Stem Cell Pluripotency	0.644	0.0152	CTNNB1,SMAD2
PI3K Signaling in B Lymphocytes	0.64	0.0149	PTEN,RAF1
Role of JAK2 in Hormone-like Cytokine Signaling	0.64	0.0312	PTPN11
D-myo-inositol (1,4,5,6)-Tetrakisphosphate Biosynthesis	0.64	0.0148	PTEN,PTPN11
D-myo-inositol (3,4,5,6)-tetrakisphosphate Biosynthesis	0.64	0.0148	PTEN,PTPN11
Th2 Pathway	0.64	0.015	CHD4,NOTCH1
Circadian Rhythm Signaling	0.633	0.0303	PER3
Hereditary Breast Cancer Signaling	0.633	0.0146	ACTB,PTEN
DNA Methylation and Transcriptional Repression Signaling	0.625	0.0294	CHD4
G-Protein Coupled Receptor Signaling	0.625	0.0112	BRAF,RAF1,SOS1
Notch Signaling	0.595	0.027	NOTCH1
D-myo-inositol-5-phosphate Metabolism	0.587	0.0133	PTEN,PTPN11
3-phosphoinositide Degradation	0.587	0.0134	PTEN,PTPN11
Gustation Pathway	0.587	0.0133	CACNA1A,CACNA1C
Regulation of eIF4 and p70S6K Signaling	0.573	0.013	RAF1,SOS1
Pyrimidine Ribonucleotides Interconversion	0.573	0.025	DDX3X
Role of PKR in Interferon Induction and Antiviral Response	0.569	0.0244	TAB2
Role of IL-17F in Allergic Inflammatory Airway Diseases	0.569	0.0244	RAF1
3-phosphoinositide Biosynthesis	0.559	0.0126	PTEN,PTPN11
Tec Kinase Signaling	0.556	0.0125	ACTB,PRKCH
Role of Oct4 in Mammalian Embryonic Stem Cell Pluripotency	0.539	0.0222	NR6A1
Germ Cell-Sertoli Cell Junction Signaling	0.538	0.012	ACTB,CTNNB1
nNOS Signaling in Neurons	0.538	0.0217	PRKCH
Th1 and Th2 Activation Pathway	0.538	0.012	CHD4,NOTCH1
RhoGDI Signaling	0.502	0.0113	ACTB,ROCK2
Hepatic Cholestasis	0.5	0.0112	NGFR,PRKCH
UVB-Induced MAPK Signaling	0.496	0.0192	PRKCH
Hepatic Fibrosis / Hepatic Stellate Cell Activation	0.492	0.011	NGFR,SMAD2
Nur77 Signaling in T Lymphocytes	0.492	0.0189	CABIN1
Transcriptional Regulatory Network in Embryonic Stem Cells	0.488	0.0185	GATA6
Production of Nitric Oxide and Reactive Oxygen Species in Macrophages	0.487	0.0108	NGFR,PRKCH
Unfolded protein response	0.485	0.0182	SCAP
Semaphorin Signaling in Neurons	0.474	0.0175	ROCK2
MSP-RON Signaling Pathway	0.472	0.0172	ACTB
Superpathway of Inositol Phosphate Compounds	0.472	0.0105	PTEN,PTPN11
Induction of Apoptosis by HIV1	0.463	0.0167	NGFR
PCP pathway	0.463	0.0167	ROCK2
SPINK1 General Cancer Pathway	0.458	0.0164	RAF1
mTOR Signaling	0.446	0.00985	PRKCH,TSC1
IL-17A Signaling in Airway Cells	0.445	0.0156	PTEN
Myc Mediated Apoptosis Signaling	0.441	0.0154	SOS1
Cell Cycle: G1/S Checkpoint Regulation	0.438	0.0152	RPL5
Role of JAK1 and JAK3 in γc Cytokine Signaling	0.434	0.0149	PTPN11
AMPK Signaling	0.432	0.00948	ACTB,TSC1
T Helper Cell Differentiation	0.427	0.0145	NGFR
IL-15 Signaling	0.426	0.0141	RAF1
Growth Hormone Signaling	0.426	0.0141	PRKCH
Small Cell Lung Cancer Signaling	0.426	0.0141	PTEN
Basal Cell Carcinoma Signaling	0.426	0.0143	CTNNB1
Systemic Lupus Erythematosus In T Cell Signaling Pathway	0.426	0.00926	ROCK2,SOS1
Caveolar-mediated Endocytosis Signaling	0.425	0.0137	ACTB
ERK5 Signaling	0.425	0.0139	PTPN11
Leptin Signaling in Obesity	0.425	0.0137	PTPN11
Hypoxia Signaling in the Cardiovascular System	0.425	0.0139	PTEN
IL-7 Signaling Pathway	0.425	0.0137	SOS1
Role of Wnt/GSK-3β Signaling in the Pathogenesis of Influenza	0.423	0.0135	CTNNB1
Toll-like Receptor Signaling	0.419	0.0133	TAB2
Role of MAPK Signaling in the Pathogenesis of Influenza	0.418	0.0132	RAF1
Macropinocytosis Signaling	0.418	0.0132	PRKCH
VDR/RXR Activation	0.416	0.013	PRKCH
Reelin Signaling in Neurons	0.412	0.0128	APBB1
Huntington's Disease Signaling	0.409	0.00855	PRKCH,SOS1
Role of BRCA1 in DNA Damage Response	0.409	0.0125	ACTB
Cyclins and Cell Cycle Regulation	0.409	0.0125	RAF1
IL-4 Signaling	0.402	0.0122	SOS1
HIPPO signaling	0.395	0.0119	SMAD2
Regulation of Actin-based Motility by Rho	0.383	0.0114	ACTB
CTLA4 Signaling in Cytotoxic T Lymphocytes	0.383	0.0114	PTPN11
Crosstalk between Dendritic Cells and Natural Killer Cells	0.38	0.0112	ACTB
Death Receptor Signaling	0.378	0.0111	ACTB
IL-1 Signaling	0.376	0.011	TAB2
Bladder Cancer Signaling	0.36	0.0104	RAF1
Apoptosis Signaling	0.357	0.0102	RAF1
Apelin Cardiomyocyte Signaling Pathway	0.357	0.0102	PRKCH
Neuropathic Pain Signaling In Dorsal Horn Neurons	0.353	0.01	PRKCH
Xenobiotic Metabolism Signaling	0.353	0.00743	PRKCH,RAF1
NER Pathway	0.348	0.0098	POLE
iCOS-iCOSL Signaling in T Helper Cells	0.337	0.00943	PTEN
Type I Diabetes Mellitus Signaling	0.335	0.00935	NGFR
Rac Signaling	0.328	0.00909	RAF1
Phagosome Formation	0.318	0.00877	PRKCH
CD28 Signaling in T Helper Cells	0.317	0.0087	PTPN11
Th1 Pathway	0.313	0.00855	NOTCH1
p38 MAPK Signaling	0.312	0.00847	TAB2
LXR/RXR Activation	0.305	0.00826	NGFR
Cdc42 Signaling	0.287	0.00775	RAF1
IL-12 Signaling and Production in Macrophages	0.287	0.00769	PRKCH
Adipogenesis pathway	0.286	0.00758	CTNNB1
Iron homeostasis signaling pathway	0.286	0.00763	SMAD2
Role of Pattern Recognition Receptors in Recognition of Bacteria and Viruses	0.26	0.00694	PRKCH
Relaxin Signaling	0.258	0.00685	BRAF
eNOS Signaling	0.248	0.00658	PRKCH
HMGB1 Signaling	0.24	0.00637	NGFR
Granulocyte Adhesion and Diapedesis	0.228	0.00606	NGFR
Wnt/β-catenin Signaling	0.222	0.00588	CTNNB1
Dendritic Cell Maturation	0.218	0.00578	NGFR
Agranulocyte Adhesion and Diapedesis	0.215	0.00568	ACTB
Clathrin-mediated Endocytosis Signaling	0.194	0.00521	ACTB
LPS/IL-1 Mediated Inhibition of RXR Function	0	0.00476	NGFR
Systemic Lupus Erythematosus Signaling	0	0.00457	SOS1
Sperm Motility	0	0.00474	PRKCH
Protein Ubiquitination Pathway	0	0.00373	USP4
Neuroinflammation Signaling Pathway	0	0.00345	CTNNB1

## Sheet: S25
Table S25. InnateDB pathway analysis among 105 genes in syndromic CHD cases
Pathway Name	Pathway Id	Source Name	Organism	Pathway uploaded gene count	Genes in InnateDB for this entity	Pathway p-value	Pathway p-value (corrected)	Gene Symbols	Genes (Symbol|IDBG-ID|Ensembl|Entrez|Fold Change|P-Value)
Focal adhesion	546	KEGG	9606	9	210	6.09716e-06	0.000954205	ACTB; BRAF; CHAD; CTNNB1; LAMB1; PTEN; RAF1; ROCK2; SOS1;	ACTB|IDBG-7590|ENSG00000075624|60|; BRAF|IDBG-44351|ENSG00000157764|673|; CHAD|IDBG-58589|ENSG00000136457|1101|; CTNNB1|IDBG-27347|ENSG00000168036|1499|; LAMB1|IDBG-35838|ENSG00000091136|3912|; PTEN|IDBG-81409|ENSG00000171862|5728|; RAF1|IDBG-19277|ENSG00000132155|102724915,5894|; ROCK2|IDBG-29657|ENSG00000134318|9475|; SOS1|IDBG-47279|ENSG00000115904|6654|;
EGFR1	15908	NETPATH	9606	13	472	6.0434e-06	0.00189158	ACTB; ASAP3; BRAF; CRIM1; DDX3X; MINK1; PHPT1; PTEN; PTPN11; RACGAP1; RAF1; SMAD2; SOS1;	ACTB|IDBG-7590|ENSG00000075624|60|; ASAP3|IDBG-93928|ENSG00000088280|55616|; BRAF|IDBG-44351|ENSG00000157764|673|; CRIM1|IDBG-44114|ENSG00000150938|101929500,51232|; DDX3X|IDBG-229341|ENSG00000215301|1654|; MINK1|IDBG-19945|ENSG00000141503|50488|; PHPT1|IDBG-92741|ENSG00000054148|29085|; PTEN|IDBG-81409|ENSG00000171862|5728|; PTPN11|IDBG-58105|ENSG00000179295|5781|; RACGAP1|IDBG-32209|ENSG0000016…
Endometrial cancer	506	KEGG	9606	5	53	1.96155e-05	0.00204655	BRAF; CTNNB1; PTEN; RAF1; SOS1;	BRAF|IDBG-44351|ENSG00000157764|673|; CTNNB1|IDBG-27347|ENSG00000168036|1499|; PTEN|IDBG-81409|ENSG00000171862|5728|; RAF1|IDBG-19277|ENSG00000132155|102724915,5894|; SOS1|IDBG-47279|ENSG00000115904|6654|;
Developmental Biology	16794	REACTOME	9606	12	502	5.91808e-05	0.0046309	ACTB; CACNA1C; CTNNB1; LAMB1; NOTCH1; PTPN11; RAF1; ROCK2; SCN10A; SLIT3; SMAD2; SOS1;	ACTB|IDBG-7590|ENSG00000075624|60|; CACNA1C|IDBG-12068|ENSG00000151067|775|; CTNNB1|IDBG-27347|ENSG00000168036|1499|; LAMB1|IDBG-35838|ENSG00000091136|3912|; NOTCH1|IDBG-92445|ENSG00000148400|4851|; PTPN11|IDBG-58105|ENSG00000179295|5781|; RAF1|IDBG-19277|ENSG00000132155|102724915,5894|; ROCK2|IDBG-29657|ENSG00000134318|9475|; SCN10A|IDBG-26173|ENSG00000185313|6336|; SLIT3|IDBG-56989|ENSG00000184…
ARMS-mediated activation	13181	REACTOME	9606	3	22	0.000341834	0.00465192	BRAF; PTPN11; RAF1;	BRAF|IDBG-44351|ENSG00000157764|673|; PTPN11|IDBG-58105|ENSG00000179295|5781|; RAF1|IDBG-19277|ENSG00000132155|102724915,5894|;
Erk1/erk2 mapk signaling pathway	4174	PID BIOCARTA	9606	3	22	0.000341834	0.00465192	NGFR; RAF1; SOS1;	NGFR|IDBG-57653|ENSG00000064300|4804|; RAF1|IDBG-19277|ENSG00000132155|102724915,5894|; SOS1|IDBG-47279|ENSG00000115904|6654|;
GMCSF-mediated signaling events	15598	PID NCI	9606	3	22	0.000341834	0.00465192	PTPN11; RAF1; SOS1;	PTPN11|IDBG-58105|ENSG00000179295|5781|; RAF1|IDBG-19277|ENSG00000132155|102724915,5894|; SOS1|IDBG-47279|ENSG00000115904|6654|;
NGF signaling pathway	16214	INOH	9606	3	21	0.000296555	0.00488535	BRAF; RAF1; SOS1;	BRAF|IDBG-44351|ENSG00000157764|673|; RAF1|IDBG-19277|ENSG00000132155|102724915,5894|; SOS1|IDBG-47279|ENSG00000115904|6654|;
Signalling to p38 via RIT and RIN	13183	REACTOME	9606	3	21	0.000296555	0.00488535	BRAF; PTPN11; RAF1;	BRAF|IDBG-44351|ENSG00000157764|673|; PTPN11|IDBG-58105|ENSG00000179295|5781|; RAF1|IDBG-19277|ENSG00000132155|102724915,5894|;
SHC-related events	16715	REACTOME	9606	3	23	0.000391341	0.00489958	PTPN11; RAF1; SOS1;	PTPN11|IDBG-58105|ENSG00000179295|5781|; RAF1|IDBG-19277|ENSG00000132155|102724915,5894|; SOS1|IDBG-47279|ENSG00000115904|6654|;
SHC-related events triggered by IGF1R	13283	REACTOME	9606	3	23	0.000391341	0.00489958	PTPN11; RAF1; SOS1;	PTPN11|IDBG-58105|ENSG00000179295|5781|; RAF1|IDBG-19277|ENSG00000132155|102724915,5894|; SOS1|IDBG-47279|ENSG00000115904|6654|;
Signaling events mediated by Stem cell factor receptor (c-Kit)	15404	PID NCI	9606	4	52	0.000314296	0.00491874	PTEN; PTPN11; RAF1; SOS1;	PTEN|IDBG-81409|ENSG00000171862|5728|; PTPN11|IDBG-58105|ENSG00000179295|5781|; RAF1|IDBG-19277|ENSG00000132155|102724915,5894|; SOS1|IDBG-47279|ENSG00000115904|6654|;
Signaling events mediated by focal adhesion kinase	15260	PID NCI	9606	4	50	0.000269902	0.00496938	BRAF; RAF1; ROCK2; SOS1;	BRAF|IDBG-44351|ENSG00000157764|673|; RAF1|IDBG-19277|ENSG00000132155|102724915,5894|; ROCK2|IDBG-29657|ENSG00000134318|9475|; SOS1|IDBG-47279|ENSG00000115904|6654|;
Igf-1 signaling pathway	4168	PID BIOCARTA	9606	3	20	0.000255339	0.00499508	PTPN11; RAF1; SOS1;	PTPN11|IDBG-58105|ENSG00000179295|5781|; RAF1|IDBG-19277|ENSG00000132155|102724915,5894|; SOS1|IDBG-47279|ENSG00000115904|6654|;
SHC-mediated signalling	13279	REACTOME	9606	3	20	0.000255339	0.00499508	PTPN11; RAF1; SOS1;	PTPN11|IDBG-58105|ENSG00000179295|5781|; RAF1|IDBG-19277|ENSG00000132155|102724915,5894|; SOS1|IDBG-47279|ENSG00000115904|6654|;
SHC1 events in EGFR signaling	13213	REACTOME	9606	3	20	0.000255339	0.00499508	PTPN11; RAF1; SOS1;	PTPN11|IDBG-58105|ENSG00000179295|5781|; RAF1|IDBG-19277|ENSG00000132155|102724915,5894|; SOS1|IDBG-47279|ENSG00000115904|6654|;
Phosphorylation of mek1 by cdk5/p35 down regulates the map kinase pathway	4118	PID BIOCARTA	9606	3	14	8.37683e-05	0.0052439	NGFR; RAF1; SOS1;	NGFR|IDBG-57653|ENSG00000064300|4804|; RAF1|IDBG-19277|ENSG00000132155|102724915,5894|; SOS1|IDBG-47279|ENSG00000115904|6654|;
Frs2-mediated activation	13180	REACTOME	9606	3	24	0.000445234	0.00535994	BRAF; PTPN11; RAF1;	BRAF|IDBG-44351|ENSG00000157764|673|; PTPN11|IDBG-58105|ENSG00000179295|5781|; RAF1|IDBG-19277|ENSG00000132155|102724915,5894|;
IL5	15921	NETPATH	9606	4	59	0.000511205	0.00571454	CTNNB1; PTPN11; RAF1; SOS1;	CTNNB1|IDBG-27347|ENSG00000168036|1499|; PTPN11|IDBG-58105|ENSG00000179295|5781|; RAF1|IDBG-19277|ENSG00000132155|102724915,5894|; SOS1|IDBG-47279|ENSG00000115904|6654|;
SHC1 events in ERBB4 signaling	13261	REACTOME	9606	3	25	0.000503673	0.00583887	PTPN11; RAF1; SOS1;	PTPN11|IDBG-58105|ENSG00000179295|5781|; RAF1|IDBG-19277|ENSG00000132155|102724915,5894|; SOS1|IDBG-47279|ENSG00000115904|6654|;
Signaling events mediated by VEGFR1 and VEGFR2	15504	PID NCI	9606	4	60	0.000545142	0.00588377	BRAF; CTNNB1; PTPN11; RAF1;	BRAF|IDBG-44351|ENSG00000157764|673|; CTNNB1|IDBG-27347|ENSG00000168036|1499|; PTPN11|IDBG-58105|ENSG00000179295|5781|; RAF1|IDBG-19277|ENSG00000132155|102724915,5894|;
Prolonged ERK activation events	19186	REACTOME	9606	3	26	0.000566809	0.00591371	BRAF; PTPN11; RAF1;	BRAF|IDBG-44351|ENSG00000157764|673|; PTPN11|IDBG-58105|ENSG00000179295|5781|; RAF1|IDBG-19277|ENSG00000132155|102724915,5894|;
Prostate cancer	544	KEGG	9606	5	90	0.000251136	0.00604658	BRAF; CTNNB1; PTEN; RAF1; SOS1;	BRAF|IDBG-44351|ENSG00000157764|673|; CTNNB1|IDBG-27347|ENSG00000168036|1499|; PTEN|IDBG-81409|ENSG00000171862|5728|; RAF1|IDBG-19277|ENSG00000132155|102724915,5894|; SOS1|IDBG-47279|ENSG00000115904|6654|;
GRB2 events in EGFR signaling	13214	REACTOME	9606	3	19	0.00021802	0.00620366	PTPN11; RAF1; SOS1;	PTPN11|IDBG-58105|ENSG00000179295|5781|; RAF1|IDBG-19277|ENSG00000132155|102724915,5894|; SOS1|IDBG-47279|ENSG00000115904|6654|;
SOS-mediated signalling	13209	REACTOME	9606	3	19	0.00021802	0.00620366	PTPN11; RAF1; SOS1;	PTPN11|IDBG-58105|ENSG00000179295|5781|; RAF1|IDBG-19277|ENSG00000132155|102724915,5894|; SOS1|IDBG-47279|ENSG00000115904|6654|;
Axon guidance	17789	REACTOME	9606	9	336	0.00024056	0.0062746	ACTB; CACNA1C; LAMB1; PTPN11; RAF1; ROCK2; SCN10A; SLIT3; SOS1;	ACTB|IDBG-7590|ENSG00000075624|60|; CACNA1C|IDBG-12068|ENSG00000151067|775|; LAMB1|IDBG-35838|ENSG00000091136|3912|; PTPN11|IDBG-58105|ENSG00000179295|5781|; RAF1|IDBG-19277|ENSG00000132155|102724915,5894|; ROCK2|IDBG-29657|ENSG00000134318|9475|; SCN10A|IDBG-26173|ENSG00000185313|6336|; SLIT3|IDBG-56989|ENSG00000184347|6586|; SOS1|IDBG-47279|ENSG00000115904|6654|;
ErbB2/ErbB3 signaling events	15442	PID NCI	9606	3	28	0.000707774	0.00632952	PTPN11; RAF1; SOS1;	PTPN11|IDBG-58105|ENSG00000179295|5781|; RAF1|IDBG-19277|ENSG00000132155|102724915,5894|; SOS1|IDBG-47279|ENSG00000115904|6654|;
GPCR GroupI metabotropic glutamate receptor signaling pathway	16198	INOH	9606	3	28	0.000707774	0.00632952	BRAF; PRKCH; RAF1;	BRAF|IDBG-44351|ENSG00000157764|673|; PRKCH|IDBG-8479|ENSG00000027075|5583|; RAF1|IDBG-19277|ENSG00000132155|102724915,5894|;
SHC1 events in ERBB2 signaling	13289	REACTOME	9606	3	28	0.000707774	0.00632952	PTPN11; RAF1; SOS1;	PTPN11|IDBG-58105|ENSG00000179295|5781|; RAF1|IDBG-19277|ENSG00000132155|102724915,5894|; SOS1|IDBG-47279|ENSG00000115904|6654|;
GRB2 events in ERBB2 signaling	13287	REACTOME	9606	3	27	0.000634794	0.00640937	PTPN11; RAF1; SOS1;	PTPN11|IDBG-58105|ENSG00000179295|5781|; RAF1|IDBG-19277|ENSG00000132155|102724915,5894|; SOS1|IDBG-47279|ENSG00000115904|6654|;
Colorectal cancer	442	KEGG	9606	4	63	0.000656557	0.00642195	BRAF; CTNNB1; RAF1; SMAD2;	BRAF|IDBG-44351|ENSG00000157764|673|; CTNNB1|IDBG-27347|ENSG00000168036|1499|; RAF1|IDBG-19277|ENSG00000132155|102724915,5894|; SMAD2|IDBG-3127|ENSG00000175387|4087|;
Signalling to ERKs	18748	REACTOME	9606	4	41	0.000123841	0.00646036	BRAF; PTPN11; RAF1; SOS1;	BRAF|IDBG-44351|ENSG00000157764|673|; PTPN11|IDBG-58105|ENSG00000179295|5781|; RAF1|IDBG-19277|ENSG00000132155|102724915,5894|; SOS1|IDBG-47279|ENSG00000115904|6654|;
IGF1 pathway	15262	PID NCI	9606	3	29	0.000785893	0.00664823	PTPN11; RAF1; SOS1;	PTPN11|IDBG-58105|ENSG00000179295|5781|; RAF1|IDBG-19277|ENSG00000132155|102724915,5894|; SOS1|IDBG-47279|ENSG00000115904|6654|;
Insulin receptor signaling	16186	INOH	9606	5	85	0.000192024	0.00667816	BRAF; PTEN; RAF1; SOS1; TSC1;	BRAF|IDBG-44351|ENSG00000157764|673|; PTEN|IDBG-81409|ENSG00000171862|5728|; RAF1|IDBG-19277|ENSG00000132155|102724915,5894|; SOS1|IDBG-47279|ENSG00000115904|6654|; TSC1|IDBG-90470|ENSG00000165699|7248|;
PDGFR-beta signaling pathway	15816	PID NCI	9606	5	85	0.000192024	0.00667816	BRAF; PTEN; PTPN11; RAF1; SOS1;	BRAF|IDBG-44351|ENSG00000157764|673|; PTEN|IDBG-81409|ENSG00000171862|5728|; PTPN11|IDBG-58105|ENSG00000179295|5781|; RAF1|IDBG-19277|ENSG00000132155|102724915,5894|; SOS1|IDBG-47279|ENSG00000115904|6654|;
Glioma	523	KEGG	9606	4	66	0.00078324	0.00680984	BRAF; PTEN; RAF1; SOS1;	BRAF|IDBG-44351|ENSG00000157764|673|; PTEN|IDBG-81409|ENSG00000171862|5728|; RAF1|IDBG-19277|ENSG00000132155|102724915,5894|; SOS1|IDBG-47279|ENSG00000115904|6654|;
Signaling events mediated by Hepatocyte Growth Factor Receptor (c-Met)	14943	PID NCI	9606	4	67	0.000829053	0.00682878	CTNNB1; PTPN11; RAF1; SOS1;	CTNNB1|IDBG-27347|ENSG00000168036|1499|; PTPN11|IDBG-58105|ENSG00000179295|5781|; RAF1|IDBG-19277|ENSG00000132155|102724915,5894|; SOS1|IDBG-47279|ENSG00000115904|6654|;
Nerve growth factor pathway (ngf)	4099	PID BIOCARTA	9606	3	17	0.000154384	0.00690318	NGFR; RAF1; SOS1;	NGFR|IDBG-57653|ENSG00000064300|4804|; RAF1|IDBG-19277|ENSG00000132155|102724915,5894|; SOS1|IDBG-47279|ENSG00000115904|6654|;
Renal cell carcinoma	483	KEGG	9606	4	68	0.000876728	0.0070363	BRAF; PTPN11; RAF1; SOS1;	BRAF|IDBG-44351|ENSG00000157764|673|; PTPN11|IDBG-58105|ENSG00000179295|5781|; RAF1|IDBG-19277|ENSG00000132155|102724915,5894|; SOS1|IDBG-47279|ENSG00000115904|6654|;
Neurotrophin signaling pathway	4379	KEGG	9606	5	121	0.000977948	0.0074658	BRAF; NGFR; PTPN11; RAF1; SOS1;	BRAF|IDBG-44351|ENSG00000157764|673|; NGFR|IDBG-57653|ENSG00000064300|4804|; PTPN11|IDBG-58105|ENSG00000179295|5781|; RAF1|IDBG-19277|ENSG00000132155|102724915,5894|; SOS1|IDBG-47279|ENSG00000115904|6654|;
Signalling to RAS	13184	REACTOME	9606	3	31	0.000958108	0.0074972	PTPN11; RAF1; SOS1;	PTPN11|IDBG-58105|ENSG00000179295|5781|; RAF1|IDBG-19277|ENSG00000132155|102724915,5894|; SOS1|IDBG-47279|ENSG00000115904|6654|;
Vascular smooth muscle contraction	4376	KEGG	9606	5	123	0.00105274	0.00766297	BRAF; CACNA1C; PRKCH; RAF1; ROCK2;	BRAF|IDBG-44351|ENSG00000157764|673|; CACNA1C|IDBG-12068|ENSG00000151067|775|; PRKCH|IDBG-8479|ENSG00000027075|5583|; RAF1|IDBG-19277|ENSG00000132155|102724915,5894|; ROCK2|IDBG-29657|ENSG00000134318|9475|;
NCAM signaling for neurite out-growth	13914	REACTOME	9606	4	71	0.00103134	0.00768591	CACNA1C; PTPN11; RAF1; SOS1;	CACNA1C|IDBG-12068|ENSG00000151067|775|; PTPN11|IDBG-58105|ENSG00000179295|5781|; RAF1|IDBG-19277|ENSG00000132155|102724915,5894|; SOS1|IDBG-47279|ENSG00000115904|6654|;
Integrin signaling pathway	16138	INOH	9606	5	126	0.0011728	0.00834288	ACTB; BRAF; ELN; RAF1; SOS1;	ACTB|IDBG-7590|ENSG00000075624|60|; BRAF|IDBG-44351|ENSG00000157764|673|; ELN|IDBG-20555|ENSG00000049540|2006|; RAF1|IDBG-19277|ENSG00000132155|102724915,5894|; SOS1|IDBG-47279|ENSG00000115904|6654|;
Chronic myeloid leukemia	582	KEGG	9606	4	74	0.00120419	0.00837582	BRAF; PTPN11; RAF1; SOS1;	BRAF|IDBG-44351|ENSG00000157764|673|; PTPN11|IDBG-58105|ENSG00000179295|5781|; RAF1|IDBG-19277|ENSG00000132155|102724915,5894|; SOS1|IDBG-47279|ENSG00000115904|6654|;
Trefoil factors initiate mucosal healing	4063	PID BIOCARTA	9606	3	34	0.00125839	0.00856251	CTNNB1; RAF1; SOS1;	CTNNB1|IDBG-27347|ENSG00000168036|1499|; RAF1|IDBG-19277|ENSG00000132155|102724915,5894|; SOS1|IDBG-47279|ENSG00000115904|6654|;
Ras signaling in the CD4+ TCR pathway	15415	PID NCI	9606	2	9	0.00138085	0.00864414	BRAF; RAF1;	BRAF|IDBG-44351|ENSG00000157764|673|; RAF1|IDBG-19277|ENSG00000132155|102724915,5894|;
FRS2-mediated cascade	13310	REACTOME	9606	3	35	0.00137019	0.00875241	PTPN11; RAF1; SOS1;	PTPN11|IDBG-58105|ENSG00000179295|5781|; RAF1|IDBG-19277|ENSG00000132155|102724915,5894|; SOS1|IDBG-47279|ENSG00000115904|6654|;
HGF signaling pathway	16200	INOH	9606	3	35	0.00137019	0.00875241	PTPN11; RAF1; SOS1;	PTPN11|IDBG-58105|ENSG00000179295|5781|; RAF1|IDBG-19277|ENSG00000132155|102724915,5894|; SOS1|IDBG-47279|ENSG00000115904|6654|;
IRS-mediated signalling	18112	REACTOME	9606	4	76	0.00133012	0.00885803	PTPN11; RAF1; SOS1; TSC1;	PTPN11|IDBG-58105|ENSG00000179295|5781|; RAF1|IDBG-19277|ENSG00000132155|102724915,5894|; SOS1|IDBG-47279|ENSG00000115904|6654|; TSC1|IDBG-90470|ENSG00000165699|7248|;
Signalling by NGF	16818	REACTOME	9606	7	271	0.00153965	0.00909263	AKAP13; BRAF; NGFR; PTEN; PTPN11; RAF1; SOS1;	AKAP13|IDBG-28095|ENSG00000170776|11214|; BRAF|IDBG-44351|ENSG00000157764|673|; NGFR|IDBG-57653|ENSG00000064300|4804|; PTEN|IDBG-81409|ENSG00000171862|5728|; PTPN11|IDBG-58105|ENSG00000179295|5781|; RAF1|IDBG-19277|ENSG00000132155|102724915,5894|; SOS1|IDBG-47279|ENSG00000115904|6654|;
IGF1 signaling pathway	16216	INOH	9606	3	36	0.00148804	0.0091325	BRAF; RAF1; SOS1;	BRAF|IDBG-44351|ENSG00000157764|673|; RAF1|IDBG-19277|ENSG00000132155|102724915,5894|; SOS1|IDBG-47279|ENSG00000115904|6654|;
IL2-mediated signaling events	15044	PID NCI	9606	3	37	0.00161208	0.0091742	PTPN11; RAF1; SOS1;	PTPN11|IDBG-58105|ENSG00000179295|5781|; RAF1|IDBG-19277|ENSG00000132155|102724915,5894|; SOS1|IDBG-47279|ENSG00000115904|6654|;
IRS-related events	18844	REACTOME	9606	4	79	0.00153588	0.00924479	PTPN11; RAF1; SOS1; TSC1;	PTPN11|IDBG-58105|ENSG00000179295|5781|; RAF1|IDBG-19277|ENSG00000132155|102724915,5894|; SOS1|IDBG-47279|ENSG00000115904|6654|; TSC1|IDBG-90470|ENSG00000165699|7248|;
IRS-related events triggered by IGF1R	13282	REACTOME	9606	4	80	0.00160912	0.00932695	PTPN11; RAF1; SOS1; TSC1;	PTPN11|IDBG-58105|ENSG00000179295|5781|; RAF1|IDBG-19277|ENSG00000132155|102724915,5894|; SOS1|IDBG-47279|ENSG00000115904|6654|; TSC1|IDBG-90470|ENSG00000165699|7248|;
Signaling by ERBB4	13265	REACTOME	9606	5	137	0.00170126	0.00950884	PTEN; PTPN11; RAF1; SOS1; TAB2;	PTEN|IDBG-81409|ENSG00000171862|5728|; PTPN11|IDBG-58105|ENSG00000179295|5781|; RAF1|IDBG-19277|ENSG00000132155|102724915,5894|; SOS1|IDBG-47279|ENSG00000115904|6654|; TAB2|IDBG-97690|ENSG00000055208|23118|;
IGF1R signaling cascade	19000	REACTOME	9606	4	83	0.00184343	0.00977953	PTPN11; RAF1; SOS1; TSC1;	PTPN11|IDBG-58105|ENSG00000179295|5781|; RAF1|IDBG-19277|ENSG00000132155|102724915,5894|; SOS1|IDBG-47279|ENSG00000115904|6654|; TSC1|IDBG-90470|ENSG00000165699|7248|;
Insulin receptor signalling cascade	18606	REACTOME	9606	4	83	0.00184343	0.00977953	PTPN11; RAF1; SOS1; TSC1;	PTPN11|IDBG-58105|ENSG00000179295|5781|; RAF1|IDBG-19277|ENSG00000132155|102724915,5894|; SOS1|IDBG-47279|ENSG00000115904|6654|; TSC1|IDBG-90470|ENSG00000165699|7248|;
Signaling by Type 1 Insulin-like Growth Factor 1 Receptor (IGF1R)	13284	REACTOME	9606	4	83	0.00184343	0.00977953	PTPN11; RAF1; SOS1; TSC1;	PTPN11|IDBG-58105|ENSG00000179295|5781|; RAF1|IDBG-19277|ENSG00000132155|102724915,5894|; SOS1|IDBG-47279|ENSG00000115904|6654|; TSC1|IDBG-90470|ENSG00000165699|7248|;
Cell to cell adhesion signaling	4013	PID BIOCARTA	9606	2	11	0.00209249	0.0105637	CTNNB1; PTPN11;	CTNNB1|IDBG-27347|ENSG00000168036|1499|; PTPN11|IDBG-58105|ENSG00000179295|5781|;
Insulin signaling pathway	4078	PID BIOCARTA	9606	2	11	0.00209249	0.0105637	PTPN11; SOS1;	PTPN11|IDBG-58105|ENSG00000179295|5781|; SOS1|IDBG-47279|ENSG00000115904|6654|;
Insulin signaling pathway	531	KEGG	9606	5	143	0.00205424	0.0107163	BRAF; PYGL; RAF1; SOS1; TSC1;	BRAF|IDBG-44351|ENSG00000157764|673|; PYGL|IDBG-6391|ENSG00000100504|5836|; RAF1|IDBG-19277|ENSG00000132155|102724915,5894|; SOS1|IDBG-47279|ENSG00000115904|6654|; TSC1|IDBG-90470|ENSG00000165699|7248|;
Signaling by FGFR	13320	REACTOME	9606	5	145	0.002183	0.0108457	BRAF; PTEN; PTPN11; RAF1; SOS1;	BRAF|IDBG-44351|ENSG00000157764|673|; PTEN|IDBG-81409|ENSG00000171862|5728|; PTPN11|IDBG-58105|ENSG00000179295|5781|; RAF1|IDBG-19277|ENSG00000132155|102724915,5894|; SOS1|IDBG-47279|ENSG00000115904|6654|;
Regulation of actin cytoskeleton	404	KEGG	9606	6	217	0.00241499	0.0118108	ACTB; BRAF; RAF1; ROCK2; SOS1; SSH2;	ACTB|IDBG-7590|ENSG00000075624|60|; BRAF|IDBG-44351|ENSG00000157764|673|; RAF1|IDBG-19277|ENSG00000132155|102724915,5894|; ROCK2|IDBG-29657|ENSG00000134318|9475|; SOS1|IDBG-47279|ENSG00000115904|6654|; SSH2|IDBG-38695|ENSG00000141298|85464|;
Spry regulation of FGF signaling	13305	REACTOME	9606	2	12	0.00250077	0.0118597	BRAF; PTPN11;	BRAF|IDBG-44351|ENSG00000157764|673|; PTPN11|IDBG-58105|ENSG00000179295|5781|;
PDGF signaling pathway	16259	INOH	9606	3	43	0.00249237	0.0120017	PTPN11; RAF1; SOS1;	PTPN11|IDBG-58105|ENSG00000179295|5781|; RAF1|IDBG-19277|ENSG00000132155|102724915,5894|; SOS1|IDBG-47279|ENSG00000115904|6654|;
NRAGE signals death through JNK	13200	REACTOME	9606	3	44	0.00266276	0.0122565	AKAP13; NGFR; SOS1;	AKAP13|IDBG-28095|ENSG00000170776|11214|; NGFR|IDBG-57653|ENSG00000064300|4804|; SOS1|IDBG-47279|ENSG00000115904|6654|;
SHP2 signaling	15583	PID NCI	9606	3	44	0.00266276	0.0122565	PTPN11; RAF1; SOS1;	PTPN11|IDBG-58105|ENSG00000179295|5781|; RAF1|IDBG-19277|ENSG00000132155|102724915,5894|; SOS1|IDBG-47279|ENSG00000115904|6654|;
Interleukin-2 signaling	13083	REACTOME	9606	3	45	0.00284019	0.0125208	PTPN11; RAF1; SOS1;	PTPN11|IDBG-58105|ENSG00000179295|5781|; RAF1|IDBG-19277|ENSG00000132155|102724915,5894|; SOS1|IDBG-47279|ENSG00000115904|6654|;
Neurotrophic factor-mediated Trk receptor signaling	15320	PID NCI	9606	3	45	0.00284019	0.0125208	NGFR; PTPN11; SOS1;	NGFR|IDBG-57653|ENSG00000064300|4804|; PTPN11|IDBG-58105|ENSG00000179295|5781|; SOS1|IDBG-47279|ENSG00000115904|6654|;
Oncostatin_M	16513	NETPATH	9606	3	45	0.00284019	0.0125208	PTPN11; RAF1; SOS1;	PTPN11|IDBG-58105|ENSG00000179295|5781|; RAF1|IDBG-19277|ENSG00000132155|102724915,5894|; SOS1|IDBG-47279|ENSG00000115904|6654|;
Il 6 signaling pathway	3992	PID BIOCARTA	9606	2	13	0.00294344	0.0126205	PTPN11; SOS1;	PTPN11|IDBG-58105|ENSG00000179295|5781|; SOS1|IDBG-47279|ENSG00000115904|6654|;
Multiple antiapoptotic pathways from igf-1r signaling lead to bad phosphorylation	4076	PID BIOCARTA	9606	2	13	0.00294344	0.0126205	RAF1; SOS1;	RAF1|IDBG-19277|ENSG00000132155|102724915,5894|; SOS1|IDBG-47279|ENSG00000115904|6654|;
BCR	15916	NETPATH	9606	5	157	0.00308288	0.0130398	BRAF; CTNNB1; PTPN11; RAF1; SOS1;	BRAF|IDBG-44351|ENSG00000157764|673|; CTNNB1|IDBG-27347|ENSG00000168036|1499|; PTPN11|IDBG-58105|ENSG00000179295|5781|; RAF1|IDBG-19277|ENSG00000132155|102724915,5894|; SOS1|IDBG-47279|ENSG00000115904|6654|;
TGF-beta receptor signaling	15571	PID NCI	9606	3	47	0.00321652	0.0134236	CTNNB1; SMAD2; SOS1;	CTNNB1|IDBG-27347|ENSG00000168036|1499|; SMAD2|IDBG-3127|ENSG00000175387|4087|; SOS1|IDBG-47279|ENSG00000115904|6654|;
TSLP	15928	NETPATH	9606	5	161	0.00343503	0.0139632	AKAP13; BOD1L1; BRD4; CAD; PTPN11;	AKAP13|IDBG-28095|ENSG00000170776|11214|; BOD1L1|IDBG-10205|ENSG00000038219|259282|; BRD4|IDBG-34500|ENSG00000141867|23476|; CAD|IDBG-37744|ENSG00000084774|790|; PTPN11|IDBG-58105|ENSG00000179295|5781|;
FGF signaling pathway	16161	INOH	9606	3	48	0.00341561	0.0140669	BRAF; RAF1; SOS1;	BRAF|IDBG-44351|ENSG00000157764|673|; RAF1|IDBG-19277|ENSG00000132155|102724915,5894|; SOS1|IDBG-47279|ENSG00000115904|6654|;
Signaling by FGFR in disease	16656	REACTOME	9606	5	162	0.00352742	0.0141549	BRAF; PTEN; PTPN11; RAF1; SOS1;	BRAF|IDBG-44351|ENSG00000157764|673|; PTEN|IDBG-81409|ENSG00000171862|5728|; PTPN11|IDBG-58105|ENSG00000179295|5781|; RAF1|IDBG-19277|ENSG00000132155|102724915,5894|; SOS1|IDBG-47279|ENSG00000115904|6654|;
FCERI mediated MAPK activation	19852	REACTOME	9606	3	49	0.0036221	0.0143508	PTPN11; RAF1; SOS1;	PTPN11|IDBG-58105|ENSG00000179295|5781|; RAF1|IDBG-19277|ENSG00000132155|102724915,5894|; SOS1|IDBG-47279|ENSG00000115904|6654|;
Calcium signaling by hbx of hepatitis b virus	4105	PID BIOCARTA	9606	2	15	0.00393017	0.015187	RAF1; SOS1;	RAF1|IDBG-19277|ENSG00000132155|102724915,5894|; SOS1|IDBG-47279|ENSG00000115904|6654|;
Pten dependent cell cycle arrest and apoptosis	4181	PID BIOCARTA	9606	2	15	0.00393017	0.015187	PTEN; SOS1;	PTEN|IDBG-81409|ENSG00000171862|5728|; SOS1|IDBG-47279|ENSG00000115904|6654|;
Lysine degradation	558	KEGG	9606	3	51	0.0040576	0.0154882	MLL2; NSD1; WHSC1;	MLL2|IDBG-30867|ENSG00000167548|8085|; NSD1|IDBG-59534|ENSG00000165671|64324|; WHSC1|IDBG-7100|ENSG00000109685|7468|;
Prolactin	15931	NETPATH	9606	4	105	0.00432471	0.0157399	BRAF; PTPN11; RAF1; SOS1;	BRAF|IDBG-44351|ENSG00000157764|673|; PTPN11|IDBG-58105|ENSG00000179295|5781|; RAF1|IDBG-19277|ENSG00000132155|102724915,5894|; SOS1|IDBG-47279|ENSG00000115904|6654|;
VEGFA-VEGFR2 Pathway	18745	REACTOME	9606	4	105	0.00432471	0.0157399	ACTB; PTPN11; RAF1; ROCK2;	ACTB|IDBG-7590|ENSG00000075624|60|; PTPN11|IDBG-58105|ENSG00000179295|5781|; RAF1|IDBG-19277|ENSG00000132155|102724915,5894|; ROCK2|IDBG-29657|ENSG00000134318|9475|;
B cell receptor signaling	16132	INOH	9606	3	52	0.00428679	0.0159734	BRAF; RAF1; SOS1;	BRAF|IDBG-44351|ENSG00000157764|673|; RAF1|IDBG-19277|ENSG00000132155|102724915,5894|; SOS1|IDBG-47279|ENSG00000115904|6654|;
Keratinocyte differentiation	4032	PID BIOCARTA	9606	3	52	0.00428679	0.0159734	PRKCH; RAF1; SOS1;	PRKCH|IDBG-8479|ENSG00000027075|5583|; RAF1|IDBG-19277|ENSG00000132155|102724915,5894|; SOS1|IDBG-47279|ENSG00000115904|6654|;
RAF/MAP kinase cascade	17797	REACTOME	9606	2	16	0.00447338	0.0160939	PTPN11; RAF1;	PTPN11|IDBG-58105|ENSG00000179295|5781|; RAF1|IDBG-19277|ENSG00000132155|102724915,5894|;
Pathways in cancer	4397	KEGG	9606	7	329	0.00456118	0.0162233	BRAF; CTNNB1; LAMB1; PTEN; RAF1; SMAD2; SOS1;	BRAF|IDBG-44351|ENSG00000157764|673|; CTNNB1|IDBG-27347|ENSG00000168036|1499|; LAMB1|IDBG-35838|ENSG00000091136|3912|; PTEN|IDBG-81409|ENSG00000171862|5728|; RAF1|IDBG-19277|ENSG00000132155|102724915,5894|; SMAD2|IDBG-3127|ENSG00000175387|4087|; SOS1|IDBG-47279|ENSG00000115904|6654|;
Fc epsilon receptor (FCERI) signaling	17802	REACTOME	9606	5	173	0.00466529	0.0162248	PTEN; PTPN11; RAF1; SOS1; TAB2;	PTEN|IDBG-81409|ENSG00000171862|5728|; PTPN11|IDBG-58105|ENSG00000179295|5781|; RAF1|IDBG-19277|ENSG00000132155|102724915,5894|; SOS1|IDBG-47279|ENSG00000115904|6654|; TAB2|IDBG-97690|ENSG00000055208|23118|;
Signaling by Insulin receptor	13281	REACTOME	9606	4	107	0.00462527	0.0162664	PTPN11; RAF1; SOS1; TSC1;	PTPN11|IDBG-58105|ENSG00000179295|5781|; RAF1|IDBG-19277|ENSG00000132155|102724915,5894|; SOS1|IDBG-47279|ENSG00000115904|6654|; TSC1|IDBG-90470|ENSG00000165699|7248|;
Signaling by Interleukins	18744	REACTOME	9606	4	110	0.00510207	0.0173581	PTPN11; RAF1; SOS1; TAB2;	PTPN11|IDBG-58105|ENSG00000179295|5781|; RAF1|IDBG-19277|ENSG00000132155|102724915,5894|; SOS1|IDBG-47279|ENSG00000115904|6654|; TAB2|IDBG-97690|ENSG00000055208|23118|;
Tie2 Signaling	13110	REACTOME	9606	2	17	0.00504925	0.0173672	PTPN11; SOS1;	PTPN11|IDBG-58105|ENSG00000179295|5781|; SOS1|IDBG-47279|ENSG00000115904|6654|;
Pathogenic Escherichia coli infection	434	KEGG	9606	3	56	0.0052815	0.0177754	ACTB; CTNNB1; ROCK2;	ACTB|IDBG-7590|ENSG00000075624|60|; CTNNB1|IDBG-27347|ENSG00000168036|1499|; ROCK2|IDBG-29657|ENSG00000134318|9475|;
Non-small cell lung cancer	444	KEGG	9606	3	57	0.00555003	0.0182859	BRAF; RAF1; SOS1;	BRAF|IDBG-44351|ENSG00000157764|673|; RAF1|IDBG-19277|ENSG00000132155|102724915,5894|; SOS1|IDBG-47279|ENSG00000115904|6654|;
MAPK signaling pathway	487	KEGG	9606	6	257	0.00554306	0.0184572	BRAF; CACNA1A; CACNA1C; RAF1; SOS1; TAB2;	BRAF|IDBG-44351|ENSG00000157764|673|; CACNA1A|IDBG-31996|ENSG00000141837|100507353,773|; CACNA1C|IDBG-12068|ENSG00000151067|775|; RAF1|IDBG-19277|ENSG00000132155|102724915,5894|; SOS1|IDBG-47279|ENSG00000115904|6654|; TAB2|IDBG-97690|ENSG00000055208|23118|;
Acute myeloid leukemia	424	KEGG	9606	3	58	0.00582664	0.0186096	BRAF; RAF1; SOS1;	BRAF|IDBG-44351|ENSG00000157764|673|; RAF1|IDBG-19277|ENSG00000132155|102724915,5894|; SOS1|IDBG-47279|ENSG00000115904|6654|;
Signaling by VEGF	17346	REACTOME	9606	4	114	0.00578773	0.0186759	ACTB; PTPN11; RAF1; ROCK2;	ACTB|IDBG-7590|ENSG00000075624|60|; PTPN11|IDBG-58105|ENSG00000179295|5781|; RAF1|IDBG-19277|ENSG00000132155|102724915,5894|; ROCK2|IDBG-29657|ENSG00000134318|9475|;
TCR	15915	NETPATH	9606	6	259	0.00575327	0.0187581	CABIN1; CTNNB1; DDX3X; PTPN11; RAF1; SOS1;	CABIN1|IDBG-2725|ENSG00000099991|23523|; CTNNB1|IDBG-27347|ENSG00000168036|1499|; DDX3X|IDBG-229341|ENSG00000215301|1654|; PTPN11|IDBG-58105|ENSG00000179295|5781|; RAF1|IDBG-19277|ENSG00000132155|102724915,5894|; SOS1|IDBG-47279|ENSG00000115904|6654|;
Cell death signalling via NRAGE, NRIF and NADE	18983	REACTOME	9606	3	60	0.00640436	0.0196526	AKAP13; NGFR; SOS1;	AKAP13|IDBG-28095|ENSG00000170776|11214|; NGFR|IDBG-57653|ENSG00000064300|4804|; SOS1|IDBG-47279|ENSG00000115904|6654|;
Fc-epsilon receptor I signaling in mast cells	15695	PID NCI	9606	3	60	0.00640436	0.0196526	PTPN11; RAF1; SOS1;	PTPN11|IDBG-58105|ENSG00000179295|5781|; RAF1|IDBG-19277|ENSG00000132155|102724915,5894|; SOS1|IDBG-47279|ENSG00000115904|6654|;
Long-term depression	555	KEGG	9606	3	60	0.00640436	0.0196526	BRAF; CACNA1A; RAF1;	BRAF|IDBG-44351|ENSG00000157764|673|; CACNA1A|IDBG-31996|ENSG00000141837|100507353,773|; RAF1|IDBG-19277|ENSG00000132155|102724915,5894|;
TCR signaling in naÔve CD4+ T cells	15110	PID NCI	9606	3	60	0.00640436	0.0196526	PTEN; PTPN11; SOS1;	PTEN|IDBG-81409|ENSG00000171862|5728|; PTPN11|IDBG-58105|ENSG00000179295|5781|; SOS1|IDBG-47279|ENSG00000115904|6654|;
Wnt	15912	NETPATH	9606	4	118	0.00653246	0.0198511	CHD7; CTNNB1; PRKCH; RAF1;	CHD7|IDBG-22967|ENSG00000171316|102724260,55636|; CTNNB1|IDBG-27347|ENSG00000168036|1499|; PRKCH|IDBG-8479|ENSG00000027075|5583|; RAF1|IDBG-19277|ENSG00000132155|102724915,5894|;
NGF signalling via TRKA from the plasma membrane	18753	REACTOME	9606	5	191	0.007058	0.0202675	BRAF; PTEN; PTPN11; RAF1; SOS1;	BRAF|IDBG-44351|ENSG00000157764|673|; PTEN|IDBG-81409|ENSG00000171862|5728|; PTPN11|IDBG-58105|ENSG00000179295|5781|; RAF1|IDBG-19277|ENSG00000132155|102724915,5894|; SOS1|IDBG-47279|ENSG00000115904|6654|;
TNFalpha	15913	NETPATH	9606	6	270	0.00701555	0.0203321	DDX3X; PTPN11; PYGL; SMAD2; SOS1; TAB2;	DDX3X|IDBG-229341|ENSG00000215301|1654|; PTPN11|IDBG-58105|ENSG00000179295|5781|; PYGL|IDBG-6391|ENSG00000100504|5836|; SMAD2|IDBG-3127|ENSG00000175387|4087|; SOS1|IDBG-47279|ENSG00000115904|6654|; TAB2|IDBG-97690|ENSG00000055208|23118|;
mTOR signaling pathway	405	KEGG	9606	3	62	0.00701514	0.0205209	BRAF; PTEN; TSC1;	BRAF|IDBG-44351|ENSG00000157764|673|; PTEN|IDBG-81409|ENSG00000171862|5728|; TSC1|IDBG-90470|ENSG00000165699|7248|;
Ras signaling pathway	4082	PID BIOCARTA	9606	2	20	0.00696859	0.0205771	RAF1; SOS1;	RAF1|IDBG-19277|ENSG00000132155|102724915,5894|; SOS1|IDBG-47279|ENSG00000115904|6654|;
Sprouty regulation of tyrosine kinase signals	4142	PID BIOCARTA	9606	2	20	0.00696859	0.0205771	RAF1; SOS1;	RAF1|IDBG-19277|ENSG00000132155|102724915,5894|; SOS1|IDBG-47279|ENSG00000115904|6654|;
JAK STAT pathway and regulation	16125	INOH	9606	6	273	0.00739228	0.0208449	BRAF; NGFR; PRKCH; PTPN11; RAF1; SOS1;	BRAF|IDBG-44351|ENSG00000157764|673|; NGFR|IDBG-57653|ENSG00000064300|4804|; PRKCH|IDBG-8479|ENSG00000027075|5583|; PTPN11|IDBG-58105|ENSG00000179295|5781|; RAF1|IDBG-19277|ENSG00000132155|102724915,5894|; SOS1|IDBG-47279|ENSG00000115904|6654|;
Leukocyte transendothelial migration	510	KEGG	9606	4	120	0.00692764	0.0208495	ACTB; CTNNB1; PTPN11; ROCK2;	ACTB|IDBG-7590|ENSG00000075624|60|; CTNNB1|IDBG-27347|ENSG00000168036|1499|; PTPN11|IDBG-58105|ENSG00000179295|5781|; ROCK2|IDBG-29657|ENSG00000134318|9475|;
BCR signaling pathway	15384	PID NCI	9606	3	63	0.00733306	0.0208659	PTEN; RAF1; SOS1;	PTEN|IDBG-81409|ENSG00000171862|5728|; RAF1|IDBG-19277|ENSG00000132155|102724915,5894|; SOS1|IDBG-47279|ENSG00000115904|6654|;
EGF signaling pathway	16203	INOH	9606	2	21	0.00767091	0.0214375	RAF1; SOS1;	RAF1|IDBG-19277|ENSG00000132155|102724915,5894|; SOS1|IDBG-47279|ENSG00000115904|6654|;
Signaling by SCF-KIT	13325	REACTOME	9606	4	127	0.00843493	0.0231591	PTEN; PTPN11; RAF1; SOS1;	PTEN|IDBG-81409|ENSG00000171862|5728|; PTPN11|IDBG-58105|ENSG00000179295|5781|; RAF1|IDBG-19277|ENSG00000132155|102724915,5894|; SOS1|IDBG-47279|ENSG00000115904|6654|;
Inhibition of cellular proliferation by gleevec	3946	PID BIOCARTA	9606	2	22	0.00840382	0.0232778	RAF1; SOS1;	RAF1|IDBG-19277|ENSG00000132155|102724915,5894|; SOS1|IDBG-47279|ENSG00000115904|6654|;
Long-term potentiation	507	KEGG	9606	3	67	0.00868962	0.023447	BRAF; CACNA1C; RAF1;	BRAF|IDBG-44351|ENSG00000157764|673|; CACNA1C|IDBG-12068|ENSG00000151067|775|; RAF1|IDBG-19277|ENSG00000132155|102724915,5894|;
Pancreatic cancer	593	KEGG	9606	3	67	0.00868962	0.023447	BRAF; RAF1; SMAD2;	BRAF|IDBG-44351|ENSG00000157764|673|; RAF1|IDBG-19277|ENSG00000132155|102724915,5894|; SMAD2|IDBG-3127|ENSG00000175387|4087|;
Ccr3 signaling in eosinophils	3980	PID BIOCARTA	9606	2	23	0.00916692	0.0239104	RAF1; ROCK2;	RAF1|IDBG-19277|ENSG00000132155|102724915,5894|; ROCK2|IDBG-29657|ENSG00000134318|9475|;
Mtor signaling pathway	4110	PID BIOCARTA	9606	2	23	0.00916692	0.0239104	PTEN; TSC1;	PTEN|IDBG-81409|ENSG00000171862|5728|; TSC1|IDBG-90470|ENSG00000165699|7248|;
Signaling by Leptin	19841	REACTOME	9606	2	23	0.00916692	0.0239104	PTPN11; RAF1;	PTPN11|IDBG-58105|ENSG00000179295|5781|; RAF1|IDBG-19277|ENSG00000132155|102724915,5894|;
Natural killer cell mediated cytotoxicity	578	KEGG	9606	4	130	0.00914187	0.0244565	BRAF; PTPN11; RAF1; SOS1;	BRAF|IDBG-44351|ENSG00000157764|673|; PTPN11|IDBG-58105|ENSG00000179295|5781|; RAF1|IDBG-19277|ENSG00000132155|102724915,5894|; SOS1|IDBG-47279|ENSG00000115904|6654|;
Plasma membrane estrogen receptor signaling	15557	PID NCI	9606	2	24	0.0099598	0.0255526	ROCK2; SOS1;	ROCK2|IDBG-29657|ENSG00000134318|9475|; SOS1|IDBG-47279|ENSG00000115904|6654|;
Tpo signaling pathway	4124	PID BIOCARTA	9606	2	24	0.0099598	0.0255526	RAF1; SOS1;	RAF1|IDBG-19277|ENSG00000132155|102724915,5894|; SOS1|IDBG-47279|ENSG00000115904|6654|;
Downstream signaling of activated FGFR	16879	REACTOME	9606	4	134	0.0101433	0.0258117	PTEN; PTPN11; RAF1; SOS1;	PTEN|IDBG-81409|ENSG00000171862|5728|; PTPN11|IDBG-58105|ENSG00000179295|5781|; RAF1|IDBG-19277|ENSG00000132155|102724915,5894|; SOS1|IDBG-47279|ENSG00000115904|6654|;
Tight junction	522	KEGG	9606	4	135	0.0104043	0.0262625	ACTB; CTNNB1; PRKCH; PTEN;	ACTB|IDBG-7590|ENSG00000075624|60|; CTNNB1|IDBG-27347|ENSG00000168036|1499|; PRKCH|IDBG-8479|ENSG00000027075|5583|; PTEN|IDBG-81409|ENSG00000171862|5728|;
Melanoma	490	KEGG	9606	3	72	0.0105797	0.0264917	BRAF; PTEN; RAF1;	BRAF|IDBG-44351|ENSG00000157764|673|; PTEN|IDBG-81409|ENSG00000171862|5728|; RAF1|IDBG-19277|ENSG00000132155|102724915,5894|;
Trk receptor signaling mediated by the MAPK pathway	14953	PID NCI	9606	2	25	0.0107821	0.026784	BRAF; RAF1;	BRAF|IDBG-44351|ENSG00000157764|673|; RAF1|IDBG-19277|ENSG00000132155|102724915,5894|;
Adherens junction	505	KEGG	9606	3	73	0.0109841	0.0270711	ACTB; CTNNB1; SMAD2;	ACTB|IDBG-7590|ENSG00000075624|60|; CTNNB1|IDBG-27347|ENSG00000168036|1499|; SMAD2|IDBG-3127|ENSG00000175387|4087|;
Links between pyk2 and map kinases	4153	PID BIOCARTA	9606	2	26	0.0116333	0.0275851	RAF1; SOS1;	RAF1|IDBG-19277|ENSG00000132155|102724915,5894|; SOS1|IDBG-47279|ENSG00000115904|6654|;
Pdgf signaling pathway	4071	PID BIOCARTA	9606	2	26	0.0116333	0.0275851	RAF1; SOS1;	RAF1|IDBG-19277|ENSG00000132155|102724915,5894|; SOS1|IDBG-47279|ENSG00000115904|6654|;
Role of erk5 in neuronal survival pathway	4147	PID BIOCARTA	9606	2	26	0.0116333	0.0275851	RAF1; SOS1;	RAF1|IDBG-19277|ENSG00000132155|102724915,5894|; SOS1|IDBG-47279|ENSG00000115904|6654|;
Alpha6Beta4Integrin	15905	NETPATH	9606	3	74	0.0113974	0.027654	LAMB1; PTPN11; SMAD2;	LAMB1|IDBG-35838|ENSG00000091136|3912|; PTPN11|IDBG-58105|ENSG00000179295|5781|; SMAD2|IDBG-3127|ENSG00000175387|4087|;
Arrhythmogenic right ventricular cardiomyopathy (ARVC)	4353	KEGG	9606	3	74	0.0113974	0.027654	ACTB; CACNA1C; CTNNB1;	ACTB|IDBG-7590|ENSG00000075624|60|; CACNA1C|IDBG-12068|ENSG00000151067|775|; CTNNB1|IDBG-27347|ENSG00000168036|1499|;
G alpha (12/13) signalling events	13223	REACTOME	9606	3	75	0.0118195	0.0278158	AKAP13; ROCK2; SOS1;	AKAP13|IDBG-28095|ENSG00000170776|11214|; ROCK2|IDBG-29657|ENSG00000134318|9475|; SOS1|IDBG-47279|ENSG00000115904|6654|;
Factors involved in megakaryocyte development and platelet production	13101	REACTOME	9606	4	142	0.0123543	0.0288574	ACTB; GATA6; KIF15; RACGAP1;	ACTB|IDBG-7590|ENSG00000075624|60|; GATA6|IDBG-1469|ENSG00000141448|2627|; KIF15|IDBG-29195|ENSG00000163808|56992|; RACGAP1|IDBG-32209|ENSG00000161800|29127|;
Dorso-ventral axis formation	4377	KEGG	9606	2	27	0.0125132	0.0290121	NOTCH1; SOS1;	NOTCH1|IDBG-92445|ENSG00000148400|4851|; SOS1|IDBG-47279|ENSG00000115904|6654|;
Adaptive Immune System	18371	REACTOME	9606	9	604	0.0131407	0.0302428	KIF15; MIR4720; PTEN; PTPN11; RACGAP1; RAF1; SOS1; TAB2; UBR4;	KIF15|IDBG-29195|ENSG00000163808|56992|; MIR4720|IDBG-719850|ENSG00000261609|8139|; PTEN|IDBG-81409|ENSG00000171862|5728|; PTPN11|IDBG-58105|ENSG00000179295|5781|; RACGAP1|IDBG-32209|ENSG00000161800|29127|; RAF1|IDBG-19277|ENSG00000132155|102724915,5894|; SOS1|IDBG-47279|ENSG00000115904|6654|; TAB2|IDBG-97690|ENSG00000055208|23118|; UBR4|IDBG-92114|ENSG00000127481|23352|;
CD4 T cell receptor signaling	16104	INOH	9606	3	79	0.0135977	0.0304005	BRAF; RAF1; SOS1;	BRAF|IDBG-44351|ENSG00000157764|673|; RAF1|IDBG-19277|ENSG00000132155|102724915,5894|; SOS1|IDBG-47279|ENSG00000115904|6654|;
IL2 signaling events mediated by STAT5	15584	PID NCI	9606	2	28	0.0134213	0.0304411	PTPN11; SOS1;	PTPN11|IDBG-58105|ENSG00000179295|5781|; SOS1|IDBG-47279|ENSG00000115904|6654|;
Role of erbb2 in signal transduction and oncology	4019	PID BIOCARTA	9606	2	28	0.0134213	0.0304411	RAF1; SOS1;	RAF1|IDBG-19277|ENSG00000132155|102724915,5894|; SOS1|IDBG-47279|ENSG00000115904|6654|;
Downstream signal transduction	13329	REACTOME	9606	4	146	0.0135672	0.0305506	PTEN; PTPN11; RAF1; SOS1;	PTEN|IDBG-81409|ENSG00000171862|5728|; PTPN11|IDBG-58105|ENSG00000179295|5781|; RAF1|IDBG-19277|ENSG00000132155|102724915,5894|; SOS1|IDBG-47279|ENSG00000115904|6654|;
IL2	15918	NETPATH	9606	3	81	0.0145409	0.030752	PTPN11; RAF1; SOS1;	PTPN11|IDBG-58105|ENSG00000179295|5781|; RAF1|IDBG-19277|ENSG00000132155|102724915,5894|; SOS1|IDBG-47279|ENSG00000115904|6654|;
CREB phosphorylation through the activation of Ras	13795	REACTOME	9606	2	29	0.0143573	0.0307797	BRAF; RAF1;	BRAF|IDBG-44351|ENSG00000157764|673|; RAF1|IDBG-19277|ENSG00000132155|102724915,5894|;
Fc epsilon receptor i signaling in mast cells	4183	PID BIOCARTA	9606	2	29	0.0143573	0.0307797	RAF1; SOS1;	RAF1|IDBG-19277|ENSG00000132155|102724915,5894|; SOS1|IDBG-47279|ENSG00000115904|6654|;
Internalization of ErbB1	15162	PID NCI	9606	2	29	0.0143573	0.0307797	RAF1; SOS1;	RAF1|IDBG-19277|ENSG00000132155|102724915,5894|; SOS1|IDBG-47279|ENSG00000115904|6654|;
Thyroid cancer	500	KEGG	9606	2	29	0.0143573	0.0307797	BRAF; CTNNB1;	BRAF|IDBG-44351|ENSG00000157764|673|; CTNNB1|IDBG-27347|ENSG00000168036|1499|;
DAP12 signaling	13003	REACTOME	9606	4	147	0.0138819	0.0308158	PTEN; PTPN11; RAF1; SOS1;	PTEN|IDBG-81409|ENSG00000171862|5728|; PTPN11|IDBG-58105|ENSG00000179295|5781|; RAF1|IDBG-19277|ENSG00000132155|102724915,5894|; SOS1|IDBG-47279|ENSG00000115904|6654|;
Signaling by ERBB2	13291	REACTOME	9606	4	149	0.0145251	0.0309277	PTEN; PTPN11; RAF1; SOS1;	PTEN|IDBG-81409|ENSG00000171862|5728|; PTPN11|IDBG-58105|ENSG00000179295|5781|; RAF1|IDBG-19277|ENSG00000132155|102724915,5894|; SOS1|IDBG-47279|ENSG00000115904|6654|;
Hemostasis	19856	REACTOME	9606	8	508	0.0142295	0.031365	ACTB; GATA6; KIF15; PRKCH; PTPN11; RACGAP1; RAF1; SOS1;	ACTB|IDBG-7590|ENSG00000075624|60|; GATA6|IDBG-1469|ENSG00000141448|2627|; KIF15|IDBG-29195|ENSG00000163808|56992|; PRKCH|IDBG-8479|ENSG00000027075|5583|; PTPN11|IDBG-58105|ENSG00000179295|5781|; RACGAP1|IDBG-32209|ENSG00000161800|29127|; RAF1|IDBG-19277|ENSG00000132155|102724915,5894|; SOS1|IDBG-47279|ENSG00000115904|6654|;
p75 NTR receptor-mediated signalling	17826	REACTOME	9606	3	82	0.0150261	0.031565	AKAP13; NGFR; SOS1;	AKAP13|IDBG-28095|ENSG00000170776|11214|; NGFR|IDBG-57653|ENSG00000064300|4804|; SOS1|IDBG-47279|ENSG00000115904|6654|;
EPO signaling pathway	15297	PID NCI	9606	2	30	0.0153207	0.0317575	PTPN11; SOS1;	PTPN11|IDBG-58105|ENSG00000179295|5781|; SOS1|IDBG-47279|ENSG00000115904|6654|;
N-cadherin signaling events	15853	PID NCI	9606	2	30	0.0153207	0.0317575	CTNNB1; PTPN11;	CTNNB1|IDBG-27347|ENSG00000168036|1499|; PTPN11|IDBG-58105|ENSG00000179295|5781|;
Bcr signaling pathway	4023	PID BIOCARTA	9606	2	31	0.0163112	0.0327271	RAF1; SOS1;	RAF1|IDBG-19277|ENSG00000132155|102724915,5894|; SOS1|IDBG-47279|ENSG00000115904|6654|;
Interaction between L1 and Ankyrins	13875	REACTOME	9606	2	31	0.0163112	0.0327271	ACTB; SCN10A;	ACTB|IDBG-7590|ENSG00000075624|60|; SCN10A|IDBG-26173|ENSG00000185313|6336|;
Negative regulation of FGFR signaling	13306	REACTOME	9606	2	31	0.0163112	0.0327271	BRAF; PTPN11;	BRAF|IDBG-44351|ENSG00000157764|673|; PTPN11|IDBG-58105|ENSG00000179295|5781|;
VEGFR2 mediated cell proliferation	18519	REACTOME	9606	2	31	0.0163112	0.0327271	PTPN11; RAF1;	PTPN11|IDBG-58105|ENSG00000179295|5781|; RAF1|IDBG-19277|ENSG00000132155|102724915,5894|;
DAP12 interactions	13004	REACTOME	9606	4	155	0.0165676	0.0328206	PTEN; PTPN11; RAF1; SOS1;	PTEN|IDBG-81409|ENSG00000171862|5728|; PTPN11|IDBG-58105|ENSG00000179295|5781|; RAF1|IDBG-19277|ENSG00000132155|102724915,5894|; SOS1|IDBG-47279|ENSG00000115904|6654|;
ErbB1 downstream signaling	15233	PID NCI	9606	3	85	0.0165366	0.0329679	BRAF; RAF1; SOS1;	BRAF|IDBG-44351|ENSG00000157764|673|; RAF1|IDBG-19277|ENSG00000132155|102724915,5894|; SOS1|IDBG-47279|ENSG00000115904|6654|;
IL3	15919	NETPATH	9606	3	84	0.016024	0.0329967	PTPN11; RAF1; SOS1;	PTPN11|IDBG-58105|ENSG00000179295|5781|; RAF1|IDBG-19277|ENSG00000132155|102724915,5894|; SOS1|IDBG-47279|ENSG00000115904|6654|;
Phospholipids as signalling intermediaries	3981	PID BIOCARTA	9606	2	32	0.0173285	0.0338989	RAF1; SOS1;	RAF1|IDBG-19277|ENSG00000132155|102724915,5894|; SOS1|IDBG-47279|ENSG00000115904|6654|;
Role of egf receptor transactivation by gpcrs in cardiac hypertrophy	3987	PID BIOCARTA	9606	2	32	0.0173285	0.0338989	RAF1; SOS1;	RAF1|IDBG-19277|ENSG00000132155|102724915,5894|; SOS1|IDBG-47279|ENSG00000115904|6654|;
deactivation of the beta-catenin transactivating complex	17798	REACTOME	9606	2	33	0.0183721	0.0357172	CTNNB1; MLL2;	CTNNB1|IDBG-27347|ENSG00000168036|1499|; MLL2|IDBG-30867|ENSG00000167548|8085|;
ErbB signaling pathway	461	KEGG	9606	3	89	0.0186789	0.0360894	BRAF; RAF1; SOS1;	BRAF|IDBG-44351|ENSG00000157764|673|; RAF1|IDBG-19277|ENSG00000132155|102724915,5894|; SOS1|IDBG-47279|ENSG00000115904|6654|;
Angiotensin ii mediated activation of jnk pathway via pyk2 dependent signaling	4049	PID BIOCARTA	9606	2	34	0.0194417	0.0373329	RAF1; SOS1;	RAF1|IDBG-19277|ENSG00000132155|102724915,5894|; SOS1|IDBG-47279|ENSG00000115904|6654|;
AndrogenReceptor	15906	NETPATH	9606	4	164	0.0199559	0.0378558	CTNNB1; NSD1; PTEN; WHSC1;	CTNNB1|IDBG-27347|ENSG00000168036|1499|; NSD1|IDBG-59534|ENSG00000165671|64324|; PTEN|IDBG-81409|ENSG00000171862|5728|; WHSC1|IDBG-7100|ENSG00000109685|7468|;
Signaling by EGFR	13216	REACTOME	9606	4	164	0.0199559	0.0378558	PTEN; PTPN11; RAF1; SOS1;	PTEN|IDBG-81409|ENSG00000171862|5728|; PTPN11|IDBG-58105|ENSG00000179295|5781|; RAF1|IDBG-19277|ENSG00000132155|102724915,5894|; SOS1|IDBG-47279|ENSG00000115904|6654|;
IL11	16509	NETPATH	9606	2	35	0.020537	0.0382623	PTPN11; RAF1;	PTPN11|IDBG-58105|ENSG00000179295|5781|; RAF1|IDBG-19277|ENSG00000132155|102724915,5894|;
IL2 signaling events mediated by PI3K	15791	PID NCI	9606	2	35	0.020537	0.0382623	PTPN11; SOS1;	PTPN11|IDBG-58105|ENSG00000179295|5781|; SOS1|IDBG-47279|ENSG00000115904|6654|;
GnRH signaling pathway	412	KEGG	9606	3	92	0.0203823	0.0384316	CACNA1C; RAF1; SOS1;	CACNA1C|IDBG-12068|ENSG00000151067|775|; RAF1|IDBG-19277|ENSG00000132155|102724915,5894|; SOS1|IDBG-47279|ENSG00000115904|6654|;
Signaling by EGFR in Cancer	16839	REACTOME	9606	4	166	0.0207629	0.0384544	PTEN; PTPN11; RAF1; SOS1;	PTEN|IDBG-81409|ENSG00000171862|5728|; PTPN11|IDBG-58105|ENSG00000179295|5781|; RAF1|IDBG-19277|ENSG00000132155|102724915,5894|; SOS1|IDBG-47279|ENSG00000115904|6654|;
Signaling events regulated by Ret tyrosine kinase	15569	PID NCI	9606	2	36	0.0216575	0.0398753	PTPN11; SOS1;	PTPN11|IDBG-58105|ENSG00000179295|5781|; SOS1|IDBG-47279|ENSG00000115904|6654|;
Nuclear signaling by ERBB4	13262	REACTOME	9606	2	37	0.0228029	0.0412562	PTPN11; TAB2;	PTPN11|IDBG-58105|ENSG00000179295|5781|; TAB2|IDBG-97690|ENSG00000055208|23118|;
Post NMDA receptor activation events	18096	REACTOME	9606	2	37	0.0228029	0.0412562	BRAF; RAF1;	BRAF|IDBG-44351|ENSG00000157764|673|; RAF1|IDBG-19277|ENSG00000132155|102724915,5894|;
Leptin	15926	NETPATH	9606	3	96	0.0227828	0.0417018	PTEN; PTPN11; RAF1;	PTEN|IDBG-81409|ENSG00000171862|5728|; PTPN11|IDBG-58105|ENSG00000179295|5781|; RAF1|IDBG-19277|ENSG00000132155|102724915,5894|;
Beta3 integrin cell surface interactions	15634	PID NCI	9606	2	38	0.023973	0.0423929	FBN1; LAMB1;	FBN1|IDBG-10989|ENSG00000166147|2200|; LAMB1|IDBG-35838|ENSG00000091136|3912|;
Bladder cancer	514	KEGG	9606	2	38	0.023973	0.0423929	BRAF; RAF1;	BRAF|IDBG-44351|ENSG00000157764|673|; RAF1|IDBG-19277|ENSG00000132155|102724915,5894|;
Molecules associated with elastic fibres	13388	REACTOME	9606	2	38	0.023973	0.0423929	ELN; FBN1;	ELN|IDBG-20555|ENSG00000049540|2006|; FBN1|IDBG-10989|ENSG00000166147|2200|;
Regulation of RAC1 activity	14985	PID NCI	9606	2	38	0.023973	0.0423929	RACGAP1; SOS1;	RACGAP1|IDBG-32209|ENSG00000161800|29127|; SOS1|IDBG-47279|ENSG00000115904|6654|;
Signaling by PDGF	13330	REACTOME	9606	4	174	0.0241913	0.0425386	PTEN; PTPN11; RAF1; SOS1;	PTEN|IDBG-81409|ENSG00000171862|5728|; PTPN11|IDBG-58105|ENSG00000179295|5781|; RAF1|IDBG-19277|ENSG00000132155|102724915,5894|; SOS1|IDBG-47279|ENSG00000115904|6654|;
EPHB-mediated forward signaling	17191	REACTOME	9606	2	39	0.0251672	0.043763	ACTB; ROCK2;	ACTB|IDBG-7590|ENSG00000075624|60|; ROCK2|IDBG-29657|ENSG00000134318|9475|;
Kinesins	13100	REACTOME	9606	2	39	0.0251672	0.043763	KIF15; RACGAP1;	KIF15|IDBG-29195|ENSG00000163808|56992|; RACGAP1|IDBG-32209|ENSG00000161800|29127|;
Role of LAT2/NTAL/LAB on calcium mobilization	17405	REACTOME	9606	3	101	0.0259914	0.0449465	PTEN; PTPN11; SOS1;	PTEN|IDBG-81409|ENSG00000171862|5728|; PTPN11|IDBG-58105|ENSG00000179295|5781|; SOS1|IDBG-47279|ENSG00000115904|6654|;
IL-7 signaling	16106	INOH	9606	4	180	0.026976	0.0463927	BRAF; NGFR; PRKCH; RAF1;	BRAF|IDBG-44351|ENSG00000157764|673|; NGFR|IDBG-57653|ENSG00000064300|4804|; PRKCH|IDBG-8479|ENSG00000027075|5583|; RAF1|IDBG-19277|ENSG00000132155|102724915,5894|;
Activation of NMDA receptor upon glutamate binding and postsynaptic events	18601	REACTOME	9606	2	41	0.0276271	0.0464907	BRAF; RAF1;	BRAF|IDBG-44351|ENSG00000157764|673|; RAF1|IDBG-19277|ENSG00000132155|102724915,5894|;
Netrin-1 signaling	13905	REACTOME	9606	2	41	0.0276271	0.0464907	PTPN11; SLIT3;	PTPN11|IDBG-58105|ENSG00000179295|5781|; SLIT3|IDBG-56989|ENSG00000184347|6586|;
Chemokine signaling pathway	4389	KEGG	9606	4	181	0.0274581	0.0467086	BRAF; RAF1; ROCK2; SOS1;	BRAF|IDBG-44351|ENSG00000157764|673|; RAF1|IDBG-19277|ENSG00000132155|102724915,5894|; ROCK2|IDBG-29657|ENSG00000134318|9475|; SOS1|IDBG-47279|ENSG00000115904|6654|;
EPO signaling pathway	16151	INOH	9606	4	181	0.0274581	0.0467086	BRAF; NGFR; PRKCH; RAF1;	BRAF|IDBG-44351|ENSG00000157764|673|; NGFR|IDBG-57653|ENSG00000064300|4804|; PRKCH|IDBG-8479|ENSG00000027075|5583|; RAF1|IDBG-19277|ENSG00000132155|102724915,5894|;
KitReceptor	15910	NETPATH	9606	3	104	0.0280275	0.0469124	PTPN11; RAF1; SOS1;	PTPN11|IDBG-58105|ENSG00000179295|5781|; RAF1|IDBG-19277|ENSG00000132155|102724915,5894|; SOS1|IDBG-47279|ENSG00000115904|6654|;
VEGF signaling pathway	16190	INOH	9606	4	183	0.0284378	0.0473459	BRAF; NGFR; PRKCH; RAF1;	BRAF|IDBG-44351|ENSG00000157764|673|; NGFR|IDBG-57653|ENSG00000064300|4804|; PRKCH|IDBG-8479|ENSG00000027075|5583|; RAF1|IDBG-19277|ENSG00000132155|102724915,5894|;
Insulin Pathway	15835	PID NCI	9606	2	42	0.028892	0.0478476	PTPN11; SOS1;	PTPN11|IDBG-58105|ENSG00000179295|5781|; SOS1|IDBG-47279|ENSG00000115904|6654|;
Downstream signaling in naÔve CD8+ T cells	15166	PID NCI	9606	2	43	0.0301798	0.0491993	BRAF; RAF1;	BRAF|IDBG-44351|ENSG00000157764|673|; RAF1|IDBG-19277|ENSG00000132155|102724915,5894|;
IL6-mediated signaling events	15826	PID NCI	9606	2	43	0.0301798	0.0491993	PTPN11; SOS1;	PTPN11|IDBG-58105|ENSG00000179295|5781|; SOS1|IDBG-47279|ENSG00000115904|6654|;
Notch-mediated HES/HEY network	15284	PID NCI	9606	2	43	0.0301798	0.0491993	GATA6; NOTCH1;	GATA6|IDBG-1469|ENSG00000141448|2627|; NOTCH1|IDBG-92445|ENSG00000148400|4851|;
L1CAM interactions	13877	REACTOME	9606	3	109	0.0316052	0.0509919	ACTB; LAMB1; SCN10A;	ACTB|IDBG-7590|ENSG00000075624|60|; LAMB1|IDBG-35838|ENSG00000091136|3912|; SCN10A|IDBG-26173|ENSG00000185313|6336|;
Downstream TCR signaling	13068	REACTOME	9606	2	44	0.0314901	0.0510694	PTEN; TAB2;	PTEN|IDBG-81409|ENSG00000171862|5728|; TAB2|IDBG-97690|ENSG00000055208|23118|;
Elastic fibre formation	13389	REACTOME	9606	2	45	0.0328227	0.0526846	ELN; FBN1;	ELN|IDBG-20555|ENSG00000049540|2006|; FBN1|IDBG-10989|ENSG00000166147|2200|;
Presenilin action in Notch and Wnt signaling	15094	PID NCI	9606	2	46	0.0341771	0.0545787	CTNNB1; NOTCH1;	CTNNB1|IDBG-27347|ENSG00000168036|1499|; NOTCH1|IDBG-92445|ENSG00000148400|4851|;
Degradation of the extracellular matrix	17498	REACTOME	9606	3	116	0.0369984	0.0584873	ELN; FBN1; LAMB1;	ELN|IDBG-20555|ENSG00000049540|2006|; FBN1|IDBG-10989|ENSG00000166147|2200|; LAMB1|IDBG-35838|ENSG00000091136|3912|;
Interleukin-3, 5 and GM-CSF signaling	13082	REACTOME	9606	2	48	0.0369504	0.058708	PTPN11; SOS1;	PTPN11|IDBG-58105|ENSG00000179295|5781|; SOS1|IDBG-47279|ENSG00000115904|6654|;
Il-2 receptor beta chain in t cell activation	4011	PID BIOCARTA	9606	2	49	0.0383686	0.0600469	RAF1; SOS1;	RAF1|IDBG-19277|ENSG00000132155|102724915,5894|; SOS1|IDBG-47279|ENSG00000115904|6654|;
Type II diabetes mellitus	577	KEGG	9606	2	49	0.0383686	0.0600469	CACNA1A; CACNA1C;	CACNA1A|IDBG-31996|ENSG00000141837|100507353,773|; CACNA1C|IDBG-12068|ENSG00000151067|775|;
Rho GTPase cycle	13266	REACTOME	9606	3	120	0.0402796	0.0624134	AKAP13; RACGAP1; SOS1;	AKAP13|IDBG-28095|ENSG00000170776|11214|; RACGAP1|IDBG-32209|ENSG00000161800|29127|; SOS1|IDBG-47279|ENSG00000115904|6654|;
Signaling by Rho GTPases	17273	REACTOME	9606	3	120	0.0402796	0.0624134	AKAP13; RACGAP1; SOS1;	AKAP13|IDBG-28095|ENSG00000170776|11214|; RACGAP1|IDBG-32209|ENSG00000161800|29127|; SOS1|IDBG-47279|ENSG00000115904|6654|;
FGF signaling pathway	15346	PID NCI	9606	2	51	0.0412667	0.0636279	PTPN11; SOS1;	PTPN11|IDBG-58105|ENSG00000179295|5781|; SOS1|IDBG-47279|ENSG00000115904|6654|;
RAC1 signaling pathway	15344	PID NCI	9606	2	52	0.0427459	0.0655856	CTNNB1; RACGAP1;	CTNNB1|IDBG-27347|ENSG00000168036|1499|; RACGAP1|IDBG-32209|ENSG00000161800|29127|;
Golgi Associated Vesicle Biogenesis	13839	REACTOME	9606	2	53	0.0442448	0.0675542	CPD; IGF2R;	CPD|IDBG-38962|ENSG00000108582|1362|; IGF2R|IDBG-98588|ENSG00000197081|3482|;
Gastrin-CREB signalling pathway via PKC and MAPK	13219	REACTOME	9606	4	212	0.0450012	0.0683755	PRKCH; PTPN11; RAF1; SOS1;	PRKCH|IDBG-8479|ENSG00000027075|5583|; PTPN11|IDBG-58105|ENSG00000179295|5781|; RAF1|IDBG-19277|ENSG00000132155|102724915,5894|; SOS1|IDBG-47279|ENSG00000115904|6654|;
T cell receptor signaling pathway	4156	PID BIOCARTA	9606	2	54	0.0457631	0.0691973	RAF1; SOS1;	RAF1|IDBG-19277|ENSG00000132155|102724915,5894|; SOS1|IDBG-47279|ENSG00000115904|6654|;
TGF_beta_Receptor	15911	NETPATH	9606	4	220	0.050353	0.0757716	CTNNB1; RAF1; SMAD2; SOS1;	CTNNB1|IDBG-27347|ENSG00000168036|1499|; RAF1|IDBG-19277|ENSG00000132155|102724915,5894|; SMAD2|IDBG-3127|ENSG00000175387|4087|; SOS1|IDBG-47279|ENSG00000115904|6654|;
Cell-Cell communication	17071	REACTOME	9606	3	132	0.0509768	0.0763433	ACTB; DSCAML1; PTPN11;	ACTB|IDBG-7590|ENSG00000075624|60|; DSCAML1|IDBG-73268|ENSG00000177103|57453|; PTPN11|IDBG-58105|ENSG00000179295|5781|;
MAP kinase activation in TLR cascade	18088	REACTOME	9606	2	59	0.0536356	0.0799426	PTPN11; TAB2;	PTPN11|IDBG-58105|ENSG00000179295|5781|; TAB2|IDBG-97690|ENSG00000055208|23118|;
Beta1 integrin cell surface interactions	14944	PID NCI	9606	2	60	0.0552643	0.0804545	FBN1; LAMB1;	FBN1|IDBG-10989|ENSG00000166147|2200|; LAMB1|IDBG-35838|ENSG00000091136|3912|;
Clathrin derived vesicle budding	13840	REACTOME	9606	2	60	0.0552643	0.0804545	CPD; IGF2R;	CPD|IDBG-38962|ENSG00000108582|1362|; IGF2R|IDBG-98588|ENSG00000197081|3482|;
PI3K Cascade	13278	REACTOME	9606	2	60	0.0552643	0.0804545	PTPN11; TSC1;	PTPN11|IDBG-58105|ENSG00000179295|5781|; TSC1|IDBG-90470|ENSG00000165699|7248|;
trans-Golgi Network Vesicle Budding	16988	REACTOME	9606	2	60	0.0552643	0.0804545	CPD; IGF2R;	CPD|IDBG-38962|ENSG00000108582|1362|; IGF2R|IDBG-98588|ENSG00000197081|3482|;
Hepatitis C	10404	KEGG	9606	3	136	0.0548212	0.0813225	BRAF; RAF1; SOS1;	BRAF|IDBG-44351|ENSG00000157764|673|; RAF1|IDBG-19277|ENSG00000132155|102724915,5894|; SOS1|IDBG-47279|ENSG00000115904|6654|;
TCR signaling	17097	REACTOME	9606	2	61	0.0569103	0.0824673	PTEN; TAB2;	PTEN|IDBG-81409|ENSG00000171862|5728|; TAB2|IDBG-97690|ENSG00000055208|23118|;
Shigellosis	10374	KEGG	9606	2	62	0.0585735	0.0844862	ACTB; ROCK2;	ACTB|IDBG-7590|ENSG00000075624|60|; ROCK2|IDBG-29657|ENSG00000134318|9475|;
Innate Immune System	17476	REACTOME	9606	7	563	0.0639876	0.0918722	ACTB; CTNNB1; PTEN; PTPN11; RAF1; SOS1; TAB2;	ACTB|IDBG-7590|ENSG00000075624|60|; CTNNB1|IDBG-27347|ENSG00000168036|1499|; PTEN|IDBG-81409|ENSG00000171862|5728|; PTPN11|IDBG-58105|ENSG00000179295|5781|; RAF1|IDBG-19277|ENSG00000132155|102724915,5894|; SOS1|IDBG-47279|ENSG00000115904|6654|; TAB2|IDBG-97690|ENSG00000055208|23118|;
formation of the beta-catenin:TCF transactivating complex	19208	REACTOME	9606	2	66	0.0653919	0.0934597	CTNNB1; MLL2;	CTNNB1|IDBG-27347|ENSG00000168036|1499|; MLL2|IDBG-30867|ENSG00000167548|8085|;
AP-1 transcription factor network	15318	PID NCI	9606	2	67	0.0671366	0.0955171	CTNNB1; PTEN;	CTNNB1|IDBG-27347|ENSG00000168036|1499|; PTEN|IDBG-81409|ENSG00000171862|5728|;
IL1	15917	NETPATH	9606	2	70	0.0724627	0.102628	PTPN11; TAB2;	PTPN11|IDBG-58105|ENSG00000179295|5781|; TAB2|IDBG-97690|ENSG00000055208|23118|;
Fc epsilon RI signaling pathway	435	KEGG	9606	2	71	0.0742678	0.104711	RAF1; SOS1;	RAF1|IDBG-19277|ENSG00000132155|102724915,5894|; SOS1|IDBG-47279|ENSG00000115904|6654|;
Metabolism of nucleotides	13637	REACTOME	9606	2	72	0.0760875	0.106795	CAD; DGUOK;	CAD|IDBG-37744|ENSG00000084774|790|; DGUOK|IDBG-56773|ENSG00000114956|1716|;
Constitutive PI3K/AKT Signaling in Cancer	13715	REACTOME	9606	2	73	0.0779214	0.108881	PTEN; PTPN11;	PTEN|IDBG-81409|ENSG00000171862|5728|; PTPN11|IDBG-58105|ENSG00000179295|5781|;
B cell receptor signaling pathway	532	KEGG	9606	2	74	0.0797693	0.110477	RAF1; SOS1;	RAF1|IDBG-19277|ENSG00000132155|102724915,5894|; SOS1|IDBG-47279|ENSG00000115904|6654|;
IL4	15920	NETPATH	9606	2	74	0.0797693	0.110477	PTPN11; SOS1;	PTPN11|IDBG-58105|ENSG00000179295|5781|; SOS1|IDBG-47279|ENSG00000115904|6654|;
Bacterial invasion of epithelial cells	10364	KEGG	9606	2	77	0.0853945	0.11723	ACTB; CTNNB1;	ACTB|IDBG-7590|ENSG00000075624|60|; CTNNB1|IDBG-27347|ENSG00000168036|1499|;
Regulation of insulin secretion	13554	REACTOME	9606	2	77	0.0853945	0.11723	CACNA1A; CACNA1C;	CACNA1A|IDBG-31996|ENSG00000141837|100507353,773|; CACNA1C|IDBG-12068|ENSG00000151067|775|;
Cytokine Signaling in Immune system	17418	REACTOME	9606	4	267	0.0885087	0.120975	PTPN11; RAF1; SOS1; TAB2;	PTPN11|IDBG-58105|ENSG00000179295|5781|; RAF1|IDBG-19277|ENSG00000132155|102724915,5894|; SOS1|IDBG-47279|ENSG00000115904|6654|; TAB2|IDBG-97690|ENSG00000055208|23118|;
Immune System	18444	REACTOME	9606	11	1127	0.0944951	0.128595	ACTB; CTNNB1; KIF15; MIR4720; PTEN; PTPN11; RACGAP1; RAF1; SOS1; TAB2; UBR4;	ACTB|IDBG-7590|ENSG00000075624|60|; CTNNB1|IDBG-27347|ENSG00000168036|1499|; KIF15|IDBG-29195|ENSG00000163808|56992|; MIR4720|IDBG-719850|ENSG00000261609|8139|; PTEN|IDBG-81409|ENSG00000171862|5728|; PTPN11|IDBG-58105|ENSG00000179295|5781|; RACGAP1|IDBG-32209|ENSG00000161800|29127|; RAF1|IDBG-19277|ENSG00000132155|102724915,5894|; SOS1|IDBG-47279|ENSG00000115904|6654|; TAB2|IDBG-97690|ENSG0000005…
Alzheimer's disease	521	KEGG	9606	3	172	0.0952417	0.12905	APBB1; CACNA1C; RYR3;	APBB1|IDBG-28785|ENSG00000166313|322|; CACNA1C|IDBG-12068|ENSG00000151067|775|; RYR3|IDBG-5249|ENSG00000198838|6263|;
Hypertrophic cardiomyopathy (HCM)	4395	KEGG	9606	2	83	0.0969905	0.129183	ACTB; CACNA1C;	ACTB|IDBG-7590|ENSG00000075624|60|; CACNA1C|IDBG-12068|ENSG00000151067|775|;
MyD88 cascade initiated on plasma membrane	13043	REACTOME	9606	2	83	0.0969905	0.129183	PTPN11; TAB2;	PTPN11|IDBG-58105|ENSG00000179295|5781|; TAB2|IDBG-97690|ENSG00000055208|23118|;
Toll Like Receptor 10 (TLR10) Cascade	13044	REACTOME	9606	2	83	0.0969905	0.129183	PTPN11; TAB2;	PTPN11|IDBG-58105|ENSG00000179295|5781|; TAB2|IDBG-97690|ENSG00000055208|23118|;
Toll Like Receptor 5 (TLR5) Cascade	13048	REACTOME	9606	2	83	0.0969905	0.129183	PTPN11; TAB2;	PTPN11|IDBG-58105|ENSG00000179295|5781|; TAB2|IDBG-97690|ENSG00000055208|23118|;
Signal Transduction	17980	REACTOME	9606	17	1965	0.101073	0.130189	ACTB; AKAP13; BRAF; CTNNB1; MLL2; NGFR; NOTCH1; PRKCH; PTEN; PTPN11; RACGAP1; RAF1; ROCK2; SMAD2; SOS1; TAB2; TSC1;	ACTB|IDBG-7590|ENSG00000075624|60|; AKAP13|IDBG-28095|ENSG00000170776|11214|; BRAF|IDBG-44351|ENSG00000157764|673|; CTNNB1|IDBG-27347|ENSG00000168036|1499|; MLL2|IDBG-30867|ENSG00000167548|8085|; NGFR|IDBG-57653|ENSG00000064300|4804|; NOTCH1|IDBG-92445|ENSG00000148400|4851|; PRKCH|IDBG-8479|ENSG00000027075|5583|; PTEN|IDBG-81409|ENSG00000171862|5728|; PTPN11|IDBG-58105|ENSG00000179295|5781|; RACG…
IL6	15922	NETPATH	9606	2	85	0.100952	0.13057	PTPN11; SOS1;	PTPN11|IDBG-58105|ENSG00000179295|5781|; SOS1|IDBG-47279|ENSG00000115904|6654|;
PI-3K cascade	13309	REACTOME	9606	2	85	0.100952	0.13057	PTEN; PTPN11;	PTEN|IDBG-81409|ENSG00000171862|5728|; PTPN11|IDBG-58105|ENSG00000179295|5781|;
PI3K events in ERBB2 signaling	13286	REACTOME	9606	2	85	0.100952	0.13057	PTEN; PTPN11;	PTEN|IDBG-81409|ENSG00000171862|5728|; PTPN11|IDBG-58105|ENSG00000179295|5781|;
PI3K events in ERBB4 signaling	13263	REACTOME	9606	2	85	0.100952	0.13057	PTEN; PTPN11;	PTEN|IDBG-81409|ENSG00000171862|5728|; PTPN11|IDBG-58105|ENSG00000179295|5781|;
PI3K/AKT Signaling in Cancer	19195	REACTOME	9606	2	85	0.100952	0.13057	PTEN; PTPN11;	PTEN|IDBG-81409|ENSG00000171862|5728|; PTPN11|IDBG-58105|ENSG00000179295|5781|;
PIP3 activates AKT signaling	12989	REACTOME	9606	2	85	0.100952	0.13057	PTEN; PTPN11;	PTEN|IDBG-81409|ENSG00000171862|5728|; PTPN11|IDBG-58105|ENSG00000179295|5781|;
TRAF6 mediated induction of NFkB and MAP kinases upon TLR7/8 or 9 activation	13040	REACTOME	9606	2	84	0.0989653	0.131255	PTPN11; TAB2;	PTPN11|IDBG-58105|ENSG00000179295|5781|; TAB2|IDBG-97690|ENSG00000055208|23118|;
MyD88 dependent cascade initiated on endosome	13041	REACTOME	9606	2	86	0.102949	0.131523	PTPN11; TAB2;	PTPN11|IDBG-58105|ENSG00000179295|5781|; TAB2|IDBG-97690|ENSG00000055208|23118|;
Toll Like Receptor 7/8 (TLR7/8) Cascade	16831	REACTOME	9606	2	86	0.102949	0.131523	PTPN11; TAB2;	PTPN11|IDBG-58105|ENSG00000179295|5781|; TAB2|IDBG-97690|ENSG00000055208|23118|;
ECM-receptor interaction	468	KEGG	9606	2	88	0.106977	0.134473	CHAD; LAMB1;	CHAD|IDBG-58589|ENSG00000136457|1101|; LAMB1|IDBG-35838|ENSG00000091136|3912|;
GAB1 signalosome	13212	REACTOME	9606	2	88	0.106977	0.134473	PTEN; PTPN11;	PTEN|IDBG-81409|ENSG00000171862|5728|; PTPN11|IDBG-58105|ENSG00000179295|5781|;
PI3K/AKT activation	13178	REACTOME	9606	2	88	0.106977	0.134473	PTEN; PTPN11;	PTEN|IDBG-81409|ENSG00000171862|5728|; PTPN11|IDBG-58105|ENSG00000179295|5781|;
Small cell lung cancer	527	KEGG	9606	2	88	0.106977	0.134473	LAMB1; PTEN;	LAMB1|IDBG-35838|ENSG00000091136|3912|; PTEN|IDBG-81409|ENSG00000171862|5728|;
Toll Like Receptor 9 (TLR9) Cascade	13042	REACTOME	9606	2	89	0.109007	0.136476	PTPN11; TAB2;	PTPN11|IDBG-58105|ENSG00000179295|5781|; TAB2|IDBG-97690|ENSG00000055208|23118|;
Calcium signaling pathway	594	KEGG	9606	3	183	0.109493	0.13654	CACNA1A; CACNA1C; RYR3;	CACNA1A|IDBG-31996|ENSG00000141837|100507353,773|; CACNA1C|IDBG-12068|ENSG00000151067|775|; RYR3|IDBG-5249|ENSG00000198838|6263|;
Dilated cardiomyopathy	5714	KEGG	9606	2	90	0.111047	0.137382	ACTB; CACNA1C;	ACTB|IDBG-7590|ENSG00000075624|60|; CACNA1C|IDBG-12068|ENSG00000151067|775|;
Gap junction	436	KEGG	9606	2	90	0.111047	0.137382	RAF1; SOS1;	RAF1|IDBG-19277|ENSG00000132155|102724915,5894|; SOS1|IDBG-47279|ENSG00000115904|6654|;
EPH-Ephrin signaling	19189	REACTOME	9606	2	91	0.113097	0.138821	ACTB; ROCK2;	ACTB|IDBG-7590|ENSG00000075624|60|; ROCK2|IDBG-29657|ENSG00000134318|9475|;
Progesterone-mediated oocyte maturation	5712	KEGG	9606	2	91	0.113097	0.138821	BRAF; RAF1;	BRAF|IDBG-44351|ENSG00000157764|673|; RAF1|IDBG-19277|ENSG00000132155|102724915,5894|;
MyD88:Mal cascade initiated on plasma membrane	13034	REACTOME	9606	2	92	0.115157	0.14025	PTPN11; TAB2;	PTPN11|IDBG-58105|ENSG00000179295|5781|; TAB2|IDBG-97690|ENSG00000055208|23118|;
Toll Like Receptor TLR6:TLR2 Cascade	13036	REACTOME	9606	2	92	0.115157	0.14025	PTPN11; TAB2;	PTPN11|IDBG-58105|ENSG00000179295|5781|; TAB2|IDBG-97690|ENSG00000055208|23118|;
Signaling by the B Cell Receptor (BCR)	19561	REACTOME	9606	3	188	0.116233	0.141011	PTEN; PTPN11; SOS1;	PTEN|IDBG-81409|ENSG00000171862|5728|; PTPN11|IDBG-58105|ENSG00000179295|5781|; SOS1|IDBG-47279|ENSG00000115904|6654|;
Fc gamma R-mediated phagocytosis	4359	KEGG	9606	2	93	0.117228	0.141669	ASAP3; RAF1;	ASAP3|IDBG-93928|ENSG00000088280|55616|; RAF1|IDBG-19277|ENSG00000132155|102724915,5894|;
Toll Like Receptor 2 (TLR2) Cascade	17710	REACTOME	9606	2	95	0.121396	0.145582	PTPN11; TAB2;	PTPN11|IDBG-58105|ENSG00000179295|5781|; TAB2|IDBG-97690|ENSG00000055208|23118|;
Toll Like Receptor TLR1:TLR2 Cascade	13035	REACTOME	9606	2	95	0.121396	0.145582	PTPN11; TAB2;	PTPN11|IDBG-58105|ENSG00000179295|5781|; TAB2|IDBG-97690|ENSG00000055208|23118|;
Chromatin modifying enzymes	19015	REACTOME	9606	3	193	0.123127	0.146535	ACTB; CHD4; KDM5A;	ACTB|IDBG-7590|ENSG00000075624|60|; CHD4|IDBG-14532|ENSG00000111642|1108|; KDM5A|IDBG-11318|ENSG00000073614|5927|;
Chromatin organization	18782	REACTOME	9606	3	193	0.123127	0.146535	ACTB; CHD4; KDM5A;	ACTB|IDBG-7590|ENSG00000075624|60|; CHD4|IDBG-14532|ENSG00000111642|1108|; KDM5A|IDBG-11318|ENSG00000073614|5927|;
MyD88-independent cascade	13030	REACTOME	9606	2	97	0.125601	0.147241	PTPN11; TAB2;	PTPN11|IDBG-58105|ENSG00000179295|5781|; TAB2|IDBG-97690|ENSG00000055208|23118|;
TRIF-mediated TLR3/TLR4 signaling	19507	REACTOME	9606	2	97	0.125601	0.147241	PTPN11; TAB2;	PTPN11|IDBG-58105|ENSG00000179295|5781|; TAB2|IDBG-97690|ENSG00000055208|23118|;
Toll Like Receptor 3 (TLR3) Cascade	13031	REACTOME	9606	2	97	0.125601	0.147241	PTPN11; TAB2;	PTPN11|IDBG-58105|ENSG00000179295|5781|; TAB2|IDBG-97690|ENSG00000055208|23118|;
Transmission across Chemical Synapses	18918	REACTOME	9606	3	194	0.124524	0.147636	BRAF; CACNA1A; RAF1;	BRAF|IDBG-44351|ENSG00000157764|673|; CACNA1A|IDBG-31996|ENSG00000141837|100507353,773|; RAF1|IDBG-19277|ENSG00000132155|102724915,5894|;
Disease	19807	REACTOME	9606	11	1192	0.127018	0.148346	BRAF; CTNNB1; MLL2; NOTCH1; PTEN; PTPN11; PYGL; RAF1; RPL5; SMAD2; SOS1;	BRAF|IDBG-44351|ENSG00000157764|673|; CTNNB1|IDBG-27347|ENSG00000168036|1499|; MLL2|IDBG-30867|ENSG00000167548|8085|; NOTCH1|IDBG-92445|ENSG00000148400|4851|; PTEN|IDBG-81409|ENSG00000171862|5728|; PTPN11|IDBG-58105|ENSG00000179295|5781|; PYGL|IDBG-6391|ENSG00000100504|5836|; RAF1|IDBG-19277|ENSG00000132155|102724915,5894|; RPL5|IDBG-100292|ENSG00000122406|6083,6125|; SMAD2|IDBG-3127|ENSG00000175…
Cell surface interactions at the vascular wall	13112	REACTOME	9606	2	98	0.127717	0.148608	PTPN11; SOS1;	PTPN11|IDBG-58105|ENSG00000179295|5781|; SOS1|IDBG-47279|ENSG00000115904|6654|;
Melanogenesis	595	KEGG	9606	2	101	0.134116	0.154901	CTNNB1; RAF1;	CTNNB1|IDBG-27347|ENSG00000168036|1499|; RAF1|IDBG-19277|ENSG00000132155|102724915,5894|;
Stimuli-sensing channels	13099	REACTOME	9606	2	101	0.134116	0.154901	RAF1; RYR3;	RAF1|IDBG-19277|ENSG00000132155|102724915,5894|; RYR3|IDBG-5249|ENSG00000198838|6263|;
Integration of energy metabolism	13560	REACTOME	9606	2	102	0.136265	0.156805	CACNA1A; CACNA1C;	CACNA1A|IDBG-31996|ENSG00000141837|100507353,773|; CACNA1C|IDBG-12068|ENSG00000151067|775|;
Pyrimidine metabolism	409	KEGG	9606	2	104	0.140586	0.161185	CAD; POLE;	CAD|IDBG-37744|ENSG00000084774|790|; POLE|IDBG-65706|ENSG00000177084|5426|;
Membrane Trafficking	19875	REACTOME	9606	3	207	0.143198	0.16358	ACTB; CPD; IGF2R;	ACTB|IDBG-7590|ENSG00000075624|60|; CPD|IDBG-38962|ENSG00000108582|1362|; IGF2R|IDBG-98588|ENSG00000197081|3482|;
T cell receptor signaling pathway	563	KEGG	9606	2	107	0.147124	0.167454	RAF1; SOS1;	RAF1|IDBG-19277|ENSG00000132155|102724915,5894|; SOS1|IDBG-47279|ENSG00000115904|6654|;
Activated TLR4 signalling	19190	REACTOME	9606	2	110	0.153725	0.174333	PTPN11; TAB2;	PTPN11|IDBG-58105|ENSG00000179295|5781|; TAB2|IDBG-97690|ENSG00000055208|23118|;
MHC class II antigen presentation	13065	REACTOME	9606	2	111	0.155938	0.176204	KIF15; RACGAP1;	KIF15|IDBG-29195|ENSG00000163808|56992|; RACGAP1|IDBG-32209|ENSG00000161800|29127|;
Platelet activation, signaling and aggregation	17662	REACTOME	9606	3	219	0.161218	0.181515	PRKCH; RAF1; SOS1;	PRKCH|IDBG-8479|ENSG00000027075|5583|; RAF1|IDBG-19277|ENSG00000132155|102724915,5894|; SOS1|IDBG-47279|ENSG00000115904|6654|;
Generic Transcription Pathway	13742	REACTOME	9606	5	458	0.163389	0.1833	NOTCH1; SMAD2; TBX5; ZNF268; ZNF500;	NOTCH1|IDBG-92445|ENSG00000148400|4851|; SMAD2|IDBG-3127|ENSG00000175387|4087|; TBX5|IDBG-58949|ENSG00000089225|6910|; ZNF268|IDBG-66258|ENSG00000090612|10795|; ZNF500|IDBG-13081|ENSG00000103199|26048|;
Toxoplasmosis	10385	KEGG	9606	2	119	0.173857	0.194347	LAMB1; TAB2;	LAMB1|IDBG-35838|ENSG00000091136|3912|; TAB2|IDBG-97690|ENSG00000055208|23118|;
Toll Like Receptor 4 (TLR4) Cascade	13046	REACTOME	9606	2	122	0.180663	0.201237	PTPN11; TAB2;	PTPN11|IDBG-58105|ENSG00000179295|5781|; TAB2|IDBG-97690|ENSG00000055208|23118|;
Axon guidance	494	KEGG	9606	2	128	0.194396	0.215766	ROCK2; SLIT3;	ROCK2|IDBG-29657|ENSG00000134318|9475|; SLIT3|IDBG-56989|ENSG00000184347|6586|;
Direct p53 effectors	15209	PID NCI	9606	2	129	0.196698	0.21755	PRDM1; PTEN;	PRDM1|IDBG-94825|ENSG00000057657|639|; PTEN|IDBG-81409|ENSG00000171862|5728|;
Neurotransmitter Receptor Binding And Downstream Transmission In The Postsynaptic Cell	19389	REACTOME	9606	2	136	0.212909	0.23465	BRAF; RAF1;	BRAF|IDBG-44351|ENSG00000157764|673|; RAF1|IDBG-19277|ENSG00000132155|102724915,5894|;
Toll-Like Receptors Cascades	17767	REACTOME	9606	2	140	0.222234	0.243214	PTPN11; TAB2;	PTPN11|IDBG-58105|ENSG00000179295|5781|; TAB2|IDBG-97690|ENSG00000055208|23118|;
Wnt signaling pathway	445	KEGG	9606	2	140	0.222234	0.243214	CTNNB1; ROCK2;	CTNNB1|IDBG-27347|ENSG00000168036|1499|; ROCK2|IDBG-29657|ENSG00000134318|9475|;
Extracellular matrix organization	17095	REACTOME	9606	3	266	0.237326	0.258826	ELN; FBN1; LAMB1;	ELN|IDBG-20555|ENSG00000049540|2006|; FBN1|IDBG-10989|ENSG00000166147|2200|; LAMB1|IDBG-35838|ENSG00000091136|3912|;
Neuronal System	17312	REACTOME	9606	3	274	0.250914	0.272695	BRAF; CACNA1A; RAF1;	BRAF|IDBG-44351|ENSG00000157764|673|; CACNA1A|IDBG-31996|ENSG00000141837|100507353,773|; RAF1|IDBG-19277|ENSG00000132155|102724915,5894|;
Downstream signaling events of B Cell Receptor (BCR)	19698	REACTOME	9606	2	155	0.257452	0.278832	PTEN; PTPN11;	PTEN|IDBG-81409|ENSG00000171862|5728|; PTPN11|IDBG-58105|ENSG00000179295|5781|;
Jak-STAT signaling pathway	568	KEGG	9606	2	158	0.264521	0.285501	PTPN11; SOS1;	PTPN11|IDBG-58105|ENSG00000179295|5781|; SOS1|IDBG-47279|ENSG00000115904|6654|;
Cellular Senescence	18630	REACTOME	9606	2	164	0.278664	0.299731	CABIN1; MINK1;	CABIN1|IDBG-2725|ENSG00000099991|23523|; MINK1|IDBG-19945|ENSG00000141503|50488|;
GPCR signaling	16218	INOH	9606	3	293	0.28363	0.304028	BRAF; PRKCH; RAF1;	BRAF|IDBG-44351|ENSG00000157764|673|; PRKCH|IDBG-8479|ENSG00000027075|5583|; RAF1|IDBG-19277|ENSG00000132155|102724915,5894|;
Ion channel transport	18537	REACTOME	9606	2	169	0.290442	0.310267	RAF1; RYR3;	RAF1|IDBG-19277|ENSG00000132155|102724915,5894|; RYR3|IDBG-5249|ENSG00000198838|6263|;
Purine metabolism	503	KEGG	9606	2	174	0.3022	0.32173	DGUOK; POLE;	DGUOK|IDBG-56773|ENSG00000114956|1716|; POLE|IDBG-65706|ENSG00000177084|5426|;
RNF mutants show enhanced WNT signaling and proliferation	19131	REACTOME	9606	2	197	0.355775	0.373683	CTNNB1; MLL2;	CTNNB1|IDBG-27347|ENSG00000168036|1499|; MLL2|IDBG-30867|ENSG00000167548|8085|;
TCF dependent signaling in response to WNT	18732	REACTOME	9606	2	197	0.355775	0.373683	CTNNB1; MLL2;	CTNNB1|IDBG-27347|ENSG00000168036|1499|; MLL2|IDBG-30867|ENSG00000167548|8085|;
XAV939 inhibits tankyrase, stabilizing AXIN	19487	REACTOME	9606	2	197	0.355775	0.373683	CTNNB1; MLL2;	CTNNB1|IDBG-27347|ENSG00000168036|1499|; MLL2|IDBG-30867|ENSG00000167548|8085|;
misspliced LRP5 mutants have enhanced beta-catenin-dependent signaling	16943	REACTOME	9606	2	197	0.355775	0.373683	CTNNB1; MLL2;	CTNNB1|IDBG-27347|ENSG00000168036|1499|; MLL2|IDBG-30867|ENSG00000167548|8085|;
Antigen processing: Ubiquitination & Proteasome degradation	12981	REACTOME	9606	2	212	0.389989	0.408249	MIR4720; UBR4;	MIR4720|IDBG-719850|ENSG00000261609|8139|; UBR4|IDBG-92114|ENSG00000127481|23352|;
Endocytosis	4386	KEGG	9606	2	214	0.394495	0.41159	ASAP3; SMAD2;	ASAP3|IDBG-93928|ENSG00000088280|55616|; SMAD2|IDBG-3127|ENSG00000175387|4087|;
Signaling by WNT in cancer	17000	REACTOME	9606	2	219	0.405695	0.421869	CTNNB1; MLL2;	CTNNB1|IDBG-27347|ENSG00000168036|1499|; MLL2|IDBG-30867|ENSG00000167548|8085|;
Cellular responses to stress	16723	REACTOME	9606	2	240	0.45164	0.468091	CABIN1; MINK1;	CABIN1|IDBG-2725|ENSG00000099991|23523|; MINK1|IDBG-19945|ENSG00000141503|50488|;
Class I MHC mediated antigen processing & presentation	19282	REACTOME	9606	2	256	0.485316	0.501333	MIR4720; UBR4;	MIR4720|IDBG-719850|ENSG00000261609|8139|; UBR4|IDBG-92114|ENSG00000127481|23352|;
Signaling by Wnt	17272	REACTOME	9606	2	294	0.560088	0.57667	CTNNB1; MLL2;	CTNNB1|IDBG-27347|ENSG00000168036|1499|; MLL2|IDBG-30867|ENSG00000167548|8085|;
Gene Expression	19770	REACTOME	9606	7	1118	0.572799	0.587823	CHD4; NOTCH1; RPL5; SMAD2; TBX5; ZNF268; ZNF500;	CHD4|IDBG-14532|ENSG00000111642|1108|; NOTCH1|IDBG-92445|ENSG00000148400|4851|; RPL5|IDBG-100292|ENSG00000122406|6083,6125|; SMAD2|IDBG-3127|ENSG00000175387|4087|; TBX5|IDBG-58949|ENSG00000089225|6910|; ZNF268|IDBG-66258|ENSG00000090612|10795|; ZNF500|IDBG-13081|ENSG00000103199|26048|;
Signaling by GPCR	17449	REACTOME	9606	6	1035	0.652525	0.667452	AKAP13; PRKCH; PTPN11; RAF1; ROCK2; SOS1;	AKAP13|IDBG-28095|ENSG00000170776|11214|; PRKCH|IDBG-8479|ENSG00000027075|5583|; PTPN11|IDBG-58105|ENSG00000179295|5781|; RAF1|IDBG-19277|ENSG00000132155|102724915,5894|; ROCK2|IDBG-29657|ENSG00000134318|9475|; SOS1|IDBG-47279|ENSG00000115904|6654|;
Transmembrane transport of small molecules	16726	REACTOME	9606	3	606	0.747635	0.762247	RAF1; RYR3; SLC6A9;	RAF1|IDBG-19277|ENSG00000132155|102724915,5894|; RYR3|IDBG-5249|ENSG00000198838|6263|; SLC6A9|IDBG-97649|ENSG00000196517|6536|;
Cell Cycle, Mitotic	19119	REACTOME	9606	2	454	0.78976	0.802581	MASTL; POLE;	MASTL|IDBG-64712|ENSG00000120539|84930|; POLE|IDBG-65706|ENSG00000177084|5426|;
Metabolism of proteins	18366	REACTOME	9606	3	678	0.813308	0.823837	ACTB; GANAB; RPL5;	ACTB|IDBG-7590|ENSG00000075624|60|; GANAB|IDBG-51371|ENSG00000089597|23193|; RPL5|IDBG-100292|ENSG00000122406|6083,6125|;
Cell Cycle	18205	REACTOME	9606	2	523	0.851515	0.856991	MASTL; POLE;	MASTL|IDBG-64712|ENSG00000120539|84930|; POLE|IDBG-65706|ENSG00000177084|5426|;
GPCR downstream signaling	18003	REACTOME	9606	4	923	0.848982	0.857198	AKAP13; PRKCH; ROCK2; SOS1;	AKAP13|IDBG-28095|ENSG00000170776|11214|; PRKCH|IDBG-8479|ENSG00000027075|5583|; ROCK2|IDBG-29657|ENSG00000134318|9475|; SOS1|IDBG-47279|ENSG00000115904|6654|;
Metabolism	19429	REACTOME	9606	7	1535	0.874223	0.874223	CACNA1A; CACNA1C; CAD; DGUOK; PTEN; PYGL; SCAP;	CACNA1A|IDBG-31996|ENSG00000141837|100507353,773|; CACNA1C|IDBG-12068|ENSG00000151067|775|; CAD|IDBG-37744|ENSG00000084774|790|; DGUOK|IDBG-56773|ENSG00000114956|1716|; PTEN|IDBG-81409|ENSG00000171862|5728|; PYGL|IDBG-6391|ENSG00000100504|5836|; SCAP|IDBG-31555|ENSG00000114650|22937|;
Metabolism of lipids and lipoproteins	16920	REACTOME	9606	2	554	0.873575	0.876375	PTEN; SCAP;	PTEN|IDBG-81409|ENSG00000171862|5728|; SCAP|IDBG-31555|ENSG00000114650|22937|;

## Sheet: S26
Table S26. InnateDB GO analysis among 105 genes in syndromic CHD cases
Pathway Name	Pathway Id	Source Name	Organism	Pathway uploaded gene count	Genes in InnateDB for this entity	Pathway p-value	Pathway p-value (corrected)	Gene Symbols	Genes (Symbol|IDBG-ID|Ensembl|Entrez|Fold Change|P-Value)
heart development	GO:0007507	biological process	9606	10	203	1.88669e-07	0.000274136	CAD; CTNNB1; FBN1; NOTCH1; PTEN; PTPN11; RAF1; SMAD2; TAB2; TBX5;	CAD|IDBG-37744|ENSG00000084774|790|; CTNNB1|IDBG-27347|ENSG00000168036|1499|; FBN1|IDBG-10989|ENSG00000166147|2200|; NOTCH1|IDBG-92445|ENSG00000148400|4851|; PTEN|IDBG-81409|ENSG00000171862|5728|; PTPN11|IDBG-58105|ENSG00000179295|5781|; RAF1|IDBG-19277|ENSG00000132155|102724915,5894|; SMAD2|IDBG-3127|ENSG00000175387|4087|; TAB2|IDBG-97690|ENSG00000055208|23118|; TBX5|IDBG-58949|ENSG00000089225|6…
chromatin binding	GO:0003682	molecular function	9606	12	371	1.00142e-06	0.000727529	APBB1; BRD4; CHD7; CTNNB1; GATA6; KDM5A; NOTCH1; NSD1; POLE; SMAD2; WAC; WHSC1;	APBB1|IDBG-28785|ENSG00000166313|322|; BRD4|IDBG-34500|ENSG00000141867|23476|; CHD7|IDBG-22967|ENSG00000171316|102724260,55636|; CTNNB1|IDBG-27347|ENSG00000168036|1499|; GATA6|IDBG-1469|ENSG00000141448|2627|; KDM5A|IDBG-11318|ENSG00000073614|5927|; NOTCH1|IDBG-92445|ENSG00000148400|4851|; NSD1|IDBG-59534|ENSG00000165671|64324|; POLE|IDBG-65706|ENSG00000177084|5426|; SMAD2|IDBG-3127|ENSG0000017538…
protein binding	GO:0005515	molecular function	9606	77	9632	1.89778e-06	0.00091916	ACTB; AKAP12; AKAP13; APBB1; ASAP3; BRAF; BRD4; CABIN1; CACNA1A; CACNA1C; CDK13; CHAD; CHD4; CHD7; CRIM1; CTNNB1; CTR9; DDX3X; DMXL2; DSCAML1; ELN; FBN1; FBXO10; FEZ1; GANAB; GATA6; HEPACAM; IGF2R; KDM5A; KRT13; LAMB1; LZTS1; MINK1; MIR4720; MKRN2; MLL2; NAA15; NGFR; NOTCH1; NR6A1; NSD1; ODZ4; PER3; PHIP; PHRF1; POGZ; PRDM1; PRKCH; PRRC2B; PTEN; PTPN11; PYGL; RACGAP1; RAF1; RBFOX2; ROCK2; RPL5; R…	ACTB|IDBG-7590|ENSG00000075624|60|; AKAP12|IDBG-97940|ENSG00000131016|9590|; AKAP13|IDBG-28095|ENSG00000170776|11214|; APBB1|IDBG-28785|ENSG00000166313|322|; ASAP3|IDBG-93928|ENSG00000088280|55616|; BRAF|IDBG-44351|ENSG00000157764|673|; BRD4|IDBG-34500|ENSG00000141867|23476|; CABIN1|IDBG-2725|ENSG00000099991|23523|; CACNA1A|IDBG-31996|ENSG00000141837|100507353,773|; CACNA1C|IDBG-12068|ENSG0000015…
regulation of stress fiber assembly	GO:0051492	biological process	9606	3	7	5.6796e-06	0.00206312	ASAP3; ROCK2; TSC1;	ASAP3|IDBG-93928|ENSG00000088280|55616|; ROCK2|IDBG-29657|ENSG00000134318|9475|; TSC1|IDBG-90470|ENSG00000165699|7248|;
positive regulation of apoptotic process	GO:0043065	biological process	9606	10	307	7.92568e-06	0.0023032	AKAP13; APBB1; CTNNB1; DDX3X; IGF2R; NGFR; NOTCH1; PTEN; SOS1; ZNF268;	AKAP13|IDBG-28095|ENSG00000170776|11214|; APBB1|IDBG-28785|ENSG00000166313|322|; CTNNB1|IDBG-27347|ENSG00000168036|1499|; DDX3X|IDBG-229341|ENSG00000215301|1654|; IGF2R|IDBG-98588|ENSG00000197081|3482|; NGFR|IDBG-57653|ENSG00000064300|4804|; NOTCH1|IDBG-92445|ENSG00000148400|4851|; PTEN|IDBG-81409|ENSG00000171862|5728|; SOS1|IDBG-47279|ENSG00000115904|6654|; ZNF268|IDBG-66258|ENSG00000090612|1079…
nucleus	GO:0005634	cellular component	9606	53	5730	1.06029e-05	0.00256766	AKAP13; APBB1; BOD1L1; BRAF; BRD4; C11orf9; CABIN1; CACNA1A; CAD; CDKL2; CHD4; CHD7; CTNNB1; CTR9; DDX3X; DGUOK; GATA6; HIVEP2; IGF2R; KDM5A; KRT13; MASTL; MLL2; NAA15; NOTCH1; NR6A1; NSD1; ODZ4; PER3; PHIP; POGZ; POLE; PRDM1; PTEN; PTPN11; RACGAP1; RAF1; RBFOX2; ROCK2; RPL5; SAMD11; SMAD2; SMCR8; SUGP2; TBX5; U2SURP; UBR4; USP4; WAC; WHSC1; ZNF268; ZNF292; ZNF500;	AKAP13|IDBG-28095|ENSG00000170776|11214|; APBB1|IDBG-28785|ENSG00000166313|322|; BOD1L1|IDBG-10205|ENSG00000038219|259282|; BRAF|IDBG-44351|ENSG00000157764|673|; BRD4|IDBG-34500|ENSG00000141867|23476|; C11orf9|IDBG-50293|ENSG00000124920|745|; CABIN1|IDBG-2725|ENSG00000099991|23523|; CACNA1A|IDBG-31996|ENSG00000141837|100507353,773|; CAD|IDBG-37744|ENSG00000084774|790|; CDKL2|IDBG-24650|ENSG000001…
cytoplasm	GO:0005737	cellular component	9606	47	4897	1.97254e-05	0.00358262	ACTB; AKAP12; AKAP13; APBB1; ASAP3; BRAF; BRD4; CABIN1; CACNA1A; CACNA1C; CDKL2; CHD4; CTNNB1; DDX3X; DGUOK; FBXO10; FEZ1; HEPACAM; IGF2R; KDM5A; MASTL; MINK1; MIR4720; NAA15; NGFR; NOTCH1; ODZ4; PER3; POGZ; POLE; PRDM1; PRKCH; PTEN; PTPN11; PYGL; RAF1; RBFOX2; RPL5; SMAD2; SSH2; TBX5; TSC1; UBR4; UNC13C; USP4; WHSC1; ZNF268;	ACTB|IDBG-7590|ENSG00000075624|60|; AKAP12|IDBG-97940|ENSG00000131016|9590|; AKAP13|IDBG-28095|ENSG00000170776|11214|; APBB1|IDBG-28785|ENSG00000166313|322|; ASAP3|IDBG-93928|ENSG00000088280|55616|; BRAF|IDBG-44351|ENSG00000157764|673|; BRD4|IDBG-34500|ENSG00000141867|23476|; CABIN1|IDBG-2725|ENSG00000099991|23523|; CACNA1A|IDBG-31996|ENSG00000141837|100507353,773|; CACNA1C|IDBG-12068|ENSG0000015…
axon guidance	GO:0007411	biological process	9606	10	336	1.73399e-05	0.00359926	ACTB; CACNA1C; FEZ1; LAMB1; NGFR; PTPN11; RAF1; ROCK2; SLIT3; SOS1;	ACTB|IDBG-7590|ENSG00000075624|60|; CACNA1C|IDBG-12068|ENSG00000151067|775|; FEZ1|IDBG-75464|ENSG00000149557|9638|; LAMB1|IDBG-35838|ENSG00000091136|3912|; NGFR|IDBG-57653|ENSG00000064300|4804|; PTPN11|IDBG-58105|ENSG00000179295|5781|; RAF1|IDBG-19277|ENSG00000132155|102724915,5894|; ROCK2|IDBG-29657|ENSG00000134318|9475|; SLIT3|IDBG-56989|ENSG00000184347|6586|; SOS1|IDBG-47279|ENSG00000115904|66…
in utero embryonic development	GO:0001701	biological process	9606	8	247	6.94698e-05	0.010094	CHD7; CTNNB1; GATA6; NOTCH1; POLE; PRDM1; SMAD2; UBR3;	CHD7|IDBG-22967|ENSG00000171316|102724260,55636|; CTNNB1|IDBG-27347|ENSG00000168036|1499|; GATA6|IDBG-1469|ENSG00000141448|2627|; NOTCH1|IDBG-92445|ENSG00000148400|4851|; POLE|IDBG-65706|ENSG00000177084|5426|; PRDM1|IDBG-94825|ENSG00000057657|639|; SMAD2|IDBG-3127|ENSG00000175387|4087|; UBR3|IDBG-74617|ENSG00000144357|130507|;
positive regulation of transcription, DNA-templated	GO:0045893	biological process	9606	12	563	6.60022e-05	0.0106557	APBB1; C11orf9; CTNNB1; GATA6; KDM5A; NAA15; NOTCH1; NSD1; PHIP; SMAD2; TBX5; WAC;	APBB1|IDBG-28785|ENSG00000166313|322|; C11orf9|IDBG-50293|ENSG00000124920|745|; CTNNB1|IDBG-27347|ENSG00000168036|1499|; GATA6|IDBG-1469|ENSG00000141448|2627|; KDM5A|IDBG-11318|ENSG00000073614|5927|; NAA15|IDBG-38408|ENSG00000164134|80155|; NOTCH1|IDBG-92445|ENSG00000148400|4851|; NSD1|IDBG-59534|ENSG00000165671|64324|; PHIP|IDBG-93358|ENSG00000146247|55023|; SMAD2|IDBG-3127|ENSG00000175387|4087|…
insulin-like growth factor-activated receptor activity	GO:0005010	molecular function	9606	2	3	9.07581e-05	0.0119883	CRIM1; IGF2R;	CRIM1|IDBG-44114|ENSG00000150938|101929500,51232|; IGF2R|IDBG-98588|ENSG00000197081|3482|;
protein phosphorylation	GO:0006468	biological process	9606	12	630	0.000189557	0.0131156	AKAP13; BRAF; BRD4; CDK13; CDKL2; DGUOK; MASTL; MINK1; PRKCH; RAF1; ROCK2; SMAD2;	AKAP13|IDBG-28095|ENSG00000170776|11214|; BRAF|IDBG-44351|ENSG00000157764|673|; BRD4|IDBG-34500|ENSG00000141867|23476|; CDK13|IDBG-13277|ENSG00000065883|8621|; CDKL2|IDBG-24650|ENSG00000138769|8999|; DGUOK|IDBG-56773|ENSG00000114956|1716|; MASTL|IDBG-64712|ENSG00000120539|84930|; MINK1|IDBG-19945|ENSG00000141503|50488|; PRKCH|IDBG-8479|ENSG00000027075|5583|; RAF1|IDBG-19277|ENSG00000132155|102724…
central nervous system myelin maintenance	GO:0032286	biological process	9606	2	4	0.000180859	0.0131394	C11orf9; PTEN;	C11orf9|IDBG-50293|ENSG00000124920|745|; PTEN|IDBG-81409|ENSG00000171862|5728|;
rhythmic synaptic transmission	GO:0060024	biological process	9606	2	4	0.000180859	0.0131394	CACNA1A; PTEN;	CACNA1A|IDBG-31996|ENSG00000141837|100507353,773|; PTEN|IDBG-81409|ENSG00000171862|5728|;
liver development	GO:0001889	biological process	9606	5	89	0.000135658	0.0131408	CAD; CTNNB1; GATA6; IGF2R; NOTCH1;	CAD|IDBG-37744|ENSG00000084774|790|; CTNNB1|IDBG-27347|ENSG00000168036|1499|; GATA6|IDBG-1469|ENSG00000141448|2627|; IGF2R|IDBG-98588|ENSG00000197081|3482|; NOTCH1|IDBG-92445|ENSG00000148400|4851|;
transcription factor binding	GO:0008134	molecular function	9606	8	270	0.000128843	0.0133721	APBB1; CHD4; CTNNB1; DDX3X; GATA6; RBFOX2; SMAD2; TBX5;	APBB1|IDBG-28785|ENSG00000166313|322|; CHD4|IDBG-14532|ENSG00000111642|1108|; CTNNB1|IDBG-27347|ENSG00000168036|1499|; DDX3X|IDBG-229341|ENSG00000215301|1654|; GATA6|IDBG-1469|ENSG00000141448|2627|; RBFOX2|IDBG-5580|ENSG00000100320|23543|; SMAD2|IDBG-3127|ENSG00000175387|4087|; TBX5|IDBG-58949|ENSG00000089225|6910|;
DNA binding	GO:0003677	molecular function	9606	25	2108	0.000168345	0.0135892	BOD1L1; BRD4; C11orf9; CHD4; CHD7; CTNNB1; DDX3X; EEPD1; GATA6; HIVEP2; KDM5A; KIF15; LZTS1; MLL2; NR6A1; POGZ; POLE; SMAD2; SOS1; SSH2; TBX5; WHSC1; ZNF268; ZNF292; ZNF500;	BOD1L1|IDBG-10205|ENSG00000038219|259282|; BRD4|IDBG-34500|ENSG00000141867|23476|; C11orf9|IDBG-50293|ENSG00000124920|745|; CHD4|IDBG-14532|ENSG00000111642|1108|; CHD7|IDBG-22967|ENSG00000171316|102724260,55636|; CTNNB1|IDBG-27347|ENSG00000168036|1499|; DDX3X|IDBG-229341|ENSG00000215301|1654|; EEPD1|IDBG-12500|ENSG00000122547|80820|; GATA6|IDBG-1469|ENSG00000141448|2627|; HIVEP2|IDBG-97259|ENSG00…
positive regulation of cardiac muscle cell proliferation	GO:0060045	biological process	9606	3	19	0.000149814	0.013605	GATA6; NOTCH1; TBX5;	GATA6|IDBG-1469|ENSG00000141448|2627|; NOTCH1|IDBG-92445|ENSG00000148400|4851|; TBX5|IDBG-58949|ENSG00000089225|6910|;
intracellular signal transduction	GO:0035556	biological process	9606	10	420	0.000113017	0.0136845	AKAP13; BRAF; DDX3X; MINK1; PRKCH; RACGAP1; RAF1; ROCK2; SMAD2; UNC13C;	AKAP13|IDBG-28095|ENSG00000170776|11214|; BRAF|IDBG-44351|ENSG00000157764|673|; DDX3X|IDBG-229341|ENSG00000215301|1654|; MINK1|IDBG-19945|ENSG00000141503|50488|; PRKCH|IDBG-8479|ENSG00000027075|5583|; RACGAP1|IDBG-32209|ENSG00000161800|29127|; RAF1|IDBG-19277|ENSG00000132155|102724915,5894|; ROCK2|IDBG-29657|ENSG00000134318|9475|; SMAD2|IDBG-3127|ENSG00000175387|4087|; UNC13C|IDBG-12893|ENSG00000…
negative regulation of transcription from RNA polymerase II promoter	GO:0000122	biological process	9606	12	619	0.000161069	0.0137666	CTNNB1; CTR9; GATA6; NOTCH1; NR6A1; NSD1; PER3; PRDM1; SAMD11; SMAD2; WHSC1; ZNF268;	CTNNB1|IDBG-27347|ENSG00000168036|1499|; CTR9|IDBG-31890|ENSG00000198730|9646|; GATA6|IDBG-1469|ENSG00000141448|2627|; NOTCH1|IDBG-92445|ENSG00000148400|4851|; NR6A1|IDBG-84872|ENSG00000148200|2649|; NSD1|IDBG-59534|ENSG00000165671|64324|; PER3|IDBG-88216|ENSG00000049246|8863|; PRDM1|IDBG-94825|ENSG00000057657|639|; SAMD11|IDBG-84149|ENSG00000187634|148398|; SMAD2|IDBG-3127|ENSG00000175387|4087|;…
zinc ion binding	GO:0008270	molecular function	9606	18	1223	0.000123709	0.0138268	AQPEP; ASAP3; CAD; CHD4; CPD; GATA6; KDM5A; MKRN2; MLL2; NR6A1; NSD1; PHRF1; POLE; SPG7; TAB2; UBR3; UBR4; WHSC1;	AQPEP|IDBG-37994|ENSG00000172901|206338|; ASAP3|IDBG-93928|ENSG00000088280|55616|; CAD|IDBG-37744|ENSG00000084774|790|; CHD4|IDBG-14532|ENSG00000111642|1108|; CPD|IDBG-38962|ENSG00000108582|1362|; GATA6|IDBG-1469|ENSG00000141448|2627|; KDM5A|IDBG-11318|ENSG00000073614|5927|; MKRN2|IDBG-19181|ENSG00000075975|23609|; MLL2|IDBG-30867|ENSG00000167548|8085|; NR6A1|IDBG-84872|ENSG00000148200|2649|; NSD…
axonogenesis	GO:0007409	biological process	9606	5	99	0.00022376	0.0147783	ACTB; APBB1; DSCAML1; NOTCH1; PTPN11;	ACTB|IDBG-7590|ENSG00000075624|60|; APBB1|IDBG-28785|ENSG00000166313|322|; DSCAML1|IDBG-73268|ENSG00000177103|57453|; NOTCH1|IDBG-92445|ENSG00000148400|4851|; PTPN11|IDBG-58105|ENSG00000179295|5781|;
gastrulation with mouth forming second	GO:0001702	biological process	9606	3	22	0.000235235	0.0148607	CTNNB1; NSD1; ODZ4;	CTNNB1|IDBG-27347|ENSG00000168036|1499|; NSD1|IDBG-59534|ENSG00000165671|64324|; ODZ4|IDBG-66067|ENSG00000149256|26011|;
olfactory behavior	GO:0042048	biological process	9606	2	5	0.000300342	0.0155856	CHD7; UBR3;	CHD7|IDBG-22967|ENSG00000171316|102724260,55636|; UBR3|IDBG-74617|ENSG00000144357|130507|;
positive regulation of cardioblast differentiation	GO:0051891	biological process	9606	2	5	0.000300342	0.0155856	GATA6; TBX5;	GATA6|IDBG-1469|ENSG00000141448|2627|; TBX5|IDBG-58949|ENSG00000089225|6910|;
response to cortisol	GO:0051414	biological process	9606	2	5	0.000300342	0.0155856	CAD; SLIT3;	CAD|IDBG-37744|ENSG00000084774|790|; SLIT3|IDBG-56989|ENSG00000184347|6586|;
tongue morphogenesis	GO:0043587	biological process	9606	2	5	0.000300342	0.0155856	CTNNB1; KRT13;	CTNNB1|IDBG-27347|ENSG00000168036|1499|; KRT13|IDBG-49262|ENSG00000171401|3860|;
phosphoprotein phosphatase activity	GO:0004721	molecular function	9606	4	56	0.000261152	0.0158106	PHPT1; PTEN; PTPN11; SSH2;	PHPT1|IDBG-92741|ENSG00000054148|29085|; PTEN|IDBG-81409|ENSG00000171862|5728|; PTPN11|IDBG-58105|ENSG00000179295|5781|; SSH2|IDBG-38695|ENSG00000141298|85464|;
histone-lysine N-methyltransferase activity	GO:0018024	molecular function	9606	3	25	0.00034711	0.0173914	MLL2; NSD1; WHSC1;	MLL2|IDBG-30867|ENSG00000167548|8085|; NSD1|IDBG-59534|ENSG00000165671|64324|; WHSC1|IDBG-7100|ENSG00000109685|7468|;
cardiac muscle cell differentiation	GO:0055007	biological process	9606	3	26	0.00039081	0.0183176	GATA6; TBX5; TSC1;	GATA6|IDBG-1469|ENSG00000141448|2627|; TBX5|IDBG-58949|ENSG00000089225|6910|; TSC1|IDBG-90470|ENSG00000165699|7248|;
positive regulation of epithelial to mesenchymal transition	GO:0010718	biological process	9606	3	26	0.00039081	0.0183176	CTNNB1; NOTCH1; SMAD2;	CTNNB1|IDBG-27347|ENSG00000168036|1499|; NOTCH1|IDBG-92445|ENSG00000148400|4851|; SMAD2|IDBG-3127|ENSG00000175387|4087|;
negative regulation of cell proliferation	GO:0008285	biological process	9606	9	406	0.000424654	0.0186977	CTNNB1; NOTCH1; PTEN; RAF1; SLIT3; SMAD2; TBX5; TSC1; ZNF268;	CTNNB1|IDBG-27347|ENSG00000168036|1499|; NOTCH1|IDBG-92445|ENSG00000148400|4851|; PTEN|IDBG-81409|ENSG00000171862|5728|; RAF1|IDBG-19277|ENSG00000132155|102724915,5894|; SLIT3|IDBG-56989|ENSG00000184347|6586|; SMAD2|IDBG-3127|ENSG00000175387|4087|; TBX5|IDBG-58949|ENSG00000089225|6910|; TSC1|IDBG-90470|ENSG00000165699|7248|; ZNF268|IDBG-66258|ENSG00000090612|10795|;
postsynaptic density	GO:0014069	cellular component	9606	5	113	0.000413094	0.018757	ACTB; CACNA1C; LZTS1; MINK1; SOS1;	ACTB|IDBG-7590|ENSG00000075624|60|; CACNA1C|IDBG-12068|ENSG00000151067|775|; LZTS1|IDBG-9778|ENSG00000061337|11178|; MINK1|IDBG-19945|ENSG00000141503|50488|; SOS1|IDBG-47279|ENSG00000115904|6654|;
endodermal cell fate commitment	GO:0001711	biological process	9606	2	6	0.000448883	0.0191831	CTNNB1; CTR9;	CTNNB1|IDBG-27347|ENSG00000168036|1499|; CTR9|IDBG-31890|ENSG00000198730|9646|;
regulation of axonogenesis	GO:0050770	biological process	9606	3	29	0.000542654	0.0225279	CACNA1A; NGFR; SSH2;	CACNA1A|IDBG-31996|ENSG00000141837|100507353,773|; NGFR|IDBG-57653|ENSG00000064300|4804|; SSH2|IDBG-38695|ENSG00000141298|85464|;
embryonic hindlimb morphogenesis	GO:0035116	biological process	9606	3	30	0.000600531	0.0229624	CHD7; CTNNB1; NOTCH1;	CHD7|IDBG-22967|ENSG00000171316|102724260,55636|; CTNNB1|IDBG-27347|ENSG00000168036|1499|; NOTCH1|IDBG-92445|ENSG00000148400|4851|;
hair follicle morphogenesis	GO:0031069	biological process	9606	3	30	0.000600531	0.0229624	CTNNB1; NGFR; NOTCH1;	CTNNB1|IDBG-27347|ENSG00000168036|1499|; NGFR|IDBG-57653|ENSG00000064300|4804|; NOTCH1|IDBG-92445|ENSG00000148400|4851|;
pancreas development	GO:0031016	biological process	9606	3	30	0.000600531	0.0229624	CTNNB1; GATA6; SMAD2;	CTNNB1|IDBG-27347|ENSG00000168036|1499|; GATA6|IDBG-1469|ENSG00000141448|2627|; SMAD2|IDBG-3127|ENSG00000175387|4087|;
genitalia development	GO:0048806	biological process	9606	2	7	0.000626164	0.0233286	CHD7; PTPN11;	CHD7|IDBG-22967|ENSG00000171316|102724260,55636|; PTPN11|IDBG-58105|ENSG00000179295|5781|;
membrane depolarization during action potential	GO:0086010	biological process	9606	3	31	0.000662208	0.0240547	CACNA1A; CACNA1C; SCN10A;	CACNA1A|IDBG-31996|ENSG00000141837|100507353,773|; CACNA1C|IDBG-12068|ENSG00000151067|775|; SCN10A|IDBG-26173|ENSG00000185313|6336|;
atrioventricular valve morphogenesis	GO:0003181	biological process	9606	2	8	0.000831869	0.0262762	NOTCH1; TBX5;	NOTCH1|IDBG-92445|ENSG00000148400|4851|; TBX5|IDBG-58949|ENSG00000089225|6910|;
neuron-neuron synaptic transmission	GO:0007270	biological process	9606	2	8	0.000831869	0.0262762	CACNA1A; PTEN;	CACNA1A|IDBG-31996|ENSG00000141837|100507353,773|; PTEN|IDBG-81409|ENSG00000171862|5728|;
positive regulation of myelination	GO:0031643	biological process	9606	2	8	0.000831869	0.0262762	C11orf9; ODZ4;	C11orf9|IDBG-50293|ENSG00000124920|745|; ODZ4|IDBG-66067|ENSG00000149256|26011|;
neurotrophin TRK receptor signaling pathway	GO:0048011	biological process	9606	7	277	0.000884863	0.0267855	AKAP13; BRAF; NGFR; PTEN; PTPN11; RAF1; SOS1;	AKAP13|IDBG-28095|ENSG00000170776|11214|; BRAF|IDBG-44351|ENSG00000157764|673|; NGFR|IDBG-57653|ENSG00000064300|4804|; PTEN|IDBG-81409|ENSG00000171862|5728|; PTPN11|IDBG-58105|ENSG00000179295|5781|; RAF1|IDBG-19277|ENSG00000132155|102724915,5894|; SOS1|IDBG-47279|ENSG00000115904|6654|;
dendritic shaft	GO:0043198	cellular component	9606	3	34	0.000871014	0.0269273	CACNA1C; CTNNB1; LZTS1;	CACNA1C|IDBG-12068|ENSG00000151067|775|; CTNNB1|IDBG-27347|ENSG00000168036|1499|; LZTS1|IDBG-9778|ENSG00000061337|11178|;
transcription factor complex	GO:0005667	cellular component	9606	6	203	0.000933503	0.0276812	CTNNB1; GATA6; NAA15; NR6A1; SMAD2; TBX5;	CTNNB1|IDBG-27347|ENSG00000168036|1499|; GATA6|IDBG-1469|ENSG00000141448|2627|; NAA15|IDBG-38408|ENSG00000164134|80155|; NR6A1|IDBG-84872|ENSG00000148200|2649|; SMAD2|IDBG-3127|ENSG00000175387|4087|; TBX5|IDBG-58949|ENSG00000089225|6910|;
positive regulation of transcription from RNA polymerase II promoter	GO:0045944	biological process	9606	13	849	0.000820825	0.0277362	BRD4; CTNNB1; CTR9; DDX3X; GATA6; MLL2; NOTCH1; NR6A1; PHIP; SMAD2; TBX5; ZNF268; ZNF292;	BRD4|IDBG-34500|ENSG00000141867|23476|; CTNNB1|IDBG-27347|ENSG00000168036|1499|; CTR9|IDBG-31890|ENSG00000198730|9646|; DDX3X|IDBG-229341|ENSG00000215301|1654|; GATA6|IDBG-1469|ENSG00000141448|2627|; MLL2|IDBG-30867|ENSG00000167548|8085|; NOTCH1|IDBG-92445|ENSG00000148400|4851|; NR6A1|IDBG-84872|ENSG00000148200|2649|; PHIP|IDBG-93358|ENSG00000146247|55023|; SMAD2|IDBG-3127|ENSG00000175387|4087|; …
dendrite morphogenesis	GO:0048813	biological process	9606	3	33	0.000797354	0.0282575	CACNA1A; MINK1; RBFOX2;	CACNA1A|IDBG-31996|ENSG00000141837|100507353,773|; MINK1|IDBG-19945|ENSG00000141503|50488|; RBFOX2|IDBG-5580|ENSG00000100320|23543|;
transcription, DNA-templated	GO:0006351	biological process	9606	22	1938	0.000818281	0.0283086	APBB1; BRD4; C11orf9; CHD4; CHD7; CTNNB1; CTR9; DDX3X; HIVEP2; LZTS1; MLL2; NAA15; NR6A1; NSD1; PER3; PRDM1; SMAD2; WAC; WHSC1; ZNF268; ZNF292; ZNF500;	APBB1|IDBG-28785|ENSG00000166313|322|; BRD4|IDBG-34500|ENSG00000141867|23476|; C11orf9|IDBG-50293|ENSG00000124920|745|; CHD4|IDBG-14532|ENSG00000111642|1108|; CHD7|IDBG-22967|ENSG00000171316|102724260,55636|; CTNNB1|IDBG-27347|ENSG00000168036|1499|; CTR9|IDBG-31890|ENSG00000198730|9646|; DDX3X|IDBG-229341|ENSG00000215301|1654|; HIVEP2|IDBG-97259|ENSG00000010818|3097|; LZTS1|IDBG-9778|ENSG00000061…
nuclear chromatin	GO:0000790	cellular component	9606	5	137	0.000990236	0.0287763	ACTB; BRD4; CHD4; POGZ; SMAD2;	ACTB|IDBG-7590|ENSG00000075624|60|; BRD4|IDBG-34500|ENSG00000141867|23476|; CHD4|IDBG-14532|ENSG00000111642|1108|; POGZ|IDBG-102373|ENSG00000143442|23126|; SMAD2|IDBG-3127|ENSG00000175387|4087|;
negative regulation of cell size	GO:0045792	biological process	9606	2	9	0.00106568	0.0292158	PTEN; TSC1;	PTEN|IDBG-81409|ENSG00000171862|5728|; TSC1|IDBG-90470|ENSG00000165699|7248|;
pericardium development	GO:0060039	biological process	9606	2	9	0.00106568	0.0292158	SMAD2; TBX5;	SMAD2|IDBG-3127|ENSG00000175387|4087|; TBX5|IDBG-58949|ENSG00000089225|6910|;
regulation of cell-matrix adhesion	GO:0001952	biological process	9606	2	9	0.00106568	0.0292158	MINK1; TSC1;	MINK1|IDBG-19945|ENSG00000141503|50488|; TSC1|IDBG-90470|ENSG00000165699|7248|;
adult walking behavior	GO:0007628	biological process	9606	3	37	0.00111745	0.0300676	CACNA1A; CACNA1C; CHD7;	CACNA1A|IDBG-31996|ENSG00000141837|100507353,773|; CACNA1C|IDBG-12068|ENSG00000151067|775|; CHD7|IDBG-22967|ENSG00000171316|102724260,55636|;
ATP binding	GO:0005524	molecular function	9606	18	1493	0.0013412	0.0324795	ACTB; BRAF; CAD; CDK13; CDKL2; CHD4; CHD7; DDX10; DDX3X; DGUOK; KIF15; MASTL; MINK1; PRKCH; PYGL; RAF1; ROCK2; SPG7;	ACTB|IDBG-7590|ENSG00000075624|60|; BRAF|IDBG-44351|ENSG00000157764|673|; CAD|IDBG-37744|ENSG00000084774|790|; CDK13|IDBG-13277|ENSG00000065883|8621|; CDKL2|IDBG-24650|ENSG00000138769|8999|; CHD4|IDBG-14532|ENSG00000111642|1108|; CHD7|IDBG-22967|ENSG00000171316|102724260,55636|; DDX10|IDBG-70535|ENSG00000178105|1662|; DDX3X|IDBG-229341|ENSG00000215301|1654|; DGUOK|IDBG-56773|ENSG00000114956|1716|…
high voltage-gated calcium channel activity	GO:0008331	molecular function	9606	2	10	0.00132729	0.0326874	CACNA1A; CACNA1C;	CACNA1A|IDBG-31996|ENSG00000141837|100507353,773|; CACNA1C|IDBG-12068|ENSG00000151067|775|;
positive regulation of endothelial cell differentiation	GO:0045603	biological process	9606	2	10	0.00132729	0.0326874	CTNNB1; NOTCH1;	CTNNB1|IDBG-27347|ENSG00000168036|1499|; NOTCH1|IDBG-92445|ENSG00000148400|4851|;
regulation of focal adhesion assembly	GO:0051893	biological process	9606	2	10	0.00132729	0.0326874	ROCK2; TSC1;	ROCK2|IDBG-29657|ENSG00000134318|9475|; TSC1|IDBG-90470|ENSG00000165699|7248|;
cell projection	GO:0042995	cellular component	9606	4	85	0.00127344	0.0336421	CACNA1A; CAD; FEZ1; PTEN;	CACNA1A|IDBG-31996|ENSG00000141837|100507353,773|; CAD|IDBG-37744|ENSG00000084774|790|; FEZ1|IDBG-75464|ENSG00000149557|9638|; PTEN|IDBG-81409|ENSG00000171862|5728|;
insulin receptor signaling pathway	GO:0008286	biological process	9606	5	146	0.0013149	0.0341169	PHIP; PTPN11; RAF1; SOS1; TSC1;	PHIP|IDBG-93358|ENSG00000146247|55023|; PTPN11|IDBG-58105|ENSG00000179295|5781|; RAF1|IDBG-19277|ENSG00000132155|102724915,5894|; SOS1|IDBG-47279|ENSG00000115904|6654|; TSC1|IDBG-90470|ENSG00000165699|7248|;
I-SMAD binding	GO:0070411	molecular function	9606	2	11	0.00161639	0.0366972	CTNNB1; SMAD2;	CTNNB1|IDBG-27347|ENSG00000168036|1499|; SMAD2|IDBG-3127|ENSG00000175387|4087|;
embryonic foregut morphogenesis	GO:0048617	biological process	9606	2	11	0.00161639	0.0366972	CTNNB1; SMAD2;	CTNNB1|IDBG-27347|ENSG00000168036|1499|; SMAD2|IDBG-3127|ENSG00000175387|4087|;
histone monoubiquitination	GO:0010390	biological process	9606	2	11	0.00161639	0.0366972	CTR9; WAC;	CTR9|IDBG-31890|ENSG00000198730|9646|; WAC|IDBG-65590|ENSG00000095787|51322|;
positive regulation of keratinocyte differentiation	GO:0045618	biological process	9606	2	11	0.00161639	0.0366972	NOTCH1; PRKCH;	NOTCH1|IDBG-92445|ENSG00000148400|4851|; PRKCH|IDBG-8479|ENSG00000027075|5583|;
enzyme binding	GO:0019899	molecular function	9606	7	311	0.00172287	0.0385128	CAD; CTNNB1; IGF2R; LAMB1; NOTCH1; PRKCH; PTEN;	CAD|IDBG-37744|ENSG00000084774|790|; CTNNB1|IDBG-27347|ENSG00000168036|1499|; IGF2R|IDBG-98588|ENSG00000197081|3482|; LAMB1|IDBG-35838|ENSG00000091136|3912|; NOTCH1|IDBG-92445|ENSG00000148400|4851|; PRKCH|IDBG-8479|ENSG00000027075|5583|; PTEN|IDBG-81409|ENSG00000171862|5728|;
negative regulation of oligodendrocyte differentiation	GO:0048715	biological process	9606	2	12	0.00193267	0.0401168	CTNNB1; NOTCH1;	CTNNB1|IDBG-27347|ENSG00000168036|1499|; NOTCH1|IDBG-92445|ENSG00000148400|4851|;
positive regulation of transcription elongation from RNA polymerase II promoter	GO:0032968	biological process	9606	2	12	0.00193267	0.0401168	BRD4; CTR9;	BRD4|IDBG-34500|ENSG00000141867|23476|; CTR9|IDBG-31890|ENSG00000198730|9646|;
regulation of cell motility	GO:2000145	biological process	9606	2	12	0.00193267	0.0401168	RAF1; ROCK2;	RAF1|IDBG-19277|ENSG00000132155|102724915,5894|; ROCK2|IDBG-29657|ENSG00000134318|9475|;
negative regulation of apoptotic process	GO:0043066	biological process	9606	9	501	0.00185983	0.0409444	BRAF; DDX3X; GATA6; NAA15; NGFR; PHIP; PTEN; RAF1; ZNF268;	BRAF|IDBG-44351|ENSG00000157764|673|; DDX3X|IDBG-229341|ENSG00000215301|1654|; GATA6|IDBG-1469|ENSG00000141448|2627|; NAA15|IDBG-38408|ENSG00000164134|80155|; NGFR|IDBG-57653|ENSG00000064300|4804|; PHIP|IDBG-93358|ENSG00000146247|55023|; PTEN|IDBG-81409|ENSG00000171862|5728|; RAF1|IDBG-19277|ENSG00000132155|102724915,5894|; ZNF268|IDBG-66258|ENSG00000090612|10795|;
glucose homeostasis	GO:0042593	biological process	9606	4	95	0.00191952	0.0416278	CACNA1C; NGFR; PTPN11; PYGL;	CACNA1C|IDBG-12068|ENSG00000151067|775|; NGFR|IDBG-57653|ENSG00000064300|4804|; PTPN11|IDBG-58105|ENSG00000179295|5781|; PYGL|IDBG-6391|ENSG00000100504|5836|;
fibroblast growth factor receptor signaling pathway	GO:0008543	biological process	9606	5	163	0.0021338	0.0436678	BRAF; PTEN; PTPN11; RAF1; SOS1;	BRAF|IDBG-44351|ENSG00000157764|673|; PTEN|IDBG-81409|ENSG00000171862|5728|; PTPN11|IDBG-58105|ENSG00000179295|5781|; RAF1|IDBG-19277|ENSG00000132155|102724915,5894|; SOS1|IDBG-47279|ENSG00000115904|6654|;
cardiac muscle cell proliferation	GO:0060038	biological process	9606	2	13	0.00227583	0.0452984	NOTCH1; ODZ4;	NOTCH1|IDBG-92445|ENSG00000148400|4851|; ODZ4|IDBG-66067|ENSG00000149256|26011|;
nitric-oxide synthase binding	GO:0050998	molecular function	9606	2	13	0.00227583	0.0452984	ACTB; CTNNB1;	ACTB|IDBG-7590|ENSG00000075624|60|; CTNNB1|IDBG-27347|ENSG00000168036|1499|;
G1 DNA damage checkpoint	GO:0044783	biological process	9606	1	1	0.00553651	0.0484612	WAC;	WAC|IDBG-65590|ENSG00000095787|51322|;
Notch signaling pathway involved in regulation of secondary heart field cardioblast proliferation	GO:0003270	biological process	9606	1	1	0.00553651	0.0484612	NOTCH1;	NOTCH1|IDBG-92445|ENSG00000148400|4851|;
all-trans-retinol 13,14-reductase activity	GO:0051786	molecular function	9606	1	1	0.00553651	0.0484612	RETSAT;	RETSAT|IDBG-58969|ENSG00000042445|54884|;
aspartate binding	GO:0070335	molecular function	9606	1	1	0.00553651	0.0484612	CAD;	CAD|IDBG-37744|ENSG00000084774|790|;
aspartate carbamoyltransferase activity	GO:0004070	molecular function	9606	1	1	0.00553651	0.0484612	CAD;	CAD|IDBG-37744|ENSG00000084774|790|;
carbamoyl-phosphate synthase (glutamine-hydrolyzing) activity	GO:0004088	molecular function	9606	1	1	0.00553651	0.0484612	CAD;	CAD|IDBG-37744|ENSG00000084774|790|;
cardiac cell fate specification	GO:0060912	biological process	9606	1	1	0.00553651	0.0484612	ODZ4;	ODZ4|IDBG-66067|ENSG00000149256|26011|;
cardiac right atrium morphogenesis	GO:0003213	biological process	9606	1	1	0.00553651	0.0484612	NOTCH1;	NOTCH1|IDBG-92445|ENSG00000148400|4851|;
catenin-TCF7L2 complex	GO:0071664	cellular component	9606	1	1	0.00553651	0.0484612	CTNNB1;	CTNNB1|IDBG-27347|ENSG00000168036|1499|;
caveolar macromolecular signaling complex	GO:0002095	cellular component	9606	1	1	0.00553651	0.0484612	CACNA1C;	CACNA1C|IDBG-12068|ENSG00000151067|775|;
cell differentiation in spinal cord	GO:0021515	biological process	9606	1	1	0.00553651	0.0484612	NOTCH1;	NOTCH1|IDBG-92445|ENSG00000148400|4851|;
cell migration involved in coronary vasculogenesis	GO:0060980	biological process	9606	1	1	0.00553651	0.0484612	TBX5;	TBX5|IDBG-58949|ENSG00000089225|6910|;
cellular response to insulin-like growth factor stimulus	GO:1990314	biological process	9606	1	1	0.00553651	0.0484612	CTNNB1;	CTNNB1|IDBG-27347|ENSG00000168036|1499|;
cerebellar molecular layer development	GO:0021679	biological process	9606	1	1	0.00553651	0.0484612	CACNA1A;	CACNA1A|IDBG-31996|ENSG00000141837|100507353,773|;
cerebellum maturation	GO:0021590	biological process	9606	1	1	0.00553651	0.0484612	CACNA1A;	CACNA1A|IDBG-31996|ENSG00000141837|100507353,773|;
cytokinesis, actomyosin contractile ring assembly	GO:0000915	biological process	9606	1	1	0.00553651	0.0484612	RACGAP1;	RACGAP1|IDBG-32209|ENSG00000161800|29127|;
cytokinesis, initiation of separation	GO:0007108	biological process	9606	1	1	0.00553651	0.0484612	RACGAP1;	RACGAP1|IDBG-32209|ENSG00000161800|29127|;
dGTP metabolic process	GO:0046070	biological process	9606	1	1	0.00553651	0.0484612	DGUOK;	DGUOK|IDBG-56773|ENSG00000114956|1716|;
death-inducing signaling complex assembly	GO:0071550	biological process	9606	1	1	0.00553651	0.0484612	RAF1;	RAF1|IDBG-19277|ENSG00000132155|102724915,5894|;
deoxyguanosine kinase activity	GO:0004138	molecular function	9606	1	1	0.00553651	0.0484612	DGUOK;	DGUOK|IDBG-56773|ENSG00000114956|1716|;
determination of dorsal/ventral asymmetry	GO:0048262	biological process	9606	1	1	0.00553651	0.0484612	CTNNB1;	CTNNB1|IDBG-27347|ENSG00000168036|1499|;
dihydroorotase activity	GO:0004151	molecular function	9606	1	1	0.00553651	0.0484612	CAD;	CAD|IDBG-37744|ENSG00000084774|790|;
foregut morphogenesis	GO:0007440	biological process	9606	1	1	0.00553651	0.0484612	NOTCH1;	NOTCH1|IDBG-92445|ENSG00000148400|4851|;
genitalia morphogenesis	GO:0035112	biological process	9606	1	1	0.00553651	0.0484612	CTNNB1;	CTNNB1|IDBG-27347|ENSG00000168036|1499|;
glucan 1,3-alpha-glucosidase activity	GO:0033919	molecular function	9606	1	1	0.00553651	0.0484612	GANAB;	GANAB|IDBG-51371|ENSG00000089597|23193|;
glucosidase II complex	GO:0017177	cellular component	9606	1	1	0.00553651	0.0484612	GANAB;	GANAB|IDBG-51371|ENSG00000089597|23193|;
guanosine metabolic process	GO:0008617	biological process	9606	1	1	0.00553651	0.0484612	DGUOK;	DGUOK|IDBG-56773|ENSG00000114956|1716|;
histone H2B conserved C-terminal lysine ubiquitination	GO:0071894	biological process	9606	1	1	0.00553651	0.0484612	WAC;	WAC|IDBG-65590|ENSG00000095787|51322|;
inositol-1,3,4,5-tetrakisphosphate 3-phosphatase activity	GO:0051717	molecular function	9606	1	1	0.00553651	0.0484612	PTEN;	PTEN|IDBG-81409|ENSG00000171862|5728|;
laminin-8 complex	GO:0043257	cellular component	9606	1	1	0.00553651	0.0484612	LAMB1;	LAMB1|IDBG-35838|ENSG00000091136|3912|;
lung cell differentiation	GO:0060479	biological process	9606	1	1	0.00553651	0.0484612	CTNNB1;	CTNNB1|IDBG-27347|ENSG00000168036|1499|;
negative regulation of cortisol secretion	GO:0051463	biological process	9606	1	1	0.00553651	0.0484612	PTPN11;	PTPN11|IDBG-58105|ENSG00000179295|5781|;
negative regulation of cyclin-dependent protein kinase activity involved in G1/S	GO:0031658	biological process	9606	1	1	0.00553651	0.0484612	PTEN;	PTEN|IDBG-81409|ENSG00000171862|5728|;
negative regulation of growth hormone secretion	GO:0060125	biological process	9606	1	1	0.00553651	0.0484612	PTPN11;	PTPN11|IDBG-58105|ENSG00000179295|5781|;
negative regulation of hormone biosynthetic process	GO:0032353	biological process	9606	1	1	0.00553651	0.0484612	CACNA1A;	CACNA1A|IDBG-31996|ENSG00000141837|100507353,773|;
negative regulation of lyase activity	GO:0051350	biological process	9606	1	1	0.00553651	0.0484612	PHPT1;	PHPT1|IDBG-92741|ENSG00000054148|29085|;
negative regulation of ribosome biogenesis	GO:0090071	biological process	9606	1	1	0.00553651	0.0484612	PTEN;	PTEN|IDBG-81409|ENSG00000171862|5728|;
negative regulation of synaptic vesicle clustering	GO:2000808	biological process	9606	1	1	0.00553651	0.0484612	PTEN;	PTEN|IDBG-81409|ENSG00000171862|5728|;
negative regulation of thymidylate synthase biosynthetic process	GO:0050760	biological process	9606	1	1	0.00553651	0.0484612	APBB1;	APBB1|IDBG-28785|ENSG00000166313|322|;
neural plate development	GO:0001840	biological process	9606	1	1	0.00553651	0.0484612	CTNNB1;	CTNNB1|IDBG-27347|ENSG00000168036|1499|;
neuronal-glial interaction involved in cerebral cortex radial glia guided migration	GO:0021812	biological process	9606	1	1	0.00553651	0.0484612	LAMB1;	LAMB1|IDBG-35838|ENSG00000091136|3912|;
peptidyl-histidine dephosphorylation	GO:0035971	biological process	9606	1	1	0.00553651	0.0484612	PHPT1;	PHPT1|IDBG-92741|ENSG00000054148|29085|;
phosphatidylinositol-3,4-bisphosphate 3-phosphatase activity	GO:0051800	molecular function	9606	1	1	0.00553651	0.0484612	PTEN;	PTEN|IDBG-81409|ENSG00000171862|5728|;
positive regulation of ARF GTPase activity	GO:0032850	biological process	9606	1	1	0.00553651	0.0484612	ASAP3;	ASAP3|IDBG-93928|ENSG00000088280|55616|;
positive regulation of centrosome duplication	GO:0010825	biological process	9606	1	1	0.00553651	0.0484612	ROCK2;	ROCK2|IDBG-29657|ENSG00000134318|9475|;
postsynaptic density assembly	GO:0097107	biological process	9606	1	1	0.00553651	0.0484612	PTEN;	PTEN|IDBG-81409|ENSG00000171862|5728|;
purine deoxyribonucleoside metabolic process	GO:0046122	biological process	9606	1	1	0.00553651	0.0484612	DGUOK;	DGUOK|IDBG-56773|ENSG00000114956|1716|;
regulation of cardioblast proliferation	GO:0003264	biological process	9606	1	1	0.00553651	0.0484612	NOTCH1;	NOTCH1|IDBG-92445|ENSG00000148400|4851|;
regulation of execution phase of apoptosis	GO:1900117	biological process	9606	1	1	0.00553651	0.0484612	TBX5;	TBX5|IDBG-58949|ENSG00000089225|6910|;
regulation of extracellular matrix assembly	GO:1901201	biological process	9606	1	1	0.00553651	0.0484612	NOTCH1;	NOTCH1|IDBG-92445|ENSG00000148400|4851|;
regulation of fibroblast proliferation	GO:0048145	biological process	9606	1	1	0.00553651	0.0484612	CTNNB1;	CTNNB1|IDBG-27347|ENSG00000168036|1499|;
regulation of glucocorticoid mediated signaling pathway	GO:1900169	biological process	9606	1	1	0.00553651	0.0484612	AKAP13;	AKAP13|IDBG-28095|ENSG00000170776|11214|;
regulation of phosphorylation of RNA polymerase II C-terminal domain	GO:1901407	biological process	9606	1	1	0.00553651	0.0484612	BRD4;	BRD4|IDBG-34500|ENSG00000141867|23476|;
vasculogenesis involved in coronary vascular morphogenesis	GO:0060979	biological process	9606	1	1	0.00553651	0.0484612	NOTCH1;	NOTCH1|IDBG-92445|ENSG00000148400|4851|;
venous endothelial cell differentiation	GO:0060843	biological process	9606	1	1	0.00553651	0.0484612	NOTCH1;	NOTCH1|IDBG-92445|ENSG00000148400|4851|;
cell fate commitment	GO:0045165	biological process	9606	3	65	0.00561668	0.0488685	NOTCH1; PRDM1; SMAD2;	NOTCH1|IDBG-92445|ENSG00000148400|4851|; PRDM1|IDBG-94825|ENSG00000057657|639|; SMAD2|IDBG-3127|ENSG00000175387|4087|;
insulin-like growth factor receptor signaling pathway	GO:0048009	biological process	9606	2	14	0.00264557	0.0512535	CRIM1; IGF2R;	CRIM1|IDBG-44114|ENSG00000150938|101929500,51232|; IGF2R|IDBG-98588|ENSG00000197081|3482|;
mitogen-activated protein kinase kinase binding	GO:0031434	molecular function	9606	2	14	0.00264557	0.0512535	BRAF; RAF1;	BRAF|IDBG-44351|ENSG00000157764|673|; RAF1|IDBG-19277|ENSG00000132155|102724915,5894|;
protein complex	GO:0043234	cellular component	9606	8	430	0.00268721	0.0513753	ACTB; CAD; CHD4; CTNNB1; PTPN11; SCAP; SMAD2; TSC1;	ACTB|IDBG-7590|ENSG00000075624|60|; CAD|IDBG-37744|ENSG00000084774|790|; CHD4|IDBG-14532|ENSG00000111642|1108|; CTNNB1|IDBG-27347|ENSG00000168036|1499|; PTPN11|IDBG-58105|ENSG00000179295|5781|; SCAP|IDBG-31555|ENSG00000114650|22937|; SMAD2|IDBG-3127|ENSG00000175387|4087|; TSC1|IDBG-90470|ENSG00000165699|7248|;
MAP kinase kinase kinase activity	GO:0004709	molecular function	9606	2	21	0.00595303	0.0514866	BRAF; RAF1;	BRAF|IDBG-44351|ENSG00000157764|673|; RAF1|IDBG-19277|ENSG00000132155|102724915,5894|;
lung development	GO:0030324	biological process	9606	4	106	0.00285969	0.0525965	CTNNB1; NOTCH1; SMAD2; TBX5;	CTNNB1|IDBG-27347|ENSG00000168036|1499|; NOTCH1|IDBG-92445|ENSG00000148400|4851|; SMAD2|IDBG-3127|ENSG00000175387|4087|; TBX5|IDBG-58949|ENSG00000089225|6910|;
organ regeneration	GO:0031100	biological process	9606	3	51	0.00283168	0.0527492	CAD; IGF2R; NOTCH1;	CAD|IDBG-37744|ENSG00000084774|790|; IGF2R|IDBG-98588|ENSG00000197081|3482|; NOTCH1|IDBG-92445|ENSG00000148400|4851|;
protein kinase activity	GO:0004672	molecular function	9606	9	533	0.00281978	0.0532096	BRAF; CAD; CDK13; CDKL2; MASTL; MINK1; PRKCH; RAF1; ROCK2;	BRAF|IDBG-44351|ENSG00000157764|673|; CAD|IDBG-37744|ENSG00000084774|790|; CDK13|IDBG-13277|ENSG00000065883|8621|; CDKL2|IDBG-24650|ENSG00000138769|8999|; MASTL|IDBG-64712|ENSG00000120539|84930|; MINK1|IDBG-19945|ENSG00000141503|50488|; PRKCH|IDBG-8479|ENSG00000027075|5583|; RAF1|IDBG-19277|ENSG00000132155|102724915,5894|; ROCK2|IDBG-29657|ENSG00000134318|9475|;
Fc-epsilon receptor signaling pathway	GO:0038095	biological process	9606	5	177	0.00304688	0.0533387	PTEN; PTPN11; RAF1; SOS1; TAB2;	PTEN|IDBG-81409|ENSG00000171862|5728|; PTPN11|IDBG-58105|ENSG00000179295|5781|; RAF1|IDBG-19277|ENSG00000132155|102724915,5894|; SOS1|IDBG-47279|ENSG00000115904|6654|; TAB2|IDBG-97690|ENSG00000055208|23118|;
calcium ion-dependent exocytosis	GO:0017156	biological process	9606	2	15	0.00304158	0.0538953	CACNA1A; CACNA1C;	CACNA1A|IDBG-31996|ENSG00000141837|100507353,773|; CACNA1C|IDBG-12068|ENSG00000151067|775|;
negative regulation of protein complex assembly	GO:0031333	biological process	9606	2	15	0.00304158	0.0538953	DDX3X; RAF1;	DDX3X|IDBG-229341|ENSG00000215301|1654|; RAF1|IDBG-19277|ENSG00000132155|102724915,5894|;
organ growth	GO:0035265	biological process	9606	2	15	0.00304158	0.0538953	PTPN11; SMAD2;	PTPN11|IDBG-58105|ENSG00000179295|5781|; SMAD2|IDBG-3127|ENSG00000175387|4087|;
nuclear speck	GO:0016607	cellular component	9606	5	178	0.00312138	0.0539924	APBB1; CDK13; CTR9; DDX3X; WAC;	APBB1|IDBG-28785|ENSG00000166313|322|; CDK13|IDBG-13277|ENSG00000065883|8621|; CTR9|IDBG-31890|ENSG00000198730|9646|; DDX3X|IDBG-229341|ENSG00000215301|1654|; WAC|IDBG-65590|ENSG00000095787|51322|;
extracellular matrix structural constituent	GO:0005201	molecular function	9606	3	53	0.00316	0.0540174	ELN; FBN1; LAMB1;	ELN|IDBG-20555|ENSG00000049540|2006|; FBN1|IDBG-10989|ENSG00000166147|2200|; LAMB1|IDBG-35838|ENSG00000091136|3912|;
chromatin modification	GO:0016568	biological process	9606	4	110	0.00326793	0.0552127	CABIN1; CHD7; KDM5A; WHSC1;	CABIN1|IDBG-2725|ENSG00000099991|23523|; CHD7|IDBG-22967|ENSG00000171316|102724260,55636|; KDM5A|IDBG-11318|ENSG00000073614|5927|; WHSC1|IDBG-7100|ENSG00000109685|7468|;
cytoplasmic ribonucleoprotein granule	GO:0036464	cellular component	9606	2	22	0.0065248	0.0560979	ACTB; ROCK2;	ACTB|IDBG-7590|ENSG00000075624|60|; ROCK2|IDBG-29657|ENSG00000134318|9475|;
synaptic transmission	GO:0007268	biological process	9606	7	397	0.00657465	0.0561939	BRAF; CACNA1A; CACNA1C; CTNNB1; MINK1; RAF1; UNC13C;	BRAF|IDBG-44351|ENSG00000157764|673|; CACNA1A|IDBG-31996|ENSG00000141837|100507353,773|; CACNA1C|IDBG-12068|ENSG00000151067|775|; CTNNB1|IDBG-27347|ENSG00000168036|1499|; MINK1|IDBG-19945|ENSG00000141503|50488|; RAF1|IDBG-19277|ENSG00000132155|102724915,5894|; UNC13C|IDBG-12893|ENSG00000137766|440279|;
endoderm formation	GO:0001706	biological process	9606	2	16	0.00346357	0.0578456	CTNNB1; SMAD2;	CTNNB1|IDBG-27347|ENSG00000168036|1499|; SMAD2|IDBG-3127|ENSG00000175387|4087|;
ATP-dependent chromatin remodeling	GO:0043044	biological process	9606	2	23	0.00712055	0.0598044	ACTB; CHD4;	ACTB|IDBG-7590|ENSG00000075624|60|; CHD4|IDBG-14532|ENSG00000111642|1108|;
insulin-like growth factor binding	GO:0005520	molecular function	9606	2	23	0.00712055	0.0598044	CRIM1; IGF2R;	CRIM1|IDBG-44114|ENSG00000150938|101929500,51232|; IGF2R|IDBG-98588|ENSG00000197081|3482|;
regulation of cell cycle	GO:0051726	biological process	9606	4	137	0.00709812	0.0603133	CDKL2; MASTL; PTEN; TSC1;	CDKL2|IDBG-24650|ENSG00000138769|8999|; MASTL|IDBG-64712|ENSG00000120539|84930|; PTEN|IDBG-81409|ENSG00000171862|5728|; TSC1|IDBG-90470|ENSG00000165699|7248|;
positive regulation of peptidyl-serine phosphorylation	GO:0033138	biological process	9606	3	56	0.00369469	0.0610044	BRAF; PHIP; RAF1;	BRAF|IDBG-44351|ENSG00000157764|673|; PHIP|IDBG-93358|ENSG00000146247|55023|; RAF1|IDBG-19277|ENSG00000132155|102724915,5894|;
axon	GO:0030424	cellular component	9606	5	218	0.00731065	0.0610482	ACTB; FEZ1; HEPACAM; MINK1; SCN10A;	ACTB|IDBG-7590|ENSG00000075624|60|; FEZ1|IDBG-75464|ENSG00000149557|9638|; HEPACAM|IDBG-75353|ENSG00000165478|220296,641654|; MINK1|IDBG-19945|ENSG00000141503|50488|; SCN10A|IDBG-26173|ENSG00000185313|6336|;
cell fate determination	GO:0001709	biological process	9606	2	17	0.00391125	0.0617723	CTNNB1; DSCAML1;	CTNNB1|IDBG-27347|ENSG00000168036|1499|; DSCAML1|IDBG-73268|ENSG00000177103|57453|;
hormone metabolic process	GO:0042445	biological process	9606	2	17	0.00391125	0.0617723	CACNA1A; PTPN11;	CACNA1A|IDBG-31996|ENSG00000141837|100507353,773|; PTPN11|IDBG-58105|ENSG00000179295|5781|;
lysine-acetylated histone binding	GO:0070577	molecular function	9606	2	17	0.00391125	0.0617723	BRD4; PHIP;	BRD4|IDBG-34500|ENSG00000141867|23476|; PHIP|IDBG-93358|ENSG00000146247|55023|;
centrosome	GO:0005813	cellular component	9606	7	359	0.00383039	0.0625343	CHD4; CTNNB1; FEZ1; KIF15; MASTL; ROCK2; UBR4;	CHD4|IDBG-14532|ENSG00000111642|1108|; CTNNB1|IDBG-27347|ENSG00000168036|1499|; FEZ1|IDBG-75464|ENSG00000149557|9638|; KIF15|IDBG-29195|ENSG00000163808|56992|; MASTL|IDBG-64712|ENSG00000120539|84930|; ROCK2|IDBG-29657|ENSG00000134318|9475|; UBR4|IDBG-92114|ENSG00000127481|23352|;
estrogen receptor binding	GO:0030331	molecular function	9606	2	29	0.011183	0.0647369	CTNNB1; NSD1;	CTNNB1|IDBG-27347|ENSG00000168036|1499|; NSD1|IDBG-59534|ENSG00000165671|64324|;
limb development	GO:0060173	biological process	9606	2	29	0.011183	0.0647369	CHD7; CTNNB1;	CHD7|IDBG-22967|ENSG00000171316|102724260,55636|; CTNNB1|IDBG-27347|ENSG00000168036|1499|;
nucleosomal DNA binding	GO:0031492	molecular function	9606	2	29	0.011183	0.0647369	ACTB; CHD4;	ACTB|IDBG-7590|ENSG00000075624|60|; CHD4|IDBG-14532|ENSG00000111642|1108|;
oligodendrocyte differentiation	GO:0048709	biological process	9606	2	29	0.011183	0.0647369	C11orf9; NOTCH1;	C11orf9|IDBG-50293|ENSG00000124920|745|; NOTCH1|IDBG-92445|ENSG00000148400|4851|;
positive regulation of BMP signaling pathway	GO:0030513	biological process	9606	2	29	0.011183	0.0647369	NOTCH1; SMAD2;	NOTCH1|IDBG-92445|ENSG00000148400|4851|; SMAD2|IDBG-3127|ENSG00000175387|4087|;
voltage-gated calcium channel complex	GO:0005891	cellular component	9606	2	29	0.011183	0.0647369	CACNA1A; CACNA1C;	CACNA1A|IDBG-31996|ENSG00000141837|100507353,773|; CACNA1C|IDBG-12068|ENSG00000151067|775|;
transferase activity, transferring phosphorus-containing groups	GO:0016772	molecular function	9606	8	549	0.0112597	0.0649217	BRAF; CDK13; CDKL2; MASTL; MINK1; PRKCH; RAF1; ROCK2;	BRAF|IDBG-44351|ENSG00000157764|673|; CDK13|IDBG-13277|ENSG00000065883|8621|; CDKL2|IDBG-24650|ENSG00000138769|8999|; MASTL|IDBG-64712|ENSG00000120539|84930|; MINK1|IDBG-19945|ENSG00000141503|50488|; PRKCH|IDBG-8479|ENSG00000027075|5583|; RAF1|IDBG-19277|ENSG00000132155|102724915,5894|; ROCK2|IDBG-29657|ENSG00000134318|9475|;
poly(A) RNA binding	GO:0044822	molecular function	9606	13	1104	0.00791	0.0656756	CDK13; DDX10; DDX3X; GANAB; MKRN2; NAA15; PRRC2B; RBFOX2; ROCK2; RPL5; RPUSD4; SUGP2; U2SURP;	CDK13|IDBG-13277|ENSG00000065883|8621|; DDX10|IDBG-70535|ENSG00000178105|1662|; DDX3X|IDBG-229341|ENSG00000215301|1654|; GANAB|IDBG-51371|ENSG00000089597|23193|; MKRN2|IDBG-19181|ENSG00000075975|23609|; NAA15|IDBG-38408|ENSG00000164134|80155|; PRRC2B|IDBG-89935|ENSG00000130723|84726|; RBFOX2|IDBG-5580|ENSG00000100320|23543|; ROCK2|IDBG-29657|ENSG00000134318|9475|; RPL5|IDBG-100292|ENSG00000122406…
regulation of cell proliferation	GO:0042127	biological process	9606	4	156	0.0110821	0.0657238	BRAF; CTNNB1; NOTCH1; RBFOX2;	BRAF|IDBG-44351|ENSG00000157764|673|; CTNNB1|IDBG-27347|ENSG00000168036|1499|; NOTCH1|IDBG-92445|ENSG00000148400|4851|; RBFOX2|IDBG-5580|ENSG00000100320|23543|;
SAM domain binding	GO:0032093	molecular function	9606	1	2	0.0110427	0.0657582	SAMD11;	SAMD11|IDBG-84149|ENSG00000187634|148398|;
SMAD2-SMAD3 protein complex	GO:0071144	cellular component	9606	1	2	0.0110427	0.0657582	SMAD2;	SMAD2|IDBG-3127|ENSG00000175387|4087|;
Schwann cell proliferation	GO:0014010	biological process	9606	1	2	0.0110427	0.0657582	CTNNB1;	CTNNB1|IDBG-27347|ENSG00000168036|1499|;
Scrib-APC-beta-catenin complex	GO:0034750	cellular component	9606	1	2	0.0110427	0.0657582	CTNNB1;	CTNNB1|IDBG-27347|ENSG00000168036|1499|;
abortive mitotic cell cycle	GO:0033277	biological process	9606	1	2	0.0110427	0.0657582	PTPN11;	PTPN11|IDBG-58105|ENSG00000179295|5781|;
activation of mitotic anaphase-promoting complex activity	GO:0007092	biological process	9606	1	2	0.0110427	0.0657582	PTEN;	PTEN|IDBG-81409|ENSG00000171862|5728|;
adenosine receptor binding	GO:0031685	molecular function	9606	1	2	0.0110427	0.0657582	USP4;	USP4|IDBG-34595|ENSG00000114316|102724426,7375|;
atrial septum secundum morphogenesis	GO:0003290	biological process	9606	1	2	0.0110427	0.0657582	WHSC1;	WHSC1|IDBG-7100|ENSG00000109685|7468|;
beta-catenin-TCF7L2 complex	GO:0070369	cellular component	9606	1	2	0.0110427	0.0657582	CTNNB1;	CTNNB1|IDBG-27347|ENSG00000168036|1499|;
calcium-mediated signaling using extracellular calcium source	GO:0035585	biological process	9606	1	2	0.0110427	0.0657582	CACNA1C;	CACNA1C|IDBG-12068|ENSG00000151067|775|;
canonical Wnt receptor signaling pathway involved in positive regulation of cardiac outflow tract cell proliferation	GO:0061324	biological process	9606	1	2	0.0110427	0.0657582	CTNNB1;	CTNNB1|IDBG-27347|ENSG00000168036|1499|;
canonical Wnt signaling pathway involved in positive regulation of epithelial to mesenchymal transition	GO:0044334	biological process	9606	1	2	0.0110427	0.0657582	CTNNB1;	CTNNB1|IDBG-27347|ENSG00000168036|1499|;
carbamoyl phosphate biosynthetic process	GO:0070409	biological process	9606	1	2	0.0110427	0.0657582	CAD;	CAD|IDBG-37744|ENSG00000084774|790|;
carboxyl- or carbamoyltransferase activity	GO:0016743	molecular function	9606	1	2	0.0110427	0.0657582	CAD;	CAD|IDBG-37744|ENSG00000084774|790|;
cardiac chamber formation	GO:0003207	biological process	9606	1	2	0.0110427	0.0657582	NOTCH1;	NOTCH1|IDBG-92445|ENSG00000148400|4851|;
cardiac left ventricle formation	GO:0003218	biological process	9606	1	2	0.0110427	0.0657582	TBX5;	TBX5|IDBG-58949|ENSG00000089225|6910|;
cellular response to magnesium ion	GO:0071286	biological process	9606	1	2	0.0110427	0.0657582	RYR3;	RYR3|IDBG-5249|ENSG00000198838|6263|;
coronary vein morphogenesis	GO:0003169	biological process	9606	1	2	0.0110427	0.0657582	NOTCH1;	NOTCH1|IDBG-92445|ENSG00000148400|4851|;
cyclin K-CDK13 complex	GO:0002945	cellular component	9606	1	2	0.0110427	0.0657582	CDK13;	CDK13|IDBG-13277|ENSG00000065883|8621|;
death receptor activity	GO:0005035	molecular function	9606	1	2	0.0110427	0.0657582	NGFR;	NGFR|IDBG-57653|ENSG00000064300|4804|;
dendrite self-avoidance	GO:0070593	biological process	9606	1	2	0.0110427	0.0657582	DSCAML1;	DSCAML1|IDBG-73268|ENSG00000177103|57453|;
detection of temperature stimulus	GO:0016048	biological process	9606	1	2	0.0110427	0.0657582	NGFR;	NGFR|IDBG-57653|ENSG00000064300|4804|;
endocardium morphogenesis	GO:0003160	biological process	9606	1	2	0.0110427	0.0657582	NOTCH1;	NOTCH1|IDBG-92445|ENSG00000148400|4851|;
endodermal cell fate determination	GO:0007493	biological process	9606	1	2	0.0110427	0.0657582	GATA6;	GATA6|IDBG-1469|ENSG00000141448|2627|;
establishment of mitochondrion localization	GO:0051654	biological process	9606	1	2	0.0110427	0.0657582	FEZ1;	FEZ1|IDBG-75464|ENSG00000149557|9638|;
glycine:sodium symporter activity	GO:0015375	molecular function	9606	1	2	0.0110427	0.0657582	SLC6A9;	SLC6A9|IDBG-97649|ENSG00000196517|6536|;
growth involved in heart morphogenesis	GO:0003241	biological process	9606	1	2	0.0110427	0.0657582	NOTCH1;	NOTCH1|IDBG-92445|ENSG00000148400|4851|;
laminin-2 complex	GO:0005607	cellular component	9606	1	2	0.0110427	0.0657582	LAMB1;	LAMB1|IDBG-35838|ENSG00000091136|3912|;
mitral valve formation	GO:0003192	biological process	9606	1	2	0.0110427	0.0657582	NOTCH1;	NOTCH1|IDBG-92445|ENSG00000148400|4851|;
negative regulation of bone trabecula formation	GO:1900155	biological process	9606	1	2	0.0110427	0.0657582	CHAD;	CHAD|IDBG-58589|ENSG00000136457|1101|;
negative regulation of endothelial cell chemotaxis	GO:2001027	biological process	9606	1	2	0.0110427	0.0657582	NOTCH1;	NOTCH1|IDBG-92445|ENSG00000148400|4851|;
negative regulation of hair follicle development	GO:0051799	biological process	9606	1	2	0.0110427	0.0657582	NGFR;	NGFR|IDBG-57653|ENSG00000064300|4804|;
negative regulation of protein phosphatase type 2A activity	GO:0034048	biological process	9606	1	2	0.0110427	0.0657582	MASTL;	MASTL|IDBG-64712|ENSG00000120539|84930|;
negative regulation of transforming growth factor beta2 production	GO:0032912	biological process	9606	1	2	0.0110427	0.0657582	GATA6;	GATA6|IDBG-1469|ENSG00000141448|2627|;
nephron tubule formation	GO:0072079	biological process	9606	1	2	0.0110427	0.0657582	CTNNB1;	CTNNB1|IDBG-27347|ENSG00000168036|1499|;
oocyte growth	GO:0001555	biological process	9606	1	2	0.0110427	0.0657582	MLL2;	MLL2|IDBG-30867|ENSG00000167548|8085|;
phosphatidylinositol-3,4,5-trisphosphate 3-phosphatase activity	GO:0016314	molecular function	9606	1	2	0.0110427	0.0657582	PTEN;	PTEN|IDBG-81409|ENSG00000171862|5728|;
phosphorylation of RNA polymerase II C-terminal domain	GO:0070816	biological process	9606	1	2	0.0110427	0.0657582	CDK13;	CDK13|IDBG-13277|ENSG00000065883|8621|;
plus-end kinesin complex	GO:0005873	cellular component	9606	1	2	0.0110427	0.0657582	KIF15;	KIF15|IDBG-29195|ENSG00000163808|56992|;
positive regulation of branching involved in lung morphogenesis	GO:0061047	biological process	9606	1	2	0.0110427	0.0657582	CTNNB1;	CTNNB1|IDBG-27347|ENSG00000168036|1499|;
positive regulation of epithelial cell proliferation involved in prostate gland development	GO:0060769	biological process	9606	1	2	0.0110427	0.0657582	CTNNB1;	CTNNB1|IDBG-27347|ENSG00000168036|1499|;
positive regulation of heparan sulfate proteoglycan biosynthetic process	GO:0010909	biological process	9606	1	2	0.0110427	0.0657582	CTNNB1;	CTNNB1|IDBG-27347|ENSG00000168036|1499|;
positive regulation of histone H3-K79 methylation	GO:2001162	biological process	9606	1	2	0.0110427	0.0657582	CTR9;	CTR9|IDBG-31890|ENSG00000198730|9646|;
positive regulation of nodal signaling pathway involved in determination of lateral mesoderm left/right asymmetry	GO:1900224	biological process	9606	1	2	0.0110427	0.0657582	SMAD2;	SMAD2|IDBG-3127|ENSG00000175387|4087|;
positive regulation of odontogenesis of dentin-containing tooth	GO:0042488	biological process	9606	1	2	0.0110427	0.0657582	NGFR;	NGFR|IDBG-57653|ENSG00000064300|4804|;
positive regulation of transcription from RNA polymerase II promoter during mitosis	GO:0046022	biological process	9606	1	2	0.0110427	0.0657582	ZNF268;	ZNF268|IDBG-66258|ENSG00000090612|10795|;
purine nucleobase binding	GO:0002060	molecular function	9606	1	2	0.0110427	0.0657582	PYGL;	PYGL|IDBG-6391|ENSG00000100504|5836|;
regulation of acetylcholine secretion	GO:0014056	biological process	9606	1	2	0.0110427	0.0657582	CACNA1A;	CACNA1A|IDBG-31996|ENSG00000141837|100507353,773|;
regulation of cardiac muscle hypertrophy	GO:0010611	biological process	9606	1	2	0.0110427	0.0657582	AKAP13;	AKAP13|IDBG-28095|ENSG00000170776|11214|;
regulation of cellular component size	GO:0032535	biological process	9606	1	2	0.0110427	0.0657582	PTEN;	PTEN|IDBG-81409|ENSG00000171862|5728|;
regulation of centriole-centriole cohesion	GO:0030997	biological process	9606	1	2	0.0110427	0.0657582	CTNNB1;	CTNNB1|IDBG-27347|ENSG00000168036|1499|;
regulation of epithelial cell proliferation involved in prostate gland development	GO:0060768	biological process	9606	1	2	0.0110427	0.0657582	NOTCH1;	NOTCH1|IDBG-92445|ENSG00000148400|4851|;
regulation of glucose import in response to insulin stimulus	GO:2001273	biological process	9606	1	2	0.0110427	0.0657582	NGFR;	NGFR|IDBG-57653|ENSG00000064300|4804|;
regulation of growth hormone secretion	GO:0060123	biological process	9606	1	2	0.0110427	0.0657582	CHD7;	CHD7|IDBG-22967|ENSG00000171316|102724260,55636|;
regulation of myeloid cell apoptotic process	GO:0033032	biological process	9606	1	2	0.0110427	0.0657582	PTEN;	PTEN|IDBG-81409|ENSG00000171862|5728|;
regulation of nephron tubule epithelial cell differentiation	GO:0072182	biological process	9606	1	2	0.0110427	0.0657582	CTNNB1;	CTNNB1|IDBG-27347|ENSG00000168036|1499|;
renal inner medulla development	GO:0072053	biological process	9606	1	2	0.0110427	0.0657582	CTNNB1;	CTNNB1|IDBG-27347|ENSG00000168036|1499|;
renal outer medulla development	GO:0072054	biological process	9606	1	2	0.0110427	0.0657582	CTNNB1;	CTNNB1|IDBG-27347|ENSG00000168036|1499|;
renal vesicle formation	GO:0072033	biological process	9606	1	2	0.0110427	0.0657582	CTNNB1;	CTNNB1|IDBG-27347|ENSG00000168036|1499|;
sodium:amino acid symporter activity	GO:0005283	molecular function	9606	1	2	0.0110427	0.0657582	SLC6A9;	SLC6A9|IDBG-97649|ENSG00000196517|6536|;
vestibular nucleus development	GO:0021750	biological process	9606	1	2	0.0110427	0.0657582	CACNA1A;	CACNA1A|IDBG-31996|ENSG00000141837|100507353,773|;
vitamin binding	GO:0019842	molecular function	9606	1	2	0.0110427	0.0657582	PYGL;	PYGL|IDBG-6391|ENSG00000100504|5836|;
protein dephosphorylation	GO:0006470	biological process	9606	4	142	0.00803542	0.0663379	PHPT1; PTEN; PTPN11; SSH2;	PHPT1|IDBG-92741|ENSG00000054148|29085|; PTEN|IDBG-81409|ENSG00000171862|5728|; PTPN11|IDBG-58105|ENSG00000179295|5781|; SSH2|IDBG-38695|ENSG00000141298|85464|;
protein kinase A binding	GO:0051018	molecular function	9606	2	18	0.00438432	0.0663586	AKAP12; AKAP13;	AKAP12|IDBG-97940|ENSG00000131016|9590|; AKAP13|IDBG-28095|ENSG00000170776|11214|;
protein localization to cell surface	GO:0034394	biological process	9606	2	18	0.00438432	0.0663586	CTNNB1; USP4;	CTNNB1|IDBG-27347|ENSG00000168036|1499|; USP4|IDBG-34595|ENSG00000114316|102724426,7375|;
smooth muscle contraction	GO:0006939	biological process	9606	2	18	0.00438432	0.0663586	CACNA1C; ROCK2;	CACNA1C|IDBG-12068|ENSG00000151067|775|; ROCK2|IDBG-29657|ENSG00000134318|9475|;
cytosol	GO:0005829	cellular component	9606	25	2642	0.00444698	0.066613	ACTB; AKAP13; BRAF; CAD; CTNNB1; DGUOK; KIAA0196; KIF15; LZTS1; MINK1; NGFR; NOTCH1; PHPT1; PRKCH; PTEN; PTPN11; PYGL; RACGAP1; RAF1; ROCK2; RPL5; SMAD2; SOS1; TAB2; TSC1;	ACTB|IDBG-7590|ENSG00000075624|60|; AKAP13|IDBG-28095|ENSG00000170776|11214|; BRAF|IDBG-44351|ENSG00000157764|673|; CAD|IDBG-37744|ENSG00000084774|790|; CTNNB1|IDBG-27347|ENSG00000168036|1499|; DGUOK|IDBG-56773|ENSG00000114956|1716|; KIAA0196|IDBG-35289|ENSG00000164961|9897|; KIF15|IDBG-29195|ENSG00000163808|56992|; LZTS1|IDBG-9778|ENSG00000061337|11178|; MINK1|IDBG-19945|ENSG00000141503|50488|; …
protein heterooligomerization	GO:0051291	biological process	9606	3	59	0.00428143	0.0668916	BRAF; CTNNB1; TSC1;	BRAF|IDBG-44351|ENSG00000157764|673|; CTNNB1|IDBG-27347|ENSG00000168036|1499|; TSC1|IDBG-90470|ENSG00000165699|7248|;
ATP-dependent DNA helicase activity	GO:0004003	molecular function	9606	2	30	0.0119389	0.0674991	CHD4; DDX3X;	CHD4|IDBG-14532|ENSG00000111642|1108|; DDX3X|IDBG-229341|ENSG00000215301|1654|;
insulin receptor binding	GO:0005158	molecular function	9606	2	30	0.0119389	0.0674991	PHIP; PTPN11;	PHIP|IDBG-93358|ENSG00000146247|55023|; PTPN11|IDBG-58105|ENSG00000179295|5781|;
long-term synaptic potentiation	GO:0060291	biological process	9606	2	30	0.0119389	0.0674991	BRAF; PTEN;	BRAF|IDBG-44351|ENSG00000157764|673|; PTEN|IDBG-81409|ENSG00000171862|5728|;
regulation of protein stability	GO:0031647	biological process	9606	2	30	0.0119389	0.0674991	PTEN; USP4;	PTEN|IDBG-81409|ENSG00000171862|5728|; USP4|IDBG-34595|ENSG00000114316|102724426,7375|;
synapse organization	GO:0050808	biological process	9606	2	30	0.0119389	0.0674991	CTNNB1; TSC1;	CTNNB1|IDBG-27347|ENSG00000168036|1499|; TSC1|IDBG-90470|ENSG00000165699|7248|;
cardiac muscle tissue development	GO:0048738	biological process	9606	2	19	0.0048825	0.0682142	GATA6; PTEN;	GATA6|IDBG-1469|ENSG00000141448|2627|; PTEN|IDBG-81409|ENSG00000171862|5728|;
gamma-tubulin binding	GO:0043015	molecular function	9606	2	19	0.0048825	0.0682142	FEZ1; RACGAP1;	FEZ1|IDBG-75464|ENSG00000149557|9638|; RACGAP1|IDBG-32209|ENSG00000161800|29127|;
positive regulation of neuroblast proliferation	GO:0002052	biological process	9606	2	19	0.0048825	0.0682142	CTNNB1; NOTCH1;	CTNNB1|IDBG-27347|ENSG00000168036|1499|; NOTCH1|IDBG-92445|ENSG00000148400|4851|;
regulation of neurogenesis	GO:0050767	biological process	9606	2	19	0.0048825	0.0682142	CHD7; NOTCH1;	CHD7|IDBG-22967|ENSG00000171316|102724260,55636|; NOTCH1|IDBG-92445|ENSG00000148400|4851|;
smooth muscle cell differentiation	GO:0051145	biological process	9606	2	19	0.0048825	0.0682142	CTNNB1; GATA6;	CTNNB1|IDBG-27347|ENSG00000168036|1499|; GATA6|IDBG-1469|ENSG00000141448|2627|;
protein serine/threonine kinase activity	GO:0004674	molecular function	9606	7	377	0.00499191	0.0690785	BRAF; CDKL2; MASTL; MINK1; PRKCH; RAF1; ROCK2;	BRAF|IDBG-44351|ENSG00000157764|673|; CDKL2|IDBG-24650|ENSG00000138769|8999|; MASTL|IDBG-64712|ENSG00000120539|84930|; MINK1|IDBG-19945|ENSG00000141503|50488|; PRKCH|IDBG-8479|ENSG00000027075|5583|; RAF1|IDBG-19277|ENSG00000132155|102724915,5894|; ROCK2|IDBG-29657|ENSG00000134318|9475|;
protein tyrosine kinase activity	GO:0004713	molecular function	9606	8	472	0.00471342	0.0698837	BRAF; CDK13; CDKL2; MASTL; MINK1; PRKCH; RAF1; ROCK2;	BRAF|IDBG-44351|ENSG00000157764|673|; CDK13|IDBG-13277|ENSG00000065883|8621|; CDKL2|IDBG-24650|ENSG00000138769|8999|; MASTL|IDBG-64712|ENSG00000120539|84930|; MINK1|IDBG-19945|ENSG00000141503|50488|; PRKCH|IDBG-8479|ENSG00000027075|5583|; RAF1|IDBG-19277|ENSG00000132155|102724915,5894|; ROCK2|IDBG-29657|ENSG00000134318|9475|;
protein stabilization	GO:0050821	biological process	9606	3	87	0.012489	0.0703354	NAA15; PTEN; TSC1;	NAA15|IDBG-38408|ENSG00000164134|80155|; PTEN|IDBG-81409|ENSG00000171862|5728|; TSC1|IDBG-90470|ENSG00000165699|7248|;
embryonic limb morphogenesis	GO:0030326	biological process	9606	3	63	0.00514718	0.0705552	CTNNB1; NOTCH1; TBX5;	CTNNB1|IDBG-27347|ENSG00000168036|1499|; NOTCH1|IDBG-92445|ENSG00000148400|4851|; TBX5|IDBG-58949|ENSG00000089225|6910|;
R-SMAD binding	GO:0070412	molecular function	9606	2	20	0.0054055	0.0707584	CTNNB1; SMAD2;	CTNNB1|IDBG-27347|ENSG00000168036|1499|; SMAD2|IDBG-3127|ENSG00000175387|4087|;
cell fate specification	GO:0001708	biological process	9606	2	20	0.0054055	0.0707584	CTNNB1; NOTCH1;	CTNNB1|IDBG-27347|ENSG00000168036|1499|; NOTCH1|IDBG-92445|ENSG00000148400|4851|;
negative regulation of axonogenesis	GO:0050771	biological process	9606	2	20	0.0054055	0.0707584	NGFR; PTEN;	NGFR|IDBG-57653|ENSG00000064300|4804|; PTEN|IDBG-81409|ENSG00000171862|5728|;
'de novo' UMP biosynthetic process	GO:0044205	biological process	9606	1	3	0.0165186	0.0710105	CAD;	CAD|IDBG-37744|ENSG00000084774|790|;
5-phosphoribose 1-diphosphate biosynthetic process	GO:0006015	biological process	9606	1	3	0.0165186	0.0710105	PYGL;	PYGL|IDBG-6391|ENSG00000100504|5836|;
5S rRNA binding	GO:0008097	molecular function	9606	1	3	0.0165186	0.0710105	RPL5;	RPL5|IDBG-100292|ENSG00000122406|6083,6125|;
MAML1-RBP-Jkappa- ICN1 complex	GO:0002193	cellular component	9606	1	3	0.0165186	0.0710105	NOTCH1;	NOTCH1|IDBG-92445|ENSG00000148400|4851|;
RNA secondary structure unwinding	GO:0010501	biological process	9606	1	3	0.0165186	0.0710105	DDX3X;	DDX3X|IDBG-229341|ENSG00000215301|1654|;
Roundabout signaling pathway	GO:0035385	biological process	9606	1	3	0.0165186	0.0710105	SLIT3;	SLIT3|IDBG-56989|ENSG00000184347|6586|;
TSC1-TSC2 complex	GO:0033596	cellular component	9606	1	3	0.0165186	0.0710105	TSC1;	TSC1|IDBG-90470|ENSG00000165699|7248|;
activin responsive factor complex	GO:0032444	cellular component	9606	1	3	0.0165186	0.0710105	SMAD2;	SMAD2|IDBG-3127|ENSG00000175387|4087|;
anaphase-promoting complex binding	GO:0010997	molecular function	9606	1	3	0.0165186	0.0710105	PTEN;	PTEN|IDBG-81409|ENSG00000171862|5728|;
apoptotic process involved in embryonic digit morphogenesis	GO:1902263	biological process	9606	1	3	0.0165186	0.0710105	NOTCH1;	NOTCH1|IDBG-92445|ENSG00000148400|4851|;
apoptotic process involved in luteolysis	GO:0061364	biological process	9606	1	3	0.0165186	0.0710105	SLIT3;	SLIT3|IDBG-56989|ENSG00000184347|6586|;
atrioventricular node development	GO:0003162	biological process	9606	1	3	0.0165186	0.0710105	NOTCH1;	NOTCH1|IDBG-92445|ENSG00000148400|4851|;
auditory receptor cell fate commitment	GO:0009912	biological process	9606	1	3	0.0165186	0.0710105	NOTCH1;	NOTCH1|IDBG-92445|ENSG00000148400|4851|;
bundle of His development	GO:0003166	biological process	9606	1	3	0.0165186	0.0710105	TBX5;	TBX5|IDBG-58949|ENSG00000089225|6910|;
calcium-independent protein kinase C activity	GO:0004699	molecular function	9606	1	3	0.0165186	0.0710105	PRKCH;	PRKCH|IDBG-8479|ENSG00000027075|5583|;
calcium-induced calcium release activity	GO:0048763	molecular function	9606	1	3	0.0165186	0.0710105	RYR3;	RYR3|IDBG-5249|ENSG00000198838|6263|;
cardiac vascular smooth muscle cell development	GO:0060948	biological process	9606	1	3	0.0165186	0.0710105	NOTCH1;	NOTCH1|IDBG-92445|ENSG00000148400|4851|;
cardiac vascular smooth muscle cell differentiation	GO:0060947	biological process	9606	1	3	0.0165186	0.0710105	GATA6;	GATA6|IDBG-1469|ENSG00000141448|2627|;
cell migration involved in endocardial cushion formation	GO:0003273	biological process	9606	1	3	0.0165186	0.0710105	NOTCH1;	NOTCH1|IDBG-92445|ENSG00000148400|4851|;
central nervous system myelin formation	GO:0032289	biological process	9606	1	3	0.0165186	0.0710105	ODZ4;	ODZ4|IDBG-66067|ENSG00000149256|26011|;
centralspindlin complex	GO:0097149	cellular component	9606	1	3	0.0165186	0.0710105	RACGAP1;	RACGAP1|IDBG-32209|ENSG00000161800|29127|;
collecting duct development	GO:0072044	biological process	9606	1	3	0.0165186	0.0710105	NOTCH1;	NOTCH1|IDBG-92445|ENSG00000148400|4851|;
distal tubule development	GO:0072017	biological process	9606	1	3	0.0165186	0.0710105	NOTCH1;	NOTCH1|IDBG-92445|ENSG00000148400|4851|;
elastic fiber	GO:0071953	cellular component	9606	1	3	0.0165186	0.0710105	ELN;	ELN|IDBG-20555|ENSG00000049540|2006|;
embryonic skeletal limb joint morphogenesis	GO:0036023	biological process	9606	1	3	0.0165186	0.0710105	CTNNB1;	CTNNB1|IDBG-27347|ENSG00000168036|1499|;
fungiform papilla formation	GO:0061198	biological process	9606	1	3	0.0165186	0.0710105	CTNNB1;	CTNNB1|IDBG-27347|ENSG00000168036|1499|;
glial cell fate determination	GO:0007403	biological process	9606	1	3	0.0165186	0.0710105	CTNNB1;	CTNNB1|IDBG-27347|ENSG00000168036|1499|;
glomerular mesangial cell development	GO:0072144	biological process	9606	1	3	0.0165186	0.0710105	NOTCH1;	NOTCH1|IDBG-92445|ENSG00000148400|4851|;
glycogen phosphorylase activity	GO:0008184	molecular function	9606	1	3	0.0165186	0.0710105	PYGL;	PYGL|IDBG-6391|ENSG00000100504|5836|;
heart trabecula morphogenesis	GO:0061384	biological process	9606	1	3	0.0165186	0.0710105	NOTCH1;	NOTCH1|IDBG-92445|ENSG00000148400|4851|;
histone H3-K14 acetylation	GO:0044154	biological process	9606	1	3	0.0165186	0.0710105	BRD4;	BRD4|IDBG-34500|ENSG00000141867|23476|;
histone methyltransferase activity (H3-K36 specific)	GO:0046975	molecular function	9606	1	3	0.0165186	0.0710105	NSD1;	NSD1|IDBG-59534|ENSG00000165671|64324|;
histone methyltransferase activity (H4-K20 specific)	GO:0042799	molecular function	9606	1	3	0.0165186	0.0710105	NSD1;	NSD1|IDBG-59534|ENSG00000165671|64324|;
insulin-like growth factor II binding	GO:0031995	molecular function	9606	1	3	0.0165186	0.0710105	IGF2R;	IGF2R|IDBG-98588|ENSG00000197081|3482|;
laminin complex	GO:0043256	cellular component	9606	1	3	0.0165186	0.0710105	LAMB1;	LAMB1|IDBG-35838|ENSG00000091136|3912|;
laminin-10 complex	GO:0043259	cellular component	9606	1	3	0.0165186	0.0710105	LAMB1;	LAMB1|IDBG-35838|ENSG00000091136|3912|;
lung induction	GO:0060492	biological process	9606	1	3	0.0165186	0.0710105	CTNNB1;	CTNNB1|IDBG-27347|ENSG00000168036|1499|;
mesenchymal cell proliferation involved in lung development	GO:0060916	biological process	9606	1	3	0.0165186	0.0710105	CTNNB1;	CTNNB1|IDBG-27347|ENSG00000168036|1499|;
musculoskeletal movement, spinal reflex action	GO:0050883	biological process	9606	1	3	0.0165186	0.0710105	CACNA1A;	CACNA1A|IDBG-31996|ENSG00000141837|100507353,773|;
negative regulation of ATP citrate synthase activity	GO:2000984	biological process	9606	1	3	0.0165186	0.0710105	PHPT1;	PHPT1|IDBG-92741|ENSG00000054148|29085|;
negative regulation of cholesterol biosynthetic process	GO:0045541	biological process	9606	1	3	0.0165186	0.0710105	SCAP;	SCAP|IDBG-31555|ENSG00000114650|22937|;
negative regulation of dendritic spine morphogenesis	GO:0061002	biological process	9606	1	3	0.0165186	0.0710105	PTEN;	PTEN|IDBG-81409|ENSG00000171862|5728|;
negative regulation of heart induction by canonical Wnt receptor signaling pathway	GO:0003136	biological process	9606	1	3	0.0165186	0.0710105	CTNNB1;	CTNNB1|IDBG-27347|ENSG00000168036|1499|;
negative regulation of pro-B cell differentiation	GO:2000974	biological process	9606	1	3	0.0165186	0.0710105	NOTCH1;	NOTCH1|IDBG-92445|ENSG00000148400|4851|;
negative regulation of synaptic vesicle exocytosis	GO:2000301	biological process	9606	1	3	0.0165186	0.0710105	BRAF;	BRAF|IDBG-44351|ENSG00000157764|673|;
negative regulation of transforming growth factor beta1 production	GO:0032911	biological process	9606	1	3	0.0165186	0.0710105	GATA6;	GATA6|IDBG-1469|ENSG00000141448|2627|;
nuclear cyclin-dependent protein kinase holoenzyme complex	GO:0019908	cellular component	9606	1	3	0.0165186	0.0710105	CDK13;	CDK13|IDBG-13277|ENSG00000065883|8621|;
olfactory nerve development	GO:0021553	biological process	9606	1	3	0.0165186	0.0710105	CHD7;	CHD7|IDBG-22967|ENSG00000171316|102724260,55636|;
oviduct development	GO:0060066	biological process	9606	1	3	0.0165186	0.0710105	CTNNB1;	CTNNB1|IDBG-27347|ENSG00000168036|1499|;
paraxial mesoderm morphogenesis	GO:0048340	biological process	9606	1	3	0.0165186	0.0710105	SMAD2;	SMAD2|IDBG-3127|ENSG00000175387|4087|;
phosphohistidine phosphatase activity	GO:0008969	molecular function	9606	1	3	0.0165186	0.0710105	PHPT1;	PHPT1|IDBG-92741|ENSG00000054148|29085|;
positive T cell selection	GO:0043368	biological process	9606	1	3	0.0165186	0.0710105	BRAF;	BRAF|IDBG-44351|ENSG00000157764|673|;
positive regulation of chemokine (C-C motif) ligand 5 production	GO:0071651	biological process	9606	1	3	0.0165186	0.0710105	DDX3X;	DDX3X|IDBG-229341|ENSG00000215301|1654|;
positive regulation of determination of dorsal identity	GO:2000017	biological process	9606	1	3	0.0165186	0.0710105	CTNNB1;	CTNNB1|IDBG-27347|ENSG00000168036|1499|;
positive regulation of transcription from RNA polymerase II promoter in response to hypoxia	GO:0061419	biological process	9606	1	3	0.0165186	0.0710105	NOTCH1;	NOTCH1|IDBG-92445|ENSG00000148400|4851|;
rRNA export from nucleus	GO:0006407	biological process	9606	1	3	0.0165186	0.0710105	TSC1;	TSC1|IDBG-90470|ENSG00000165699|7248|;
radial glia guided migration of Purkinje cell	GO:0021942	biological process	9606	1	3	0.0165186	0.0710105	RBFOX2;	RBFOX2|IDBG-5580|ENSG00000100320|23543|;
regulation of B cell apoptotic process	GO:0002902	biological process	9606	1	3	0.0165186	0.0710105	PTEN;	PTEN|IDBG-81409|ENSG00000171862|5728|;
regulation of centromeric sister chromatid cohesion	GO:0070602	biological process	9606	1	3	0.0165186	0.0710105	CTNNB1;	CTNNB1|IDBG-27347|ENSG00000168036|1499|;
regulation of transcription from RNA polymerase II promoter involved in myocardial precursor cell differentiation	GO:0003256	biological process	9606	1	3	0.0165186	0.0710105	NOTCH1;	NOTCH1|IDBG-92445|ENSG00000148400|4851|;
sequestering of TGFbeta in extracellular matrix	GO:0035583	biological process	9606	1	3	0.0165186	0.0710105	FBN1;	FBN1|IDBG-10989|ENSG00000166147|2200|;
smooth muscle contraction involved in micturition	GO:0060083	biological process	9606	1	3	0.0165186	0.0710105	CACNA1C;	CACNA1C|IDBG-12068|ENSG00000151067|775|;
trachea formation	GO:0060440	biological process	9606	1	3	0.0165186	0.0710105	CTNNB1;	CTNNB1|IDBG-27347|ENSG00000168036|1499|;
zygotic specification of dorsal/ventral axis	GO:0007352	biological process	9606	1	3	0.0165186	0.0710105	SMAD2;	SMAD2|IDBG-3127|ENSG00000175387|4087|;
endoderm development	GO:0007492	biological process	9606	2	31	0.0127166	0.0710664	NOTCH1; SMAD2;	NOTCH1|IDBG-92445|ENSG00000148400|4851|; SMAD2|IDBG-3127|ENSG00000175387|4087|;
insulin secretion	GO:0030073	biological process	9606	2	31	0.0127166	0.0710664	CACNA1C; SMAD2;	CACNA1C|IDBG-12068|ENSG00000151067|775|; SMAD2|IDBG-3127|ENSG00000175387|4087|;
central nervous system development	GO:0007417	biological process	9606	4	123	0.00486588	0.0714154	CHD7; DSCAML1; NGFR; PTEN;	CHD7|IDBG-22967|ENSG00000171316|102724260,55636|; DSCAML1|IDBG-73268|ENSG00000177103|57453|; NGFR|IDBG-57653|ENSG00000064300|4804|; PTEN|IDBG-81409|ENSG00000171862|5728|;
post-embryonic development	GO:0009791	biological process	9606	3	88	0.0128787	0.0716963	IGF2R; PRDM1; SMAD2;	IGF2R|IDBG-98588|ENSG00000197081|3482|; PRDM1|IDBG-94825|ENSG00000057657|639|; SMAD2|IDBG-3127|ENSG00000175387|4087|;
cell proliferation	GO:0008283	biological process	9606	6	370	0.0169605	0.0722686	CTNNB1; ELN; KIF15; NR6A1; PTEN; RAF1;	CTNNB1|IDBG-27347|ENSG00000168036|1499|; ELN|IDBG-20555|ENSG00000049540|2006|; KIF15|IDBG-29195|ENSG00000163808|56992|; NR6A1|IDBG-84872|ENSG00000148200|2649|; PTEN|IDBG-81409|ENSG00000171862|5728|; RAF1|IDBG-19277|ENSG00000132155|102724915,5894|;
negative regulation of cell adhesion	GO:0007162	biological process	9606	2	36	0.0169233	0.0723223	DSCAML1; LAMB1;	DSCAML1|IDBG-73268|ENSG00000177103|57453|; LAMB1|IDBG-35838|ENSG00000091136|3912|;
regulation of actin cytoskeleton organization	GO:0032956	biological process	9606	2	36	0.0169233	0.0723223	ROCK2; TSC1;	ROCK2|IDBG-29657|ENSG00000134318|9475|; TSC1|IDBG-90470|ENSG00000165699|7248|;
blood coagulation	GO:0007596	biological process	9606	8	483	0.00540056	0.0726575	ACTB; GATA6; KIF15; PRKCH; PTPN11; RACGAP1; RAF1; SOS1;	ACTB|IDBG-7590|ENSG00000075624|60|; GATA6|IDBG-1469|ENSG00000141448|2627|; KIF15|IDBG-29195|ENSG00000163808|56992|; PRKCH|IDBG-8479|ENSG00000027075|5583|; PTPN11|IDBG-58105|ENSG00000179295|5781|; RACGAP1|IDBG-32209|ENSG00000161800|29127|; RAF1|IDBG-19277|ENSG00000132155|102724915,5894|; SOS1|IDBG-47279|ENSG00000115904|6654|;
regulation of gene expression	GO:0010468	biological process	9606	4	164	0.0131171	0.0727448	CTNNB1; GATA6; NGFR; NOTCH1;	CTNNB1|IDBG-27347|ENSG00000168036|1499|; GATA6|IDBG-1469|ENSG00000141448|2627|; NGFR|IDBG-57653|ENSG00000064300|4804|; NOTCH1|IDBG-92445|ENSG00000148400|4851|;
response to estrogen	GO:0043627	biological process	9606	3	64	0.00537884	0.0730416	CTNNB1; GATA6; MLL2;	CTNNB1|IDBG-27347|ENSG00000168036|1499|; GATA6|IDBG-1469|ENSG00000141448|2627|; MLL2|IDBG-30867|ENSG00000167548|8085|;
regulation of Rho protein signal transduction	GO:0035023	biological process	9606	3	77	0.00896774	0.0736165	AKAP13; RAF1; SOS1;	AKAP13|IDBG-28095|ENSG00000170776|11214|; RAF1|IDBG-19277|ENSG00000132155|102724915,5894|; SOS1|IDBG-47279|ENSG00000115904|6654|;
Rho GTPase binding	GO:0017048	molecular function	9606	2	32	0.0135159	0.0741079	AKAP13; ROCK2;	AKAP13|IDBG-28095|ENSG00000170776|11214|; ROCK2|IDBG-29657|ENSG00000134318|9475|;
cyclin-dependent protein serine/threonine kinase activity	GO:0004693	molecular function	9606	2	32	0.0135159	0.0741079	CDK13; CDKL2;	CDK13|IDBG-13277|ENSG00000065883|8621|; CDKL2|IDBG-24650|ENSG00000138769|8999|;
embryonic forelimb morphogenesis	GO:0035115	biological process	9606	2	32	0.0135159	0.0741079	CTNNB1; TBX5;	CTNNB1|IDBG-27347|ENSG00000168036|1499|; TBX5|IDBG-58949|ENSG00000089225|6910|;
peptidyl-tyrosine dephosphorylation	GO:0035335	biological process	9606	3	99	0.0176243	0.0748776	PTEN; PTPN11; SSH2;	PTEN|IDBG-81409|ENSG00000171862|5728|; PTPN11|IDBG-58105|ENSG00000179295|5781|; SSH2|IDBG-38695|ENSG00000141298|85464|;
cellular response to calcium ion	GO:0071277	biological process	9606	2	37	0.0178265	0.0752963	BRAF; RYR3;	BRAF|IDBG-44351|ENSG00000157764|673|; RYR3|IDBG-5249|ENSG00000198838|6263|;
regulation of cell differentiation	GO:0045595	biological process	9606	2	37	0.0178265	0.0752963	CTNNB1; RAF1;	CTNNB1|IDBG-27347|ENSG00000168036|1499|; RAF1|IDBG-19277|ENSG00000132155|102724915,5894|;
membrane	GO:0016020	cellular component	9606	27	3199	0.01394	0.0761461	ACTB; AKAP13; BRAF; CACNA1A; CACNA1C; CAD; CHD4; CPD; CTNNB1; GANAB; HEPACAM; IGF2R; KIF15; LAMB1; NAA15; NOTCH1; PHRF1; PRKCH; RETSAT; RPL5; RYR3; SCAP; SCN10A; SLC6A9; SPG7; TSC1; UBR4;	ACTB|IDBG-7590|ENSG00000075624|60|; AKAP13|IDBG-28095|ENSG00000170776|11214|; BRAF|IDBG-44351|ENSG00000157764|673|; CACNA1A|IDBG-31996|ENSG00000141837|100507353,773|; CACNA1C|IDBG-12068|ENSG00000151067|775|; CAD|IDBG-37744|ENSG00000084774|790|; CHD4|IDBG-14532|ENSG00000111642|1108|; CPD|IDBG-38962|ENSG00000108582|1362|; CTNNB1|IDBG-27347|ENSG00000168036|1499|; GANAB|IDBG-51371|ENSG00000089597|231…
neuron projection	GO:0043005	cellular component	9606	5	232	0.00942153	0.0769072	BRAF; CTNNB1; LZTS1; ODZ4; PTEN;	BRAF|IDBG-44351|ENSG00000157764|673|; CTNNB1|IDBG-27347|ENSG00000168036|1499|; LZTS1|IDBG-9778|ENSG00000061337|11178|; ODZ4|IDBG-66067|ENSG00000149256|26011|; PTEN|IDBG-81409|ENSG00000171862|5728|;
T cell differentiation	GO:0030217	biological process	9606	2	33	0.0143364	0.0774381	CHD7; CTNNB1;	CHD7|IDBG-22967|ENSG00000171316|102724260,55636|; CTNNB1|IDBG-27347|ENSG00000168036|1499|;
regulation of protein kinase activity	GO:0045859	biological process	9606	2	33	0.0143364	0.0774381	AKAP13; TSC1;	AKAP13|IDBG-28095|ENSG00000170776|11214|; TSC1|IDBG-90470|ENSG00000165699|7248|;
positive regulation of cell proliferation	GO:0008284	biological process	9606	7	462	0.0143358	0.0780148	CDK13; CTNNB1; MLL2; NOTCH1; PHIP; PTEN; ZNF268;	CDK13|IDBG-13277|ENSG00000065883|8621|; CTNNB1|IDBG-27347|ENSG00000168036|1499|; MLL2|IDBG-30867|ENSG00000167548|8085|; NOTCH1|IDBG-92445|ENSG00000148400|4851|; PHIP|IDBG-93358|ENSG00000146247|55023|; PTEN|IDBG-81409|ENSG00000171862|5728|; ZNF268|IDBG-66258|ENSG00000090612|10795|;
chromosome	GO:0005694	cellular component	9606	3	92	0.0145066	0.0780672	BRD4; NSD1; WHSC1;	BRD4|IDBG-34500|ENSG00000141867|23476|; NSD1|IDBG-59534|ENSG00000165671|64324|; WHSC1|IDBG-7100|ENSG00000109685|7468|;
protein tyrosine phosphatase activity	GO:0004725	molecular function	9606	3	101	0.0185783	0.0782444	PTEN; PTPN11; SSH2;	PTEN|IDBG-81409|ENSG00000171862|5728|; PTPN11|IDBG-58105|ENSG00000179295|5781|; SSH2|IDBG-38695|ENSG00000141298|85464|;
nucleoplasm	GO:0005654	cellular component	9606	13	1132	0.00965034	0.0783349	ACTB; CABIN1; CHD4; CTNNB1; GATA6; LZTS1; MASTL; NGFR; NOTCH1; NR6A1; POLE; SMAD2; TBX5;	ACTB|IDBG-7590|ENSG00000075624|60|; CABIN1|IDBG-2725|ENSG00000099991|23523|; CHD4|IDBG-14532|ENSG00000111642|1108|; CTNNB1|IDBG-27347|ENSG00000168036|1499|; GATA6|IDBG-1469|ENSG00000141448|2627|; LZTS1|IDBG-9778|ENSG00000061337|11178|; MASTL|IDBG-64712|ENSG00000120539|84930|; NGFR|IDBG-57653|ENSG00000064300|4804|; NOTCH1|IDBG-92445|ENSG00000148400|4851|; NR6A1|IDBG-84872|ENSG00000148200|2649|; PO…
RNA polymerase II repressing transcription factor binding	GO:0001103	molecular function	9606	2	27	0.00973774	0.0786052	CHD4; GATA6;	CHD4|IDBG-14532|ENSG00000111642|1108|; GATA6|IDBG-1469|ENSG00000141448|2627|;
sequence-specific DNA binding transcription factor activity	GO:0003700	molecular function	9606	12	1104	0.0189565	0.0796064	C11orf9; CTNNB1; GATA6; KDM5A; LZTS1; NOTCH1; NR6A1; PRDM1; SMAD2; TBX5; ZNF268; ZNF500;	C11orf9|IDBG-50293|ENSG00000124920|745|; CTNNB1|IDBG-27347|ENSG00000168036|1499|; GATA6|IDBG-1469|ENSG00000141448|2627|; KDM5A|IDBG-11318|ENSG00000073614|5927|; LZTS1|IDBG-9778|ENSG00000061337|11178|; NOTCH1|IDBG-92445|ENSG00000148400|4851|; NR6A1|IDBG-84872|ENSG00000148200|2649|; PRDM1|IDBG-94825|ENSG00000057657|639|; SMAD2|IDBG-3127|ENSG00000175387|4087|; TBX5|IDBG-58949|ENSG00000089225|6910|; …
'de novo' pyrimidine nucleobase biosynthetic process	GO:0006207	biological process	9606	1	4	0.0219645	0.0803891	CAD;	CAD|IDBG-37744|ENSG00000084774|790|;
C-fiber	GO:0044299	cellular component	9606	1	4	0.0219645	0.0803891	SCN10A;	SCN10A|IDBG-26173|ENSG00000185313|6336|;
Clara cell differentiation	GO:0060486	biological process	9606	1	4	0.0219645	0.0803891	GATA6;	GATA6|IDBG-1469|ENSG00000141448|2627|;
ERBB signaling pathway	GO:0038127	biological process	9606	1	4	0.0219645	0.0803891	PTPN11;	PTPN11|IDBG-58105|ENSG00000179295|5781|;
PH domain binding	GO:0042731	molecular function	9606	1	4	0.0219645	0.0803891	SAMD11;	SAMD11|IDBG-84149|ENSG00000187634|148398|;
RNA stem-loop binding	GO:0035613	molecular function	9606	1	4	0.0219645	0.0803891	DDX3X;	DDX3X|IDBG-229341|ENSG00000215301|1654|;
Ral GTPase binding	GO:0017160	molecular function	9606	1	4	0.0219645	0.0803891	PRKCH;	PRKCH|IDBG-8479|ENSG00000027075|5583|;
Roundabout binding	GO:0048495	molecular function	9606	1	4	0.0219645	0.0803891	SLIT3;	SLIT3|IDBG-56989|ENSG00000184347|6586|;
SMAD protein complex	GO:0071141	cellular component	9606	1	4	0.0219645	0.0803891	SMAD2;	SMAD2|IDBG-3127|ENSG00000175387|4087|;
arterial endothelial cell differentiation	GO:0060842	biological process	9606	1	4	0.0219645	0.0803891	NOTCH1;	NOTCH1|IDBG-92445|ENSG00000148400|4851|;
atrial septum primum morphogenesis	GO:0003289	biological process	9606	1	4	0.0219645	0.0803891	WHSC1;	WHSC1|IDBG-7100|ENSG00000109685|7468|;
calcium ion-dependent exocytosis of neurotransmitter	GO:0048791	biological process	9606	1	4	0.0219645	0.0803891	CACNA1A;	CACNA1A|IDBG-31996|ENSG00000141837|100507353,773|;
cardiac atrium morphogenesis	GO:0003209	biological process	9606	1	4	0.0219645	0.0803891	NOTCH1;	NOTCH1|IDBG-92445|ENSG00000148400|4851|;
cardiac right ventricle formation	GO:0003219	biological process	9606	1	4	0.0219645	0.0803891	NOTCH1;	NOTCH1|IDBG-92445|ENSG00000148400|4851|;
central nervous system vasculogenesis	GO:0022009	biological process	9606	1	4	0.0219645	0.0803891	CTNNB1;	CTNNB1|IDBG-27347|ENSG00000168036|1499|;
compartment pattern specification	GO:0007386	biological process	9606	1	4	0.0219645	0.0803891	NOTCH1;	NOTCH1|IDBG-92445|ENSG00000148400|4851|;
cranial nerve development	GO:0021545	biological process	9606	1	4	0.0219645	0.0803891	CHD7;	CHD7|IDBG-22967|ENSG00000171316|102724260,55636|;
endocardium development	GO:0003157	biological process	9606	1	4	0.0219645	0.0803891	NOTCH1;	NOTCH1|IDBG-92445|ENSG00000148400|4851|;
epithelial cell differentiation involved in prostate gland development	GO:0060742	biological process	9606	1	4	0.0219645	0.0803891	CTNNB1;	CTNNB1|IDBG-27347|ENSG00000168036|1499|;
extracellular matrix constituent conferring elasticity	GO:0030023	molecular function	9606	1	4	0.0219645	0.0803891	ELN;	ELN|IDBG-20555|ENSG00000049540|2006|;
female genitalia development	GO:0030540	biological process	9606	1	4	0.0219645	0.0803891	CHD7;	CHD7|IDBG-22967|ENSG00000171316|102724260,55636|;
gamma-aminobutyric acid secretion	GO:0014051	biological process	9606	1	4	0.0219645	0.0803891	CACNA1A;	CACNA1A|IDBG-31996|ENSG00000141837|100507353,773|;
glutamine catabolic process	GO:0006543	biological process	9606	1	4	0.0219645	0.0803891	CAD;	CAD|IDBG-37744|ENSG00000084774|790|;
hair cycle process	GO:0022405	biological process	9606	1	4	0.0219645	0.0803891	CTNNB1;	CTNNB1|IDBG-27347|ENSG00000168036|1499|;
histone H3-K36 methylation	GO:0010452	biological process	9606	1	4	0.0219645	0.0803891	NSD1;	NSD1|IDBG-59534|ENSG00000165671|64324|;
histone H4-K20 methylation	GO:0034770	biological process	9606	1	4	0.0219645	0.0803891	NSD1;	NSD1|IDBG-59534|ENSG00000165671|64324|;
metanephros morphogenesis	GO:0003338	biological process	9606	1	4	0.0219645	0.0803891	CTNNB1;	CTNNB1|IDBG-27347|ENSG00000168036|1499|;
multicellular organismal reproductive process	GO:0048609	biological process	9606	1	4	0.0219645	0.0803891	PTPN11;	PTPN11|IDBG-58105|ENSG00000179295|5781|;
negative regulation of DNA damage checkpoint	GO:2000002	biological process	9606	1	4	0.0219645	0.0803891	BRD4;	BRD4|IDBG-34500|ENSG00000141867|23476|;
negative regulation of photoreceptor cell differentiation	GO:0046533	biological process	9606	1	4	0.0219645	0.0803891	NOTCH1;	NOTCH1|IDBG-92445|ENSG00000148400|4851|;
neurotransmitter metabolic process	GO:0042133	biological process	9606	1	4	0.0219645	0.0803891	CACNA1A;	CACNA1A|IDBG-31996|ENSG00000141837|100507353,773|;
nose development	GO:0043584	biological process	9606	1	4	0.0219645	0.0803891	CHD7;	CHD7|IDBG-22967|ENSG00000171316|102724260,55636|;
pancreatic A cell differentiation	GO:0003310	biological process	9606	1	4	0.0219645	0.0803891	GATA6;	GATA6|IDBG-1469|ENSG00000141448|2627|;
positive regulation of glial cell differentiation	GO:0045687	biological process	9606	1	4	0.0219645	0.0803891	NOTCH1;	NOTCH1|IDBG-92445|ENSG00000148400|4851|;
positive regulation of low-density lipoprotein particle receptor biosynthetic process	GO:0045716	biological process	9606	1	4	0.0219645	0.0803891	SCAP;	SCAP|IDBG-31555|ENSG00000114650|22937|;
positive regulation of secondary heart field cardioblast proliferation	GO:0072513	biological process	9606	1	4	0.0219645	0.0803891	TBX5;	TBX5|IDBG-58949|ENSG00000089225|6910|;
positive regulation of transcription of Notch receptor target	GO:0007221	biological process	9606	1	4	0.0219645	0.0803891	NOTCH1;	NOTCH1|IDBG-92445|ENSG00000148400|4851|;
regulation of circadian sleep/wake cycle, sleep	GO:0045187	biological process	9606	1	4	0.0219645	0.0803891	PER3;	PER3|IDBG-88216|ENSG00000049246|8863|;
regulation of definitive erythrocyte differentiation	GO:0010724	biological process	9606	1	4	0.0219645	0.0803891	RBFOX2;	RBFOX2|IDBG-5580|ENSG00000100320|23543|;
regulation of developmental process	GO:0050793	biological process	9606	1	4	0.0219645	0.0803891	NOTCH1;	NOTCH1|IDBG-92445|ENSG00000148400|4851|;
regulation of secondary heart field cardioblast proliferation	GO:0003266	biological process	9606	1	4	0.0219645	0.0803891	CTNNB1;	CTNNB1|IDBG-27347|ENSG00000168036|1499|;
secretory columnal luminar epithelial cell differentiation involved in prostate glandular acinus development	GO:0060528	biological process	9606	1	4	0.0219645	0.0803891	NOTCH1;	NOTCH1|IDBG-92445|ENSG00000148400|4851|;
sequestering of BMP in extracellular matrix	GO:0035582	biological process	9606	1	4	0.0219645	0.0803891	FBN1;	FBN1|IDBG-10989|ENSG00000166147|2200|;
trachea morphogenesis	GO:0060439	biological process	9606	1	4	0.0219645	0.0803891	CTNNB1;	CTNNB1|IDBG-27347|ENSG00000168036|1499|;
ventricular cardiac muscle tissue development	GO:0003229	biological process	9606	1	4	0.0219645	0.0803891	TBX5;	TBX5|IDBG-58949|ENSG00000089225|6910|;
transcription initiation from RNA polymerase II promoter	GO:0006367	biological process	9606	4	184	0.0192021	0.0804053	NOTCH1; NR6A1; SMAD2; TBX5;	NOTCH1|IDBG-92445|ENSG00000148400|4851|; NR6A1|IDBG-84872|ENSG00000148200|2649|; SMAD2|IDBG-3127|ENSG00000175387|4087|; TBX5|IDBG-58949|ENSG00000089225|6910|;
cellular response to DNA damage stimulus	GO:0006974	biological process	9606	4	192	0.0220527	0.0805089	APBB1; BRD4; MASTL; WAC;	APBB1|IDBG-28785|ENSG00000166313|322|; BRD4|IDBG-34500|ENSG00000141867|23476|; MASTL|IDBG-64712|ENSG00000120539|84930|; WAC|IDBG-65590|ENSG00000095787|51322|;
kidney development	GO:0001822	biological process	9606	3	108	0.0221399	0.0806248	CTNNB1; FBN1; TSC1;	CTNNB1|IDBG-27347|ENSG00000168036|1499|; FBN1|IDBG-10989|ENSG00000166147|2200|; TSC1|IDBG-90470|ENSG00000165699|7248|;
epithelial to mesenchymal transition	GO:0001837	biological process	9606	2	34	0.015178	0.0813789	CTNNB1; NOTCH1;	CTNNB1|IDBG-27347|ENSG00000168036|1499|; NOTCH1|IDBG-92445|ENSG00000148400|4851|;
cleavage furrow	GO:0032154	cellular component	9606	2	42	0.0226382	0.081824	MASTL; RACGAP1;	MASTL|IDBG-64712|ENSG00000120539|84930|; RACGAP1|IDBG-32209|ENSG00000161800|29127|;
somatic stem cell maintenance	GO:0035019	biological process	9606	2	42	0.0226382	0.081824	BRAF; RAF1;	BRAF|IDBG-44351|ENSG00000157764|673|; RAF1|IDBG-19277|ENSG00000132155|102724915,5894|;
synapse assembly	GO:0007416	biological process	9606	2	42	0.0226382	0.081824	CACNA1A; PTEN;	CACNA1A|IDBG-31996|ENSG00000141837|100507353,773|; PTEN|IDBG-81409|ENSG00000171862|5728|;
epidermal growth factor receptor signaling pathway	GO:0007173	biological process	9606	4	194	0.0228036	0.0822175	PTEN; PTPN11; RAF1; SOS1;	PTEN|IDBG-81409|ENSG00000171862|5728|; PTPN11|IDBG-58105|ENSG00000179295|5781|; RAF1|IDBG-19277|ENSG00000132155|102724915,5894|; SOS1|IDBG-47279|ENSG00000115904|6654|;
ion channel activity	GO:0005216	molecular function	9606	4	153	0.0103752	0.0832882	CACNA1A; CACNA1C; RYR3; SCN10A;	CACNA1A|IDBG-31996|ENSG00000141837|100507353,773|; CACNA1C|IDBG-12068|ENSG00000151067|775|; RYR3|IDBG-5249|ENSG00000198838|6263|; SCN10A|IDBG-26173|ENSG00000185313|6336|;
calcium ion import	GO:0070509	biological process	9606	2	28	0.0104492	0.0834215	CACNA1A; CACNA1C;	CACNA1A|IDBG-31996|ENSG00000141837|100507353,773|; CACNA1C|IDBG-12068|ENSG00000151067|775|;
calcium ion transport	GO:0006816	biological process	9606	3	104	0.0200623	0.0837658	CACNA1A; CACNA1C; RYR3;	CACNA1A|IDBG-31996|ENSG00000141837|100507353,773|; CACNA1C|IDBG-12068|ENSG00000151067|775|; RYR3|IDBG-5249|ENSG00000198838|6263|;
SMAD binding	GO:0046332	molecular function	9606	2	43	0.0236579	0.0844594	CTNNB1; SMAD2;	CTNNB1|IDBG-27347|ENSG00000168036|1499|; SMAD2|IDBG-3127|ENSG00000175387|4087|;
circadian regulation of gene expression	GO:0032922	biological process	9606	2	43	0.0236579	0.0844594	NGFR; PER3;	NGFR|IDBG-57653|ENSG00000064300|4804|; PER3|IDBG-88216|ENSG00000049246|8863|;
visual learning	GO:0008542	biological process	9606	2	43	0.0236579	0.0844594	BRAF; CACNA1C;	BRAF|IDBG-44351|ENSG00000157764|673|; CACNA1C|IDBG-12068|ENSG00000151067|775|;
voltage-gated calcium channel activity	GO:0005245	molecular function	9606	2	43	0.0236579	0.0844594	CACNA1A; CACNA1C;	CACNA1A|IDBG-31996|ENSG00000141837|100507353,773|; CACNA1C|IDBG-12068|ENSG00000151067|775|;
enzyme inhibitor activity	GO:0004857	molecular function	9606	2	35	0.0160404	0.085061	CRIM1; NOTCH1;	CRIM1|IDBG-44114|ENSG00000150938|101929500,51232|; NOTCH1|IDBG-92445|ENSG00000148400|4851|;
extrinsic apoptotic signaling pathway via death domain receptors	GO:0008625	biological process	9606	2	35	0.0160404	0.085061	DDX3X; ROCK2;	DDX3X|IDBG-229341|ENSG00000215301|1654|; ROCK2|IDBG-29657|ENSG00000134318|9475|;
positive regulation of apoptotic signaling pathway	GO:2001235	biological process	9606	2	35	0.0160404	0.085061	NGFR; PTEN;	NGFR|IDBG-57653|ENSG00000064300|4804|; PTEN|IDBG-81409|ENSG00000171862|5728|;
AV node cell to bundle of His cell communication	GO:0086067	biological process	9606	1	5	0.0273806	0.0857414	SCN10A;	SCN10A|IDBG-26173|ENSG00000185313|6336|;
CD4-positive, alpha-beta T cell differentiation	GO:0043367	biological process	9606	1	5	0.0273806	0.0857414	BRAF;	BRAF|IDBG-44351|ENSG00000157764|673|;
NatA complex	GO:0031415	cellular component	9606	1	5	0.0273806	0.0857414	NAA15;	NAA15|IDBG-38408|ENSG00000164134|80155|;
SREBP signaling pathway	GO:0032933	biological process	9606	1	5	0.0273806	0.0857414	SCAP;	SCAP|IDBG-31555|ENSG00000114650|22937|;
aortic valve morphogenesis	GO:0003180	biological process	9606	1	5	0.0273806	0.0857414	NOTCH1;	NOTCH1|IDBG-92445|ENSG00000148400|4851|;
base-excision repair, gap-filling	GO:0006287	biological process	9606	1	5	0.0273806	0.0857414	POLE;	POLE|IDBG-65706|ENSG00000177084|5426|;
canonical Wnt signaling pathway involved in negative regulation of apoptotic process	GO:0044336	biological process	9606	1	5	0.0273806	0.0857414	CTNNB1;	CTNNB1|IDBG-27347|ENSG00000168036|1499|;
cellular chloride ion homeostasis	GO:0030644	biological process	9606	1	5	0.0273806	0.0857414	CACNA1A;	CACNA1A|IDBG-31996|ENSG00000141837|100507353,773|;
cellular response to indole-3-methanol	GO:0071681	biological process	9606	1	5	0.0273806	0.0857414	CTNNB1;	CTNNB1|IDBG-27347|ENSG00000168036|1499|;
cellular response to osmotic stress	GO:0071470	biological process	9606	1	5	0.0273806	0.0857414	DDX3X;	DDX3X|IDBG-229341|ENSG00000215301|1654|;
common-partner SMAD protein phosphorylation	GO:0007182	biological process	9606	1	5	0.0273806	0.0857414	SMAD2;	SMAD2|IDBG-3127|ENSG00000175387|4087|;
deoxyribonucleoside monophosphate biosynthetic process	GO:0009157	biological process	9606	1	5	0.0273806	0.0857414	DGUOK;	DGUOK|IDBG-56773|ENSG00000114956|1716|;
endocardial cell differentiation	GO:0060956	biological process	9606	1	5	0.0273806	0.0857414	NOTCH1;	NOTCH1|IDBG-92445|ENSG00000148400|4851|;
endodermal cell differentiation	GO:0035987	biological process	9606	1	5	0.0273806	0.0857414	GATA6;	GATA6|IDBG-1469|ENSG00000141448|2627|;
endothelial tube morphogenesis	GO:0061154	biological process	9606	1	5	0.0273806	0.0857414	CTNNB1;	CTNNB1|IDBG-27347|ENSG00000168036|1499|;
epsilon DNA polymerase complex	GO:0008622	cellular component	9606	1	5	0.0273806	0.0857414	POLE;	POLE|IDBG-65706|ENSG00000177084|5426|;
glycine transmembrane transporter activity	GO:0015187	molecular function	9606	1	5	0.0273806	0.0857414	SLC6A9;	SLC6A9|IDBG-97649|ENSG00000196517|6536|;
interleukin-4 secretion	GO:0072602	biological process	9606	1	5	0.0273806	0.0857414	NOTCH1;	NOTCH1|IDBG-92445|ENSG00000148400|4851|;
intestinal epithelial cell differentiation	GO:0060575	biological process	9606	1	5	0.0273806	0.0857414	GATA6;	GATA6|IDBG-1469|ENSG00000141448|2627|;
locomotor rhythm	GO:0045475	biological process	9606	1	5	0.0273806	0.0857414	PTEN;	PTEN|IDBG-81409|ENSG00000171862|5728|;
male mating behavior	GO:0060179	biological process	9606	1	5	0.0273806	0.0857414	PTEN;	PTEN|IDBG-81409|ENSG00000171862|5728|;
mature ribosome assembly	GO:0042256	biological process	9606	1	5	0.0273806	0.0857414	DDX3X;	DDX3X|IDBG-229341|ENSG00000215301|1654|;
mesenchymal cell development	GO:0014031	biological process	9606	1	5	0.0273806	0.0857414	NOTCH1;	NOTCH1|IDBG-92445|ENSG00000148400|4851|;
myelin sheath adaxonal region	GO:0035749	cellular component	9606	1	5	0.0273806	0.0857414	PTEN;	PTEN|IDBG-81409|ENSG00000171862|5728|;
negative regulation of chemokine-mediated signaling pathway	GO:0070100	biological process	9606	1	5	0.0273806	0.0857414	SLIT3;	SLIT3|IDBG-56989|ENSG00000184347|6586|;
negative regulation of glial cell proliferation	GO:0060253	biological process	9606	1	5	0.0273806	0.0857414	NOTCH1;	NOTCH1|IDBG-92445|ENSG00000148400|4851|;
negative regulation of macroautophagy	GO:0016242	biological process	9606	1	5	0.0273806	0.0857414	LZTS1;	LZTS1|IDBG-9778|ENSG00000061337|11178|;
negative regulation of protein sumoylation	GO:0033234	biological process	9606	1	5	0.0273806	0.0857414	CTNNB1;	CTNNB1|IDBG-27347|ENSG00000168036|1499|;
pericardium morphogenesis	GO:0003344	biological process	9606	1	5	0.0273806	0.0857414	NOTCH1;	NOTCH1|IDBG-92445|ENSG00000148400|4851|;
phosphorylase activity	GO:0004645	molecular function	9606	1	5	0.0273806	0.0857414	PYGL;	PYGL|IDBG-6391|ENSG00000100504|5836|;
positive regulation of B cell receptor signaling pathway	GO:0050861	biological process	9606	1	5	0.0273806	0.0857414	PRKCH;	PRKCH|IDBG-8479|ENSG00000027075|5583|;
positive regulation of protein kinase A signaling	GO:0010739	biological process	9606	1	5	0.0273806	0.0857414	AKAP12;	AKAP12|IDBG-97940|ENSG00000131016|9590|;
positive regulation of small GTPase mediated signal transduction	GO:0051057	biological process	9606	1	5	0.0273806	0.0857414	SOS1;	SOS1|IDBG-47279|ENSG00000115904|6654|;
positive transcription elongation factor complex b	GO:0008024	cellular component	9606	1	5	0.0273806	0.0857414	BRD4;	BRD4|IDBG-34500|ENSG00000141867|23476|;
regulation of binding	GO:0051098	biological process	9606	1	5	0.0273806	0.0857414	SMAD2;	SMAD2|IDBG-3127|ENSG00000175387|4087|;
regulation of cholesterol biosynthetic process	GO:0045540	biological process	9606	1	5	0.0273806	0.0857414	SCAP;	SCAP|IDBG-31555|ENSG00000114650|22937|;
regulation of protein export from nucleus	GO:0046825	biological process	9606	1	5	0.0273806	0.0857414	PTPN11;	PTPN11|IDBG-58105|ENSG00000179295|5781|;
regulation of protein kinase C signaling	GO:0090036	biological process	9606	1	5	0.0273806	0.0857414	AKAP12;	AKAP12|IDBG-97940|ENSG00000131016|9590|;
regulation of somitogenesis	GO:0014807	biological process	9606	1	5	0.0273806	0.0857414	NOTCH1;	NOTCH1|IDBG-92445|ENSG00000148400|4851|;
release of cytoplasmic sequestered NF-kappaB	GO:0008588	biological process	9606	1	5	0.0273806	0.0857414	ZNF268;	ZNF268|IDBG-66258|ENSG00000090612|10795|;
response to epidermal growth factor	GO:0070849	biological process	9606	1	5	0.0273806	0.0857414	BRAF;	BRAF|IDBG-44351|ENSG00000157764|673|;
ryanodine-sensitive calcium-release channel activity	GO:0005219	molecular function	9606	1	5	0.0273806	0.0857414	RYR3;	RYR3|IDBG-5249|ENSG00000198838|6263|;
self proteolysis	GO:0097264	biological process	9606	1	5	0.0273806	0.0857414	ODZ4;	ODZ4|IDBG-66067|ENSG00000149256|26011|;
serine-type carboxypeptidase activity	GO:0004185	molecular function	9606	1	5	0.0273806	0.0857414	CPD;	CPD|IDBG-38962|ENSG00000108582|1362|;
spindle midzone assembly involved in mitosis	GO:0051256	biological process	9606	1	5	0.0273806	0.0857414	RACGAP1;	RACGAP1|IDBG-32209|ENSG00000161800|29127|;
transforming growth factor beta receptor, pathway-specific cytoplasmic mediator activity	GO:0030618	molecular function	9606	1	5	0.0273806	0.0857414	SMAD2;	SMAD2|IDBG-3127|ENSG00000175387|4087|;
type B pancreatic cell differentiation	GO:0003309	biological process	9606	1	5	0.0273806	0.0857414	GATA6;	GATA6|IDBG-1469|ENSG00000141448|2627|;
androgen receptor binding	GO:0050681	molecular function	9606	2	40	0.0206553	0.0859948	CTNNB1; NSD1;	CTNNB1|IDBG-27347|ENSG00000168036|1499|; NSD1|IDBG-59534|ENSG00000165671|64324|;
regulation of apoptotic process	GO:0042981	biological process	9606	4	198	0.0243519	0.0867239	CTNNB1; FBXO10; IGF2R; RAF1;	CTNNB1|IDBG-27347|ENSG00000168036|1499|; FBXO10|IDBG-65792|ENSG00000147912|26267|; IGF2R|IDBG-98588|ENSG00000197081|3482|; RAF1|IDBG-19277|ENSG00000132155|102724915,5894|;
receptor complex	GO:0043235	cellular component	9606	3	113	0.0248962	0.0884454	GPR20; GPRC5C; NOTCH1;	GPR20|IDBG-37422|ENSG00000204882|2843|; GPRC5C|IDBG-67203|ENSG00000170412|55890|; NOTCH1|IDBG-92445|ENSG00000148400|4851|;
blood circulation	GO:0008015	biological process	9606	2	41	0.0216372	0.089315	CHD7; ELN;	CHD7|IDBG-22967|ENSG00000171316|102724260,55636|; ELN|IDBG-20555|ENSG00000049540|2006|;
cytoplasmic side of plasma membrane	GO:0009898	cellular component	9606	2	41	0.0216372	0.089315	CTNNB1; PTEN;	CTNNB1|IDBG-27347|ENSG00000168036|1499|; PTEN|IDBG-81409|ENSG00000171862|5728|;
receptor signaling protein activity	GO:0005057	molecular function	9606	2	41	0.0216372	0.089315	BRAF; RAF1;	BRAF|IDBG-44351|ENSG00000157764|673|; RAF1|IDBG-19277|ENSG00000132155|102724915,5894|;
calcium ion transmembrane transport	GO:0070588	biological process	9606	3	114	0.0254687	0.0900389	CACNA1A; CACNA1C; RYR3;	CACNA1A|IDBG-31996|ENSG00000141837|100507353,773|; CACNA1C|IDBG-12068|ENSG00000151067|775|; RYR3|IDBG-5249|ENSG00000198838|6263|;
extracellular matrix disassembly	GO:0022617	biological process	9606	3	114	0.0254687	0.0900389	ELN; FBN1; LAMB1;	ELN|IDBG-20555|ENSG00000049540|2006|; FBN1|IDBG-10989|ENSG00000166147|2200|; LAMB1|IDBG-35838|ENSG00000091136|3912|;
metal ion binding	GO:0046872	molecular function	9606	19	2146	0.0257961	0.0905357	AKAP13; CACNA1A; CACNA1C; CAD; HIVEP2; MKRN2; PHRF1; POGZ; PRDM1; PRKCH; RACGAP1; RAF1; ROCK2; SMAD2; UNC13C; USP4; ZNF268; ZNF292; ZNF500;	AKAP13|IDBG-28095|ENSG00000170776|11214|; CACNA1A|IDBG-31996|ENSG00000141837|100507353,773|; CACNA1C|IDBG-12068|ENSG00000151067|775|; CAD|IDBG-37744|ENSG00000084774|790|; HIVEP2|IDBG-97259|ENSG00000010818|3097|; MKRN2|IDBG-19181|ENSG00000075975|23609|; PHRF1|IDBG-17186|ENSG00000070047|57661|; POGZ|IDBG-102373|ENSG00000143442|23126|; PRDM1|IDBG-94825|ENSG00000057657|639|; PRKCH|IDBG-8479|ENSG00000…
negative regulation of cell growth	GO:0030308	biological process	9606	3	120	0.0290519	0.0905846	APBB1; DDX3X; SLIT3;	APBB1|IDBG-28785|ENSG00000166313|322|; DDX3X|IDBG-229341|ENSG00000215301|1654|; SLIT3|IDBG-56989|ENSG00000184347|6586|;
DNA duplex unwinding	GO:0032508	biological process	9606	2	45	0.0257531	0.0906034	CHD4; DDX3X;	CHD4|IDBG-14532|ENSG00000111642|1108|; DDX3X|IDBG-229341|ENSG00000215301|1654|;
negative regulation of translation	GO:0017148	biological process	9606	2	45	0.0257531	0.0906034	DDX3X; TSC1;	DDX3X|IDBG-229341|ENSG00000215301|1654|; TSC1|IDBG-90470|ENSG00000165699|7248|;
dorsal/ventral pattern formation	GO:0009953	biological process	9606	2	48	0.0290312	0.0907146	CTNNB1; DSCAML1;	CTNNB1|IDBG-27347|ENSG00000168036|1499|; DSCAML1|IDBG-73268|ENSG00000177103|57453|;
apoptotic signaling pathway	GO:0097190	biological process	9606	3	115	0.0260482	0.0912002	AKAP13; NGFR; SOS1;	AKAP13|IDBG-28095|ENSG00000170776|11214|; NGFR|IDBG-57653|ENSG00000064300|4804|; SOS1|IDBG-47279|ENSG00000115904|6654|;
cell cortex	GO:0005938	cellular component	9606	3	121	0.0296738	0.0923255	AKAP12; CTNNB1; TSC1;	AKAP12|IDBG-97940|ENSG00000131016|9590|; CTNNB1|IDBG-27347|ENSG00000168036|1499|; TSC1|IDBG-90470|ENSG00000165699|7248|;
bone development	GO:0060348	biological process	9606	2	49	0.0301591	0.0932365	CHAD; WHSC1;	CHAD|IDBG-58589|ENSG00000136457|1101|; WHSC1|IDBG-7100|ENSG00000109685|7468|;
neuromuscular process controlling balance	GO:0050885	biological process	9606	2	49	0.0301591	0.0932365	CACNA1A; RBFOX2;	CACNA1A|IDBG-31996|ENSG00000141837|100507353,773|; RBFOX2|IDBG-5580|ENSG00000100320|23543|;
protein tyrosine/serine/threonine phosphatase activity	GO:0008138	molecular function	9606	2	49	0.0301591	0.0932365	PTEN; SSH2;	PTEN|IDBG-81409|ENSG00000171862|5728|; SSH2|IDBG-38695|ENSG00000141298|85464|;
D-alanine-D-alanine ligase activity	GO:0008716	molecular function	9606	1	6	0.0327669	0.0933536	CAD;	CAD|IDBG-37744|ENSG00000084774|790|;
DNA biosynthetic process	GO:0071897	biological process	9606	1	6	0.0327669	0.0933536	POLE;	POLE|IDBG-65706|ENSG00000177084|5426|;
N-terminal protein amino acid acetylation	GO:0006474	biological process	9606	1	6	0.0327669	0.0933536	NAA15;	NAA15|IDBG-38408|ENSG00000164134|80155|;
Tat protein binding	GO:0030957	molecular function	9606	1	6	0.0327669	0.0933536	ACTB;	ACTB|IDBG-7590|ENSG00000075624|60|;
atrial septum development	GO:0003283	biological process	9606	1	6	0.0327669	0.0933536	TBX5;	TBX5|IDBG-58949|ENSG00000089225|6910|;
atrioventricular canal development	GO:0036302	biological process	9606	1	6	0.0327669	0.0933536	PTPN11;	PTPN11|IDBG-58105|ENSG00000179295|5781|;
bile acid binding	GO:0032052	molecular function	9606	1	6	0.0327669	0.0933536	PYGL;	PYGL|IDBG-6391|ENSG00000100504|5836|;
central nervous system neuron axonogenesis	GO:0021955	biological process	9606	1	6	0.0327669	0.0933536	PTEN;	PTEN|IDBG-81409|ENSG00000171862|5728|;
coronary artery morphogenesis	GO:0060982	biological process	9606	1	6	0.0327669	0.0933536	NOTCH1;	NOTCH1|IDBG-92445|ENSG00000148400|4851|;
cyclin-dependent protein kinase activating kinase holoenzyme complex	GO:0019907	cellular component	9606	1	6	0.0327669	0.0933536	KDM5A;	KDM5A|IDBG-11318|ENSG00000073614|5927|;
ear morphogenesis	GO:0042471	biological process	9606	1	6	0.0327669	0.0933536	CHD7;	CHD7|IDBG-22967|ENSG00000171316|102724260,55636|;
hair cell differentiation	GO:0035315	biological process	9606	1	6	0.0327669	0.0933536	CTNNB1;	CTNNB1|IDBG-27347|ENSG00000168036|1499|;
hair follicle placode formation	GO:0060789	biological process	9606	1	6	0.0327669	0.0933536	CTNNB1;	CTNNB1|IDBG-27347|ENSG00000168036|1499|;
junctional membrane complex	GO:0030314	cellular component	9606	1	6	0.0327669	0.0933536	RYR3;	RYR3|IDBG-5249|ENSG00000198838|6263|;
lung saccule development	GO:0060430	biological process	9606	1	6	0.0327669	0.0933536	GATA6;	GATA6|IDBG-1469|ENSG00000141448|2627|;
membranous septum morphogenesis	GO:0003149	biological process	9606	1	6	0.0327669	0.0933536	WHSC1;	WHSC1|IDBG-7100|ENSG00000109685|7468|;
mitotic sister chromatid cohesion	GO:0007064	biological process	9606	1	6	0.0327669	0.0933536	POGZ;	POGZ|IDBG-102373|ENSG00000143442|23126|;
negative regulation of cell aging	GO:0090344	biological process	9606	1	6	0.0327669	0.0933536	PTEN;	PTEN|IDBG-81409|ENSG00000171862|5728|;
negative regulation of excitatory postsynaptic membrane potential	GO:0090394	biological process	9606	1	6	0.0327669	0.0933536	PTEN;	PTEN|IDBG-81409|ENSG00000171862|5728|;
negative regulation of fibroblast migration	GO:0010764	biological process	9606	1	6	0.0327669	0.0933536	BRAF;	BRAF|IDBG-44351|ENSG00000157764|673|;
negative regulation of glial cell apoptotic process	GO:0034351	biological process	9606	1	6	0.0327669	0.0933536	PRKCH;	PRKCH|IDBG-8479|ENSG00000027075|5583|;
negative regulation of stem cell differentiation	GO:2000737	biological process	9606	1	6	0.0327669	0.0933536	NOTCH1;	NOTCH1|IDBG-92445|ENSG00000148400|4851|;
nerve growth factor binding	GO:0048406	molecular function	9606	1	6	0.0327669	0.0933536	NGFR;	NGFR|IDBG-57653|ENSG00000064300|4804|;
positive regulation of fibroblast growth factor receptor signaling pathway	GO:0045743	biological process	9606	1	6	0.0327669	0.0933536	CTNNB1;	CTNNB1|IDBG-27347|ENSG00000168036|1499|;
positive regulation of glucose import in response to insulin stimulus	GO:2001275	biological process	9606	1	6	0.0327669	0.0933536	PTPN11;	PTPN11|IDBG-58105|ENSG00000179295|5781|;
primary miRNA processing	GO:0031053	biological process	9606	1	6	0.0327669	0.0933536	SMAD2;	SMAD2|IDBG-3127|ENSG00000175387|4087|;
pyrimidine nucleoside biosynthetic process	GO:0046134	biological process	9606	1	6	0.0327669	0.0933536	CAD;	CAD|IDBG-37744|ENSG00000084774|790|;
regulation of Ras GTPase activity	GO:0032318	biological process	9606	1	6	0.0327669	0.0933536	SOS1;	SOS1|IDBG-47279|ENSG00000115904|6654|;
regulation of T cell proliferation	GO:0042129	biological process	9606	1	6	0.0327669	0.0933536	CTNNB1;	CTNNB1|IDBG-27347|ENSG00000168036|1499|;
regulation of calcium ion import	GO:0090279	biological process	9606	1	6	0.0327669	0.0933536	CTNNB1;	CTNNB1|IDBG-27347|ENSG00000168036|1499|;
regulation of keratinocyte differentiation	GO:0045616	biological process	9606	1	6	0.0327669	0.0933536	ROCK2;	ROCK2|IDBG-29657|ENSG00000134318|9475|;
regulation of protein localization to cell surface	GO:2000008	biological process	9606	1	6	0.0327669	0.0933536	CTNNB1;	CTNNB1|IDBG-27347|ENSG00000168036|1499|;
regulation of smooth muscle cell proliferation	GO:0048660	biological process	9606	1	6	0.0327669	0.0933536	CTNNB1;	CTNNB1|IDBG-27347|ENSG00000168036|1499|;
synapse maturation	GO:0060074	biological process	9606	1	6	0.0327669	0.0933536	PTEN;	PTEN|IDBG-81409|ENSG00000171862|5728|;
tube formation	GO:0035148	biological process	9606	1	6	0.0327669	0.0933536	NOTCH1;	NOTCH1|IDBG-92445|ENSG00000148400|4851|;
cell periphery	GO:0071944	cellular component	9606	2	46	0.0268279	0.0934796	CTNNB1; NOTCH1;	CTNNB1|IDBG-27347|ENSG00000168036|1499|; NOTCH1|IDBG-92445|ENSG00000148400|4851|;
embryo development	GO:0009790	biological process	9606	2	46	0.0268279	0.0934796	RACGAP1; UBR3;	RACGAP1|IDBG-32209|ENSG00000161800|29127|; UBR3|IDBG-74617|ENSG00000144357|130507|;
ATP-dependent helicase activity	GO:0008026	molecular function	9606	2	52	0.0336453	0.0949255	CHD4; DDX10;	CHD4|IDBG-14532|ENSG00000111642|1108|; DDX10|IDBG-70535|ENSG00000178105|1662|;
cellular protein localization	GO:0034613	biological process	9606	2	52	0.0336453	0.0949255	CTNNB1; HEPACAM;	CTNNB1|IDBG-27347|ENSG00000168036|1499|; HEPACAM|IDBG-75353|ENSG00000165478|220296,641654|;
cellular response to drug	GO:0035690	biological process	9606	2	52	0.0336453	0.0949255	BRAF; CAD;	BRAF|IDBG-44351|ENSG00000157764|673|; CAD|IDBG-37744|ENSG00000084774|790|;
protein ubiquitination involved in ubiquitin-dependent protein catabolic process	GO:0042787	biological process	9606	2	52	0.0336453	0.0949255	FBXO10; UBR4;	FBXO10|IDBG-65792|ENSG00000147912|26267|; UBR4|IDBG-92114|ENSG00000127481|23352|;
structural molecule activity	GO:0005198	molecular function	9606	4	219	0.0335133	0.0952933	CTNNB1; KRT13; LAMB1; ROCK2;	CTNNB1|IDBG-27347|ENSG00000168036|1499|; KRT13|IDBG-49262|ENSG00000171401|3860|; LAMB1|IDBG-35838|ENSG00000091136|3912|; ROCK2|IDBG-29657|ENSG00000134318|9475|;
cell death	GO:0008219	biological process	9606	4	214	0.0311731	0.0961667	CACNA1A; KIAA0196; MIR4720; SPG7;	CACNA1A|IDBG-31996|ENSG00000141837|100507353,773|; KIAA0196|IDBG-35289|ENSG00000164961|9897|; MIR4720|IDBG-719850|ENSG00000261609|8139|; SPG7|IDBG-47463|ENSG00000197912|6687|;
skin development	GO:0043588	biological process	9606	2	50	0.0313042	0.0963666	CTNNB1; NGFR;	CTNNB1|IDBG-27347|ENSG00000168036|1499|; NGFR|IDBG-57653|ENSG00000064300|4804|;
cell cycle arrest	GO:0007050	biological process	9606	3	128	0.0342232	0.0963688	APBB1; HEPACAM; TSC1;	APBB1|IDBG-28785|ENSG00000166313|322|; HEPACAM|IDBG-75353|ENSG00000165478|220296,641654|; TSC1|IDBG-90470|ENSG00000165699|7248|;
lamellipodium	GO:0030027	cellular component	9606	3	129	0.034901	0.0980874	APBB1; CTNNB1; TSC1;	APBB1|IDBG-28785|ENSG00000166313|322|; CTNNB1|IDBG-27347|ENSG00000168036|1499|; TSC1|IDBG-90470|ENSG00000165699|7248|;
RNA binding	GO:0003723	molecular function	9606	7	546	0.0320443	0.0984362	DDX10; DDX3X; RBFOX2; RPL5; RPUSD4; SUGP2; U2SURP;	DDX10|IDBG-70535|ENSG00000178105|1662|; DDX3X|IDBG-229341|ENSG00000215301|1654|; RBFOX2|IDBG-5580|ENSG00000100320|23543|; RPL5|IDBG-100292|ENSG00000122406|6083,6125|; RPUSD4|IDBG-75738|ENSG00000165526|84881|; SUGP2|IDBG-39213|ENSG00000064607|10147|; U2SURP|IDBG-59793|ENSG00000163714|23350|;
organ morphogenesis	GO:0009887	biological process	9606	3	125	0.0322315	0.0985944	BRAF; ELN; SLIT3;	BRAF|IDBG-44351|ENSG00000157764|673|; ELN|IDBG-20555|ENSG00000049540|2006|; SLIT3|IDBG-56989|ENSG00000184347|6586|;
phosphatase activity	GO:0016791	molecular function	9606	3	125	0.0322315	0.0985944	PTEN; PTPN11; SSH2;	PTEN|IDBG-81409|ENSG00000171862|5728|; PTPN11|IDBG-58105|ENSG00000179295|5781|; SSH2|IDBG-38695|ENSG00000141298|85464|;
protein kinase binding	GO:0019901	molecular function	9606	5	327	0.0353388	0.099126	ACTB; CTNNB1; GATA6; PTEN; RACGAP1;	ACTB|IDBG-7590|ENSG00000075624|60|; CTNNB1|IDBG-27347|ENSG00000168036|1499|; GATA6|IDBG-1469|ENSG00000141448|2627|; PTEN|IDBG-81409|ENSG00000171862|5728|; RACGAP1|IDBG-32209|ENSG00000161800|29127|;
Cdc73/Paf1 complex	GO:0016593	cellular component	9606	1	7	0.0381237	0.0996291	CTR9;	CTR9|IDBG-31890|ENSG00000198730|9646|;
Type II pneumocyte differentiation	GO:0060510	biological process	9606	1	7	0.0381237	0.0996291	GATA6;	GATA6|IDBG-1469|ENSG00000141448|2627|;
adherens junction assembly	GO:0034333	biological process	9606	1	7	0.0381237	0.0996291	CTNNB1;	CTNNB1|IDBG-27347|ENSG00000168036|1499|;
cAMP-dependent protein kinase activity	GO:0004691	molecular function	9606	1	7	0.0381237	0.0996291	AKAP13;	AKAP13|IDBG-28095|ENSG00000170776|11214|;
cardiac conduction	GO:0061337	biological process	9606	1	7	0.0381237	0.0996291	SCN10A;	SCN10A|IDBG-26173|ENSG00000185313|6336|;
cell communication by electrical coupling involved in cardiac conduction	GO:0086064	biological process	9606	1	7	0.0381237	0.0996291	CACNA1C;	CACNA1C|IDBG-12068|ENSG00000151067|775|;
cell projection membrane	GO:0031253	cellular component	9606	1	7	0.0381237	0.0996291	CTNNB1;	CTNNB1|IDBG-27347|ENSG00000168036|1499|;
cellular response to caffeine	GO:0071313	biological process	9606	1	7	0.0381237	0.0996291	RYR3;	RYR3|IDBG-5249|ENSG00000198838|6263|;
clathrin coat	GO:0030118	cellular component	9606	1	7	0.0381237	0.0996291	IGF2R;	IGF2R|IDBG-98588|ENSG00000197081|3482|;
dendritic spine morphogenesis	GO:0060997	biological process	9606	1	7	0.0381237	0.0996291	PTEN;	PTEN|IDBG-81409|ENSG00000171862|5728|;
embryonic axis specification	GO:0000578	biological process	9606	1	7	0.0381237	0.0996291	CTNNB1;	CTNNB1|IDBG-27347|ENSG00000168036|1499|;
eukaryotic initiation factor 4E binding	GO:0008190	molecular function	9606	1	7	0.0381237	0.0996291	DDX3X;	DDX3X|IDBG-229341|ENSG00000215301|1654|;
glycine transport	GO:0015816	biological process	9606	1	7	0.0381237	0.0996291	SLC6A9;	SLC6A9|IDBG-97649|ENSG00000196517|6536|;
glycosphingolipid binding	GO:0043208	molecular function	9606	1	7	0.0381237	0.0996291	LAMB1;	LAMB1|IDBG-35838|ENSG00000091136|3912|;
interleukin-6-mediated signaling pathway	GO:0070102	biological process	9606	1	7	0.0381237	0.0996291	CTR9;	CTR9|IDBG-31890|ENSG00000198730|9646|;
laminin-1 complex	GO:0005606	cellular component	9606	1	7	0.0381237	0.0996291	LAMB1;	LAMB1|IDBG-35838|ENSG00000091136|3912|;
mRNA 5'-UTR binding	GO:0048027	molecular function	9606	1	7	0.0381237	0.0996291	DDX3X;	DDX3X|IDBG-229341|ENSG00000215301|1654|;
myeloid progenitor cell differentiation	GO:0002318	biological process	9606	1	7	0.0381237	0.0996291	BRAF;	BRAF|IDBG-44351|ENSG00000157764|673|;
negative regulation of calcium ion-dependent exocytosis	GO:0045955	biological process	9606	1	7	0.0381237	0.0996291	NOTCH1;	NOTCH1|IDBG-92445|ENSG00000148400|4851|;
negative regulation of cardiac muscle cell proliferation	GO:0060044	biological process	9606	1	7	0.0381237	0.0996291	TBX5;	TBX5|IDBG-58949|ENSG00000089225|6910|;
negative regulation of cell adhesion mediated by integrin	GO:0033629	biological process	9606	1	7	0.0381237	0.0996291	PTPN11;	PTPN11|IDBG-58105|ENSG00000179295|5781|;
negative regulation of cell migration involved in sprouting angiogenesis	GO:0090051	biological process	9606	1	7	0.0381237	0.0996291	NOTCH1;	NOTCH1|IDBG-92445|ENSG00000148400|4851|;
negative regulation of lipopolysaccharide-mediated signaling pathway	GO:0031665	biological process	9606	1	7	0.0381237	0.0996291	PRDM1;	PRDM1|IDBG-94825|ENSG00000057657|639|;
negative regulation of myelination	GO:0031642	biological process	9606	1	7	0.0381237	0.0996291	PTEN;	PTEN|IDBG-81409|ENSG00000171862|5728|;
negative regulation of phagocytosis	GO:0050765	biological process	9606	1	7	0.0381237	0.0996291	PTEN;	PTEN|IDBG-81409|ENSG00000171862|5728|;
non-membrane spanning protein tyrosine phosphatase activity	GO:0004726	molecular function	9606	1	7	0.0381237	0.0996291	PTPN11;	PTPN11|IDBG-58105|ENSG00000179295|5781|;
organ formation	GO:0048645	biological process	9606	1	7	0.0381237	0.0996291	GATA6;	GATA6|IDBG-1469|ENSG00000141448|2627|;
phosphatidylinositol-3-phosphatase activity	GO:0004438	molecular function	9606	1	7	0.0381237	0.0996291	PTEN;	PTEN|IDBG-81409|ENSG00000171862|5728|;
positive regulation of protein homodimerization activity	GO:0090073	biological process	9606	1	7	0.0381237	0.0996291	ZNF268;	ZNF268|IDBG-66258|ENSG00000090612|10795|;
pulmonary valve morphogenesis	GO:0003184	biological process	9606	1	7	0.0381237	0.0996291	NOTCH1;	NOTCH1|IDBG-92445|ENSG00000148400|4851|;
regulation of fatty acid biosynthetic process	GO:0042304	biological process	9606	1	7	0.0381237	0.0996291	SCAP;	SCAP|IDBG-31555|ENSG00000114650|22937|;
regulation of fatty acid metabolic process	GO:0019217	biological process	9606	1	7	0.0381237	0.0996291	SCAP;	SCAP|IDBG-31555|ENSG00000114650|22937|;
regulation of lamellipodium assembly	GO:0010591	biological process	9606	1	7	0.0381237	0.0996291	SSH2;	SSH2|IDBG-38695|ENSG00000141298|85464|;
regulation of protein heterodimerization activity	GO:0043497	biological process	9606	1	7	0.0381237	0.0996291	ZNF268;	ZNF268|IDBG-66258|ENSG00000090612|10795|;
cellular response to growth factor stimulus	GO:0071363	biological process	9606	2	54	0.0360527	0.100739	CTNNB1; FEZ1;	CTNNB1|IDBG-27347|ENSG00000168036|1499|; FEZ1|IDBG-75464|ENSG00000149557|9638|;
negative regulation of cell differentiation	GO:0045596	biological process	9606	2	54	0.0360527	0.100739	CTNNB1; NOTCH1;	CTNNB1|IDBG-27347|ENSG00000168036|1499|; NOTCH1|IDBG-92445|ENSG00000148400|4851|;
RNA polymerase II distal enhancer sequence-specific DNA binding	GO:0000980	molecular function	9606	2	55	0.0372806	0.103772	ACTB; CHD4;	ACTB|IDBG-7590|ENSG00000075624|60|; CHD4|IDBG-14532|ENSG00000111642|1108|;
regulation of growth	GO:0040008	biological process	9606	2	55	0.0372806	0.103772	HEPACAM; PHIP;	HEPACAM|IDBG-75353|ENSG00000165478|220296,641654|; PHIP|IDBG-93358|ENSG00000146247|55023|;
D1 dopamine receptor binding	GO:0031748	molecular function	9606	1	8	0.0434511	0.105049	PTPN11;	PTPN11|IDBG-58105|ENSG00000179295|5781|;
GTPase regulator activity	GO:0030695	molecular function	9606	1	8	0.0434511	0.105049	TSC1;	TSC1|IDBG-90470|ENSG00000165699|7248|;
MLL5-L complex	GO:0070688	cellular component	9606	1	8	0.0434511	0.105049	ACTB;	ACTB|IDBG-7590|ENSG00000075624|60|;
SMAD protein complex assembly	GO:0007183	biological process	9606	1	8	0.0434511	0.105049	SMAD2;	SMAD2|IDBG-3127|ENSG00000175387|4087|;
adenylate cyclase binding	GO:0008179	molecular function	9606	1	8	0.0434511	0.105049	AKAP12;	AKAP12|IDBG-97940|ENSG00000131016|9590|;
alpha-beta T cell differentiation	GO:0046632	biological process	9606	1	8	0.0434511	0.105049	BRAF;	BRAF|IDBG-44351|ENSG00000157764|673|;
alpha-catenin binding	GO:0045294	molecular function	9606	1	8	0.0434511	0.105049	CTNNB1;	CTNNB1|IDBG-27347|ENSG00000168036|1499|;
apoptotic nuclear changes	GO:0030262	biological process	9606	1	8	0.0434511	0.105049	TBX5;	TBX5|IDBG-58949|ENSG00000089225|6910|;
axon extension involved in axon guidance	GO:0048846	biological process	9606	1	8	0.0434511	0.105049	SLIT3;	SLIT3|IDBG-56989|ENSG00000184347|6586|;
bundle of His cell to Purkinje myocyte communication	GO:0086069	biological process	9606	1	8	0.0434511	0.105049	SCN10A;	SCN10A|IDBG-26173|ENSG00000185313|6336|;
cardiac septum morphogenesis	GO:0060411	biological process	9606	1	8	0.0434511	0.105049	NOTCH1;	NOTCH1|IDBG-92445|ENSG00000148400|4851|;
catenin complex	GO:0016342	cellular component	9606	1	8	0.0434511	0.105049	CTNNB1;	CTNNB1|IDBG-27347|ENSG00000168036|1499|;
cellular response to follicle-stimulating hormone stimulus	GO:0071372	biological process	9606	1	8	0.0434511	0.105049	NOTCH1;	NOTCH1|IDBG-92445|ENSG00000148400|4851|;
glucose binding	GO:0005536	molecular function	9606	1	8	0.0434511	0.105049	PYGL;	PYGL|IDBG-6391|ENSG00000100504|5836|;
growth hormone secretion	GO:0030252	biological process	9606	1	8	0.0434511	0.105049	CACNA1C;	CACNA1C|IDBG-12068|ENSG00000151067|775|;
histone H2B ubiquitination	GO:0033523	biological process	9606	1	8	0.0434511	0.105049	CTR9;	CTR9|IDBG-31890|ENSG00000198730|9646|;
histone H4-K12 acetylation	GO:0043983	biological process	9606	1	8	0.0434511	0.105049	BRD4;	BRD4|IDBG-34500|ENSG00000141867|23476|;
intestinal epithelial cell development	GO:0060576	biological process	9606	1	8	0.0434511	0.105049	PRDM1;	PRDM1|IDBG-94825|ENSG00000057657|639|;
mesenchymal to epithelial transition involved in metanephros morphogenesis	GO:0003337	biological process	9606	1	8	0.0434511	0.105049	CTNNB1;	CTNNB1|IDBG-27347|ENSG00000168036|1499|;
microfibril	GO:0001527	cellular component	9606	1	8	0.0434511	0.105049	FBN1;	FBN1|IDBG-10989|ENSG00000166147|2200|;
negative regulation of cytosolic calcium ion concentration	GO:0051481	biological process	9606	1	8	0.0434511	0.105049	RYR3;	RYR3|IDBG-5249|ENSG00000198838|6263|;
negative regulation of myotube differentiation	GO:0010832	biological process	9606	1	8	0.0434511	0.105049	NOTCH1;	NOTCH1|IDBG-92445|ENSG00000148400|4851|;
nodal signaling pathway	GO:0038092	biological process	9606	1	8	0.0434511	0.105049	SMAD2;	SMAD2|IDBG-3127|ENSG00000175387|4087|;
nuclear export	GO:0051168	biological process	9606	1	8	0.0434511	0.105049	AKAP13;	AKAP13|IDBG-28095|ENSG00000170776|11214|;
positive regulation of epidermal growth factor receptor signaling pathway	GO:0045742	biological process	9606	1	8	0.0434511	0.105049	SOS1;	SOS1|IDBG-47279|ENSG00000115904|6654|;
positive regulation of epithelial cell differentiation	GO:0030858	biological process	9606	1	8	0.0434511	0.105049	CTNNB1;	CTNNB1|IDBG-27347|ENSG00000168036|1499|;
positive regulation of gastrulation	GO:2000543	biological process	9606	1	8	0.0434511	0.105049	ODZ4;	ODZ4|IDBG-66067|ENSG00000149256|26011|;
positive regulation of glial cell proliferation	GO:0060252	biological process	9606	1	8	0.0434511	0.105049	PRKCH;	PRKCH|IDBG-8479|ENSG00000027075|5583|;
prostate gland growth	GO:0060736	biological process	9606	1	8	0.0434511	0.105049	PTEN;	PTEN|IDBG-81409|ENSG00000171862|5728|;
regulation of actin polymerization or depolymerization	GO:0008064	biological process	9606	1	8	0.0434511	0.105049	SSH2;	SSH2|IDBG-38695|ENSG00000141298|85464|;
regulation of atrial cardiac muscle cell membrane depolarization	GO:0060371	biological process	9606	1	8	0.0434511	0.105049	SCN10A;	SCN10A|IDBG-26173|ENSG00000185313|6336|;
regulation of attachment of spindle microtubules to kinetochore	GO:0051988	biological process	9606	1	8	0.0434511	0.105049	RACGAP1;	RACGAP1|IDBG-32209|ENSG00000161800|29127|;
regulation of calcium ion-dependent exocytosis	GO:0017158	biological process	9606	1	8	0.0434511	0.105049	CACNA1A;	CACNA1A|IDBG-31996|ENSG00000141837|100507353,773|;
response to cholesterol	GO:0070723	biological process	9606	1	8	0.0434511	0.105049	SMAD2;	SMAD2|IDBG-3127|ENSG00000175387|4087|;
response to corticosteroid	GO:0031960	biological process	9606	1	8	0.0434511	0.105049	NOTCH1;	NOTCH1|IDBG-92445|ENSG00000148400|4851|;
semicircular canal morphogenesis	GO:0048752	biological process	9606	1	8	0.0434511	0.105049	CHD7;	CHD7|IDBG-22967|ENSG00000171316|102724260,55636|;
tube morphogenesis	GO:0035239	biological process	9606	1	8	0.0434511	0.105049	GATA6;	GATA6|IDBG-1469|ENSG00000141448|2627|;
activation of MAPKK activity	GO:0000186	biological process	9606	2	60	0.0436554	0.105368	BRAF; RAF1;	BRAF|IDBG-44351|ENSG00000157764|673|; RAF1|IDBG-19277|ENSG00000132155|102724915,5894|;
JNK cascade	GO:0007254	biological process	9606	2	58	0.0410594	0.107108	MINK1; TAB2;	MINK1|IDBG-19945|ENSG00000141503|50488|; TAB2|IDBG-97690|ENSG00000055208|23118|;
positive regulation of cell migration	GO:0030335	biological process	9606	3	138	0.0413125	0.107383	LAMB1; NOTCH1; ZNF268;	LAMB1|IDBG-35838|ENSG00000091136|3912|; NOTCH1|IDBG-92445|ENSG00000148400|4851|; ZNF268|IDBG-66258|ENSG00000090612|10795|;
regulation of ion transmembrane transport	GO:0034765	biological process	9606	3	138	0.0413125	0.107383	CACNA1A; CACNA1C; SCN10A;	CACNA1A|IDBG-31996|ENSG00000141837|100507353,773|; CACNA1C|IDBG-12068|ENSG00000151067|775|; SCN10A|IDBG-26173|ENSG00000185313|6336|;
protein ubiquitination	GO:0016567	biological process	9606	5	342	0.0415468	0.107799	FBXO10; HECTD4; MIR4720; MKRN2; UBR3;	FBXO10|IDBG-65792|ENSG00000147912|26267|; HECTD4|IDBG-58025|ENSG00000173064|283450|; MIR4720|IDBG-719850|ENSG00000261609|8139|; MKRN2|IDBG-19181|ENSG00000075975|23609|; UBR3|IDBG-74617|ENSG00000144357|130507|;
kinase binding	GO:0019900	molecular function	9606	2	61	0.0449758	0.108375	CTNNB1; PER3;	CTNNB1|IDBG-27347|ENSG00000168036|1499|; PER3|IDBG-88216|ENSG00000049246|8863|;
innate immune response	GO:0045087	biological process	9606	13	1384	0.0419811	0.108732	ACTB; CTNNB1; DDX3X; GATA6; LZTS1; NOTCH1; PTEN; PTPN11; RAF1; SOS1; TAB2; TSC1; USP4;	ACTB|IDBG-7590|ENSG00000075624|60|; CTNNB1|IDBG-27347|ENSG00000168036|1499|; DDX3X|IDBG-229341|ENSG00000215301|1654|; GATA6|IDBG-1469|ENSG00000141448|2627|; LZTS1|IDBG-9778|ENSG00000061337|11178|; NOTCH1|IDBG-92445|ENSG00000148400|4851|; PTEN|IDBG-81409|ENSG00000171862|5728|; PTPN11|IDBG-58105|ENSG00000179295|5781|; RAF1|IDBG-19277|ENSG00000132155|102724915,5894|; SOS1|IDBG-47279|ENSG00000115904|…
ligase activity	GO:0016874	molecular function	9606	4	236	0.0422219	0.109161	HECTD4; MKRN2; UBR3; UBR4;	HECTD4|IDBG-58025|ENSG00000173064|283450|; MKRN2|IDBG-19181|ENSG00000075975|23609|; UBR3|IDBG-74617|ENSG00000144357|130507|; UBR4|IDBG-92114|ENSG00000127481|23352|;
pattern specification process	GO:0007389	biological process	9606	2	59	0.0423498	0.109297	SMAD2; TBX5;	SMAD2|IDBG-3127|ENSG00000175387|4087|; TBX5|IDBG-58949|ENSG00000089225|6910|;
AMP binding	GO:0016208	molecular function	9606	1	9	0.0487493	0.110331	PYGL;	PYGL|IDBG-6391|ENSG00000100504|5836|;
DNA synthesis involved in DNA repair	GO:0000731	biological process	9606	1	9	0.0487493	0.110331	POLE;	POLE|IDBG-65706|ENSG00000177084|5426|;
Notch signaling involved in heart development	GO:0061314	biological process	9606	1	9	0.0487493	0.110331	NOTCH1;	NOTCH1|IDBG-92445|ENSG00000148400|4851|;
RNA polymerase binding	GO:0070063	molecular function	9606	1	9	0.0487493	0.110331	PHRF1;	PHRF1|IDBG-17186|ENSG00000070047|57661|;
astrocyte differentiation	GO:0048708	biological process	9606	1	9	0.0487493	0.110331	NOTCH1;	NOTCH1|IDBG-92445|ENSG00000148400|4851|;
calcium channel inhibitor activity	GO:0019855	molecular function	9606	1	9	0.0487493	0.110331	PHPT1;	PHPT1|IDBG-92741|ENSG00000054148|29085|;
calcium-release channel activity	GO:0015278	molecular function	9606	1	9	0.0487493	0.110331	RYR3;	RYR3|IDBG-5249|ENSG00000198838|6263|;
cardiac ventricle morphogenesis	GO:0003208	biological process	9606	1	9	0.0487493	0.110331	NOTCH1;	NOTCH1|IDBG-92445|ENSG00000148400|4851|;
cell morphogenesis involved in differentiation	GO:0000904	biological process	9606	1	9	0.0487493	0.110331	CTNNB1;	CTNNB1|IDBG-27347|ENSG00000168036|1499|;
cellular response to arsenic-containing substance	GO:0071243	biological process	9606	1	9	0.0487493	0.110331	DDX3X;	DDX3X|IDBG-229341|ENSG00000215301|1654|;
[truncated: 841 more rows]

[truncated: 2 more sheets: S27, S28]
