# Supplementary material for: De novo variants in exomes of congenital heart disease patients identify risk genes and pathways
Source: Genome Med. 2020 Jan 15;12:9. doi: 10.1186/s13073-019-0709-8 (PMC6961332; doi:10.1186/s13073-019-0709-8)
Supplement: Supplementary file 7 — Additional file 7: Enrichment analysis in CTD and LVO: Table S29. IPA canonical pathways among 59 genes in conotruncal defects (CTD), Table S30. InnateDB pathway analysis among 59 genes in conotruncal defects (CTD), Table S31. InnateDB GO analysis among 59 genes in conotruncal defects (CTD), Table S32. NetworkAnalyst PPI Network among 59 genes in conotruncal defects (CTD), Table S33. Priority scores of 59 genes in conotruncal defects (CTD), Table S34. IPA canonical pathways among 68 genes in left ventricular outflow tract obstruction (LVO), Table S35. InnateDB pathway analysis among 68 genes in left ventricular outflow tract obstruction (LVO), Table S36. InnateDB GO analysis among 68 genes in left ventricular outflow tract obstruction (LVO), Table S37. NetworkAnalyst PPI Network among 68 genes in left ventricular outflow tract obstruction (LVO), Table S38. Priority scores of 68 genes in left ventricular outflow tract obstruction (LVO). [file 13073_2019_709_MOESM7_ESM.xlsx]

## Sheet: S29
Table S29. IPA canonical pathways among 59 genes in conotruncal defects (CTD)
Ingenuity Canonical Pathways	-log(B-H p-value)	Ratio	Molecules
VEGF Signaling	4.05	0.0619	ACTB,FLT4,PTPN11,RAF1,ROCK2,SOS1
Protein Kinase A Signaling	3.77	0.0235	AKAP13,ITPR3,NGFR,PRKCH,PTPN11,PYGL,RAF1,ROCK2,RYR3
Thrombopoietin Signaling	2.92	0.0635	PRKCH,PTPN11,RAF1,SOS1
Thrombin Signaling	2.92	0.0296	GATA6,ITPR3,PRKCH,RAF1,ROCK2,SOS1
Cholecystokinin/Gastrin-mediated Signaling	2.92	0.0427	ITPR3,PRKCH,RAF1,ROCK2,SOS1
NGF Signaling	2.92	0.0442	NGFR,PTPN11,RAF1,ROCK2,SOS1
PTEN Signaling	2.92	0.0397	FLT4,IGF2R,NGFR,RAF1,SOS1
Neurotrophin/TRK Signaling	2.75	0.0526	NGFR,PTPN11,RAF1,SOS1
Opioid Signaling Pathway	2.75	0.0246	CACNA1A,ITPR3,PRKCH,RAF1,RYR3,SOS1
Cardiac Hypertrophy Signaling (Enhanced)	2.75	0.0168	AKAP13,CACNA1A,ITPR3,NGFR,PRKCH,RAF1,ROCK2,RYR3
Aldosterone Signaling in Epithelial Cells	2.73	0.0325	DNAJC13,ITPR3,PRKCH,RAF1,SOS1
Prolactin Signaling	2.73	0.0494	PRKCH,PTPN11,RAF1,SOS1
VEGF Family Ligand-Receptor Interactions	2.7	0.0476	FLT4,PRKCH,RAF1,SOS1
Neuregulin Signaling	2.63	0.0426	PRKCH,PTPN11,RAF1,SOS1
α-Adrenergic Signaling	2.63	0.043	ITPR3,PRKCH,PYGL,RAF1
GNRH Signaling	2.63	0.0294	CACNA1A,ITPR3,PRKCH,RAF1,SOS1
Nitric Oxide Signaling in the Cardiovascular System	2.63	0.0426	CACNA1A,FLT4,ITPR3,PRKCH
Synaptic Long Term Depression	2.61	0.0276	CACNA1A,ITPR3,PRKCH,RAF1,RYR3
Natural Killer Cell Signaling	2.53	0.0342	PRKCH,PTPN11,RAF1,SOS1
Axonal Guidance Signaling	2.53	0.015	NGFR,PRKCH,PTPN11,RAF1,ROCK2,SLIT3,SOS1
Fc Epsilon RI Signaling	2.53	0.0342	PRKCH,PTPN11,RAF1,SOS1
Actin Cytoskeleton Signaling	2.53	0.0235	ACTB,RAF1,ROCK2,SOS1,SSH2
Renin-Angiotensin Signaling	2.53	0.0342	ITPR3,PRKCH,RAF1,SOS1
CDK5 Signaling	2.53	0.0374	CACNA1A,LAMC1,NGFR,RAF1
HGF Signaling	2.53	0.0364	PRKCH,PTPN11,RAF1,SOS1
CREB Signaling in Neurons	2.53	0.0244	CACNA1A,ITPR3,PRKCH,RAF1,SOS1
Glioma Signaling	2.53	0.0367	IGF2R,PRKCH,RAF1,SOS1
Role of NFAT in Cardiac Hypertrophy	2.53	0.0237	CACNA1A,ITPR3,PRKCH,RAF1,SOS1
Breast Cancer Regulation by Stathmin1	2.53	0.0251	ITPR3,PRKCH,RAF1,ROCK2,SOS1
Gap Junction Signaling	2.53	0.0258	ACTB,ITPR3,PRKCH,RAF1,SOS1
Ephrin A Signaling	2.53	0.0638	NGFR,PTPN11,ROCK2
Regulation of the Epithelial-Mesenchymal Transition Pathway	2.53	0.0262	JAG1,NOTCH1,PTPN11,RAF1,SOS1
CCR3 Signaling in Eosinophils	2.51	0.0333	ITPR3,PRKCH,RAF1,ROCK2
G Beta Gamma Signaling	2.5	0.0328	CACNA1A,PRKCH,RAF1,SOS1
IL-6 Signaling	2.47	0.032	NGFR,PTPN11,RAF1,SOS1
EGF Signaling	2.42	0.0545	ITPR3,RAF1,SOS1
CNTF Signaling	2.41	0.0536	PTPN11,RAF1,SOS1
STAT3 Pathway	2.38	0.0296	FLT4,IGF2R,NGFR,RAF1
Corticotropin Releasing Hormone Signaling	2.33	0.0284	CACNA1A,ITPR3,PRKCH,RAF1
IL-2 Signaling	2.33	0.0492	PTPN11,RAF1,SOS1
Molecular Mechanisms of Cancer	2.3	0.0156	CDK13,NOTCH1,PRKCH,PTPN11,RAF1,SOS1
ErbB4 Signaling	2.25	0.0455	PRKCH,RAF1,SOS1
Gαq Signaling	2.24	0.0263	ITPR3,PRKCH,RAF1,ROCK2
GM-CSF Signaling	2.2	0.0429	PTPN11,RAF1,SOS1
Non-Small Cell Lung Cancer Signaling	2.15	0.0411	ITPR3,RAF1,SOS1
CXCR4 Signaling	2.15	0.0244	ITPR3,PRKCH,RAF1,ROCK2
Erythropoietin Signaling	2.13	0.0395	PRKCH,RAF1,SOS1
GDNF Family Ligand-Receptor Interactions	2.13	0.0395	ITPR3,RAF1,SOS1
IL-3 Signaling	2.11	0.038	PRKCH,RAF1,SOS1
FLT3 Signaling in Hematopoietic Progenitor Cells	2.11	0.038	PTPN11,RAF1,SOS1
Renal Cell Carcinoma Signaling	2.11	0.0385	PTPN11,RAF1,SOS1
JAK/Stat Signaling	2.1	0.0375	PTPN11,RAF1,SOS1
NF-κB Signaling	2.1	0.0227	FLT4,IGF2R,NGFR,RAF1
Acute Phase Response Signaling	2.1	0.0225	NGFR,PTPN11,RAF1,SOS1
Ephrin Receptor Signaling	2.1	0.0225	PTPN11,RAF1,ROCK2,SOS1
Endothelin-1 Signaling	2.08	0.0221	ITPR3,PRKCH,RAF1,SOS1
FGF Signaling	2.08	0.0357	PTPN11,RAF1,SOS1
NRF2-mediated Oxidative Stress Response	2.05	0.0215	ACTB,DNAJC13,PRKCH,RAF1
Adrenomedullin signaling pathway	2.01	0.0208	CFH,ITPR3,RAF1,SOS1
Leukocyte Extravasation Signaling	2.01	0.0207	ACTB,PRKCH,PTPN11,ROCK2
IL-8 Signaling	2	0.0205	FLT4,PRKCH,RAF1,ROCK2
Melanocyte Development and Pigmentation Signaling	1.99	0.0319	PTPN11,RAF1,SOS1
FAK Signaling	1.99	0.0319	ACTB,RAF1,SOS1
ErbB Signaling	1.99	0.0323	PRKCH,RAF1,SOS1
Chronic Myeloid Leukemia Signaling	1.91	0.0294	PTPN11,RAF1,SOS1
Mouse Embryonic Stem Cell Pluripotency	1.91	0.0294	PTPN11,RAF1,SOS1
PPAR Signaling	1.91	0.0297	NGFR,RAF1,SOS1
EIF2 Signaling	1.91	0.0188	ACTB,RAF1,RPL5,SOS1
IGF-1 Signaling	1.9	0.0288	PTPN11,RAF1,SOS1
GPCR-Mediated Nutrient Sensing in Enteroendocrine Cells	1.83	0.027	CACNA1A,ITPR3,PRKCH
fMLP Signaling in Neutrophils	1.79	0.0261	ITPR3,PRKCH,RAF1
Cardiac Hypertrophy Signaling	1.78	0.017	CACNA1A,RAF1,ROCK2,SOS1
Role of NANOG in Mammalian Embryonic Stem Cell Pluripotency	1.78	0.0256	GATA6,RAF1,SOS1
Notch Signaling	1.75	0.0541	JAG1,NOTCH1
Phospholipase C Signaling	1.73	0.0163	ITPR3,PRKCH,RAF1,SOS1
Synaptic Long Term Potentiation	1.72	0.0238	ITPR3,PRKCH,RAF1
Cellular Effects of Sildenafil (Viagra)	1.72	0.0238	ACTB,CACNA1A,ITPR3
p70S6K Signaling	1.71	0.0234	PRKCH,RAF1,SOS1
nNOS Signaling in Skeletal Muscle Cells	1.71	0.05	CACNA1A,RYR3
Mechanisms of Viral Exit from Host Cells	1.69	0.0488	ACTB,PRKCH
Th2 Pathway	1.67	0.0226	CHD4,JAG1,NOTCH1
Oncostatin M Signaling	1.67	0.0465	RAF1,SOS1
Insulin Receptor Signaling	1.67	0.0222	PTPN11,RAF1,SOS1
Systemic Lupus Erythematosus In B Cell Signaling Pathway	1.66	0.0151	PRKCH,PTPN11,RAF1,SOS1
Estrogen Receptor Signaling	1.66	0.0219	RAF1,RBFOX2,SOS1
Type II Diabetes Mellitus Signaling	1.64	0.0214	CACNA1A,NGFR,PRKCH
eNOS Signaling	1.55	0.0197	FLT4,ITPR3,PRKCH
UVC-Induced MAPK Signaling	1.55	0.0392	PRKCH,RAF1
Role of Macrophages, Fibroblasts and Endothelial Cells in Rheumatoid Arthritis	1.51	0.0133	NGFR,PRKCH,RAF1,ROCK2
Dopamine-DARPP32 Feedback in cAMP Signaling	1.51	0.0189	CACNA1A,ITPR3,PRKCH
Glioblastoma Multiforme Signaling	1.49	0.0185	ITPR3,RAF1,SOS1
Cell Cycle Control of Chromosomal Replication	1.49	0.0357	CDK13,POLE
Th1 and Th2 Activation Pathway	1.46	0.018	CHD4,JAG1,NOTCH1
Calcium-induced T Lymphocyte Apoptosis	1.45	0.0333	ITPR3,PRKCH
Endometrial Cancer Signaling	1.45	0.0333	RAF1,SOS1
Role of NFAT in Regulation of the Immune Response	1.42	0.017	ITPR3,RAF1,SOS1
ErbB2-ErbB3 Signaling	1.41	0.0312	RAF1,SOS1
Netrin Signaling	1.4	0.0308	CACNA1A,RYR3
B Cell Receptor Signaling	1.4	0.0167	PTPN11,RAF1,SOS1
Glucocorticoid Receptor Signaling	1.4	0.012	ACTB,KRT13,RAF1,SOS1
Melatonin Signaling	1.35	0.0286	PRKCH,RAF1
Actin Nucleation by ARP-WASP Complex	1.35	0.0286	ROCK2,SOS1
RAR Activation	1.35	0.0157	ACTB,NSD1,PRKCH
Angiopoietin Signaling	1.32	0.027	PTPN11,SOS1
Calcium Signaling	1.32	0.0152	CACNA1A,ITPR3,RYR3
FcγRIIB Signaling in B Lymphocytes	1.31	0.0267	CACNA1A,SOS1
Agrin Interactions at Neuromuscular Junction	1.31	0.0263	ACTB,LAMC1
Mineralocorticoid Biosynthesis	1.31	0.143	CYP21A2
Chemokine Signaling	1.31	0.026	RAF1,ROCK2
Integrin Signaling	1.3	0.0146	ACTB,RAF1,SOS1
LPS-stimulated MAPK Signaling	1.28	0.0244	PRKCH,RAF1
NF-κB Activation by Viruses	1.28	0.0244	PRKCH,RAF1
Glucocorticoid Biosynthesis	1.28	0.125	CYP21A2
PEDF Signaling	1.28	0.0244	RAF1,ROCK2
Sperm Motility	1.28	0.0142	FLT4,ITPR3,PRKCH
BMP signaling pathway	1.27	0.0241	RAF1,SOS1
HER-2 Signaling in Breast Cancer	1.27	0.0238	PRKCH,SOS1
PDGF Signaling	1.25	0.0233	RAF1,SOS1
Ceramide Signaling	1.24	0.0227	NGFR,RAF1
Acute Myeloid Leukemia Signaling	1.24	0.0227	RAF1,SOS1
Regulation of IL-2 Expression in Activated and Anergic T Lymphocytes	1.24	0.0227	RAF1,SOS1
Prostate Cancer Signaling	1.24	0.0225	RAF1,SOS1
CCR5 Signaling in Macrophages	1.21	0.0217	CACNA1A,PRKCH
Fcγ Receptor-mediated Phagocytosis in Macrophages and Monocytes	1.21	0.0215	ACTB,PRKCH
PAK Signaling	1.19	0.0208	RAF1,SOS1
Signaling by Rho Family GTPases	1.19	0.0125	ACTB,RAF1,ROCK2
Glycogen Degradation II	1.19	0.0909	PYGL
TGF-β Signaling	1.19	0.0208	RAF1,SOS1
Neuropathic Pain Signaling In Dorsal Horn Neurons	1.17	0.02	ITPR3,PRKCH
BER pathway	1.17	0.0833	POLE
SAPK/JNK Signaling	1.17	0.0198	MINK1,SOS1
PD-1, PD-L1 cancer immunotherapy pathway	1.15	0.0194	NGFR,PTPN11
Telomerase Signaling	1.15	0.0192	RAF1,SOS1
T Cell Receptor Signaling	1.15	0.0192	RAF1,SOS1
Glycogen Degradation III	1.15	0.0769	PYGL
Paxillin Signaling	1.15	0.0189	ACTB,SOS1
Virus Entry via Endocytic Pathways	1.14	0.0187	ACTB,PRKCH
Pancreatic Adenocarcinoma Signaling	1.14	0.0185	NOTCH1,RAF1
Apelin Endothelial Signaling Pathway	1.1	0.0175	PRKCH,RAF1
CD28 Signaling in T Helper Cells	1.09	0.0174	ITPR3,PTPN11
GP6 Signaling Pathway	1.09	0.0172	LAMC1,PRKCH
RhoA Signaling	1.06	0.0165	ACTB,ROCK2
14-3-3-mediated Signaling	1.04	0.0159	PRKCH,RAF1
P2Y Purigenic Receptor Signaling Pathway	1.04	0.0159	PRKCH,RAF1
Gαi Signaling	1.04	0.016	RAF1,SOS1
Gα12/13 Signaling	1.02	0.0154	RAF1,ROCK2
PI3K/AKT Signaling	1.02	0.0154	RAF1,SOS1
Maturity Onset Diabetes of Young (MODY) Signaling	1	0.05	CACNA1A
PI3K Signaling in B Lymphocytes	1	0.0149	ITPR3,RAF1
Androgen Signaling	1	0.0148	CACNA1A,PRKCH
Cardiac β-adrenergic Signaling	0.979	0.0144	AKAP13,CACNA1A
Endocannabinoid Cancer Inhibition Pathway	0.967	0.0141	RAF1,ROCK2
Role of JAK1, JAK2 and TYK2 in Interferon Signaling	0.939	0.0417	RAF1
PKCθ Signaling in T Lymphocytes	0.936	0.0133	CACNA1A,SOS1
Role of JAK family kinases in IL-6-type Cytokine Signaling	0.936	0.04	PTPN11
Epithelial Adherens Junction Signaling	0.936	0.0133	ACTB,NOTCH1
Gustation Pathway	0.936	0.0133	CACNA1A,ITPR3
Regulation of eIF4 and p70S6K Signaling	0.921	0.013	RAF1,SOS1
Tec Kinase Signaling	0.896	0.0125	ACTB,PRKCH
Tight Junction Signaling	0.866	0.012	ACTB,NGFR
Role of JAK2 in Hormone-like Cytokine Signaling	0.845	0.0312	PTPN11
PPARα/RXRα Activation	0.83	0.0112	RAF1,SOS1
Hepatic Cholestasis	0.83	0.0112	NGFR,PRKCH
DNA Methylation and Transcriptional Repression Signaling	0.83	0.0294	CHD4
RhoGDI Signaling	0.83	0.0113	ACTB,ROCK2
Sertoli Cell-Sertoli Cell Junction Signaling	0.824	0.011	ACTB,RAF1
Hepatic Fibrosis / Hepatic Stellate Cell Activation	0.821	0.011	FLT4,NGFR
Production of Nitric Oxide and Reactive Oxygen Species in Macrophages	0.815	0.0108	NGFR,PRKCH
Complement System	0.815	0.0278	CFH
ERK/MAPK Signaling	0.79	0.0104	RAF1,SOS1
Pyrimidine Ribonucleotides Interconversion	0.777	0.025	DDX3X
Role of IL-17F in Allergic Inflammatory Airway Diseases	0.77	0.0244	RAF1
Pyrimidine Ribonucleotides De Novo Biosynthesis	0.762	0.0238	DDX3X
Osteoarthritis Pathway	0.747	0.00966	JAG1,NOTCH1
nNOS Signaling in Neurons	0.733	0.0217	PRKCH
FAT10 Cancer Signaling Pathway	0.733	0.0217	NGFR
Systemic Lupus Erythematosus In T Cell Signaling Pathway	0.724	0.00926	ROCK2,SOS1
Melanoma Signaling	0.703	0.02	RAF1
cAMP-mediated signaling	0.703	0.00893	AKAP13,RAF1
UVB-Induced MAPK Signaling	0.693	0.0192	PRKCH
Huntington's Disease Signaling	0.68	0.00855	PRKCH,SOS1
Transcriptional Regulatory Network in Embryonic Stem Cells	0.68	0.0185	GATA6
Semaphorin Signaling in Neurons	0.664	0.0175	ROCK2
MSP-RON Signaling Pathway	0.662	0.0172	ACTB
Cancer Drug Resistance By Drug Efflux	0.662	0.0172	RAF1
Induction of Apoptosis by HIV1	0.652	0.0167	NGFR
PCP pathway	0.652	0.0167	ROCK2
SPINK1 General Cancer Pathway	0.648	0.0164	RAF1
Pyridoxal 5'-phosphate Salvage Pathway	0.631	0.0156	PRKCH
Myc Mediated Apoptosis Signaling	0.627	0.0154	SOS1
Remodeling of Epithelial Adherens Junctions	0.625	0.0152	ACTB
Cell Cycle: G1/S Checkpoint Regulation	0.625	0.0152	RPL5
Role of JAK1 and JAK3 in γc Cytokine Signaling	0.622	0.0149	PTPN11
T Helper Cell Differentiation	0.616	0.0145	NGFR
Xenobiotic Metabolism Signaling	0.616	0.00743	PRKCH,RAF1
G-Protein Coupled Receptor Signaling	0.616	0.00743	RAF1,SOS1
Caveolar-mediated Endocytosis Signaling	0.613	0.0137	ACTB
IL-15 Signaling	0.613	0.0141	RAF1
Growth Hormone Signaling	0.613	0.0141	PRKCH
ERK5 Signaling	0.613	0.0139	PTPN11
Leptin Signaling in Obesity	0.613	0.0137	PTPN11
Ephrin B Signaling	0.613	0.0139	ROCK2
GPCR-Mediated Integration of Enteroendocrine Signaling Exemplified by an L Cell	0.613	0.0139	ITPR3
IL-7 Signaling Pathway	0.613	0.0137	SOS1
Antiproliferative Role of Somatostatin Receptor 2	0.609	0.0135	PTPN11
Role of MAPK Signaling in the Pathogenesis of Influenza	0.602	0.0132	RAF1
Macropinocytosis Signaling	0.602	0.0132	PRKCH
VDR/RXR Activation	0.6	0.013	PRKCH
Role of BRCA1 in DNA Damage Response	0.588	0.0125	ACTB
Cyclins and Cell Cycle Regulation	0.588	0.0125	RAF1
IL-4 Signaling	0.582	0.0122	SOS1
RANK Signaling in Osteoclasts	0.567	0.0116	RAF1
Synaptogenesis Signaling Pathway	0.567	0.00651	RAF1,SOS1
Regulation of Actin-based Motility by Rho	0.562	0.0114	ACTB
CTLA4 Signaling in Cytotoxic T Lymphocytes	0.562	0.0114	PTPN11
Factors Promoting Cardiogenesis in Vertebrates	0.561	0.0111	PRKCH
Crosstalk between Dendritic Cells and Natural Killer Cells	0.561	0.0112	ACTB
Death Receptor Signaling	0.561	0.0111	ACTB
GABA Receptor Signaling	0.545	0.0106	CACNA1A
Amyotrophic Lateral Sclerosis Signaling	0.544	0.0104	CACNA1A
Bladder Cancer Signaling	0.544	0.0104	RAF1
Salvage Pathways of Pyrimidine Ribonucleotides	0.544	0.0105	PRKCH
Apoptosis Signaling	0.539	0.0102	RAF1
Apelin Cardiomyocyte Signaling Pathway	0.539	0.0102	PRKCH
NER Pathway	0.527	0.0098	POLE
iCOS-iCOSL Signaling in T Helper Cells	0.516	0.00943	ITPR3
Gαs Signaling	0.516	0.00943	RYR3
Type I Diabetes Mellitus Signaling	0.514	0.00935	NGFR
Rac Signaling	0.506	0.00909	RAF1
Phagosome Formation	0.495	0.00877	PRKCH
Endocannabinoid Developing Neuron Pathway	0.493	0.0087	RAF1
Role of Tissue Factor in Cancer	0.492	0.00862	PTPN11
Th1 Pathway	0.491	0.00855	NOTCH1
IL-15 Production	0.489	0.00847	FLT4
LXR/RXR Activation	0.483	0.00826	NGFR
Endocannabinoid Neuronal Synapse Pathway	0.466	0.00787	CACNA1A
White Adipose Tissue Browning Pathway	0.466	0.00781	CACNA1A
Cdc42 Signaling	0.465	0.00775	RAF1
IL-12 Signaling and Production in Macrophages	0.463	0.00769	PRKCH
D-myo-inositol (1,4,5,6)-Tetrakisphosphate Biosynthesis	0.453	0.00741	PTPN11
D-myo-inositol (3,4,5,6)-tetrakisphosphate Biosynthesis	0.453	0.00741	PTPN11
Hereditary Breast Cancer Signaling	0.45	0.0073	ACTB
Ovarian Cancer Signaling	0.45	0.00725	RAF1
Role of Pattern Recognition Receptors in Recognition of Bacteria and Viruses	0.437	0.00694	PRKCH
D-myo-inositol-5-phosphate Metabolism	0.426	0.00667	PTPN11
3-phosphoinositide Degradation	0.426	0.00671	PTPN11
HMGB1 Signaling	0.413	0.00637	NGFR
HOTAIR Regulatory Pathway	0.413	0.00641	ROCK2
3-phosphoinositide Biosynthesis	0.41	0.00629	PTPN11
Granulocyte Adhesion and Diapedesis	0.4	0.00606	NGFR
Germ Cell-Sertoli Cell Junction Signaling	0.399	0.00602	ACTB
T Cell Exhaustion Signaling Pathway	0.395	0.00592	PTPN11
Dendritic Cell Maturation	0.388	0.00578	NGFR
Agranulocyte Adhesion and Diapedesis	0.385	0.00568	ACTB
ILK Signaling	0.37	0.00541	ACTB
Clathrin-mediated Endocytosis Signaling	0.361	0.00521	ACTB
Superpathway of Inositol Phosphate Compounds	0.361	0.00524	PTPN11
mTOR Signaling	0.345	0.00493	PRKCH
LPS/IL-1 Mediated Inhibition of RXR Function	0.335	0.00476	NGFR
AMPK Signaling	0.335	0.00474	ACTB
Role of Osteoblasts, Osteoclasts and Chondrocytes in Rheumatoid Arthritis	0.332	0.00465	NGFR
Systemic Lupus Erythematosus Signaling	0.327	0.00457	SOS1
Colorectal Cancer Metastasis Signaling	0.293	0.00407	SOS1
Protein Ubiquitination Pathway	0.269	0.00373	DNAJC13

## Sheet: S30
Table S30. InnateDB pathway analysis among 59 genes in conotruncal defects (CTD)
Pathway Name	Pathway Id	Source Name	Organism	Pathway uploaded gene count	Genes in InnateDB for this entity	Pathway p-value	Pathway p-value (corrected)	Gene Symbols	Genes (Symbol|IDBG-ID|Ensembl|Entrez|Fold Change|P-Value)
Signaling by VEGF	17346	REACTOME	9606	6	114	3.51632e-06	0.000861499	ACTB; FLT4; ITPR3; PTPN11; RAF1; ROCK2;	ACTB|IDBG-7590|ENSG00000075624|60|; FLT4|IDBG-62355|ENSG00000037280|2324|; ITPR3|IDBG-82972|ENSG00000096433|3710|; PTPN11|IDBG-58105|ENSG00000179295|5781|; RAF1|IDBG-19277|ENSG00000132155|102724915,5894|; ROCK2|IDBG-29657|ENSG00000134318|9475|;
Igf-1 signaling pathway	4168	PID BIOCARTA	9606	3	20	5.23623e-05	0.00128288	PTPN11; RAF1; SOS1;	PTPN11|IDBG-58105|ENSG00000179295|5781|; RAF1|IDBG-19277|ENSG00000132155|102724915,5894|; SOS1|IDBG-47279|ENSG00000115904|6654|;
SHC-mediated signalling	13279	REACTOME	9606	3	20	5.23623e-05	0.00128288	PTPN11; RAF1; SOS1;	PTPN11|IDBG-58105|ENSG00000179295|5781|; RAF1|IDBG-19277|ENSG00000132155|102724915,5894|; SOS1|IDBG-47279|ENSG00000115904|6654|;
SHC1 events in EGFR signaling	13213	REACTOME	9606	3	20	5.23623e-05	0.00128288	PTPN11; RAF1; SOS1;	PTPN11|IDBG-58105|ENSG00000179295|5781|; RAF1|IDBG-19277|ENSG00000132155|102724915,5894|; SOS1|IDBG-47279|ENSG00000115904|6654|;
SHC-related events	16715	REACTOME	9606	3	23	8.07206e-05	0.00131844	PTPN11; RAF1; SOS1;	PTPN11|IDBG-58105|ENSG00000179295|5781|; RAF1|IDBG-19277|ENSG00000132155|102724915,5894|; SOS1|IDBG-47279|ENSG00000115904|6654|;
SHC-related events triggered by IGF1R	13283	REACTOME	9606	3	23	8.07206e-05	0.00131844	PTPN11; RAF1; SOS1;	PTPN11|IDBG-58105|ENSG00000179295|5781|; RAF1|IDBG-19277|ENSG00000132155|102724915,5894|; SOS1|IDBG-47279|ENSG00000115904|6654|;
Erk1/erk2 mapk signaling pathway	4174	PID BIOCARTA	9606	3	22	7.03724e-05	0.00132625	NGFR; RAF1; SOS1;	NGFR|IDBG-57653|ENSG00000064300|4804|; RAF1|IDBG-19277|ENSG00000132155|102724915,5894|; SOS1|IDBG-47279|ENSG00000115904|6654|;
GMCSF-mediated signaling events	15598	PID NCI	9606	3	22	7.03724e-05	0.00132625	PTPN11; RAF1; SOS1;	PTPN11|IDBG-58105|ENSG00000179295|5781|; RAF1|IDBG-19277|ENSG00000132155|102724915,5894|; SOS1|IDBG-47279|ENSG00000115904|6654|;
GRB2 events in EGFR signaling	13214	REACTOME	9606	3	19	4.46225e-05	0.00156179	PTPN11; RAF1; SOS1;	PTPN11|IDBG-58105|ENSG00000179295|5781|; RAF1|IDBG-19277|ENSG00000132155|102724915,5894|; SOS1|IDBG-47279|ENSG00000115904|6654|;
SOS-mediated signalling	13209	REACTOME	9606	3	19	4.46225e-05	0.00156179	PTPN11; RAF1; SOS1;	PTPN11|IDBG-58105|ENSG00000179295|5781|; RAF1|IDBG-19277|ENSG00000132155|102724915,5894|; SOS1|IDBG-47279|ENSG00000115904|6654|;
Developmental Biology	16794	REACTOME	9606	9	502	7.03545e-05	0.00156699	ACTB; LAMC1; NOTCH1; PTPN11; RAF1; ROCK2; SCN10A; SLIT3; SOS1;	ACTB|IDBG-7590|ENSG00000075624|60|; LAMC1|IDBG-105290|ENSG00000135862|3915|; NOTCH1|IDBG-92445|ENSG00000148400|4851|; PTPN11|IDBG-58105|ENSG00000179295|5781|; RAF1|IDBG-19277|ENSG00000132155|102724915,5894|; ROCK2|IDBG-29657|ENSG00000134318|9475|; SCN10A|IDBG-26173|ENSG00000185313|6336|; SLIT3|IDBG-56989|ENSG00000184347|6586|; SOS1|IDBG-47279|ENSG00000115904|6654|;
SHC1 events in ERBB4 signaling	13261	REACTOME	9606	3	25	0.000104295	0.00159701	PTPN11; RAF1; SOS1;	PTPN11|IDBG-58105|ENSG00000179295|5781|; RAF1|IDBG-19277|ENSG00000132155|102724915,5894|; SOS1|IDBG-47279|ENSG00000115904|6654|;
Focal adhesion	546	KEGG	9606	6	210	0.000112893	0.00162699	ACTB; FLT4; LAMC1; RAF1; ROCK2; SOS1;	ACTB|IDBG-7590|ENSG00000075624|60|; FLT4|IDBG-62355|ENSG00000037280|2324|; LAMC1|IDBG-105290|ENSG00000135862|3915|; RAF1|IDBG-19277|ENSG00000132155|102724915,5894|; ROCK2|IDBG-29657|ENSG00000134318|9475|; SOS1|IDBG-47279|ENSG00000115904|6654|;
ErbB2/ErbB3 signaling events	15442	PID NCI	9606	3	28	0.000147411	0.0017198	PTPN11; RAF1; SOS1;	PTPN11|IDBG-58105|ENSG00000179295|5781|; RAF1|IDBG-19277|ENSG00000132155|102724915,5894|; SOS1|IDBG-47279|ENSG00000115904|6654|;
GPCR GroupI metabotropic glutamate receptor signaling pathway	16198	INOH	9606	3	28	0.000147411	0.0017198	ITPR3; PRKCH; RAF1;	ITPR3|IDBG-82972|ENSG00000096433|3710|; PRKCH|IDBG-8479|ENSG00000027075|5583|; RAF1|IDBG-19277|ENSG00000132155|102724915,5894|;
SHC1 events in ERBB2 signaling	13289	REACTOME	9606	3	28	0.000147411	0.0017198	PTPN11; RAF1; SOS1;	PTPN11|IDBG-58105|ENSG00000179295|5781|; RAF1|IDBG-19277|ENSG00000132155|102724915,5894|; SOS1|IDBG-47279|ENSG00000115904|6654|;
GRB2 events in ERBB2 signaling	13287	REACTOME	9606	3	27	0.000131956	0.00179606	PTPN11; RAF1; SOS1;	PTPN11|IDBG-58105|ENSG00000179295|5781|; RAF1|IDBG-19277|ENSG00000132155|102724915,5894|; SOS1|IDBG-47279|ENSG00000115904|6654|;
IGF1 pathway	15262	PID NCI	9606	3	29	0.000163999	0.00182635	PTPN11; RAF1; SOS1;	PTPN11|IDBG-58105|ENSG00000179295|5781|; RAF1|IDBG-19277|ENSG00000132155|102724915,5894|; SOS1|IDBG-47279|ENSG00000115904|6654|;
Nerve growth factor pathway (ngf)	4099	PID BIOCARTA	9606	3	17	3.14755e-05	0.00192787	NGFR; RAF1; SOS1;	NGFR|IDBG-57653|ENSG00000064300|4804|; RAF1|IDBG-19277|ENSG00000132155|102724915,5894|; SOS1|IDBG-47279|ENSG00000115904|6654|;
VEGFA-VEGFR2 Pathway	18745	REACTOME	9606	5	105	4.0351e-05	0.0019772	ACTB; ITPR3; PTPN11; RAF1; ROCK2;	ACTB|IDBG-7590|ENSG00000075624|60|; ITPR3|IDBG-82972|ENSG00000096433|3710|; PTPN11|IDBG-58105|ENSG00000179295|5781|; RAF1|IDBG-19277|ENSG00000132155|102724915,5894|; ROCK2|IDBG-29657|ENSG00000134318|9475|;
Signalling to RAS	13184	REACTOME	9606	3	31	0.000200711	0.00204892	PTPN11; RAF1; SOS1;	PTPN11|IDBG-58105|ENSG00000179295|5781|; RAF1|IDBG-19277|ENSG00000132155|102724915,5894|; SOS1|IDBG-47279|ENSG00000115904|6654|;
VEGFR2 mediated cell proliferation	18519	REACTOME	9606	3	31	0.000200711	0.00204892	ITPR3; PTPN11; RAF1;	ITPR3|IDBG-82972|ENSG00000096433|3710|; PTPN11|IDBG-58105|ENSG00000179295|5781|; RAF1|IDBG-19277|ENSG00000132155|102724915,5894|;
Phosphorylation of mek1 by cdk5/p35 down regulates the map kinase pathway	4118	PID BIOCARTA	9606	3	14	1.69791e-05	0.00207994	NGFR; RAF1; SOS1;	NGFR|IDBG-57653|ENSG00000064300|4804|; RAF1|IDBG-19277|ENSG00000132155|102724915,5894|; SOS1|IDBG-47279|ENSG00000115904|6654|;
Axon guidance	17789	REACTOME	9606	8	336	2.59918e-05	0.00212266	ACTB; LAMC1; PTPN11; RAF1; ROCK2; SCN10A; SLIT3; SOS1;	ACTB|IDBG-7590|ENSG00000075624|60|; LAMC1|IDBG-105290|ENSG00000135862|3915|; PTPN11|IDBG-58105|ENSG00000179295|5781|; RAF1|IDBG-19277|ENSG00000132155|102724915,5894|; ROCK2|IDBG-29657|ENSG00000134318|9475|; SCN10A|IDBG-26173|ENSG00000185313|6336|; SLIT3|IDBG-56989|ENSG00000184347|6586|; SOS1|IDBG-47279|ENSG00000115904|6654|;
FRS2-mediated cascade	13310	REACTOME	9606	3	35	0.000289262	0.00262478	PTPN11; RAF1; SOS1;	PTPN11|IDBG-58105|ENSG00000179295|5781|; RAF1|IDBG-19277|ENSG00000132155|102724915,5894|; SOS1|IDBG-47279|ENSG00000115904|6654|;
HGF signaling pathway	16200	INOH	9606	3	35	0.000289262	0.00262478	PTPN11; RAF1; SOS1;	PTPN11|IDBG-58105|ENSG00000179295|5781|; RAF1|IDBG-19277|ENSG00000132155|102724915,5894|; SOS1|IDBG-47279|ENSG00000115904|6654|;
Constitutive Signaling by NOTCH1 t(7;9)(NOTCH1:M1580_K2555) Translocation Mutant	13717	REACTOME	9606	2	7	0.000282011	0.00276371	JAG1; NOTCH1;	JAG1|IDBG-54207|ENSG00000101384|182|; NOTCH1|IDBG-92445|ENSG00000148400|4851|;
IL2-mediated signaling events	15044	PID NCI	9606	3	37	0.000341643	0.00298938	PTPN11; RAF1; SOS1;	PTPN11|IDBG-58105|ENSG00000179295|5781|; RAF1|IDBG-19277|ENSG00000132155|102724915,5894|; SOS1|IDBG-47279|ENSG00000115904|6654|;
JAK STAT pathway and regulation	16125	INOH	9606	6	273	0.000467602	0.00369556	FLT4; NGFR; PRKCH; PTPN11; RAF1; SOS1;	FLT4|IDBG-62355|ENSG00000037280|2324|; NGFR|IDBG-57653|ENSG00000064300|4804|; PRKCH|IDBG-8479|ENSG00000027075|5583|; PTPN11|IDBG-58105|ENSG00000179295|5781|; RAF1|IDBG-19277|ENSG00000132155|102724915,5894|; SOS1|IDBG-47279|ENSG00000115904|6654|;
Signalling to ERKs	18748	REACTOME	9606	3	41	0.000463929	0.00378876	PTPN11; RAF1; SOS1;	PTPN11|IDBG-58105|ENSG00000179295|5781|; RAF1|IDBG-19277|ENSG00000132155|102724915,5894|; SOS1|IDBG-47279|ENSG00000115904|6654|;
Signalling by NGF	16818	REACTOME	9606	6	271	0.000449655	0.00379881	AKAP13; ITPR3; NGFR; PTPN11; RAF1; SOS1;	AKAP13|IDBG-28095|ENSG00000170776|11214|; ITPR3|IDBG-82972|ENSG00000096433|3710|; NGFR|IDBG-57653|ENSG00000064300|4804|; PTPN11|IDBG-58105|ENSG00000179295|5781|; RAF1|IDBG-19277|ENSG00000132155|102724915,5894|; SOS1|IDBG-47279|ENSG00000115904|6654|;
Interleukin-2 signaling	13083	REACTOME	9606	3	45	0.000611254	0.00394098	PTPN11; RAF1; SOS1;	PTPN11|IDBG-58105|ENSG00000179295|5781|; RAF1|IDBG-19277|ENSG00000132155|102724915,5894|; SOS1|IDBG-47279|ENSG00000115904|6654|;
Neurotrophic factor-mediated Trk receptor signaling	15320	PID NCI	9606	3	45	0.000611254	0.00394098	NGFR; PTPN11; SOS1;	NGFR|IDBG-57653|ENSG00000064300|4804|; PTPN11|IDBG-58105|ENSG00000179295|5781|; SOS1|IDBG-47279|ENSG00000115904|6654|;
Oncostatin_M	16513	NETPATH	9606	3	45	0.000611254	0.00394098	PTPN11; RAF1; SOS1;	PTPN11|IDBG-58105|ENSG00000179295|5781|; RAF1|IDBG-19277|ENSG00000132155|102724915,5894|; SOS1|IDBG-47279|ENSG00000115904|6654|;
NRAGE signals death through JNK	13200	REACTOME	9606	3	44	0.000571968	0.00400378	AKAP13; NGFR; SOS1;	AKAP13|IDBG-28095|ENSG00000170776|11214|; NGFR|IDBG-57653|ENSG00000064300|4804|; SOS1|IDBG-47279|ENSG00000115904|6654|;
SHP2 signaling	15583	PID NCI	9606	3	44	0.000571968	0.00400378	PTPN11; RAF1; SOS1;	PTPN11|IDBG-58105|ENSG00000179295|5781|; RAF1|IDBG-19277|ENSG00000132155|102724915,5894|; SOS1|IDBG-47279|ENSG00000115904|6654|;
VEGF signaling pathway	16190	INOH	9606	5	183	0.000548355	0.00407112	FLT4; ITPR3; NGFR; PRKCH; RAF1;	FLT4|IDBG-62355|ENSG00000037280|2324|; ITPR3|IDBG-82972|ENSG00000096433|3710|; NGFR|IDBG-57653|ENSG00000064300|4804|; PRKCH|IDBG-8479|ENSG00000027075|5583|; RAF1|IDBG-19277|ENSG00000132155|102724915,5894|;
PDGF signaling pathway	16259	INOH	9606	3	43	0.000534339	0.00409103	PTPN11; RAF1; SOS1;	PTPN11|IDBG-58105|ENSG00000179295|5781|; RAF1|IDBG-19277|ENSG00000132155|102724915,5894|; SOS1|IDBG-47279|ENSG00000115904|6654|;
Insulin signaling pathway	4078	PID BIOCARTA	9606	2	11	0.00073168	0.00459645	PTPN11; SOS1;	PTPN11|IDBG-58105|ENSG00000179295|5781|; SOS1|IDBG-47279|ENSG00000115904|6654|;
FCERI mediated MAPK activation	19852	REACTOME	9606	3	49	0.000785541	0.00481144	PTPN11; RAF1; SOS1;	PTPN11|IDBG-58105|ENSG00000179295|5781|; RAF1|IDBG-19277|ENSG00000132155|102724915,5894|; SOS1|IDBG-47279|ENSG00000115904|6654|;
Signaling events mediated by focal adhesion kinase	15260	PID NCI	9606	3	50	0.000833543	0.00498093	RAF1; ROCK2; SOS1;	RAF1|IDBG-19277|ENSG00000132155|102724915,5894|; ROCK2|IDBG-29657|ENSG00000134318|9475|; SOS1|IDBG-47279|ENSG00000115904|6654|;
B cell receptor signaling	16132	INOH	9606	3	52	0.000935057	0.00509087	ITPR3; RAF1; SOS1;	ITPR3|IDBG-82972|ENSG00000096433|3710|; RAF1|IDBG-19277|ENSG00000132155|102724915,5894|; SOS1|IDBG-47279|ENSG00000115904|6654|;
Keratinocyte differentiation	4032	PID BIOCARTA	9606	3	52	0.000935057	0.00509087	PRKCH; RAF1; SOS1;	PRKCH|IDBG-8479|ENSG00000027075|5583|; RAF1|IDBG-19277|ENSG00000132155|102724915,5894|; SOS1|IDBG-47279|ENSG00000115904|6654|;
Signaling events mediated by Stem cell factor receptor (c-Kit)	15404	PID NCI	9606	3	52	0.000935057	0.00509087	PTPN11; RAF1; SOS1;	PTPN11|IDBG-58105|ENSG00000179295|5781|; RAF1|IDBG-19277|ENSG00000132155|102724915,5894|; SOS1|IDBG-47279|ENSG00000115904|6654|;
Lysine degradation	558	KEGG	9606	3	51	0.000883372	0.00515301	MLL2; NSD1; SUV420H1;	MLL2|IDBG-30867|ENSG00000167548|8085|; NSD1|IDBG-59534|ENSG00000165671|64324|; SUV420H1|IDBG-61304|ENSG00000110066|51111|;
Il 6 signaling pathway	3992	PID BIOCARTA	9606	2	13	0.00103278	0.00527151	PTPN11; SOS1;	PTPN11|IDBG-58105|ENSG00000179295|5781|; SOS1|IDBG-47279|ENSG00000115904|6654|;
Multiple antiapoptotic pathways from igf-1r signaling lead to bad phosphorylation	4076	PID BIOCARTA	9606	2	13	0.00103278	0.00527151	RAF1; SOS1;	RAF1|IDBG-19277|ENSG00000132155|102724915,5894|; SOS1|IDBG-47279|ENSG00000115904|6654|;
Gastrin-CREB signalling pathway via PKC and MAPK	13219	REACTOME	9606	5	212	0.00106634	0.00533169	ITPR3; PRKCH; PTPN11; RAF1; SOS1;	ITPR3|IDBG-82972|ENSG00000096433|3710|; PRKCH|IDBG-8479|ENSG00000027075|5583|; PTPN11|IDBG-58105|ENSG00000179295|5781|; RAF1|IDBG-19277|ENSG00000132155|102724915,5894|; SOS1|IDBG-47279|ENSG00000115904|6654|;
Vascular smooth muscle contraction	4376	KEGG	9606	4	123	0.00108831	0.00533273	ITPR3; PRKCH; RAF1; ROCK2;	ITPR3|IDBG-82972|ENSG00000096433|3710|; PRKCH|IDBG-8479|ENSG00000027075|5583|; RAF1|IDBG-19277|ENSG00000132155|102724915,5894|; ROCK2|IDBG-29657|ENSG00000134318|9475|;
Neurotrophin signaling pathway	4379	KEGG	9606	4	121	0.00102382	0.00545294	NGFR; PTPN11; RAF1; SOS1;	NGFR|IDBG-57653|ENSG00000064300|4804|; PTPN11|IDBG-58105|ENSG00000179295|5781|; RAF1|IDBG-19277|ENSG00000132155|102724915,5894|; SOS1|IDBG-47279|ENSG00000115904|6654|;
Regulation of actin cytoskeleton	404	KEGG	9606	5	217	0.00118345	0.00568521	ACTB; RAF1; ROCK2; SOS1; SSH2;	ACTB|IDBG-7590|ENSG00000075624|60|; RAF1|IDBG-19277|ENSG00000132155|102724915,5894|; ROCK2|IDBG-29657|ENSG00000134318|9475|; SOS1|IDBG-47279|ENSG00000115904|6654|; SSH2|IDBG-38695|ENSG00000141298|85464|;
Cell death signalling via NRAGE, NRIF and NADE	18983	REACTOME	9606	3	60	0.00141849	0.00609701	AKAP13; NGFR; SOS1;	AKAP13|IDBG-28095|ENSG00000170776|11214|; NGFR|IDBG-57653|ENSG00000064300|4804|; SOS1|IDBG-47279|ENSG00000115904|6654|;
Fc-epsilon receptor I signaling in mast cells	15695	PID NCI	9606	3	60	0.00141849	0.00609701	PTPN11; RAF1; SOS1;	PTPN11|IDBG-58105|ENSG00000179295|5781|; RAF1|IDBG-19277|ENSG00000132155|102724915,5894|; SOS1|IDBG-47279|ENSG00000115904|6654|;
Long-term depression	555	KEGG	9606	3	60	0.00141849	0.00609701	CACNA1A; ITPR3; RAF1;	CACNA1A|IDBG-31996|ENSG00000141837|100507353,773|; ITPR3|IDBG-82972|ENSG00000096433|3710|; RAF1|IDBG-19277|ENSG00000132155|102724915,5894|;
Calcium signaling by hbx of hepatitis b virus	4105	PID BIOCARTA	9606	2	15	0.00138377	0.00627819	RAF1; SOS1;	RAF1|IDBG-19277|ENSG00000132155|102724915,5894|; SOS1|IDBG-47279|ENSG00000115904|6654|;
Constitutive Signaling by NOTCH1 HD Domain Mutants	13716	REACTOME	9606	2	15	0.00138377	0.00627819	JAG1; NOTCH1;	JAG1|IDBG-54207|ENSG00000101384|182|; NOTCH1|IDBG-92445|ENSG00000148400|4851|;
Downstream signaling of activated FGFR	16879	REACTOME	9606	4	134	0.00149503	0.00631523	ITPR3; PTPN11; RAF1; SOS1;	ITPR3|IDBG-82972|ENSG00000096433|3710|; PTPN11|IDBG-58105|ENSG00000179295|5781|; RAF1|IDBG-19277|ENSG00000132155|102724915,5894|; SOS1|IDBG-47279|ENSG00000115904|6654|;
IL5	15921	NETPATH	9606	3	59	0.00135102	0.00636538	PTPN11; RAF1; SOS1;	PTPN11|IDBG-58105|ENSG00000179295|5781|; RAF1|IDBG-19277|ENSG00000132155|102724915,5894|; SOS1|IDBG-47279|ENSG00000115904|6654|;
RAF/MAP kinase cascade	17797	REACTOME	9606	2	16	0.00157773	0.00644241	PTPN11; RAF1;	PTPN11|IDBG-58105|ENSG00000179295|5781|; RAF1|IDBG-19277|ENSG00000132155|102724915,5894|;
EGFR1	15908	NETPATH	9606	7	472	0.00157167	0.00652644	ACTB; DDX3X; MINK1; PHPT1; PTPN11; RAF1; SOS1;	ACTB|IDBG-7590|ENSG00000075624|60|; DDX3X|IDBG-229341|ENSG00000215301|1654|; MINK1|IDBG-19945|ENSG00000141503|50488|; PHPT1|IDBG-92741|ENSG00000054148|29085|; PTPN11|IDBG-58105|ENSG00000179295|5781|; RAF1|IDBG-19277|ENSG00000132155|102724915,5894|; SOS1|IDBG-47279|ENSG00000115904|6654|;
Tie2 Signaling	13110	REACTOME	9606	2	17	0.0017839	0.00716485	PTPN11; SOS1;	PTPN11|IDBG-58105|ENSG00000179295|5781|; SOS1|IDBG-47279|ENSG00000115904|6654|;
Signaling events mediated by Hepatocyte Growth Factor Receptor (c-Met)	14943	PID NCI	9606	3	67	0.00195049	0.0077076	PTPN11; RAF1; SOS1;	PTPN11|IDBG-58105|ENSG00000179295|5781|; RAF1|IDBG-19277|ENSG00000132155|102724915,5894|; SOS1|IDBG-47279|ENSG00000115904|6654|;
Downstream signal transduction	13329	REACTOME	9606	4	146	0.00204856	0.00772151	ITPR3; PTPN11; RAF1; SOS1;	ITPR3|IDBG-82972|ENSG00000096433|3710|; PTPN11|IDBG-58105|ENSG00000179295|5781|; RAF1|IDBG-19277|ENSG00000132155|102724915,5894|; SOS1|IDBG-47279|ENSG00000115904|6654|;
Signaling by FGFR	13320	REACTOME	9606	4	145	0.00199773	0.00776894	ITPR3; PTPN11; RAF1; SOS1;	ITPR3|IDBG-82972|ENSG00000096433|3710|; PTPN11|IDBG-58105|ENSG00000179295|5781|; RAF1|IDBG-19277|ENSG00000132155|102724915,5894|; SOS1|IDBG-47279|ENSG00000115904|6654|;
Renal cell carcinoma	483	KEGG	9606	3	68	0.0020353	0.0077914	PTPN11; RAF1; SOS1;	PTPN11|IDBG-58105|ENSG00000179295|5781|; RAF1|IDBG-19277|ENSG00000132155|102724915,5894|; SOS1|IDBG-47279|ENSG00000115904|6654|;
DAP12 signaling	13003	REACTOME	9606	4	147	0.00210029	0.00779653	ITPR3; PTPN11; RAF1; SOS1;	ITPR3|IDBG-82972|ENSG00000096433|3710|; PTPN11|IDBG-58105|ENSG00000179295|5781|; RAF1|IDBG-19277|ENSG00000132155|102724915,5894|; SOS1|IDBG-47279|ENSG00000115904|6654|;
Signaling by ERBB2	13291	REACTOME	9606	4	149	0.00220645	0.00806837	ITPR3; PTPN11; RAF1; SOS1;	ITPR3|IDBG-82972|ENSG00000096433|3710|; PTPN11|IDBG-58105|ENSG00000179295|5781|; RAF1|IDBG-19277|ENSG00000132155|102724915,5894|; SOS1|IDBG-47279|ENSG00000115904|6654|;
NCAM signaling for neurite out-growth	13914	REACTOME	9606	3	71	0.00230342	0.0082991	PTPN11; RAF1; SOS1;	PTPN11|IDBG-58105|ENSG00000179295|5781|; RAF1|IDBG-19277|ENSG00000132155|102724915,5894|; SOS1|IDBG-47279|ENSG00000115904|6654|;
Ras signaling pathway	4082	PID BIOCARTA	9606	2	20	0.00247472	0.00842091	RAF1; SOS1;	RAF1|IDBG-19277|ENSG00000132155|102724915,5894|; SOS1|IDBG-47279|ENSG00000115904|6654|;
Sprouty regulation of tyrosine kinase signals	4142	PID BIOCARTA	9606	2	20	0.00247472	0.00842091	RAF1; SOS1;	RAF1|IDBG-19277|ENSG00000132155|102724915,5894|; SOS1|IDBG-47279|ENSG00000115904|6654|;
VEGFR3 signaling in lymphatic endothelium	15180	PID NCI	9606	2	20	0.00247472	0.00842091	FLT4; SOS1;	FLT4|IDBG-62355|ENSG00000037280|2324|; SOS1|IDBG-47279|ENSG00000115904|6654|;
EGF signaling pathway	16203	INOH	9606	2	21	0.0027288	0.00846273	RAF1; SOS1;	RAF1|IDBG-19277|ENSG00000132155|102724915,5894|; SOS1|IDBG-47279|ENSG00000115904|6654|;
NGF signaling pathway	16214	INOH	9606	2	21	0.0027288	0.00846273	RAF1; SOS1;	RAF1|IDBG-19277|ENSG00000132155|102724915,5894|; SOS1|IDBG-47279|ENSG00000115904|6654|;
Notch signaling pathway	16188	INOH	9606	2	21	0.0027288	0.00846273	JAG1; NOTCH1;	JAG1|IDBG-54207|ENSG00000101384|182|; NOTCH1|IDBG-92445|ENSG00000148400|4851|;
Signalling to p38 via RIT and RIN	13183	REACTOME	9606	2	21	0.0027288	0.00846273	PTPN11; RAF1;	PTPN11|IDBG-58105|ENSG00000179295|5781|; RAF1|IDBG-19277|ENSG00000132155|102724915,5894|;
Hemostasis	19856	REACTOME	9606	7	508	0.00239357	0.00849892	ACTB; GATA6; ITPR3; PRKCH; PTPN11; RAF1; SOS1;	ACTB|IDBG-7590|ENSG00000075624|60|; GATA6|IDBG-1469|ENSG00000141448|2627|; ITPR3|IDBG-82972|ENSG00000096433|3710|; PRKCH|IDBG-8479|ENSG00000027075|5583|; PTPN11|IDBG-58105|ENSG00000179295|5781|; RAF1|IDBG-19277|ENSG00000132155|102724915,5894|; SOS1|IDBG-47279|ENSG00000115904|6654|;
DAP12 interactions	13004	REACTOME	9606	4	155	0.00254717	0.00854871	ITPR3; PTPN11; RAF1; SOS1;	ITPR3|IDBG-82972|ENSG00000096433|3710|; PTPN11|IDBG-58105|ENSG00000179295|5781|; RAF1|IDBG-19277|ENSG00000132155|102724915,5894|; SOS1|IDBG-47279|ENSG00000115904|6654|;
IRS-mediated signalling	18112	REACTOME	9606	3	76	0.00279719	0.0085664	PTPN11; RAF1; SOS1;	PTPN11|IDBG-58105|ENSG00000179295|5781|; RAF1|IDBG-19277|ENSG00000132155|102724915,5894|; SOS1|IDBG-47279|ENSG00000115904|6654|;
Chronic myeloid leukemia	582	KEGG	9606	3	74	0.00259253	0.00858337	PTPN11; RAF1; SOS1;	PTPN11|IDBG-58105|ENSG00000179295|5781|; RAF1|IDBG-19277|ENSG00000132155|102724915,5894|; SOS1|IDBG-47279|ENSG00000115904|6654|;
G alpha (12/13) signalling events	13223	REACTOME	9606	3	75	0.00269365	0.00879927	AKAP13; ROCK2; SOS1;	AKAP13|IDBG-28095|ENSG00000170776|11214|; ROCK2|IDBG-29657|ENSG00000134318|9475|; SOS1|IDBG-47279|ENSG00000115904|6654|;
ARMS-mediated activation	13181	REACTOME	9606	2	22	0.00299464	0.0088396	PTPN11; RAF1;	PTPN11|IDBG-58105|ENSG00000179295|5781|; RAF1|IDBG-19277|ENSG00000132155|102724915,5894|;
Inhibition of cellular proliferation by gleevec	3946	PID BIOCARTA	9606	2	22	0.00299464	0.0088396	RAF1; SOS1;	RAF1|IDBG-19277|ENSG00000132155|102724915,5894|; SOS1|IDBG-47279|ENSG00000115904|6654|;
Signaling by EGFR	13216	REACTOME	9606	4	164	0.00312382	0.00889925	ITPR3; PTPN11; RAF1; SOS1;	ITPR3|IDBG-82972|ENSG00000096433|3710|; PTPN11|IDBG-58105|ENSG00000179295|5781|; RAF1|IDBG-19277|ENSG00000132155|102724915,5894|; SOS1|IDBG-47279|ENSG00000115904|6654|;
Ccr3 signaling in eosinophils	3980	PID BIOCARTA	9606	2	23	0.00327216	0.00890754	RAF1; ROCK2;	RAF1|IDBG-19277|ENSG00000132155|102724915,5894|; ROCK2|IDBG-29657|ENSG00000134318|9475|;
Signaling by Leptin	19841	REACTOME	9606	2	23	0.00327216	0.00890754	PTPN11; RAF1;	PTPN11|IDBG-58105|ENSG00000179295|5781|; RAF1|IDBG-19277|ENSG00000132155|102724915,5894|;
IGF1R signaling cascade	19000	REACTOME	9606	3	83	0.00359106	0.00897766	PTPN11; RAF1; SOS1;	PTPN11|IDBG-58105|ENSG00000179295|5781|; RAF1|IDBG-19277|ENSG00000132155|102724915,5894|; SOS1|IDBG-47279|ENSG00000115904|6654|;
Insulin receptor signalling cascade	18606	REACTOME	9606	3	83	0.00359106	0.00897766	PTPN11; RAF1; SOS1;	PTPN11|IDBG-58105|ENSG00000179295|5781|; RAF1|IDBG-19277|ENSG00000132155|102724915,5894|; SOS1|IDBG-47279|ENSG00000115904|6654|;
Signaling by Type 1 Insulin-like Growth Factor 1 Receptor (IGF1R)	13284	REACTOME	9606	3	83	0.00359106	0.00897766	PTPN11; RAF1; SOS1;	PTPN11|IDBG-58105|ENSG00000179295|5781|; RAF1|IDBG-19277|ENSG00000132155|102724915,5894|; SOS1|IDBG-47279|ENSG00000115904|6654|;
CD4 T cell receptor signaling	16104	INOH	9606	3	79	0.00312246	0.00900005	ITPR3; RAF1; SOS1;	ITPR3|IDBG-82972|ENSG00000096433|3710|; RAF1|IDBG-19277|ENSG00000132155|102724915,5894|; SOS1|IDBG-47279|ENSG00000115904|6654|;
IRS-related events	18844	REACTOME	9606	3	79	0.00312246	0.00900005	PTPN11; RAF1; SOS1;	PTPN11|IDBG-58105|ENSG00000179295|5781|; RAF1|IDBG-19277|ENSG00000132155|102724915,5894|; SOS1|IDBG-47279|ENSG00000115904|6654|;
IL2	15918	NETPATH	9606	3	81	0.00335172	0.00902386	PTPN11; RAF1; SOS1;	PTPN11|IDBG-58105|ENSG00000179295|5781|; RAF1|IDBG-19277|ENSG00000132155|102724915,5894|; SOS1|IDBG-47279|ENSG00000115904|6654|;
Signaling by FGFR in disease	16656	REACTOME	9606	4	162	0.00298863	0.00903969	ITPR3; PTPN11; RAF1; SOS1;	ITPR3|IDBG-82972|ENSG00000096433|3710|; PTPN11|IDBG-58105|ENSG00000179295|5781|; RAF1|IDBG-19277|ENSG00000132155|102724915,5894|; SOS1|IDBG-47279|ENSG00000115904|6654|;
Signaling by EGFR in Cancer	16839	REACTOME	9606	4	166	0.00326314	0.00908489	ITPR3; PTPN11; RAF1; SOS1;	ITPR3|IDBG-82972|ENSG00000096433|3710|; PTPN11|IDBG-58105|ENSG00000179295|5781|; RAF1|IDBG-19277|ENSG00000132155|102724915,5894|; SOS1|IDBG-47279|ENSG00000115904|6654|;
IRS-related events triggered by IGF1R	13282	REACTOME	9606	3	80	0.00323584	0.00911242	PTPN11; RAF1; SOS1;	PTPN11|IDBG-58105|ENSG00000179295|5781|; RAF1|IDBG-19277|ENSG00000132155|102724915,5894|; SOS1|IDBG-47279|ENSG00000115904|6654|;
Frs2-mediated activation	13180	REACTOME	9606	2	24	0.00356126	0.00918431	PTPN11; RAF1;	PTPN11|IDBG-58105|ENSG00000179295|5781|; RAF1|IDBG-19277|ENSG00000132155|102724915,5894|;
Plasma membrane estrogen receptor signaling	15557	PID NCI	9606	2	24	0.00356126	0.00918431	ROCK2; SOS1;	ROCK2|IDBG-29657|ENSG00000134318|9475|; SOS1|IDBG-47279|ENSG00000115904|6654|;
Tpo signaling pathway	4124	PID BIOCARTA	9606	2	24	0.00356126	0.00918431	RAF1; SOS1;	RAF1|IDBG-19277|ENSG00000132155|102724915,5894|; SOS1|IDBG-47279|ENSG00000115904|6654|;
Signaling by PDGF	13330	REACTOME	9606	4	174	0.00386306	0.00918882	ITPR3; PTPN11; RAF1; SOS1;	ITPR3|IDBG-82972|ENSG00000096433|3710|; PTPN11|IDBG-58105|ENSG00000179295|5781|; RAF1|IDBG-19277|ENSG00000132155|102724915,5894|; SOS1|IDBG-47279|ENSG00000115904|6654|;
IL3	15919	NETPATH	9606	3	84	0.00371457	0.00919261	PTPN11; RAF1; SOS1;	PTPN11|IDBG-58105|ENSG00000179295|5781|; RAF1|IDBG-19277|ENSG00000132155|102724915,5894|; SOS1|IDBG-47279|ENSG00000115904|6654|;
p75 NTR receptor-mediated signalling	17826	REACTOME	9606	3	82	0.00347012	0.00924108	AKAP13; NGFR; SOS1;	AKAP13|IDBG-28095|ENSG00000170776|11214|; NGFR|IDBG-57653|ENSG00000064300|4804|; SOS1|IDBG-47279|ENSG00000115904|6654|;
Fc epsilon receptor (FCERI) signaling	17802	REACTOME	9606	4	173	0.00378426	0.00927143	ITPR3; PTPN11; RAF1; SOS1;	ITPR3|IDBG-82972|ENSG00000096433|3710|; PTPN11|IDBG-58105|ENSG00000179295|5781|; RAF1|IDBG-19277|ENSG00000132155|102724915,5894|; SOS1|IDBG-47279|ENSG00000115904|6654|;
Effects of PIP2 hydrolysis	13133	REACTOME	9606	2	25	0.00386187	0.00927605	ITPR3; PRKCH;	ITPR3|IDBG-82972|ENSG00000096433|3710|; PRKCH|IDBG-8479|ENSG00000027075|5583|;
PDGFR-beta signaling pathway	15816	PID NCI	9606	3	85	0.00384064	0.00931641	PTPN11; RAF1; SOS1;	PTPN11|IDBG-58105|ENSG00000179295|5781|; RAF1|IDBG-19277|ENSG00000132155|102724915,5894|; SOS1|IDBG-47279|ENSG00000115904|6654|;
Links between pyk2 and map kinases	4153	PID BIOCARTA	9606	2	26	0.00417389	0.00955704	RAF1; SOS1;	RAF1|IDBG-19277|ENSG00000132155|102724915,5894|; SOS1|IDBG-47279|ENSG00000115904|6654|;
Pdgf signaling pathway	4071	PID BIOCARTA	9606	2	26	0.00417389	0.00955704	RAF1; SOS1;	RAF1|IDBG-19277|ENSG00000132155|102724915,5894|; SOS1|IDBG-47279|ENSG00000115904|6654|;
Prolonged ERK activation events	19186	REACTOME	9606	2	26	0.00417389	0.00955704	PTPN11; RAF1;	PTPN11|IDBG-58105|ENSG00000179295|5781|; RAF1|IDBG-19277|ENSG00000132155|102724915,5894|;
Role of erk5 in neuronal survival pathway	4147	PID BIOCARTA	9606	2	26	0.00417389	0.00955704	RAF1; SOS1;	RAF1|IDBG-19277|ENSG00000132155|102724915,5894|; SOS1|IDBG-47279|ENSG00000115904|6654|;
IL-7 signaling	16106	INOH	9606	4	180	0.00435944	0.00988947	FLT4; NGFR; PRKCH; RAF1;	FLT4|IDBG-62355|ENSG00000037280|2324|; NGFR|IDBG-57653|ENSG00000064300|4804|; PRKCH|IDBG-8479|ENSG00000027075|5583|; RAF1|IDBG-19277|ENSG00000132155|102724915,5894|;
Gap junction	436	KEGG	9606	3	90	0.00451022	0.00995499	ITPR3; RAF1; SOS1;	ITPR3|IDBG-82972|ENSG00000096433|3710|; RAF1|IDBG-19277|ENSG00000132155|102724915,5894|; SOS1|IDBG-47279|ENSG00000115904|6654|;
EPO signaling pathway	16151	INOH	9606	4	181	0.00444617	0.00999369	FLT4; NGFR; PRKCH; RAF1;	FLT4|IDBG-62355|ENSG00000037280|2324|; NGFR|IDBG-57653|ENSG00000064300|4804|; PRKCH|IDBG-8479|ENSG00000027075|5583|; RAF1|IDBG-19277|ENSG00000132155|102724915,5894|;
Dorso-ventral axis formation	4377	KEGG	9606	2	27	0.00449724	0.0100166	NOTCH1; SOS1;	NOTCH1|IDBG-92445|ENSG00000148400|4851|; SOS1|IDBG-47279|ENSG00000115904|6654|;
IL2 signaling events mediated by STAT5	15584	PID NCI	9606	2	28	0.00483185	0.0103842	PTPN11; SOS1;	PTPN11|IDBG-58105|ENSG00000179295|5781|; SOS1|IDBG-47279|ENSG00000115904|6654|;
Role of erbb2 in signal transduction and oncology	4019	PID BIOCARTA	9606	2	28	0.00483185	0.0103842	RAF1; SOS1;	RAF1|IDBG-19277|ENSG00000132155|102724915,5894|; SOS1|IDBG-47279|ENSG00000115904|6654|;
GnRH signaling pathway	412	KEGG	9606	3	92	0.00479664	0.0104926	ITPR3; RAF1; SOS1;	ITPR3|IDBG-82972|ENSG00000096433|3710|; RAF1|IDBG-19277|ENSG00000132155|102724915,5894|; SOS1|IDBG-47279|ENSG00000115904|6654|;
Fc epsilon receptor i signaling in mast cells	4183	PID BIOCARTA	9606	2	29	0.00517761	0.0109355	RAF1; SOS1;	RAF1|IDBG-19277|ENSG00000132155|102724915,5894|; SOS1|IDBG-47279|ENSG00000115904|6654|;
Internalization of ErbB1	15162	PID NCI	9606	2	29	0.00517761	0.0109355	RAF1; SOS1;	RAF1|IDBG-19277|ENSG00000132155|102724915,5894|; SOS1|IDBG-47279|ENSG00000115904|6654|;
NGF signalling via TRKA from the plasma membrane	18753	REACTOME	9606	4	191	0.00537867	0.011263	ITPR3; PTPN11; RAF1; SOS1;	ITPR3|IDBG-82972|ENSG00000096433|3710|; PTPN11|IDBG-58105|ENSG00000179295|5781|; RAF1|IDBG-19277|ENSG00000132155|102724915,5894|; SOS1|IDBG-47279|ENSG00000115904|6654|;
Activated NOTCH1 Transmits Signal to the Nucleus	13295	REACTOME	9606	2	30	0.00553446	0.0112995	JAG1; NOTCH1;	JAG1|IDBG-54207|ENSG00000101384|182|; NOTCH1|IDBG-92445|ENSG00000148400|4851|;
EPO signaling pathway	15297	PID NCI	9606	2	30	0.00553446	0.0112995	PTPN11; SOS1;	PTPN11|IDBG-58105|ENSG00000179295|5781|; SOS1|IDBG-47279|ENSG00000115904|6654|;
Vegf hypoxia and angiogenesis	3979	PID BIOCARTA	9606	2	30	0.00553446	0.0112995	FLT4; SOS1;	FLT4|IDBG-62355|ENSG00000037280|2324|; SOS1|IDBG-47279|ENSG00000115904|6654|;
Bcr signaling pathway	4023	PID BIOCARTA	9606	2	31	0.00590231	0.011853	RAF1; SOS1;	RAF1|IDBG-19277|ENSG00000132155|102724915,5894|; SOS1|IDBG-47279|ENSG00000115904|6654|;
Interaction between L1 and Ankyrins	13875	REACTOME	9606	2	31	0.00590231	0.011853	ACTB; SCN10A;	ACTB|IDBG-7590|ENSG00000075624|60|; SCN10A|IDBG-26173|ENSG00000185313|6336|;
Phospholipids as signalling intermediaries	3981	PID BIOCARTA	9606	2	32	0.00628107	0.0124102	RAF1; SOS1;	RAF1|IDBG-19277|ENSG00000132155|102724915,5894|; SOS1|IDBG-47279|ENSG00000115904|6654|;
Role of egf receptor transactivation by gpcrs in cardiac hypertrophy	3987	PID BIOCARTA	9606	2	32	0.00628107	0.0124102	RAF1; SOS1;	RAF1|IDBG-19277|ENSG00000132155|102724915,5894|; SOS1|IDBG-47279|ENSG00000115904|6654|;
KitReceptor	15910	NETPATH	9606	3	104	0.00674594	0.013222	PTPN11; RAF1; SOS1;	PTPN11|IDBG-58105|ENSG00000179295|5781|; RAF1|IDBG-19277|ENSG00000132155|102724915,5894|; SOS1|IDBG-47279|ENSG00000115904|6654|;
Prolactin	15931	NETPATH	9606	3	105	0.00692667	0.0134685	PTPN11; RAF1; SOS1;	PTPN11|IDBG-58105|ENSG00000179295|5781|; RAF1|IDBG-19277|ENSG00000132155|102724915,5894|; SOS1|IDBG-47279|ENSG00000115904|6654|;
Angiotensin ii mediated activation of jnk pathway via pyk2 dependent signaling	4049	PID BIOCARTA	9606	2	34	0.007071	0.0135343	RAF1; SOS1;	RAF1|IDBG-19277|ENSG00000132155|102724915,5894|; SOS1|IDBG-47279|ENSG00000115904|6654|;
Trefoil factors initiate mucosal healing	4063	PID BIOCARTA	9606	2	34	0.007071	0.0135343	RAF1; SOS1;	RAF1|IDBG-19277|ENSG00000132155|102724915,5894|; SOS1|IDBG-47279|ENSG00000115904|6654|;
Signaling by Insulin receptor	13281	REACTOME	9606	3	107	0.00729676	0.0138582	PTPN11; RAF1; SOS1;	PTPN11|IDBG-58105|ENSG00000179295|5781|; RAF1|IDBG-19277|ENSG00000132155|102724915,5894|; SOS1|IDBG-47279|ENSG00000115904|6654|;
IL11	16509	NETPATH	9606	2	35	0.00748202	0.0139931	PTPN11; RAF1;	PTPN11|IDBG-58105|ENSG00000179295|5781|; RAF1|IDBG-19277|ENSG00000132155|102724915,5894|;
IL2 signaling events mediated by PI3K	15791	PID NCI	9606	2	35	0.00748202	0.0139931	PTPN11; SOS1;	PTPN11|IDBG-58105|ENSG00000179295|5781|; SOS1|IDBG-47279|ENSG00000115904|6654|;
IGF1 signaling pathway	16216	INOH	9606	2	36	0.00790362	0.0142381	RAF1; SOS1;	RAF1|IDBG-19277|ENSG00000132155|102724915,5894|; SOS1|IDBG-47279|ENSG00000115904|6654|;
Prion diseases	4396	KEGG	9606	2	36	0.00790362	0.0142381	LAMC1; NOTCH1;	LAMC1|IDBG-105290|ENSG00000135862|3915|; NOTCH1|IDBG-92445|ENSG00000148400|4851|;
Signaling events regulated by Ret tyrosine kinase	15569	PID NCI	9606	2	36	0.00790362	0.0142381	PTPN11; SOS1;	PTPN11|IDBG-58105|ENSG00000179295|5781|; SOS1|IDBG-47279|ENSG00000115904|6654|;
L1CAM interactions	13877	REACTOME	9606	3	109	0.00767842	0.0142516	ACTB; LAMC1; SCN10A;	ACTB|IDBG-7590|ENSG00000075624|60|; LAMC1|IDBG-105290|ENSG00000135862|3915|; SCN10A|IDBG-26173|ENSG00000185313|6336|;
Signaling by Interleukins	18744	REACTOME	9606	3	110	0.00787362	0.014504	PTPN11; RAF1; SOS1;	PTPN11|IDBG-58105|ENSG00000179295|5781|; RAF1|IDBG-19277|ENSG00000132155|102724915,5894|; SOS1|IDBG-47279|ENSG00000115904|6654|;
FCERI mediated Ca+2 mobilization	19496	REACTOME	9606	2	37	0.00833573	0.014907	ITPR3; SOS1;	ITPR3|IDBG-82972|ENSG00000096433|3710|; SOS1|IDBG-47279|ENSG00000115904|6654|;
Platelet activation, signaling and aggregation	17662	REACTOME	9606	4	219	0.00866815	0.0153891	ITPR3; PRKCH; RAF1; SOS1;	ITPR3|IDBG-82972|ENSG00000096433|3710|; PRKCH|IDBG-8479|ENSG00000027075|5583|; RAF1|IDBG-19277|ENSG00000132155|102724915,5894|; SOS1|IDBG-47279|ENSG00000115904|6654|;
Antigen activates B Cell Receptor (BCR) leading to generation of second messengers	13095	REACTOME	9606	2	38	0.00877828	0.0154725	ITPR3; SOS1;	ITPR3|IDBG-82972|ENSG00000096433|3710|; SOS1|IDBG-47279|ENSG00000115904|6654|;
EPHB-mediated forward signaling	17191	REACTOME	9606	2	39	0.00923117	0.0161545	ACTB; ROCK2;	ACTB|IDBG-7590|ENSG00000075624|60|; ROCK2|IDBG-29657|ENSG00000134318|9475|;
Wnt	15912	NETPATH	9606	3	118	0.00954135	0.0165789	CHD7; PRKCH; RAF1;	CHD7|IDBG-22967|ENSG00000171316|102724260,55636|; PRKCH|IDBG-8479|ENSG00000027075|5583|; RAF1|IDBG-19277|ENSG00000132155|102724915,5894|;
Leukocyte transendothelial migration	510	KEGG	9606	3	120	0.00998812	0.017233	ACTB; PTPN11; ROCK2;	ACTB|IDBG-7590|ENSG00000075624|60|; PTPN11|IDBG-58105|ENSG00000179295|5781|; ROCK2|IDBG-29657|ENSG00000134318|9475|;
Netrin-1 signaling	13905	REACTOME	9606	2	41	0.0101677	0.0174202	PTPN11; SLIT3;	PTPN11|IDBG-58105|ENSG00000179295|5781|; SLIT3|IDBG-56989|ENSG00000184347|6586|;
Insulin Pathway	15835	PID NCI	9606	2	42	0.0106512	0.0181218	PTPN11; SOS1;	PTPN11|IDBG-58105|ENSG00000179295|5781|; SOS1|IDBG-47279|ENSG00000115904|6654|;
IL6-mediated signaling events	15826	PID NCI	9606	2	43	0.0111447	0.0187016	PTPN11; SOS1;	PTPN11|IDBG-58105|ENSG00000179295|5781|; SOS1|IDBG-47279|ENSG00000115904|6654|;
Notch-mediated HES/HEY network	15284	PID NCI	9606	2	43	0.0111447	0.0187016	GATA6; NOTCH1;	GATA6|IDBG-1469|ENSG00000141448|2627|; NOTCH1|IDBG-92445|ENSG00000148400|4851|;
Integrin signaling pathway	16138	INOH	9606	3	126	0.0114011	0.0190018	ACTB; RAF1; SOS1;	ACTB|IDBG-7590|ENSG00000075624|60|; RAF1|IDBG-19277|ENSG00000132155|102724915,5894|; SOS1|IDBG-47279|ENSG00000115904|6654|;
Signaling by SCF-KIT	13325	REACTOME	9606	3	127	0.0116473	0.019281	PTPN11; RAF1; SOS1;	PTPN11|IDBG-58105|ENSG00000179295|5781|; RAF1|IDBG-19277|ENSG00000132155|102724915,5894|; SOS1|IDBG-47279|ENSG00000115904|6654|;
Natural killer cell mediated cytotoxicity	578	KEGG	9606	3	130	0.0124043	0.0203963	PTPN11; RAF1; SOS1;	PTPN11|IDBG-58105|ENSG00000179295|5781|; RAF1|IDBG-19277|ENSG00000132155|102724915,5894|; SOS1|IDBG-47279|ENSG00000115904|6654|;
Cell-Cell communication	17071	REACTOME	9606	3	132	0.0129243	0.0211098	ACTB; DSCAML1; PTPN11;	ACTB|IDBG-7590|ENSG00000075624|60|; DSCAML1|IDBG-73268|ENSG00000177103|57453|; PTPN11|IDBG-58105|ENSG00000179295|5781|;
FGF signaling pathway	16161	INOH	9606	2	48	0.01376	0.022034	RAF1; SOS1;	RAF1|IDBG-19277|ENSG00000132155|102724915,5894|; SOS1|IDBG-47279|ENSG00000115904|6654|;
Interleukin-3, 5 and GM-CSF signaling	13082	REACTOME	9606	2	48	0.01376	0.022034	PTPN11; SOS1;	PTPN11|IDBG-58105|ENSG00000179295|5781|; SOS1|IDBG-47279|ENSG00000115904|6654|;
Notch signaling pathway	491	KEGG	9606	2	48	0.01376	0.022034	JAG1; NOTCH1;	JAG1|IDBG-54207|ENSG00000101384|182|; NOTCH1|IDBG-92445|ENSG00000148400|4851|;
Il-2 receptor beta chain in t cell activation	4011	PID BIOCARTA	9606	2	49	0.0143121	0.0226224	RAF1; SOS1;	RAF1|IDBG-19277|ENSG00000132155|102724915,5894|; SOS1|IDBG-47279|ENSG00000115904|6654|;
Signaling by ERBB4	13265	REACTOME	9606	3	137	0.0142789	0.0227165	PTPN11; RAF1; SOS1;	PTPN11|IDBG-58105|ENSG00000179295|5781|; RAF1|IDBG-19277|ENSG00000132155|102724915,5894|; SOS1|IDBG-47279|ENSG00000115904|6654|;
TCR	15915	NETPATH	9606	4	259	0.015323	0.024065	DDX3X; PTPN11; RAF1; SOS1;	DDX3X|IDBG-229341|ENSG00000215301|1654|; PTPN11|IDBG-58105|ENSG00000179295|5781|; RAF1|IDBG-19277|ENSG00000132155|102724915,5894|; SOS1|IDBG-47279|ENSG00000115904|6654|;
FGF signaling pathway	15346	PID NCI	9606	2	51	0.0154448	0.0241017	PTPN11; SOS1;	PTPN11|IDBG-58105|ENSG00000179295|5781|; SOS1|IDBG-47279|ENSG00000115904|6654|;
Taste transduction	547	KEGG	9606	2	52	0.0160251	0.0246928	CACNA1A; ITPR3;	CACNA1A|IDBG-31996|ENSG00000141837|100507353,773|; ITPR3|IDBG-82972|ENSG00000096433|3710|;
Insulin signaling pathway	531	KEGG	9606	3	143	0.0160077	0.0248221	PYGL; RAF1; SOS1;	PYGL|IDBG-6391|ENSG00000100504|5836|; RAF1|IDBG-19277|ENSG00000132155|102724915,5894|; SOS1|IDBG-47279|ENSG00000115904|6654|;
Endometrial cancer	506	KEGG	9606	2	53	0.0166148	0.0252834	RAF1; SOS1;	RAF1|IDBG-19277|ENSG00000132155|102724915,5894|; SOS1|IDBG-47279|ENSG00000115904|6654|;
Notch signaling pathway	15899	PID NCI	9606	2	53	0.0166148	0.0252834	JAG1; NOTCH1;	JAG1|IDBG-54207|ENSG00000101384|182|; NOTCH1|IDBG-92445|ENSG00000148400|4851|;
Innate Immune System	17476	REACTOME	9606	6	563	0.0168998	0.0255584	ACTB; CFH; ITPR3; PTPN11; RAF1; SOS1;	ACTB|IDBG-7590|ENSG00000075624|60|; CFH|IDBG-105504|ENSG00000000971|3075|; ITPR3|IDBG-82972|ENSG00000096433|3710|; PTPN11|IDBG-58105|ENSG00000179295|5781|; RAF1|IDBG-19277|ENSG00000132155|102724915,5894|; SOS1|IDBG-47279|ENSG00000115904|6654|;
T cell receptor signaling pathway	4156	PID BIOCARTA	9606	2	54	0.0172137	0.0258733	RAF1; SOS1;	RAF1|IDBG-19277|ENSG00000132155|102724915,5894|; SOS1|IDBG-47279|ENSG00000115904|6654|;
TNFalpha	15913	NETPATH	9606	4	270	0.0175962	0.0262869	DDX3X; PTPN11; PYGL; SOS1;	DDX3X|IDBG-229341|ENSG00000215301|1654|; PTPN11|IDBG-58105|ENSG00000179295|5781|; PYGL|IDBG-6391|ENSG00000100504|5836|; SOS1|IDBG-47279|ENSG00000115904|6654|;
Constitutive Signaling by NOTCH1 HD+PEST Domain Mutants	13720	REACTOME	9606	2	56	0.0184388	0.0270509	JAG1; NOTCH1;	JAG1|IDBG-54207|ENSG00000101384|182|; NOTCH1|IDBG-92445|ENSG00000148400|4851|;
Constitutive Signaling by NOTCH1 PEST Domain Mutants	13718	REACTOME	9606	2	56	0.0184388	0.0270509	JAG1; NOTCH1;	JAG1|IDBG-54207|ENSG00000101384|182|; NOTCH1|IDBG-92445|ENSG00000148400|4851|;
Pathogenic Escherichia coli infection	434	KEGG	9606	2	56	0.0184388	0.0270509	ACTB; ROCK2;	ACTB|IDBG-7590|ENSG00000075624|60|; ROCK2|IDBG-29657|ENSG00000134318|9475|;
Non-small cell lung cancer	444	KEGG	9606	2	57	0.0190648	0.0278029	RAF1; SOS1;	RAF1|IDBG-19277|ENSG00000132155|102724915,5894|; SOS1|IDBG-47279|ENSG00000115904|6654|;
Acute myeloid leukemia	424	KEGG	9606	2	58	0.0196998	0.0285589	RAF1; SOS1;	RAF1|IDBG-19277|ENSG00000132155|102724915,5894|; SOS1|IDBG-47279|ENSG00000115904|6654|;
BCR	15916	NETPATH	9606	3	157	0.0204843	0.0295215	PTPN11; RAF1; SOS1;	PTPN11|IDBG-58105|ENSG00000179295|5781|; RAF1|IDBG-19277|ENSG00000132155|102724915,5894|; SOS1|IDBG-47279|ENSG00000115904|6654|;
Signaling events mediated by VEGFR1 and VEGFR2	15504	PID NCI	9606	2	60	0.0209962	0.0299074	PTPN11; RAF1;	PTPN11|IDBG-58105|ENSG00000179295|5781|; RAF1|IDBG-19277|ENSG00000132155|102724915,5894|;
TCR signaling in naÔve CD4+ T cells	15110	PID NCI	9606	2	60	0.0209962	0.0299074	PTPN11; SOS1;	PTPN11|IDBG-58105|ENSG00000179295|5781|; SOS1|IDBG-47279|ENSG00000115904|6654|;
Signal Transduction	17980	REACTOME	9606	13	1965	0.0211424	0.0299415	ACTB; AKAP13; FLT4; ITPR3; JAG1; MLL2; NGFR; NOTCH1; PRKCH; PTPN11; RAF1; ROCK2; SOS1;	ACTB|IDBG-7590|ENSG00000075624|60|; AKAP13|IDBG-28095|ENSG00000170776|11214|; FLT4|IDBG-62355|ENSG00000037280|2324|; ITPR3|IDBG-82972|ENSG00000096433|3710|; JAG1|IDBG-54207|ENSG00000101384|182|; MLL2|IDBG-30867|ENSG00000167548|8085|; NGFR|IDBG-57653|ENSG00000064300|4804|; NOTCH1|IDBG-92445|ENSG00000148400|4851|; PRKCH|IDBG-8479|ENSG00000027075|5583|; PTPN11|IDBG-58105|ENSG00000179295|5781|; RAF1|…
Shigellosis	10374	KEGG	9606	2	62	0.0223274	0.031438	ACTB; ROCK2;	ACTB|IDBG-7590|ENSG00000075624|60|; ROCK2|IDBG-29657|ENSG00000134318|9475|;
Adaptive Immune System	18371	REACTOME	9606	6	604	0.0231004	0.0319751	ITPR3; MIR4720; PTPN11; RAF1; SOS1; UBR4;	ITPR3|IDBG-82972|ENSG00000096433|3710|; MIR4720|IDBG-719850|ENSG00000261609|8139|; PTPN11|IDBG-58105|ENSG00000179295|5781|; RAF1|IDBG-19277|ENSG00000132155|102724915,5894|; SOS1|IDBG-47279|ENSG00000115904|6654|; UBR4|IDBG-92114|ENSG00000127481|23352|;
GPCR signaling	16218	INOH	9606	4	293	0.0230084	0.0320287	ITPR3; JAG1; PRKCH; RAF1;	ITPR3|IDBG-82972|ENSG00000096433|3710|; JAG1|IDBG-54207|ENSG00000101384|182|; PRKCH|IDBG-8479|ENSG00000027075|5583|; RAF1|IDBG-19277|ENSG00000132155|102724915,5894|;
BCR signaling pathway	15384	PID NCI	9606	2	63	0.0230059	0.0322083	RAF1; SOS1;	RAF1|IDBG-19277|ENSG00000132155|102724915,5894|; SOS1|IDBG-47279|ENSG00000115904|6654|;
Glioma	523	KEGG	9606	2	66	0.025092	0.0345368	RAF1; SOS1;	RAF1|IDBG-19277|ENSG00000132155|102724915,5894|; SOS1|IDBG-47279|ENSG00000115904|6654|;
Long-term potentiation	507	KEGG	9606	2	67	0.0258041	0.0353185	ITPR3; RAF1;	ITPR3|IDBG-82972|ENSG00000096433|3710|; RAF1|IDBG-19277|ENSG00000132155|102724915,5894|;
Disease	19807	REACTOME	9606	9	1192	0.0279983	0.0366823	ITPR3; JAG1; MLL2; NOTCH1; PTPN11; PYGL; RAF1; RPL5; SOS1;	ITPR3|IDBG-82972|ENSG00000096433|3710|; JAG1|IDBG-54207|ENSG00000101384|182|; MLL2|IDBG-30867|ENSG00000167548|8085|; NOTCH1|IDBG-92445|ENSG00000148400|4851|; PTPN11|IDBG-58105|ENSG00000179295|5781|; PYGL|IDBG-6391|ENSG00000100504|5836|; RAF1|IDBG-19277|ENSG00000132155|102724915,5894|; RPL5|IDBG-100292|ENSG00000122406|6083,6125|; SOS1|IDBG-47279|ENSG00000115904|6654|;
FBXW7 Mutants and NOTCH1 in Cancer	17874	REACTOME	9606	2	70	0.0279893	0.0368676	JAG1; NOTCH1;	JAG1|IDBG-54207|ENSG00000101384|182|; NOTCH1|IDBG-92445|ENSG00000148400|4851|;
Signaling by NOTCH1	19096	REACTOME	9606	2	70	0.0279893	0.0368676	JAG1; NOTCH1;	JAG1|IDBG-54207|ENSG00000101384|182|; NOTCH1|IDBG-92445|ENSG00000148400|4851|;
Signaling by NOTCH1 HD Domain Mutants in Cancer	19129	REACTOME	9606	2	70	0.0279893	0.0368676	JAG1; NOTCH1;	JAG1|IDBG-54207|ENSG00000101384|182|; NOTCH1|IDBG-92445|ENSG00000148400|4851|;
Signaling by NOTCH1 HD+PEST Domain Mutants in Cancer	18776	REACTOME	9606	2	70	0.0279893	0.0368676	JAG1; NOTCH1;	JAG1|IDBG-54207|ENSG00000101384|182|; NOTCH1|IDBG-92445|ENSG00000148400|4851|;
Signaling by NOTCH1 PEST Domain Mutants in Cancer	18501	REACTOME	9606	2	70	0.0279893	0.0368676	JAG1; NOTCH1;	JAG1|IDBG-54207|ENSG00000101384|182|; NOTCH1|IDBG-92445|ENSG00000148400|4851|;
Signaling by NOTCH1 in Cancer	17392	REACTOME	9606	2	70	0.0279893	0.0368676	JAG1; NOTCH1;	JAG1|IDBG-54207|ENSG00000101384|182|; NOTCH1|IDBG-92445|ENSG00000148400|4851|;
Signaling by NOTCH1 t(7;9)(NOTCH1:M1580_K2555) Translocation Mutant	16917	REACTOME	9606	2	70	0.0279893	0.0368676	JAG1; NOTCH1;	JAG1|IDBG-54207|ENSG00000101384|182|; NOTCH1|IDBG-92445|ENSG00000148400|4851|;
Fc epsilon RI signaling pathway	435	KEGG	9606	2	71	0.0287338	0.0374456	RAF1; SOS1;	RAF1|IDBG-19277|ENSG00000132155|102724915,5894|; SOS1|IDBG-47279|ENSG00000115904|6654|;
Chemokine signaling pathway	4389	KEGG	9606	3	181	0.0296137	0.0383881	RAF1; ROCK2; SOS1;	RAF1|IDBG-19277|ENSG00000132155|102724915,5894|; ROCK2|IDBG-29657|ENSG00000134318|9475|; SOS1|IDBG-47279|ENSG00000115904|6654|;
Calcium signaling pathway	594	KEGG	9606	3	183	0.0304575	0.0392742	CACNA1A; ITPR3; RYR3;	CACNA1A|IDBG-31996|ENSG00000141837|100507353,773|; ITPR3|IDBG-82972|ENSG00000096433|3710|; RYR3|IDBG-5249|ENSG00000198838|6263|;
Alpha6Beta4Integrin	15905	NETPATH	9606	2	74	0.0310148	0.0393711	LAMC1; PTPN11;	LAMC1|IDBG-105290|ENSG00000135862|3915|; PTPN11|IDBG-58105|ENSG00000179295|5781|;
B cell receptor signaling pathway	532	KEGG	9606	2	74	0.0310148	0.0393711	RAF1; SOS1;	RAF1|IDBG-19277|ENSG00000132155|102724915,5894|; SOS1|IDBG-47279|ENSG00000115904|6654|;
IL4	15920	NETPATH	9606	2	74	0.0310148	0.0393711	PTPN11; SOS1;	PTPN11|IDBG-58105|ENSG00000179295|5781|; SOS1|IDBG-47279|ENSG00000115904|6654|;
Signaling by the B Cell Receptor (BCR)	19561	REACTOME	9606	3	188	0.0326228	0.0405715	ITPR3; PTPN11; SOS1;	ITPR3|IDBG-82972|ENSG00000096433|3710|; PTPN11|IDBG-58105|ENSG00000179295|5781|; SOS1|IDBG-47279|ENSG00000115904|6654|;
Gastric acid secretion	10356	KEGG	9606	2	76	0.0325743	0.0407179	ACTB; ITPR3;	ACTB|IDBG-7590|ENSG00000075624|60|; ITPR3|IDBG-82972|ENSG00000096433|3710|;
Notch	15907	NETPATH	9606	2	76	0.0325743	0.0407179	JAG1; NOTCH1;	JAG1|IDBG-54207|ENSG00000101384|182|; NOTCH1|IDBG-92445|ENSG00000148400|4851|;
Platelet homeostasis	13108	REACTOME	9606	2	76	0.0325743	0.0407179	ITPR3; PTPN11;	ITPR3|IDBG-82972|ENSG00000096433|3710|; PTPN11|IDBG-58105|ENSG00000179295|5781|;
Regulation of insulin secretion	13554	REACTOME	9606	2	77	0.0333655	0.0412857	CACNA1A; ITPR3;	CACNA1A|IDBG-31996|ENSG00000141837|100507353,773|; ITPR3|IDBG-82972|ENSG00000096433|3710|;
ErbB1 downstream signaling	15233	PID NCI	9606	2	85	0.0399621	0.0487101	RAF1; SOS1;	RAF1|IDBG-19277|ENSG00000132155|102724915,5894|; SOS1|IDBG-47279|ENSG00000115904|6654|;
IL6	15922	NETPATH	9606	2	85	0.0399621	0.0487101	PTPN11; SOS1;	PTPN11|IDBG-58105|ENSG00000179295|5781|; SOS1|IDBG-47279|ENSG00000115904|6654|;
Insulin receptor signaling	16186	INOH	9606	2	85	0.0399621	0.0487101	RAF1; SOS1;	RAF1|IDBG-19277|ENSG00000132155|102724915,5894|; SOS1|IDBG-47279|ENSG00000115904|6654|;
ErbB signaling pathway	461	KEGG	9606	2	89	0.0434317	0.0524176	RAF1; SOS1;	RAF1|IDBG-19277|ENSG00000132155|102724915,5894|; SOS1|IDBG-47279|ENSG00000115904|6654|;
Fcgamma receptor (FCGR) dependent phagocytosis	18888	REACTOME	9606	2	89	0.0434317	0.0524176	ACTB; ITPR3;	ACTB|IDBG-7590|ENSG00000075624|60|; ITPR3|IDBG-82972|ENSG00000096433|3710|;
Prostate cancer	544	KEGG	9606	2	90	0.0443163	0.053223	RAF1; SOS1;	RAF1|IDBG-19277|ENSG00000132155|102724915,5894|; SOS1|IDBG-47279|ENSG00000115904|6654|;
EPH-Ephrin signaling	19189	REACTOME	9606	2	91	0.0452076	0.0537664	ACTB; ROCK2;	ACTB|IDBG-7590|ENSG00000075624|60|; ROCK2|IDBG-29657|ENSG00000134318|9475|;
Salivary secretion	10375	KEGG	9606	2	91	0.0452076	0.0537664	ITPR3; RYR3;	ITPR3|IDBG-82972|ENSG00000096433|3710|; RYR3|IDBG-5249|ENSG00000198838|6263|;
Leptin	15926	NETPATH	9606	2	96	0.0497635	0.0588988	PTPN11; RAF1;	PTPN11|IDBG-58105|ENSG00000179295|5781|; RAF1|IDBG-19277|ENSG00000132155|102724915,5894|;
Cell surface interactions at the vascular wall	13112	REACTOME	9606	2	98	0.051631	0.0608154	PTPN11; SOS1;	PTPN11|IDBG-58105|ENSG00000179295|5781|; SOS1|IDBG-47279|ENSG00000115904|6654|;
Immune System	18444	REACTOME	9606	8	1127	0.0526325	0.0616984	ACTB; CFH; ITPR3; MIR4720; PTPN11; RAF1; SOS1; UBR4;	ACTB|IDBG-7590|ENSG00000075624|60|; CFH|IDBG-105504|ENSG00000000971|3075|; ITPR3|IDBG-82972|ENSG00000096433|3710|; MIR4720|IDBG-719850|ENSG00000261609|8139|; PTPN11|IDBG-58105|ENSG00000179295|5781|; RAF1|IDBG-19277|ENSG00000132155|102724915,5894|; SOS1|IDBG-47279|ENSG00000115904|6654|; UBR4|IDBG-92114|ENSG00000127481|23352|;
Role of LAT2/NTAL/LAB on calcium mobilization	17405	REACTOME	9606	2	101	0.0544793	0.0632579	PTPN11; SOS1;	PTPN11|IDBG-58105|ENSG00000179295|5781|; SOS1|IDBG-47279|ENSG00000115904|6654|;
Stimuli-sensing channels	13099	REACTOME	9606	2	101	0.0544793	0.0632579	RAF1; RYR3;	RAF1|IDBG-19277|ENSG00000132155|102724915,5894|; RYR3|IDBG-5249|ENSG00000198838|6263|;
Integration of energy metabolism	13560	REACTOME	9606	2	102	0.055441	0.064071	CACNA1A; ITPR3;	CACNA1A|IDBG-31996|ENSG00000141837|100507353,773|; ITPR3|IDBG-82972|ENSG00000096433|3710|;
T cell receptor signaling pathway	563	KEGG	9606	2	107	0.0603394	0.0694044	RAF1; SOS1;	RAF1|IDBG-19277|ENSG00000132155|102724915,5894|; SOS1|IDBG-47279|ENSG00000115904|6654|;
Signaling by NOTCH	18790	REACTOME	9606	2	109	0.0623396	0.0713701	JAG1; NOTCH1;	JAG1|IDBG-54207|ENSG00000101384|182|; NOTCH1|IDBG-92445|ENSG00000148400|4851|;
MAPK signaling pathway	487	KEGG	9606	3	257	0.0703697	0.0801888	CACNA1A; RAF1; SOS1;	CACNA1A|IDBG-31996|ENSG00000141837|100507353,773|; RAF1|IDBG-19277|ENSG00000132155|102724915,5894|; SOS1|IDBG-47279|ENSG00000115904|6654|;
Rho GTPase cycle	13266	REACTOME	9606	2	120	0.0737348	0.0832489	AKAP13; SOS1;	AKAP13|IDBG-28095|ENSG00000170776|11214|; SOS1|IDBG-47279|ENSG00000115904|6654|;
Signaling by Rho GTPases	17273	REACTOME	9606	2	120	0.0737348	0.0832489	AKAP13; SOS1;	AKAP13|IDBG-28095|ENSG00000170776|11214|; SOS1|IDBG-47279|ENSG00000115904|6654|;
Cytokine Signaling in Immune system	17418	REACTOME	9606	3	267	0.0769927	0.0865285	PTPN11; RAF1; SOS1;	PTPN11|IDBG-58105|ENSG00000179295|5781|; RAF1|IDBG-19277|ENSG00000132155|102724915,5894|; SOS1|IDBG-47279|ENSG00000115904|6654|;
Axon guidance	494	KEGG	9606	2	128	0.0824136	0.0921979	ROCK2; SLIT3;	ROCK2|IDBG-29657|ENSG00000134318|9475|; SLIT3|IDBG-56989|ENSG00000184347|6586|;
Signaling by GPCR	17449	REACTOME	9606	7	1035	0.0851741	0.094853	AKAP13; ITPR3; PRKCH; PTPN11; RAF1; ROCK2; SOS1;	AKAP13|IDBG-28095|ENSG00000170776|11214|; ITPR3|IDBG-82972|ENSG00000096433|3710|; PRKCH|IDBG-8479|ENSG00000027075|5583|; PTPN11|IDBG-58105|ENSG00000179295|5781|; RAF1|IDBG-19277|ENSG00000132155|102724915,5894|; ROCK2|IDBG-29657|ENSG00000134318|9475|; SOS1|IDBG-47279|ENSG00000115904|6654|;
Tight junction	522	KEGG	9606	2	135	0.0902554	0.100057	ACTB; PRKCH;	ACTB|IDBG-7590|ENSG00000075624|60|; PRKCH|IDBG-8479|ENSG00000027075|5583|;
Hepatitis C	10404	KEGG	9606	2	136	0.0913935	0.100862	RAF1; SOS1;	RAF1|IDBG-19277|ENSG00000132155|102724915,5894|; SOS1|IDBG-47279|ENSG00000115904|6654|;
Factors involved in megakaryocyte development and platelet production	13101	REACTOME	9606	2	142	0.0983114	0.10801	ACTB; GATA6;	ACTB|IDBG-7590|ENSG00000075624|60|; GATA6|IDBG-1469|ENSG00000141448|2627|;
Jak-STAT signaling pathway	568	KEGG	9606	2	158	0.117447	0.128458	PTPN11; SOS1;	PTPN11|IDBG-58105|ENSG00000179295|5781|; SOS1|IDBG-47279|ENSG00000115904|6654|;
TSLP	15928	NETPATH	9606	2	161	0.121136	0.131904	AKAP13; PTPN11;	AKAP13|IDBG-28095|ENSG00000170776|11214|; PTPN11|IDBG-58105|ENSG00000179295|5781|;
Pathways in cancer	4397	KEGG	9606	3	329	0.123715	0.134116	LAMC1; RAF1; SOS1;	LAMC1|IDBG-105290|ENSG00000135862|3915|; RAF1|IDBG-19277|ENSG00000132155|102724915,5894|; SOS1|IDBG-47279|ENSG00000115904|6654|;
Ion channel transport	18537	REACTOME	9606	2	169	0.131114	0.141511	RAF1; RYR3;	RAF1|IDBG-19277|ENSG00000132155|102724915,5894|; RYR3|IDBG-5249|ENSG00000198838|6263|;
Alzheimer's disease	521	KEGG	9606	2	172	0.134905	0.144964	ITPR3; RYR3;	ITPR3|IDBG-82972|ENSG00000096433|3710|; RYR3|IDBG-5249|ENSG00000198838|6263|;
G alpha (q) signalling events	13217	REACTOME	9606	2	186	0.152919	0.163603	ITPR3; PRKCH;	ITPR3|IDBG-82972|ENSG00000096433|3710|; PRKCH|IDBG-8479|ENSG00000027075|5583|;
Chromatin modifying enzymes	19015	REACTOME	9606	2	193	0.162102	0.171927	ACTB; CHD4;	ACTB|IDBG-7590|ENSG00000075624|60|; CHD4|IDBG-14532|ENSG00000111642|1108|;
Chromatin organization	18782	REACTOME	9606	2	193	0.162102	0.171927	ACTB; CHD4;	ACTB|IDBG-7590|ENSG00000075624|60|; CHD4|IDBG-14532|ENSG00000111642|1108|;
Transmission across Chemical Synapses	18918	REACTOME	9606	2	194	0.163423	0.17258	CACNA1A; RAF1;	CACNA1A|IDBG-31996|ENSG00000141837|100507353,773|; RAF1|IDBG-19277|ENSG00000132155|102724915,5894|;
Membrane Trafficking	19875	REACTOME	9606	2	207	0.180766	0.190076	ACTB; IGF2R;	ACTB|IDBG-7590|ENSG00000075624|60|; IGF2R|IDBG-98588|ENSG00000197081|3482|;
Antigen processing: Ubiquitination & Proteasome degradation	12981	REACTOME	9606	2	212	0.187515	0.19633	MIR4720; UBR4;	MIR4720|IDBG-719850|ENSG00000261609|8139|; UBR4|IDBG-92114|ENSG00000127481|23352|;
TGF_beta_Receptor	15911	NETPATH	9606	2	220	0.198389	0.206831	RAF1; SOS1;	RAF1|IDBG-19277|ENSG00000132155|102724915,5894|; SOS1|IDBG-47279|ENSG00000115904|6654|;
Class I MHC mediated antigen processing & presentation	19282	REACTOME	9606	2	256	0.248144	0.257607	MIR4720; UBR4;	MIR4720|IDBG-719850|ENSG00000261609|8139|; UBR4|IDBG-92114|ENSG00000127481|23352|;
Cytokine-cytokine receptor interaction	515	KEGG	9606	2	258	0.250933	0.259403	FLT4; NGFR;	FLT4|IDBG-62355|ENSG00000037280|2324|; NGFR|IDBG-57653|ENSG00000064300|4804|;
GPCR downstream signaling	18003	REACTOME	9606	5	923	0.2595	0.267133	AKAP13; ITPR3; PRKCH; ROCK2; SOS1;	AKAP13|IDBG-28095|ENSG00000170776|11214|; ITPR3|IDBG-82972|ENSG00000096433|3710|; PRKCH|IDBG-8479|ENSG00000027075|5583|; ROCK2|IDBG-29657|ENSG00000134318|9475|; SOS1|IDBG-47279|ENSG00000115904|6654|;
Neuronal System	17312	REACTOME	9606	2	274	0.273281	0.280142	CACNA1A; RAF1;	CACNA1A|IDBG-31996|ENSG00000141837|100507353,773|; RAF1|IDBG-19277|ENSG00000132155|102724915,5894|;
Signaling by Wnt	17272	REACTOME	9606	2	294	0.301216	0.307491	ITPR3; MLL2;	ITPR3|IDBG-82972|ENSG00000096433|3710|; MLL2|IDBG-30867|ENSG00000167548|8085|;
Generic Transcription Pathway	13742	REACTOME	9606	2	458	0.516276	0.524845	NOTCH1; ZNF500;	NOTCH1|IDBG-92445|ENSG00000148400|4851|; ZNF500|IDBG-13081|ENSG00000103199|26048|;
Gene Expression	19770	REACTOME	9606	4	1118	0.614798	0.622419	CHD4; NOTCH1; RPL5; ZNF500;	CHD4|IDBG-14532|ENSG00000111642|1108|; NOTCH1|IDBG-92445|ENSG00000148400|4851|; RPL5|IDBG-100292|ENSG00000122406|6083,6125|; ZNF500|IDBG-13081|ENSG00000103199|26048|;
Transmembrane transport of small molecules	16726	REACTOME	9606	2	606	0.671286	0.676811	RAF1; RYR3;	RAF1|IDBG-19277|ENSG00000132155|102724915,5894|; RYR3|IDBG-5249|ENSG00000198838|6263|;
Metabolism of proteins	18366	REACTOME	9606	2	678	0.731484	0.734482	ACTB; RPL5;	ACTB|IDBG-7590|ENSG00000075624|60|; RPL5|IDBG-100292|ENSG00000122406|6083,6125|;
Metabolism	19429	REACTOME	9606	4	1535	0.847816	0.847816	CACNA1A; CYP21A2; ITPR3; PYGL;	CACNA1A|IDBG-31996|ENSG00000141837|100507353,773|; CYP21A2|IDBG-80216|ENSG00000231852|1589|; ITPR3|IDBG-82972|ENSG00000096433|3710|; PYGL|IDBG-6391|ENSG00000100504|5836|;

## Sheet: S31
Table S31. InnateDB GO analysis among 59 genes in conotruncal defects (CTD)
Pathway Name	Pathway Id	Source Name	Organism	Pathway uploaded gene count	Genes in InnateDB for this entity	Pathway p-value	Pathway p-value (corrected)	Gene Symbols	Genes (Symbol|IDBG-ID|Ensembl|Entrez|Fold Change|P-Value)
axon guidance	GO:0007411	biological process	9606	9	336	8.90791e-07	0.000840907	ACTB; FEZ1; LAMC1; NGFR; PTPN11; RAF1; ROCK2; SLIT3; SOS1;	ACTB|IDBG-7590|ENSG00000075624|60|; FEZ1|IDBG-75464|ENSG00000149557|9638|; LAMC1|IDBG-105290|ENSG00000135862|3915|; NGFR|IDBG-57653|ENSG00000064300|4804|; PTPN11|IDBG-58105|ENSG00000179295|5781|; RAF1|IDBG-19277|ENSG00000132155|102724915,5894|; ROCK2|IDBG-29657|ENSG00000134318|9475|; SLIT3|IDBG-56989|ENSG00000184347|6586|; SOS1|IDBG-47279|ENSG00000115904|6654|;
distal tubule development	GO:0072017	biological process	9606	2	3	2.8487e-05	0.00896392	JAG1; NOTCH1;	JAG1|IDBG-54207|ENSG00000101384|182|; NOTCH1|IDBG-92445|ENSG00000148400|4851|;
histone methyltransferase activity (H4-K20 specific)	GO:0042799	molecular function	9606	2	3	2.8487e-05	0.00896392	NSD1; SUV420H1;	NSD1|IDBG-59534|ENSG00000165671|64324|; SUV420H1|IDBG-61304|ENSG00000110066|51111|;
histone-lysine N-methyltransferase activity	GO:0018024	molecular function	9606	3	25	6.26513e-05	0.00985714	MLL2; NSD1; SUV420H1;	MLL2|IDBG-30867|ENSG00000167548|8085|; NSD1|IDBG-59534|ENSG00000165671|64324|; SUV420H1|IDBG-61304|ENSG00000110066|51111|;
histone H4-K20 methylation	GO:0034770	biological process	9606	2	4	5.68599e-05	0.0107352	NSD1; SUV420H1;	NSD1|IDBG-59534|ENSG00000165671|64324|; SUV420H1|IDBG-61304|ENSG00000110066|51111|;
protein binding	GO:0005515	molecular function	9606	45	9632	5.22672e-05	0.0123351	ACTB; AKAP13; CACNA1A; CDK13; CFH; CHD4; CHD7; DDX3X; DMXL2; DNAJC13; DSCAML1; FEZ1; FLT4; GATA6; IGF2R; ITPR3; JAG1; KRT13; LAMC1; LZTS1; MINK1; MIR4720; MLL2; NAA15; NGFR; NOTCH1; NSD1; POGZ; PRKCH; PTPN11; PYGL; RAF1; RBFOX2; ROCK2; RPL5; RYR3; SAMD11; SLIT3; SOS1; SPG7; SUV420H1; U2SURP; UBR4; UNC13C; WAC;	ACTB|IDBG-7590|ENSG00000075624|60|; AKAP13|IDBG-28095|ENSG00000170776|11214|; CACNA1A|IDBG-31996|ENSG00000141837|100507353,773|; CDK13|IDBG-13277|ENSG00000065883|8621|; CFH|IDBG-105504|ENSG00000000971|3075|; CHD4|IDBG-14532|ENSG00000111642|1108|; CHD7|IDBG-22967|ENSG00000171316|102724260,55636|; DDX3X|IDBG-229341|ENSG00000215301|1654|; DMXL2|IDBG-12130|ENSG00000104093|23312|; DNAJC13|IDBG-56816|E…
regulation of axonogenesis	GO:0050770	biological process	9606	3	29	9.86572e-05	0.0133046	CACNA1A; NGFR; SSH2;	CACNA1A|IDBG-31996|ENSG00000141837|100507353,773|; NGFR|IDBG-57653|ENSG00000064300|4804|; SSH2|IDBG-38695|ENSG00000141298|85464|;
dendrite morphogenesis	GO:0048813	biological process	9606	3	33	0.000146014	0.0153152	CACNA1A; MINK1; RBFOX2;	CACNA1A|IDBG-31996|ENSG00000141837|100507353,773|; MINK1|IDBG-19945|ENSG00000141503|50488|; RBFOX2|IDBG-5580|ENSG00000100320|23543|;
negative regulation of stem cell differentiation	GO:2000737	biological process	9606	2	6	0.000141581	0.0167066	JAG1; NOTCH1;	JAG1|IDBG-54207|ENSG00000101384|182|; NOTCH1|IDBG-92445|ENSG00000148400|4851|;
genitalia development	GO:0048806	biological process	9606	2	7	0.000197817	0.0169763	CHD7; PTPN11;	CHD7|IDBG-22967|ENSG00000171316|102724260,55636|; PTPN11|IDBG-58105|ENSG00000179295|5781|;
pulmonary valve morphogenesis	GO:0003184	biological process	9606	2	7	0.000197817	0.0169763	JAG1; NOTCH1;	JAG1|IDBG-54207|ENSG00000101384|182|; NOTCH1|IDBG-92445|ENSG00000148400|4851|;
neurotrophin TRK receptor signaling pathway	GO:0048011	biological process	9606	6	277	0.000216523	0.0170332	AKAP13; ITPR3; NGFR; PTPN11; RAF1; SOS1;	AKAP13|IDBG-28095|ENSG00000170776|11214|; ITPR3|IDBG-82972|ENSG00000096433|3710|; NGFR|IDBG-57653|ENSG00000064300|4804|; PTPN11|IDBG-58105|ENSG00000179295|5781|; RAF1|IDBG-19277|ENSG00000132155|102724915,5894|; SOS1|IDBG-47279|ENSG00000115904|6654|;
cardiac septum morphogenesis	GO:0060411	biological process	9606	2	8	0.000263227	0.017749	JAG1; NOTCH1;	JAG1|IDBG-54207|ENSG00000101384|182|; NOTCH1|IDBG-92445|ENSG00000148400|4851|;
axonogenesis	GO:0007409	biological process	9606	4	99	0.000255128	0.0185262	ACTB; DSCAML1; NOTCH1; PTPN11;	ACTB|IDBG-7590|ENSG00000075624|60|; DSCAML1|IDBG-73268|ENSG00000177103|57453|; NOTCH1|IDBG-92445|ENSG00000148400|4851|; PTPN11|IDBG-58105|ENSG00000179295|5781|;
intracellular signal transduction	GO:0035556	biological process	9606	7	420	0.000314181	0.0197724	AKAP13; DDX3X; MINK1; PRKCH; RAF1; ROCK2; UNC13C;	AKAP13|IDBG-28095|ENSG00000170776|11214|; DDX3X|IDBG-229341|ENSG00000215301|1654|; MINK1|IDBG-19945|ENSG00000141503|50488|; PRKCH|IDBG-8479|ENSG00000027075|5583|; RAF1|IDBG-19277|ENSG00000132155|102724915,5894|; ROCK2|IDBG-29657|ENSG00000134318|9475|; UNC13C|IDBG-12893|ENSG00000137766|440279|;
Notch signaling involved in heart development	GO:0061314	biological process	9606	2	9	0.000337758	0.0199277	JAG1; NOTCH1;	JAG1|IDBG-54207|ENSG00000101384|182|; NOTCH1|IDBG-92445|ENSG00000148400|4851|;
positive regulation of apoptotic process	GO:0043065	biological process	9606	6	307	0.000375494	0.020851	AKAP13; DDX3X; IGF2R; NGFR; NOTCH1; SOS1;	AKAP13|IDBG-28095|ENSG00000170776|11214|; DDX3X|IDBG-229341|ENSG00000215301|1654|; IGF2R|IDBG-98588|ENSG00000197081|3482|; NGFR|IDBG-57653|ENSG00000064300|4804|; NOTCH1|IDBG-92445|ENSG00000148400|4851|; SOS1|IDBG-47279|ENSG00000115904|6654|;
postsynaptic density	GO:0014069	cellular component	9606	4	113	0.000422494	0.0209913	ACTB; LZTS1; MINK1; SOS1;	ACTB|IDBG-7590|ENSG00000075624|60|; LZTS1|IDBG-9778|ENSG00000061337|11178|; MINK1|IDBG-19945|ENSG00000141503|50488|; SOS1|IDBG-47279|ENSG00000115904|6654|;
response to muramyl dipeptide	GO:0032495	biological process	9606	2	10	0.000421353	0.0220976	JAG1; NOTCH1;	JAG1|IDBG-54207|ENSG00000101384|182|; NOTCH1|IDBG-92445|ENSG00000148400|4851|;
positive regulation of keratinocyte differentiation	GO:0045618	biological process	9606	2	11	0.000513956	0.0242587	NOTCH1; PRKCH;	NOTCH1|IDBG-92445|ENSG00000148400|4851|; PRKCH|IDBG-8479|ENSG00000027075|5583|;
ATP binding	GO:0005524	molecular function	9606	13	1493	0.000557531	0.0250624	ACTB; CDK13; CHD4; CHD7; DDX10; DDX3X; FLT4; MINK1; PRKCH; PYGL; RAF1; ROCK2; SPG7;	ACTB|IDBG-7590|ENSG00000075624|60|; CDK13|IDBG-13277|ENSG00000065883|8621|; CHD4|IDBG-14532|ENSG00000111642|1108|; CHD7|IDBG-22967|ENSG00000171316|102724260,55636|; DDX10|IDBG-70535|ENSG00000178105|1662|; DDX3X|IDBG-229341|ENSG00000215301|1654|; FLT4|IDBG-62355|ENSG00000037280|2324|; MINK1|IDBG-19945|ENSG00000141503|50488|; PRKCH|IDBG-8479|ENSG00000027075|5583|; PYGL|IDBG-6391|ENSG00000100504|583…
neuronal stem cell maintenance	GO:0097150	biological process	9606	2	12	0.000615514	0.0252628	JAG1; NOTCH1;	JAG1|IDBG-54207|ENSG00000101384|182|; NOTCH1|IDBG-92445|ENSG00000148400|4851|;
regulation of cell motility	GO:2000145	biological process	9606	2	12	0.000615514	0.0252628	RAF1; ROCK2;	RAF1|IDBG-19277|ENSG00000132155|102724915,5894|; ROCK2|IDBG-29657|ENSG00000134318|9475|;
blood coagulation	GO:0007596	biological process	9606	7	483	0.000722899	0.0272967	ACTB; GATA6; ITPR3; PRKCH; PTPN11; RAF1; SOS1;	ACTB|IDBG-7590|ENSG00000075624|60|; GATA6|IDBG-1469|ENSG00000141448|2627|; ITPR3|IDBG-82972|ENSG00000096433|3710|; PRKCH|IDBG-8479|ENSG00000027075|5583|; PTPN11|IDBG-58105|ENSG00000179295|5781|; RAF1|IDBG-19277|ENSG00000132155|102724915,5894|; SOS1|IDBG-47279|ENSG00000115904|6654|;
phosphoprotein phosphatase activity	GO:0004721	molecular function	9606	3	56	0.000705118	0.0277346	PHPT1; PTPN11; SSH2;	PHPT1|IDBG-92741|ENSG00000054148|29085|; PTPN11|IDBG-58105|ENSG00000179295|5781|; SSH2|IDBG-38695|ENSG00000141298|85464|;
negative regulation of protein complex assembly	GO:0031333	biological process	9606	2	15	0.000973365	0.0353407	DDX3X; RAF1;	DDX3X|IDBG-229341|ENSG00000215301|1654|; RAF1|IDBG-19277|ENSG00000132155|102724915,5894|;
chromatin binding	GO:0003682	molecular function	9606	6	371	0.00101215	0.0353877	CHD7; GATA6; NOTCH1; NSD1; POLE; WAC;	CHD7|IDBG-22967|ENSG00000171316|102724260,55636|; GATA6|IDBG-1469|ENSG00000141448|2627|; NOTCH1|IDBG-92445|ENSG00000148400|4851|; NSD1|IDBG-59534|ENSG00000165671|64324|; POLE|IDBG-65706|ENSG00000177084|5426|; WAC|IDBG-65590|ENSG00000095787|51322|;
regulation of cell migration	GO:0030334	biological process	9606	3	65	0.00108928	0.0367241	JAG1; MINK1; NOTCH1;	JAG1|IDBG-54207|ENSG00000101384|182|; MINK1|IDBG-19945|ENSG00000141503|50488|; NOTCH1|IDBG-92445|ENSG00000148400|4851|;
cell fate determination	GO:0001709	biological process	9606	2	17	0.00125571	0.0395129	DSCAML1; JAG1;	DSCAML1|IDBG-73268|ENSG00000177103|57453|; JAG1|IDBG-54207|ENSG00000101384|182|;
hormone metabolic process	GO:0042445	biological process	9606	2	17	0.00125571	0.0395129	CACNA1A; PTPN11;	CACNA1A|IDBG-31996|ENSG00000141837|100507353,773|; PTPN11|IDBG-58105|ENSG00000179295|5781|;
ion channel activity	GO:0005216	molecular function	9606	4	153	0.00131326	0.0399909	CACNA1A; ITPR3; RYR3; SCN10A;	CACNA1A|IDBG-31996|ENSG00000141837|100507353,773|; ITPR3|IDBG-82972|ENSG00000096433|3710|; RYR3|IDBG-5249|ENSG00000198838|6263|; SCN10A|IDBG-26173|ENSG00000185313|6336|;
protein phosphorylation	GO:0006468	biological process	9606	7	630	0.00329379	0.0425937	AKAP13; CDK13; FLT4; MINK1; PRKCH; RAF1; ROCK2;	AKAP13|IDBG-28095|ENSG00000170776|11214|; CDK13|IDBG-13277|ENSG00000065883|8621|; FLT4|IDBG-62355|ENSG00000037280|2324|; MINK1|IDBG-19945|ENSG00000141503|50488|; PRKCH|IDBG-8479|ENSG00000027075|5583|; RAF1|IDBG-19277|ENSG00000132155|102724915,5894|; ROCK2|IDBG-29657|ENSG00000134318|9475|;
epidermal growth factor receptor signaling pathway	GO:0007173	biological process	9606	4	194	0.00311519	0.0426194	ITPR3; PTPN11; RAF1; SOS1;	ITPR3|IDBG-82972|ENSG00000096433|3710|; PTPN11|IDBG-58105|ENSG00000179295|5781|; RAF1|IDBG-19277|ENSG00000132155|102724915,5894|; SOS1|IDBG-47279|ENSG00000115904|6654|;
innate immune response	GO:0045087	biological process	9606	11	1384	0.00325164	0.0426326	ACTB; CFH; DDX3X; FLT4; GATA6; ITPR3; LZTS1; NOTCH1; PTPN11; RAF1; SOS1;	ACTB|IDBG-7590|ENSG00000075624|60|; CFH|IDBG-105504|ENSG00000000971|3075|; DDX3X|IDBG-229341|ENSG00000215301|1654|; FLT4|IDBG-62355|ENSG00000037280|2324|; GATA6|IDBG-1469|ENSG00000141448|2627|; ITPR3|IDBG-82972|ENSG00000096433|3710|; LZTS1|IDBG-9778|ENSG00000061337|11178|; NOTCH1|IDBG-92445|ENSG00000148400|4851|; PTPN11|IDBG-58105|ENSG00000179295|5781|; RAF1|IDBG-19277|ENSG00000132155|102724915,5…
RNA polymerase II repressing transcription factor binding	GO:0001103	molecular function	9606	2	27	0.00317674	0.0428405	CHD4; GATA6;	CHD4|IDBG-14532|ENSG00000111642|1108|; GATA6|IDBG-1469|ENSG00000141448|2627|;
glucose homeostasis	GO:0042593	biological process	9606	3	95	0.0032314	0.042964	NGFR; PTPN11; PYGL;	NGFR|IDBG-57653|ENSG00000064300|4804|; PTPN11|IDBG-58105|ENSG00000179295|5781|; PYGL|IDBG-6391|ENSG00000100504|5836|;
G1 DNA damage checkpoint	GO:0044783	biological process	9606	1	1	0.00311099	0.0431879	WAC;	WAC|IDBG-65590|ENSG00000095787|51322|;
Notch signaling pathway involved in regulation of secondary heart field cardioblast proliferation	GO:0003270	biological process	9606	1	1	0.00311099	0.0431879	NOTCH1;	NOTCH1|IDBG-92445|ENSG00000148400|4851|;
all-trans-retinol 13,14-reductase activity	GO:0051786	molecular function	9606	1	1	0.00311099	0.0431879	RETSAT;	RETSAT|IDBG-58969|ENSG00000042445|54884|;
cardiac right atrium morphogenesis	GO:0003213	biological process	9606	1	1	0.00311099	0.0431879	NOTCH1;	NOTCH1|IDBG-92445|ENSG00000148400|4851|;
cell differentiation in spinal cord	GO:0021515	biological process	9606	1	1	0.00311099	0.0431879	NOTCH1;	NOTCH1|IDBG-92445|ENSG00000148400|4851|;
cerebellar molecular layer development	GO:0021679	biological process	9606	1	1	0.00311099	0.0431879	CACNA1A;	CACNA1A|IDBG-31996|ENSG00000141837|100507353,773|;
cerebellum maturation	GO:0021590	biological process	9606	1	1	0.00311099	0.0431879	CACNA1A;	CACNA1A|IDBG-31996|ENSG00000141837|100507353,773|;
death-inducing signaling complex assembly	GO:0071550	biological process	9606	1	1	0.00311099	0.0431879	RAF1;	RAF1|IDBG-19277|ENSG00000132155|102724915,5894|;
endocardial cushion cell development	GO:0061444	biological process	9606	1	1	0.00311099	0.0431879	JAG1;	JAG1|IDBG-54207|ENSG00000101384|182|;
foregut morphogenesis	GO:0007440	biological process	9606	1	1	0.00311099	0.0431879	NOTCH1;	NOTCH1|IDBG-92445|ENSG00000148400|4851|;
histone H2B conserved C-terminal lysine ubiquitination	GO:0071894	biological process	9606	1	1	0.00311099	0.0431879	WAC;	WAC|IDBG-65590|ENSG00000095787|51322|;
inositol hexakisphosphate binding	GO:0000822	molecular function	9606	1	1	0.00311099	0.0431879	ITPR3;	ITPR3|IDBG-82972|ENSG00000096433|3710|;
negative regulation of cortisol secretion	GO:0051463	biological process	9606	1	1	0.00311099	0.0431879	PTPN11;	PTPN11|IDBG-58105|ENSG00000179295|5781|;
negative regulation of growth hormone secretion	GO:0060125	biological process	9606	1	1	0.00311099	0.0431879	PTPN11;	PTPN11|IDBG-58105|ENSG00000179295|5781|;
negative regulation of hormone biosynthetic process	GO:0032353	biological process	9606	1	1	0.00311099	0.0431879	CACNA1A;	CACNA1A|IDBG-31996|ENSG00000141837|100507353,773|;
negative regulation of lyase activity	GO:0051350	biological process	9606	1	1	0.00311099	0.0431879	PHPT1;	PHPT1|IDBG-92741|ENSG00000054148|29085|;
peptidyl-histidine dephosphorylation	GO:0035971	biological process	9606	1	1	0.00311099	0.0431879	PHPT1;	PHPT1|IDBG-92741|ENSG00000054148|29085|;
positive regulation of centrosome duplication	GO:0010825	biological process	9606	1	1	0.00311099	0.0431879	ROCK2;	ROCK2|IDBG-29657|ENSG00000134318|9475|;
regulation of cardioblast proliferation	GO:0003264	biological process	9606	1	1	0.00311099	0.0431879	NOTCH1;	NOTCH1|IDBG-92445|ENSG00000148400|4851|;
regulation of extracellular matrix assembly	GO:1901201	biological process	9606	1	1	0.00311099	0.0431879	NOTCH1;	NOTCH1|IDBG-92445|ENSG00000148400|4851|;
regulation of glucocorticoid mediated signaling pathway	GO:1900169	biological process	9606	1	1	0.00311099	0.0431879	AKAP13;	AKAP13|IDBG-28095|ENSG00000170776|11214|;
steroid 21-monooxygenase activity	GO:0004509	molecular function	9606	1	1	0.00311099	0.0431879	CYP21A2;	CYP21A2|IDBG-80216|ENSG00000231852|1589|;
vasculogenesis involved in coronary vascular morphogenesis	GO:0060979	biological process	9606	1	1	0.00311099	0.0431879	NOTCH1;	NOTCH1|IDBG-92445|ENSG00000148400|4851|;
venous endothelial cell differentiation	GO:0060843	biological process	9606	1	1	0.00311099	0.0431879	NOTCH1;	NOTCH1|IDBG-92445|ENSG00000148400|4851|;
protein tyrosine kinase activity	GO:0004713	molecular function	9606	6	472	0.00340164	0.0433939	CDK13; FLT4; MINK1; PRKCH; RAF1; ROCK2;	CDK13|IDBG-13277|ENSG00000065883|8621|; FLT4|IDBG-62355|ENSG00000037280|2324|; MINK1|IDBG-19945|ENSG00000141503|50488|; PRKCH|IDBG-8479|ENSG00000027075|5583|; RAF1|IDBG-19277|ENSG00000132155|102724915,5894|; ROCK2|IDBG-29657|ENSG00000134318|9475|;
positive regulation of cardiac muscle cell proliferation	GO:0060045	biological process	9606	2	19	0.00157257	0.0449849	GATA6; NOTCH1;	GATA6|IDBG-1469|ENSG00000141448|2627|; NOTCH1|IDBG-92445|ENSG00000148400|4851|;
regulation of neurogenesis	GO:0050767	biological process	9606	2	19	0.00157257	0.0449849	CHD7; NOTCH1;	CHD7|IDBG-22967|ENSG00000171316|102724260,55636|; NOTCH1|IDBG-92445|ENSG00000148400|4851|;
fibroblast growth factor receptor signaling pathway	GO:0008543	biological process	9606	4	163	0.00165728	0.046014	ITPR3; PTPN11; RAF1; SOS1;	ITPR3|IDBG-82972|ENSG00000096433|3710|; PTPN11|IDBG-58105|ENSG00000179295|5781|; RAF1|IDBG-19277|ENSG00000132155|102724915,5894|; SOS1|IDBG-47279|ENSG00000115904|6654|;
nucleosomal DNA binding	GO:0031492	molecular function	9606	2	29	0.00365988	0.0460657	ACTB; CHD4;	ACTB|IDBG-7590|ENSG00000075624|60|; CHD4|IDBG-14532|ENSG00000111642|1108|;
regulation of Rho protein signal transduction	GO:0035023	biological process	9606	3	77	0.00177664	0.0465873	AKAP13; RAF1; SOS1;	AKAP13|IDBG-28095|ENSG00000170776|11214|; RAF1|IDBG-19277|ENSG00000132155|102724915,5894|; SOS1|IDBG-47279|ENSG00000115904|6654|;
ATP-dependent DNA helicase activity	GO:0004003	molecular function	9606	2	30	0.00391349	0.0467637	CHD4; DDX3X;	CHD4|IDBG-14532|ENSG00000111642|1108|; DDX3X|IDBG-229341|ENSG00000215301|1654|;
embryonic hindlimb morphogenesis	GO:0035116	biological process	9606	2	30	0.00391349	0.0467637	CHD7; NOTCH1;	CHD7|IDBG-22967|ENSG00000171316|102724260,55636|; NOTCH1|IDBG-92445|ENSG00000148400|4851|;
hair follicle morphogenesis	GO:0031069	biological process	9606	2	30	0.00391349	0.0467637	NGFR; NOTCH1;	NGFR|IDBG-57653|ENSG00000064300|4804|; NOTCH1|IDBG-92445|ENSG00000148400|4851|;
cellular response to vascular endothelial growth factor stimulus	GO:0035924	biological process	9606	2	20	0.00174381	0.047033	FLT4; NOTCH1;	FLT4|IDBG-62355|ENSG00000037280|2324|; NOTCH1|IDBG-92445|ENSG00000148400|4851|;
platelet activation	GO:0030168	biological process	9606	4	205	0.00379361	0.0471206	ITPR3; PRKCH; RAF1; SOS1;	ITPR3|IDBG-82972|ENSG00000096433|3710|; PRKCH|IDBG-8479|ENSG00000027075|5583|; RAF1|IDBG-19277|ENSG00000132155|102724915,5894|; SOS1|IDBG-47279|ENSG00000115904|6654|;
endoderm development	GO:0007492	biological process	9606	2	31	0.00417505	0.0474849	LAMC1; NOTCH1;	LAMC1|IDBG-105290|ENSG00000135862|3915|; NOTCH1|IDBG-92445|ENSG00000148400|4851|;
membrane depolarization during action potential	GO:0086010	biological process	9606	2	31	0.00417505	0.0474849	CACNA1A; SCN10A;	CACNA1A|IDBG-31996|ENSG00000141837|100507353,773|; SCN10A|IDBG-26173|ENSG00000185313|6336|;
SAM domain binding	GO:0032093	molecular function	9606	1	2	0.00621247	0.0476795	SAMD11;	SAMD11|IDBG-84149|ENSG00000187634|148398|;
abortive mitotic cell cycle	GO:0033277	biological process	9606	1	2	0.00621247	0.0476795	PTPN11;	PTPN11|IDBG-58105|ENSG00000179295|5781|;
cardiac chamber formation	GO:0003207	biological process	9606	1	2	0.00621247	0.0476795	NOTCH1;	NOTCH1|IDBG-92445|ENSG00000148400|4851|;
cellular response to magnesium ion	GO:0071286	biological process	9606	1	2	0.00621247	0.0476795	RYR3;	RYR3|IDBG-5249|ENSG00000198838|6263|;
coronary vein morphogenesis	GO:0003169	biological process	9606	1	2	0.00621247	0.0476795	NOTCH1;	NOTCH1|IDBG-92445|ENSG00000148400|4851|;
cyclin K-CDK13 complex	GO:0002945	cellular component	9606	1	2	0.00621247	0.0476795	CDK13;	CDK13|IDBG-13277|ENSG00000065883|8621|;
death receptor activity	GO:0005035	molecular function	9606	1	2	0.00621247	0.0476795	NGFR;	NGFR|IDBG-57653|ENSG00000064300|4804|;
dendrite self-avoidance	GO:0070593	biological process	9606	1	2	0.00621247	0.0476795	DSCAML1;	DSCAML1|IDBG-73268|ENSG00000177103|57453|;
detection of temperature stimulus	GO:0016048	biological process	9606	1	2	0.00621247	0.0476795	NGFR;	NGFR|IDBG-57653|ENSG00000064300|4804|;
endocardium morphogenesis	GO:0003160	biological process	9606	1	2	0.00621247	0.0476795	NOTCH1;	NOTCH1|IDBG-92445|ENSG00000148400|4851|;
endodermal cell fate determination	GO:0007493	biological process	9606	1	2	0.00621247	0.0476795	GATA6;	GATA6|IDBG-1469|ENSG00000141448|2627|;
establishment of mitochondrion localization	GO:0051654	biological process	9606	1	2	0.00621247	0.0476795	FEZ1;	FEZ1|IDBG-75464|ENSG00000149557|9638|;
growth involved in heart morphogenesis	GO:0003241	biological process	9606	1	2	0.00621247	0.0476795	NOTCH1;	NOTCH1|IDBG-92445|ENSG00000148400|4851|;
loop of Henle development	GO:0072070	biological process	9606	1	2	0.00621247	0.0476795	JAG1;	JAG1|IDBG-54207|ENSG00000101384|182|;
mitral valve formation	GO:0003192	biological process	9606	1	2	0.00621247	0.0476795	NOTCH1;	NOTCH1|IDBG-92445|ENSG00000148400|4851|;
negative regulation of endothelial cell chemotaxis	GO:2001027	biological process	9606	1	2	0.00621247	0.0476795	NOTCH1;	NOTCH1|IDBG-92445|ENSG00000148400|4851|;
negative regulation of hair follicle development	GO:0051799	biological process	9606	1	2	0.00621247	0.0476795	NGFR;	NGFR|IDBG-57653|ENSG00000064300|4804|;
negative regulation of transforming growth factor beta2 production	GO:0032912	biological process	9606	1	2	0.00621247	0.0476795	GATA6;	GATA6|IDBG-1469|ENSG00000141448|2627|;
oocyte growth	GO:0001555	biological process	9606	1	2	0.00621247	0.0476795	MLL2;	MLL2|IDBG-30867|ENSG00000167548|8085|;
phosphorylation of RNA polymerase II C-terminal domain	GO:0070816	biological process	9606	1	2	0.00621247	0.0476795	CDK13;	CDK13|IDBG-13277|ENSG00000065883|8621|;
positive regulation of odontogenesis of dentin-containing tooth	GO:0042488	biological process	9606	1	2	0.00621247	0.0476795	NGFR;	NGFR|IDBG-57653|ENSG00000064300|4804|;
purine nucleobase binding	GO:0002060	molecular function	9606	1	2	0.00621247	0.0476795	PYGL;	PYGL|IDBG-6391|ENSG00000100504|5836|;
regulation of acetylcholine secretion	GO:0014056	biological process	9606	1	2	0.00621247	0.0476795	CACNA1A;	CACNA1A|IDBG-31996|ENSG00000141837|100507353,773|;
regulation of blood vessel remodeling	GO:0060312	biological process	9606	1	2	0.00621247	0.0476795	FLT4;	FLT4|IDBG-62355|ENSG00000037280|2324|;
regulation of cardiac muscle hypertrophy	GO:0010611	biological process	9606	1	2	0.00621247	0.0476795	AKAP13;	AKAP13|IDBG-28095|ENSG00000170776|11214|;
regulation of epithelial cell proliferation involved in prostate gland development	GO:0060768	biological process	9606	1	2	0.00621247	0.0476795	NOTCH1;	NOTCH1|IDBG-92445|ENSG00000148400|4851|;
regulation of glucose import in response to insulin stimulus	GO:2001273	biological process	9606	1	2	0.00621247	0.0476795	NGFR;	NGFR|IDBG-57653|ENSG00000064300|4804|;
regulation of growth hormone secretion	GO:0060123	biological process	9606	1	2	0.00621247	0.0476795	CHD7;	CHD7|IDBG-22967|ENSG00000171316|102724260,55636|;
vestibular nucleus development	GO:0021750	biological process	9606	1	2	0.00621247	0.0476795	CACNA1A;	CACNA1A|IDBG-31996|ENSG00000141837|100507353,773|;
vitamin binding	GO:0019842	molecular function	9606	1	2	0.00621247	0.0476795	PYGL;	PYGL|IDBG-6391|ENSG00000100504|5836|;
cytoplasm	GO:0005737	cellular component	9606	25	4897	0.00409493	0.0483202	ACTB; AKAP13; CACNA1A; CHD4; DDX3X; FEZ1; FLT4; IGF2R; ITPR3; MINK1; MIR4720; NAA15; NGFR; NOTCH1; POGZ; POLE; PRKCH; PTPN11; PYGL; RAF1; RBFOX2; RPL5; SSH2; UBR4; UNC13C;	ACTB|IDBG-7590|ENSG00000075624|60|; AKAP13|IDBG-28095|ENSG00000170776|11214|; CACNA1A|IDBG-31996|ENSG00000141837|100507353,773|; CHD4|IDBG-14532|ENSG00000111642|1108|; DDX3X|IDBG-229341|ENSG00000215301|1654|; FEZ1|IDBG-75464|ENSG00000149557|9638|; FLT4|IDBG-62355|ENSG00000037280|2324|; IGF2R|IDBG-98588|ENSG00000197081|3482|; ITPR3|IDBG-82972|ENSG00000096433|3710|; MINK1|IDBG-19945|ENSG00000141503…
calcium ion transport	GO:0006816	biological process	9606	3	104	0.00416823	0.0485779	CACNA1A; ITPR3; RYR3;	CACNA1A|IDBG-31996|ENSG00000141837|100507353,773|; ITPR3|IDBG-82972|ENSG00000096433|3710|; RYR3|IDBG-5249|ENSG00000198838|6263|;
Rho GTPase binding	GO:0017048	molecular function	9606	2	32	0.00444452	0.0493603	AKAP13; ROCK2;	AKAP13|IDBG-28095|ENSG00000170776|11214|; ROCK2|IDBG-29657|ENSG00000134318|9475|;
cell death	GO:0008219	biological process	9606	4	214	0.00441839	0.0496543	CACNA1A; KIAA0196; MIR4720; SPG7;	CACNA1A|IDBG-31996|ENSG00000141837|100507353,773|; KIAA0196|IDBG-35289|ENSG00000164961|9897|; MIR4720|IDBG-719850|ENSG00000261609|8139|; SPG7|IDBG-47463|ENSG00000197912|6687|;
negative regulation of apoptotic process	GO:0043066	biological process	9606	6	501	0.00454808	0.0499231	DDX3X; FLT4; GATA6; NAA15; NGFR; RAF1;	DDX3X|IDBG-229341|ENSG00000215301|1654|; FLT4|IDBG-62355|ENSG00000037280|2324|; GATA6|IDBG-1469|ENSG00000141448|2627|; NAA15|IDBG-38408|ENSG00000164134|80155|; NGFR|IDBG-57653|ENSG00000064300|4804|; RAF1|IDBG-19277|ENSG00000132155|102724915,5894|;
central nervous system development	GO:0007417	biological process	9606	3	123	0.00664445	0.0505835	CHD7; DSCAML1; NGFR;	CHD7|IDBG-22967|ENSG00000171316|102724260,55636|; DSCAML1|IDBG-73268|ENSG00000177103|57453|; NGFR|IDBG-57653|ENSG00000064300|4804|;
poly(A) RNA binding	GO:0044822	molecular function	9606	9	1104	0.00674224	0.0509174	CDK13; DDX10; DDX3X; NAA15; RBFOX2; ROCK2; RPL5; SUGP2; U2SURP;	CDK13|IDBG-13277|ENSG00000065883|8621|; DDX10|IDBG-70535|ENSG00000178105|1662|; DDX3X|IDBG-229341|ENSG00000215301|1654|; NAA15|IDBG-38408|ENSG00000164134|80155|; RBFOX2|IDBG-5580|ENSG00000100320|23543|; ROCK2|IDBG-29657|ENSG00000134318|9475|; RPL5|IDBG-100292|ENSG00000122406|6083,6125|; SUGP2|IDBG-39213|ENSG00000064607|10147|; U2SURP|IDBG-59793|ENSG00000163714|23350|;
axon	GO:0030424	cellular component	9606	4	218	0.00471711	0.0511834	ACTB; FEZ1; MINK1; SCN10A;	ACTB|IDBG-7590|ENSG00000075624|60|; FEZ1|IDBG-75464|ENSG00000149557|9638|; MINK1|IDBG-19945|ENSG00000141503|50488|; SCN10A|IDBG-26173|ENSG00000185313|6336|;
5-phosphoribose 1-diphosphate biosynthetic process	GO:0006015	biological process	9606	1	3	0.00930447	0.051365	PYGL;	PYGL|IDBG-6391|ENSG00000100504|5836|;
5S rRNA binding	GO:0008097	molecular function	9606	1	3	0.00930447	0.051365	RPL5;	RPL5|IDBG-100292|ENSG00000122406|6083,6125|;
MAML1-RBP-Jkappa- ICN1 complex	GO:0002193	cellular component	9606	1	3	0.00930447	0.051365	NOTCH1;	NOTCH1|IDBG-92445|ENSG00000148400|4851|;
RNA secondary structure unwinding	GO:0010501	biological process	9606	1	3	0.00930447	0.051365	DDX3X;	DDX3X|IDBG-229341|ENSG00000215301|1654|;
Roundabout signaling pathway	GO:0035385	biological process	9606	1	3	0.00930447	0.051365	SLIT3;	SLIT3|IDBG-56989|ENSG00000184347|6586|;
apoptotic process involved in embryonic digit morphogenesis	GO:1902263	biological process	9606	1	3	0.00930447	0.051365	NOTCH1;	NOTCH1|IDBG-92445|ENSG00000148400|4851|;
apoptotic process involved in luteolysis	GO:0061364	biological process	9606	1	3	0.00930447	0.051365	SLIT3;	SLIT3|IDBG-56989|ENSG00000184347|6586|;
atrioventricular node development	GO:0003162	biological process	9606	1	3	0.00930447	0.051365	NOTCH1;	NOTCH1|IDBG-92445|ENSG00000148400|4851|;
auditory receptor cell fate commitment	GO:0009912	biological process	9606	1	3	0.00930447	0.051365	NOTCH1;	NOTCH1|IDBG-92445|ENSG00000148400|4851|;
calcium-independent protein kinase C activity	GO:0004699	molecular function	9606	1	3	0.00930447	0.051365	PRKCH;	PRKCH|IDBG-8479|ENSG00000027075|5583|;
calcium-induced calcium release activity	GO:0048763	molecular function	9606	1	3	0.00930447	0.051365	RYR3;	RYR3|IDBG-5249|ENSG00000198838|6263|;
cardiac vascular smooth muscle cell development	GO:0060948	biological process	9606	1	3	0.00930447	0.051365	NOTCH1;	NOTCH1|IDBG-92445|ENSG00000148400|4851|;
cardiac vascular smooth muscle cell differentiation	GO:0060947	biological process	9606	1	3	0.00930447	0.051365	GATA6;	GATA6|IDBG-1469|ENSG00000141448|2627|;
cell migration involved in endocardial cushion formation	GO:0003273	biological process	9606	1	3	0.00930447	0.051365	NOTCH1;	NOTCH1|IDBG-92445|ENSG00000148400|4851|;
ciliary body morphogenesis	GO:0061073	biological process	9606	1	3	0.00930447	0.051365	JAG1;	JAG1|IDBG-54207|ENSG00000101384|182|;
collecting duct development	GO:0072044	biological process	9606	1	3	0.00930447	0.051365	NOTCH1;	NOTCH1|IDBG-92445|ENSG00000148400|4851|;
glomerular mesangial cell development	GO:0072144	biological process	9606	1	3	0.00930447	0.051365	NOTCH1;	NOTCH1|IDBG-92445|ENSG00000148400|4851|;
glycogen phosphorylase activity	GO:0008184	molecular function	9606	1	3	0.00930447	0.051365	PYGL;	PYGL|IDBG-6391|ENSG00000100504|5836|;
heart trabecula morphogenesis	GO:0061384	biological process	9606	1	3	0.00930447	0.051365	NOTCH1;	NOTCH1|IDBG-92445|ENSG00000148400|4851|;
histone methyltransferase activity (H3-K36 specific)	GO:0046975	molecular function	9606	1	3	0.00930447	0.051365	NSD1;	NSD1|IDBG-59534|ENSG00000165671|64324|;
inositol 1,3,4,5 tetrakisphosphate binding	GO:0043533	molecular function	9606	1	3	0.00930447	0.051365	ITPR3;	ITPR3|IDBG-82972|ENSG00000096433|3710|;
inositol 1,4,5-trisphosphate-sensitive calcium-release channel activity	GO:0005220	molecular function	9606	1	3	0.00930447	0.051365	ITPR3;	ITPR3|IDBG-82972|ENSG00000096433|3710|;
insulin-like growth factor II binding	GO:0031995	molecular function	9606	1	3	0.00930447	0.051365	IGF2R;	IGF2R|IDBG-98588|ENSG00000197081|3482|;
insulin-like growth factor-activated receptor activity	GO:0005010	molecular function	9606	1	3	0.00930447	0.051365	IGF2R;	IGF2R|IDBG-98588|ENSG00000197081|3482|;
intracellular ligand-gated calcium channel activity	GO:0005218	molecular function	9606	1	3	0.00930447	0.051365	ITPR3;	ITPR3|IDBG-82972|ENSG00000096433|3710|;
laminin-10 complex	GO:0043259	cellular component	9606	1	3	0.00930447	0.051365	LAMC1;	LAMC1|IDBG-105290|ENSG00000135862|3915|;
laminin-11 complex	GO:0043260	cellular component	9606	1	3	0.00930447	0.051365	LAMC1;	LAMC1|IDBG-105290|ENSG00000135862|3915|;
musculoskeletal movement, spinal reflex action	GO:0050883	biological process	9606	1	3	0.00930447	0.051365	CACNA1A;	CACNA1A|IDBG-31996|ENSG00000141837|100507353,773|;
negative regulation of ATP citrate synthase activity	GO:2000984	biological process	9606	1	3	0.00930447	0.051365	PHPT1;	PHPT1|IDBG-92741|ENSG00000054148|29085|;
negative regulation of pro-B cell differentiation	GO:2000974	biological process	9606	1	3	0.00930447	0.051365	NOTCH1;	NOTCH1|IDBG-92445|ENSG00000148400|4851|;
negative regulation of transforming growth factor beta1 production	GO:0032911	biological process	9606	1	3	0.00930447	0.051365	GATA6;	GATA6|IDBG-1469|ENSG00000141448|2627|;
nuclear cyclin-dependent protein kinase holoenzyme complex	GO:0019908	cellular component	9606	1	3	0.00930447	0.051365	CDK13;	CDK13|IDBG-13277|ENSG00000065883|8621|;
olfactory nerve development	GO:0021553	biological process	9606	1	3	0.00930447	0.051365	CHD7;	CHD7|IDBG-22967|ENSG00000171316|102724260,55636|;
phosphohistidine phosphatase activity	GO:0008969	molecular function	9606	1	3	0.00930447	0.051365	PHPT1;	PHPT1|IDBG-92741|ENSG00000054148|29085|;
positive regulation of chemokine (C-C motif) ligand 5 production	GO:0071651	biological process	9606	1	3	0.00930447	0.051365	DDX3X;	DDX3X|IDBG-229341|ENSG00000215301|1654|;
positive regulation of transcription from RNA polymerase II promoter in response to hypoxia	GO:0061419	biological process	9606	1	3	0.00930447	0.051365	NOTCH1;	NOTCH1|IDBG-92445|ENSG00000148400|4851|;
radial glia guided migration of Purkinje cell	GO:0021942	biological process	9606	1	3	0.00930447	0.051365	RBFOX2;	RBFOX2|IDBG-5580|ENSG00000100320|23543|;
regulation of transcription from RNA polymerase II promoter involved in myocardial precursor cell differentiation	GO:0003256	biological process	9606	1	3	0.00930447	0.051365	NOTCH1;	NOTCH1|IDBG-92445|ENSG00000148400|4851|;
RNA binding	GO:0003723	molecular function	9606	6	546	0.00686217	0.0514118	DDX10; DDX3X; RBFOX2; RPL5; SUGP2; U2SURP;	DDX10|IDBG-70535|ENSG00000178105|1662|; DDX3X|IDBG-229341|ENSG00000215301|1654|; RBFOX2|IDBG-5580|ENSG00000100320|23543|; RPL5|IDBG-100292|ENSG00000122406|6083,6125|; SUGP2|IDBG-39213|ENSG00000064607|10147|; U2SURP|IDBG-59793|ENSG00000163714|23350|;
ATP-dependent chromatin remodeling	GO:0043044	biological process	9606	2	23	0.00230814	0.0518782	ACTB; CHD4;	ACTB|IDBG-7590|ENSG00000075624|60|; CHD4|IDBG-14532|ENSG00000111642|1108|;
histone methylation	GO:0016571	biological process	9606	2	23	0.00230814	0.0518782	NSD1; SUV420H1;	NSD1|IDBG-59534|ENSG00000165671|64324|; SUV420H1|IDBG-61304|ENSG00000110066|51111|;
nuclear outer membrane	GO:0005640	cellular component	9606	2	23	0.00230814	0.0518782	ITPR3; RETSAT;	ITPR3|IDBG-82972|ENSG00000096433|3710|; RETSAT|IDBG-58969|ENSG00000042445|54884|;
transferase activity, transferring phosphorus-containing groups	GO:0016772	molecular function	9606	6	549	0.0070421	0.0523444	CDK13; FLT4; MINK1; PRKCH; RAF1; ROCK2;	CDK13|IDBG-13277|ENSG00000065883|8621|; FLT4|IDBG-62355|ENSG00000037280|2324|; MINK1|IDBG-19945|ENSG00000141503|50488|; PRKCH|IDBG-8479|ENSG00000027075|5583|; RAF1|IDBG-19277|ENSG00000132155|102724915,5894|; ROCK2|IDBG-29657|ENSG00000134318|9475|;
Notch receptor processing	GO:0007220	biological process	9606	2	22	0.00211165	0.0524577	JAG1; NOTCH1;	JAG1|IDBG-54207|ENSG00000101384|182|; NOTCH1|IDBG-92445|ENSG00000148400|4851|;
cytoplasmic ribonucleoprotein granule	GO:0036464	cellular component	9606	2	22	0.00211165	0.0524577	ACTB; ROCK2;	ACTB|IDBG-7590|ENSG00000075624|60|; ROCK2|IDBG-29657|ENSG00000134318|9475|;
in utero embryonic development	GO:0001701	biological process	9606	4	247	0.00729797	0.0538225	CHD7; GATA6; NOTCH1; POLE;	CHD7|IDBG-22967|ENSG00000171316|102724260,55636|; GATA6|IDBG-1469|ENSG00000141448|2627|; NOTCH1|IDBG-92445|ENSG00000148400|4851|; POLE|IDBG-65706|ENSG00000177084|5426|;
protein dephosphorylation	GO:0006470	biological process	9606	3	142	0.00984039	0.0540077	PHPT1; PTPN11; SSH2;	PHPT1|IDBG-92741|ENSG00000054148|29085|; PTPN11|IDBG-58105|ENSG00000179295|5781|; SSH2|IDBG-38695|ENSG00000141298|85464|;
transcription factor binding	GO:0008134	molecular function	9606	4	270	0.00990682	0.054058	CHD4; DDX3X; GATA6; RBFOX2;	CHD4|IDBG-14532|ENSG00000111642|1108|; DDX3X|IDBG-229341|ENSG00000215301|1654|; GATA6|IDBG-1469|ENSG00000141448|2627|; RBFOX2|IDBG-5580|ENSG00000100320|23543|;
Fc-epsilon receptor signaling pathway	GO:0038095	biological process	9606	4	177	0.00223786	0.0541677	ITPR3; PTPN11; RAF1; SOS1;	ITPR3|IDBG-82972|ENSG00000096433|3710|; PTPN11|IDBG-58105|ENSG00000179295|5781|; RAF1|IDBG-19277|ENSG00000132155|102724915,5894|; SOS1|IDBG-47279|ENSG00000115904|6654|;
C-fiber	GO:0044299	cellular component	9606	1	4	0.012387	0.0551572	SCN10A;	SCN10A|IDBG-26173|ENSG00000185313|6336|;
Clara cell differentiation	GO:0060486	biological process	9606	1	4	0.012387	0.0551572	GATA6;	GATA6|IDBG-1469|ENSG00000141448|2627|;
ERBB signaling pathway	GO:0038127	biological process	9606	1	4	0.012387	0.0551572	PTPN11;	PTPN11|IDBG-58105|ENSG00000179295|5781|;
PH domain binding	GO:0042731	molecular function	9606	1	4	0.012387	0.0551572	SAMD11;	SAMD11|IDBG-84149|ENSG00000187634|148398|;
RNA stem-loop binding	GO:0035613	molecular function	9606	1	4	0.012387	0.0551572	DDX3X;	DDX3X|IDBG-229341|ENSG00000215301|1654|;
Ral GTPase binding	GO:0017160	molecular function	9606	1	4	0.012387	0.0551572	PRKCH;	PRKCH|IDBG-8479|ENSG00000027075|5583|;
Roundabout binding	GO:0048495	molecular function	9606	1	4	0.012387	0.0551572	SLIT3;	SLIT3|IDBG-56989|ENSG00000184347|6586|;
arterial endothelial cell differentiation	GO:0060842	biological process	9606	1	4	0.012387	0.0551572	NOTCH1;	NOTCH1|IDBG-92445|ENSG00000148400|4851|;
calcium ion-dependent exocytosis of neurotransmitter	GO:0048791	biological process	9606	1	4	0.012387	0.0551572	CACNA1A;	CACNA1A|IDBG-31996|ENSG00000141837|100507353,773|;
cardiac atrium morphogenesis	GO:0003209	biological process	9606	1	4	0.012387	0.0551572	NOTCH1;	NOTCH1|IDBG-92445|ENSG00000148400|4851|;
cardiac neural crest cell development involved in outflow tract morphogenesis	GO:0061309	biological process	9606	1	4	0.012387	0.0551572	JAG1;	JAG1|IDBG-54207|ENSG00000101384|182|;
cardiac right ventricle formation	GO:0003219	biological process	9606	1	4	0.012387	0.0551572	NOTCH1;	NOTCH1|IDBG-92445|ENSG00000148400|4851|;
compartment pattern specification	GO:0007386	biological process	9606	1	4	0.012387	0.0551572	NOTCH1;	NOTCH1|IDBG-92445|ENSG00000148400|4851|;
cranial nerve development	GO:0021545	biological process	9606	1	4	0.012387	0.0551572	CHD7;	CHD7|IDBG-22967|ENSG00000171316|102724260,55636|;
endocardium development	GO:0003157	biological process	9606	1	4	0.012387	0.0551572	NOTCH1;	NOTCH1|IDBG-92445|ENSG00000148400|4851|;
female genitalia development	GO:0030540	biological process	9606	1	4	0.012387	0.0551572	CHD7;	CHD7|IDBG-22967|ENSG00000171316|102724260,55636|;
gamma-aminobutyric acid secretion	GO:0014051	biological process	9606	1	4	0.012387	0.0551572	CACNA1A;	CACNA1A|IDBG-31996|ENSG00000141837|100507353,773|;
histone H3-K36 methylation	GO:0010452	biological process	9606	1	4	0.012387	0.0551572	NSD1;	NSD1|IDBG-59534|ENSG00000165671|64324|;
histone H4-K20 trimethylation	GO:0034773	biological process	9606	1	4	0.012387	0.0551572	SUV420H1;	SUV420H1|IDBG-61304|ENSG00000110066|51111|;
multicellular organismal reproductive process	GO:0048609	biological process	9606	1	4	0.012387	0.0551572	PTPN11;	PTPN11|IDBG-58105|ENSG00000179295|5781|;
negative regulation of photoreceptor cell differentiation	GO:0046533	biological process	9606	1	4	0.012387	0.0551572	NOTCH1;	NOTCH1|IDBG-92445|ENSG00000148400|4851|;
neurotransmitter metabolic process	GO:0042133	biological process	9606	1	4	0.012387	0.0551572	CACNA1A;	CACNA1A|IDBG-31996|ENSG00000141837|100507353,773|;
nose development	GO:0043584	biological process	9606	1	4	0.012387	0.0551572	CHD7;	CHD7|IDBG-22967|ENSG00000171316|102724260,55636|;
pancreatic A cell differentiation	GO:0003310	biological process	9606	1	4	0.012387	0.0551572	GATA6;	GATA6|IDBG-1469|ENSG00000141448|2627|;
positive regulation of glial cell differentiation	GO:0045687	biological process	9606	1	4	0.012387	0.0551572	NOTCH1;	NOTCH1|IDBG-92445|ENSG00000148400|4851|;
positive regulation of myeloid cell differentiation	GO:0045639	biological process	9606	1	4	0.012387	0.0551572	JAG1;	JAG1|IDBG-54207|ENSG00000101384|182|;
positive regulation of transcription of Notch receptor target	GO:0007221	biological process	9606	1	4	0.012387	0.0551572	NOTCH1;	NOTCH1|IDBG-92445|ENSG00000148400|4851|;
regulation of definitive erythrocyte differentiation	GO:0010724	biological process	9606	1	4	0.012387	0.0551572	RBFOX2;	RBFOX2|IDBG-5580|ENSG00000100320|23543|;
regulation of developmental process	GO:0050793	biological process	9606	1	4	0.012387	0.0551572	NOTCH1;	NOTCH1|IDBG-92445|ENSG00000148400|4851|;
rhythmic synaptic transmission	GO:0060024	biological process	9606	1	4	0.012387	0.0551572	CACNA1A;	CACNA1A|IDBG-31996|ENSG00000141837|100507353,773|;
secretory columnal luminar epithelial cell differentiation involved in prostate glandular acinus development	GO:0060528	biological process	9606	1	4	0.012387	0.0551572	NOTCH1;	NOTCH1|IDBG-92445|ENSG00000148400|4851|;
neuromuscular process controlling balance	GO:0050885	biological process	9606	2	49	0.0101874	0.0552693	CACNA1A; RBFOX2;	CACNA1A|IDBG-31996|ENSG00000141837|100507353,773|; RBFOX2|IDBG-5580|ENSG00000100320|23543|;
zinc ion binding	GO:0008270	molecular function	9606	9	1223	0.0127422	0.0554314	AQPEP; CHD4; GATA6; MLL2; NSD1; POLE; SPG7; UBR4; ZDHHC18;	AQPEP|IDBG-37994|ENSG00000172901|206338|; CHD4|IDBG-14532|ENSG00000111642|1108|; GATA6|IDBG-1469|ENSG00000141448|2627|; MLL2|IDBG-30867|ENSG00000167548|8085|; NSD1|IDBG-59534|ENSG00000165671|64324|; POLE|IDBG-65706|ENSG00000177084|5426|; SPG7|IDBG-47463|ENSG00000197912|6687|; UBR4|IDBG-92114|ENSG00000127481|23352|; ZDHHC18|IDBG-94729|ENSG00000204160|84243|;
dendrite	GO:0030425	cellular component	9606	4	273	0.0102863	0.0554874	CACNA1A; FAM5C; FEZ1; MINK1;	CACNA1A|IDBG-31996|ENSG00000141837|100507353,773|; FAM5C|IDBG-105437|ENSG00000162670|339479|; FEZ1|IDBG-75464|ENSG00000149557|9638|; MINK1|IDBG-19945|ENSG00000141503|50488|;
RNA polymerase II distal enhancer sequence-specific DNA binding	GO:0000980	molecular function	9606	2	55	0.0127119	0.0555556	ACTB; CHD4;	ACTB|IDBG-7590|ENSG00000075624|60|; CHD4|IDBG-14532|ENSG00000111642|1108|;
inner ear development	GO:0048839	biological process	9606	2	55	0.0127119	0.0555556	JAG1; PTPN11;	JAG1|IDBG-54207|ENSG00000101384|182|; PTPN11|IDBG-58105|ENSG00000179295|5781|;
keratinocyte differentiation	GO:0030216	biological process	9606	2	55	0.0127119	0.0555556	JAG1; NOTCH1;	JAG1|IDBG-54207|ENSG00000101384|182|; NOTCH1|IDBG-92445|ENSG00000148400|4851|;
neuronal cell body	GO:0043025	cellular component	9606	4	292	0.0129101	0.0559045	CACNA1A; FAM5C; ITPR3; SOS1;	CACNA1A|IDBG-31996|ENSG00000141837|100507353,773|; FAM5C|IDBG-105437|ENSG00000162670|339479|; ITPR3|IDBG-82972|ENSG00000096433|3710|; SOS1|IDBG-47279|ENSG00000115904|6654|;
regulation of cell proliferation	GO:0042127	biological process	9606	3	156	0.0126793	0.0561935	JAG1; NOTCH1; RBFOX2;	JAG1|IDBG-54207|ENSG00000101384|182|; NOTCH1|IDBG-92445|ENSG00000148400|4851|; RBFOX2|IDBG-5580|ENSG00000100320|23543|;
extrinsic apoptotic signaling pathway via death domain receptors	GO:0008625	biological process	9606	2	35	0.00529986	0.0562142	DDX3X; ROCK2;	DDX3X|IDBG-229341|ENSG00000215301|1654|; ROCK2|IDBG-29657|ENSG00000134318|9475|;
receptor complex	GO:0043235	cellular component	9606	3	113	0.00525454	0.0563669	FLT4; ITPR3; NOTCH1;	FLT4|IDBG-62355|ENSG00000037280|2324|; ITPR3|IDBG-82972|ENSG00000096433|3710|; NOTCH1|IDBG-92445|ENSG00000148400|4851|;
calcium ion transmembrane transport	GO:0070588	biological process	9606	3	114	0.00538475	0.05648	CACNA1A; ITPR3; RYR3;	CACNA1A|IDBG-31996|ENSG00000141837|100507353,773|; ITPR3|IDBG-82972|ENSG00000096433|3710|; RYR3|IDBG-5249|ENSG00000198838|6263|;
insulin receptor signaling pathway	GO:0008286	biological process	9606	3	146	0.0106089	0.0569021	PTPN11; RAF1; SOS1;	PTPN11|IDBG-58105|ENSG00000179295|5781|; RAF1|IDBG-19277|ENSG00000132155|102724915,5894|; SOS1|IDBG-47279|ENSG00000115904|6654|;
apoptotic signaling pathway	GO:0097190	biological process	9606	3	115	0.00551689	0.0572301	AKAP13; NGFR; SOS1;	AKAP13|IDBG-28095|ENSG00000170776|11214|; NGFR|IDBG-57653|ENSG00000064300|4804|; SOS1|IDBG-47279|ENSG00000115904|6654|;
AV node cell to bundle of His cell communication	GO:0086067	biological process	9606	1	5	0.0154601	0.0576851	SCN10A;	SCN10A|IDBG-26173|ENSG00000185313|6336|;
NatA complex	GO:0031415	cellular component	9606	1	5	0.0154601	0.0576851	NAA15;	NAA15|IDBG-38408|ENSG00000164134|80155|;
aortic valve morphogenesis	GO:0003180	biological process	9606	1	5	0.0154601	0.0576851	NOTCH1;	NOTCH1|IDBG-92445|ENSG00000148400|4851|;
base-excision repair, gap-filling	GO:0006287	biological process	9606	1	5	0.0154601	0.0576851	POLE;	POLE|IDBG-65706|ENSG00000177084|5426|;
cellular chloride ion homeostasis	GO:0030644	biological process	9606	1	5	0.0154601	0.0576851	CACNA1A;	CACNA1A|IDBG-31996|ENSG00000141837|100507353,773|;
cellular response to osmotic stress	GO:0071470	biological process	9606	1	5	0.0154601	0.0576851	DDX3X;	DDX3X|IDBG-229341|ENSG00000215301|1654|;
endocardial cell differentiation	GO:0060956	biological process	9606	1	5	0.0154601	0.0576851	NOTCH1;	NOTCH1|IDBG-92445|ENSG00000148400|4851|;
endodermal cell differentiation	GO:0035987	biological process	9606	1	5	0.0154601	0.0576851	GATA6;	GATA6|IDBG-1469|ENSG00000141448|2627|;
epsilon DNA polymerase complex	GO:0008622	cellular component	9606	1	5	0.0154601	0.0576851	POLE;	POLE|IDBG-65706|ENSG00000177084|5426|;
interleukin-4 secretion	GO:0072602	biological process	9606	1	5	0.0154601	0.0576851	NOTCH1;	NOTCH1|IDBG-92445|ENSG00000148400|4851|;
intestinal epithelial cell differentiation	GO:0060575	biological process	9606	1	5	0.0154601	0.0576851	GATA6;	GATA6|IDBG-1469|ENSG00000141448|2627|;
mature ribosome assembly	GO:0042256	biological process	9606	1	5	0.0154601	0.0576851	DDX3X;	DDX3X|IDBG-229341|ENSG00000215301|1654|;
mesenchymal cell development	GO:0014031	biological process	9606	1	5	0.0154601	0.0576851	NOTCH1;	NOTCH1|IDBG-92445|ENSG00000148400|4851|;
mineralocorticoid biosynthetic process	GO:0006705	biological process	9606	1	5	0.0154601	0.0576851	CYP21A2;	CYP21A2|IDBG-80216|ENSG00000231852|1589|;
negative regulation of chemokine-mediated signaling pathway	GO:0070100	biological process	9606	1	5	0.0154601	0.0576851	SLIT3;	SLIT3|IDBG-56989|ENSG00000184347|6586|;
negative regulation of glial cell proliferation	GO:0060253	biological process	9606	1	5	0.0154601	0.0576851	NOTCH1;	NOTCH1|IDBG-92445|ENSG00000148400|4851|;
negative regulation of macroautophagy	GO:0016242	biological process	9606	1	5	0.0154601	0.0576851	LZTS1;	LZTS1|IDBG-9778|ENSG00000061337|11178|;
olfactory behavior	GO:0042048	biological process	9606	1	5	0.0154601	0.0576851	CHD7;	CHD7|IDBG-22967|ENSG00000171316|102724260,55636|;
pericardium morphogenesis	GO:0003344	biological process	9606	1	5	0.0154601	0.0576851	NOTCH1;	NOTCH1|IDBG-92445|ENSG00000148400|4851|;
phosphorylase activity	GO:0004645	molecular function	9606	1	5	0.0154601	0.0576851	PYGL;	PYGL|IDBG-6391|ENSG00000100504|5836|;
positive regulation of B cell receptor signaling pathway	GO:0050861	biological process	9606	1	5	0.0154601	0.0576851	PRKCH;	PRKCH|IDBG-8479|ENSG00000027075|5583|;
positive regulation of cardioblast differentiation	GO:0051891	biological process	9606	1	5	0.0154601	0.0576851	GATA6;	GATA6|IDBG-1469|ENSG00000141448|2627|;
positive regulation of small GTPase mediated signal transduction	GO:0051057	biological process	9606	1	5	0.0154601	0.0576851	SOS1;	SOS1|IDBG-47279|ENSG00000115904|6654|;
pulmonary artery morphogenesis	GO:0061156	biological process	9606	1	5	0.0154601	0.0576851	JAG1;	JAG1|IDBG-54207|ENSG00000101384|182|;
regulation of protein export from nucleus	GO:0046825	biological process	9606	1	5	0.0154601	0.0576851	PTPN11;	PTPN11|IDBG-58105|ENSG00000179295|5781|;
regulation of somitogenesis	GO:0014807	biological process	9606	1	5	0.0154601	0.0576851	NOTCH1;	NOTCH1|IDBG-92445|ENSG00000148400|4851|;
response to cortisol	GO:0051414	biological process	9606	1	5	0.0154601	0.0576851	SLIT3;	SLIT3|IDBG-56989|ENSG00000184347|6586|;
ryanodine-sensitive calcium-release channel activity	GO:0005219	molecular function	9606	1	5	0.0154601	0.0576851	RYR3;	RYR3|IDBG-5249|ENSG00000198838|6263|;
tongue morphogenesis	GO:0043587	biological process	9606	1	5	0.0154601	0.0576851	KRT13;	KRT13|IDBG-49262|ENSG00000171401|3860|;
type B pancreatic cell differentiation	GO:0003309	biological process	9606	1	5	0.0154601	0.0576851	GATA6;	GATA6|IDBG-1469|ENSG00000141448|2627|;
cytosol	GO:0005829	cellular component	9606	15	2642	0.013428	0.0578816	ACTB; AKAP13; KIAA0196; LZTS1; MINK1; NGFR; NOTCH1; PHPT1; PRKCH; PTPN11; PYGL; RAF1; ROCK2; RPL5; SOS1;	ACTB|IDBG-7590|ENSG00000075624|60|; AKAP13|IDBG-28095|ENSG00000170776|11214|; KIAA0196|IDBG-35289|ENSG00000164961|9897|; LZTS1|IDBG-9778|ENSG00000061337|11178|; MINK1|IDBG-19945|ENSG00000141503|50488|; NGFR|IDBG-57653|ENSG00000064300|4804|; NOTCH1|IDBG-92445|ENSG00000148400|4851|; PHPT1|IDBG-92741|ENSG00000054148|29085|; PRKCH|IDBG-8479|ENSG00000027075|5583|; PTPN11|IDBG-58105|ENSG00000179295|578…
negative regulation of neuron differentiation	GO:0045665	biological process	9606	2	51	0.0110012	0.0583434	JAG1; NOTCH1;	JAG1|IDBG-54207|ENSG00000101384|182|; NOTCH1|IDBG-92445|ENSG00000148400|4851|;
organ regeneration	GO:0031100	biological process	9606	2	51	0.0110012	0.0583434	IGF2R; NOTCH1;	IGF2R|IDBG-98588|ENSG00000197081|3482|; NOTCH1|IDBG-92445|ENSG00000148400|4851|;
sprouting angiogenesis	GO:0002040	biological process	9606	2	25	0.00272602	0.0584855	FLT4; NOTCH1;	FLT4|IDBG-62355|ENSG00000037280|2324|; NOTCH1|IDBG-92445|ENSG00000148400|4851|;
liver development	GO:0001889	biological process	9606	3	89	0.00268639	0.0589757	GATA6; IGF2R; NOTCH1;	GATA6|IDBG-1469|ENSG00000141448|2627|; IGF2R|IDBG-98588|ENSG00000197081|3482|; NOTCH1|IDBG-92445|ENSG00000148400|4851|;
ATP-dependent helicase activity	GO:0008026	molecular function	9606	2	52	0.0114186	0.0602185	CHD4; DDX10;	CHD4|IDBG-14532|ENSG00000111642|1108|; DDX10|IDBG-70535|ENSG00000178105|1662|;
adult walking behavior	GO:0007628	biological process	9606	2	37	0.00590869	0.0606283	CACNA1A; CHD7;	CACNA1A|IDBG-31996|ENSG00000141837|100507353,773|; CHD7|IDBG-22967|ENSG00000171316|102724260,55636|;
nucleus	GO:0005634	cellular component	9606	27	5730	0.00835551	0.0611442	AKAP13; CACNA1A; CHD4; CHD7; DDX3X; FLT4; GATA6; IGF2R; ITPR3; KRT13; MLL2; NAA15; NOTCH1; NSD1; POGZ; POLE; PTPN11; RAF1; RBFOX2; ROCK2; RPL5; SAMD11; SUGP2; U2SURP; UBR4; WAC; ZNF500;	AKAP13|IDBG-28095|ENSG00000170776|11214|; CACNA1A|IDBG-31996|ENSG00000141837|100507353,773|; CHD4|IDBG-14532|ENSG00000111642|1108|; CHD7|IDBG-22967|ENSG00000171316|102724260,55636|; DDX3X|IDBG-229341|ENSG00000215301|1654|; FLT4|IDBG-62355|ENSG00000037280|2324|; GATA6|IDBG-1469|ENSG00000141448|2627|; IGF2R|IDBG-98588|ENSG00000197081|3482|; ITPR3|IDBG-82972|ENSG00000096433|3710|; KRT13|IDBG-49262|E…
extracellular space	GO:0005615	cellular component	9606	9	1144	0.00844082	0.0612933	ACTB; CDK13; CFH; DMXL2; DSCAML1; IGF2R; LAMC1; SLIT3; SSH2;	ACTB|IDBG-7590|ENSG00000075624|60|; CDK13|IDBG-13277|ENSG00000065883|8621|; CFH|IDBG-105504|ENSG00000000971|3075|; DMXL2|IDBG-12130|ENSG00000104093|23312|; DSCAML1|IDBG-73268|ENSG00000177103|57453|; IGF2R|IDBG-98588|ENSG00000197081|3482|; LAMC1|IDBG-105290|ENSG00000135862|3915|; SLIT3|IDBG-56989|ENSG00000184347|6586|; SSH2|IDBG-38695|ENSG00000141298|85464|;
DNA duplex unwinding	GO:0032508	biological process	9606	2	45	0.00864452	0.0618214	CHD4; DDX3X;	CHD4|IDBG-14532|ENSG00000111642|1108|; DDX3X|IDBG-229341|ENSG00000215301|1654|;
negative regulation of cell cycle	GO:0045786	biological process	9606	2	45	0.00864452	0.0618214	FAM5C; NGFR;	FAM5C|IDBG-105437|ENSG00000162670|339479|; NGFR|IDBG-57653|ENSG00000064300|4804|;
calcium channel activity	GO:0005262	molecular function	9606	2	53	0.0118428	0.062109	ITPR3; RYR3;	ITPR3|IDBG-82972|ENSG00000096433|3710|; RYR3|IDBG-5249|ENSG00000198838|6263|;
protein kinase activity	GO:0004672	molecular function	9606	6	533	0.00612105	0.062132	CDK13; FLT4; MINK1; PRKCH; RAF1; ROCK2;	CDK13|IDBG-13277|ENSG00000065883|8621|; FLT4|IDBG-62355|ENSG00000037280|2324|; MINK1|IDBG-19945|ENSG00000141503|50488|; PRKCH|IDBG-8479|ENSG00000027075|5583|; RAF1|IDBG-19277|ENSG00000132155|102724915,5894|; ROCK2|IDBG-29657|ENSG00000134318|9475|;
regulation of gene expression	GO:0010468	biological process	9606	3	164	0.0144909	0.0621793	GATA6; NGFR; NOTCH1;	GATA6|IDBG-1469|ENSG00000141448|2627|; NGFR|IDBG-57653|ENSG00000064300|4804|; NOTCH1|IDBG-92445|ENSG00000148400|4851|;
DNA biosynthetic process	GO:0071897	biological process	9606	1	6	0.0185238	0.0624517	POLE;	POLE|IDBG-65706|ENSG00000177084|5426|;
N-terminal protein amino acid acetylation	GO:0006474	biological process	9606	1	6	0.0185238	0.0624517	NAA15;	NAA15|IDBG-38408|ENSG00000164134|80155|;
Tat protein binding	GO:0030957	molecular function	9606	1	6	0.0185238	0.0624517	ACTB;	ACTB|IDBG-7590|ENSG00000075624|60|;
atrioventricular canal development	GO:0036302	biological process	9606	1	6	0.0185238	0.0624517	PTPN11;	PTPN11|IDBG-58105|ENSG00000179295|5781|;
bile acid binding	GO:0032052	molecular function	9606	1	6	0.0185238	0.0624517	PYGL;	PYGL|IDBG-6391|ENSG00000100504|5836|;
coronary artery morphogenesis	GO:0060982	biological process	9606	1	6	0.0185238	0.0624517	NOTCH1;	NOTCH1|IDBG-92445|ENSG00000148400|4851|;
ear morphogenesis	GO:0042471	biological process	9606	1	6	0.0185238	0.0624517	CHD7;	CHD7|IDBG-22967|ENSG00000171316|102724260,55636|;
junctional membrane complex	GO:0030314	cellular component	9606	1	6	0.0185238	0.0624517	RYR3;	RYR3|IDBG-5249|ENSG00000198838|6263|;
lung saccule development	GO:0060430	biological process	9606	1	6	0.0185238	0.0624517	GATA6;	GATA6|IDBG-1469|ENSG00000141448|2627|;
mitotic sister chromatid cohesion	GO:0007064	biological process	9606	1	6	0.0185238	0.0624517	POGZ;	POGZ|IDBG-102373|ENSG00000143442|23126|;
negative regulation of glial cell apoptotic process	GO:0034351	biological process	9606	1	6	0.0185238	0.0624517	PRKCH;	PRKCH|IDBG-8479|ENSG00000027075|5583|;
nerve growth factor binding	GO:0048406	molecular function	9606	1	6	0.0185238	0.0624517	NGFR;	NGFR|IDBG-57653|ENSG00000064300|4804|;
positive regulation of glucose import in response to insulin stimulus	GO:2001275	biological process	9606	1	6	0.0185238	0.0624517	PTPN11;	PTPN11|IDBG-58105|ENSG00000179295|5781|;
regulation of Ras GTPase activity	GO:0032318	biological process	9606	1	6	0.0185238	0.0624517	SOS1;	SOS1|IDBG-47279|ENSG00000115904|6654|;
regulation of keratinocyte differentiation	GO:0045616	biological process	9606	1	6	0.0185238	0.0624517	ROCK2;	ROCK2|IDBG-29657|ENSG00000134318|9475|;
sensory perception of bitter taste	GO:0050913	biological process	9606	1	6	0.0185238	0.0624517	ITPR3;	ITPR3|IDBG-82972|ENSG00000096433|3710|;
sensory perception of sweet taste	GO:0050916	biological process	9606	1	6	0.0185238	0.0624517	ITPR3;	ITPR3|IDBG-82972|ENSG00000096433|3710|;
sensory perception of umami taste	GO:0050917	biological process	9606	1	6	0.0185238	0.0624517	ITPR3;	ITPR3|IDBG-82972|ENSG00000096433|3710|;
tube formation	GO:0035148	biological process	9606	1	6	0.0185238	0.0624517	NOTCH1;	NOTCH1|IDBG-92445|ENSG00000148400|4851|;
vascular endothelial growth factor signaling pathway	GO:0038084	biological process	9606	1	6	0.0185238	0.0624517	FLT4;	FLT4|IDBG-62355|ENSG00000037280|2324|;
Rab GTPase binding	GO:0017137	molecular function	9606	2	64	0.0169523	0.0627569	DMXL2; NGFR;	DMXL2|IDBG-12130|ENSG00000104093|23312|; NGFR|IDBG-57653|ENSG00000064300|4804|;
response to estrogen	GO:0043627	biological process	9606	2	64	0.0169523	0.0627569	GATA6; MLL2;	GATA6|IDBG-1469|ENSG00000141448|2627|; MLL2|IDBG-30867|ENSG00000167548|8085|;
nuclear chromatin	GO:0000790	cellular component	9606	3	137	0.00892712	0.0633624	ACTB; CHD4; POGZ;	ACTB|IDBG-7590|ENSG00000075624|60|; CHD4|IDBG-14532|ENSG00000111642|1108|; POGZ|IDBG-102373|ENSG00000143442|23126|;
cellular response to retinoic acid	GO:0071300	biological process	9606	2	60	0.0150021	0.0637927	FAM5C; KRT13;	FAM5C|IDBG-105437|ENSG00000162670|339479|; KRT13|IDBG-49262|ENSG00000171401|3860|;
positive regulation of JNK cascade	GO:0046330	biological process	9606	2	60	0.0150021	0.0637927	FLT4; MINK1;	FLT4|IDBG-62355|ENSG00000037280|2324|; MINK1|IDBG-19945|ENSG00000141503|50488|;
negative regulation of cell differentiation	GO:0045596	biological process	9606	2	54	0.0122739	0.0640144	JAG1; NOTCH1;	JAG1|IDBG-54207|ENSG00000101384|182|; NOTCH1|IDBG-92445|ENSG00000148400|4851|;
negative regulation of cysteine-type endopeptidase activity involved in apoptotic process	GO:0043154	biological process	9606	2	65	0.0174559	0.0643687	DDX3X; RAF1;	DDX3X|IDBG-229341|ENSG00000215301|1654|; RAF1|IDBG-19277|ENSG00000132155|102724915,5894|;
membrane	GO:0016020	cellular component	9606	17	3199	0.0154167	0.0652616	ACTB; AKAP13; CACNA1A; CHD4; DNAJC13; IGF2R; ITPR3; JAG1; NAA15; NOTCH1; PRKCH; RETSAT; RPL5; RYR3; SCN10A; SPG7; UBR4;	ACTB|IDBG-7590|ENSG00000075624|60|; AKAP13|IDBG-28095|ENSG00000170776|11214|; CACNA1A|IDBG-31996|ENSG00000141837|100507353,773|; CHD4|IDBG-14532|ENSG00000111642|1108|; DNAJC13|IDBG-56816|ENSG00000138246|23317|; IGF2R|IDBG-98588|ENSG00000197081|3482|; ITPR3|IDBG-82972|ENSG00000096433|3710|; JAG1|IDBG-54207|ENSG00000101384|182|; NAA15|IDBG-38408|ENSG00000164134|80155|; NOTCH1|IDBG-92445|ENSG0000014…
nuclear speck	GO:0016607	cellular component	9606	3	178	0.0179983	0.0661106	CDK13; DDX3X; WAC;	CDK13|IDBG-13277|ENSG00000065883|8621|; DDX3X|IDBG-229341|ENSG00000215301|1654|; WAC|IDBG-65590|ENSG00000095787|51322|;
camera-type eye development	GO:0043010	biological process	9606	2	67	0.018482	0.067104	CHD7; JAG1;	CHD7|IDBG-22967|ENSG00000171316|102724260,55636|; JAG1|IDBG-54207|ENSG00000101384|182|;
positive regulation of epithelial cell proliferation	GO:0050679	biological process	9606	2	67	0.018482	0.067104	LAMC1; NOTCH1;	LAMC1|IDBG-105290|ENSG00000135862|3915|; NOTCH1|IDBG-92445|ENSG00000148400|4851|;
nervous system development	GO:0007399	biological process	9606	4	325	0.018416	0.0673824	FAM5C; FEZ1; JAG1; SPG7;	FAM5C|IDBG-105437|ENSG00000162670|339479|; FEZ1|IDBG-75464|ENSG00000149557|9638|; JAG1|IDBG-54207|ENSG00000101384|182|; SPG7|IDBG-47463|ENSG00000197912|6687|;
Type II pneumocyte differentiation	GO:0060510	biological process	9606	1	7	0.0215781	0.0683549	GATA6;	GATA6|IDBG-1469|ENSG00000141448|2627|;
cAMP-dependent protein kinase activity	GO:0004691	molecular function	9606	1	7	0.0215781	0.0683549	AKAP13;	AKAP13|IDBG-28095|ENSG00000170776|11214|;
cardiac conduction	GO:0061337	biological process	9606	1	7	0.0215781	0.0683549	SCN10A;	SCN10A|IDBG-26173|ENSG00000185313|6336|;
cellular response to caffeine	GO:0071313	biological process	9606	1	7	0.0215781	0.0683549	RYR3;	RYR3|IDBG-5249|ENSG00000198838|6263|;
clathrin coat	GO:0030118	cellular component	9606	1	7	0.0215781	0.0683549	IGF2R;	IGF2R|IDBG-98588|ENSG00000197081|3482|;
eukaryotic initiation factor 4E binding	GO:0008190	molecular function	9606	1	7	0.0215781	0.0683549	DDX3X;	DDX3X|IDBG-229341|ENSG00000215301|1654|;
glycosphingolipid binding	GO:0043208	molecular function	9606	1	7	0.0215781	0.0683549	LAMC1;	LAMC1|IDBG-105290|ENSG00000135862|3915|;
laminin-1 complex	GO:0005606	cellular component	9606	1	7	0.0215781	0.0683549	LAMC1;	LAMC1|IDBG-105290|ENSG00000135862|3915|;
mRNA 5'-UTR binding	GO:0048027	molecular function	9606	1	7	0.0215781	0.0683549	DDX3X;	DDX3X|IDBG-229341|ENSG00000215301|1654|;
negative regulation of calcium ion-dependent exocytosis	GO:0045955	biological process	9606	1	7	0.0215781	0.0683549	NOTCH1;	NOTCH1|IDBG-92445|ENSG00000148400|4851|;
negative regulation of cell adhesion mediated by integrin	GO:0033629	biological process	9606	1	7	0.0215781	0.0683549	PTPN11;	PTPN11|IDBG-58105|ENSG00000179295|5781|;
negative regulation of cell migration involved in sprouting angiogenesis	GO:0090051	biological process	9606	1	7	0.0215781	0.0683549	NOTCH1;	NOTCH1|IDBG-92445|ENSG00000148400|4851|;
non-membrane spanning protein tyrosine phosphatase activity	GO:0004726	molecular function	9606	1	7	0.0215781	0.0683549	PTPN11;	PTPN11|IDBG-58105|ENSG00000179295|5781|;
organ formation	GO:0048645	biological process	9606	1	7	0.0215781	0.0683549	GATA6;	GATA6|IDBG-1469|ENSG00000141448|2627|;
regulation of lamellipodium assembly	GO:0010591	biological process	9606	1	7	0.0215781	0.0683549	SSH2;	SSH2|IDBG-38695|ENSG00000141298|85464|;
regulation of stress fiber assembly	GO:0051492	biological process	9606	1	7	0.0215781	0.0683549	ROCK2;	ROCK2|IDBG-29657|ENSG00000134318|9475|;
vascular endothelial growth factor-activated receptor activity	GO:0005021	molecular function	9606	1	7	0.0215781	0.0683549	FLT4;	FLT4|IDBG-62355|ENSG00000037280|2324|;
Ras protein signal transduction	GO:0007265	biological process	9606	2	74	0.0222678	0.0703037	RAF1; SOS1;	RAF1|IDBG-19277|ENSG00000132155|102724915,5894|; SOS1|IDBG-47279|ENSG00000115904|6654|;
ion transport	GO:0006811	biological process	9606	4	339	0.0211332	0.0709956	CACNA1A; ITPR3; RYR3; SCN10A;	CACNA1A|IDBG-31996|ENSG00000141837|100507353,773|; ITPR3|IDBG-82972|ENSG00000096433|3710|; RYR3|IDBG-5249|ENSG00000198838|6263|; SCN10A|IDBG-26173|ENSG00000185313|6336|;
D1 dopamine receptor binding	GO:0031748	molecular function	9606	1	8	0.0246231	0.0713013	PTPN11;	PTPN11|IDBG-58105|ENSG00000179295|5781|;
MLL5-L complex	GO:0070688	cellular component	9606	1	8	0.0246231	0.0713013	ACTB;	ACTB|IDBG-7590|ENSG00000075624|60|;
T cell mediated immunity	GO:0002456	biological process	9606	1	8	0.0246231	0.0713013	JAG1;	JAG1|IDBG-54207|ENSG00000101384|182|;
atrioventricular valve morphogenesis	GO:0003181	biological process	9606	1	8	0.0246231	0.0713013	NOTCH1;	NOTCH1|IDBG-92445|ENSG00000148400|4851|;
axon extension involved in axon guidance	GO:0048846	biological process	9606	1	8	0.0246231	0.0713013	SLIT3;	SLIT3|IDBG-56989|ENSG00000184347|6586|;
bundle of His cell to Purkinje myocyte communication	GO:0086069	biological process	9606	1	8	0.0246231	0.0713013	SCN10A;	SCN10A|IDBG-26173|ENSG00000185313|6336|;
cellular response to follicle-stimulating hormone stimulus	GO:0071372	biological process	9606	1	8	0.0246231	0.0713013	NOTCH1;	NOTCH1|IDBG-92445|ENSG00000148400|4851|;
glucocorticoid biosynthetic process	GO:0006704	biological process	9606	1	8	0.0246231	0.0713013	CYP21A2;	CYP21A2|IDBG-80216|ENSG00000231852|1589|;
glucose binding	GO:0005536	molecular function	9606	1	8	0.0246231	0.0713013	PYGL;	PYGL|IDBG-6391|ENSG00000100504|5836|;
inositol 1,4,5 trisphosphate binding	GO:0070679	molecular function	9606	1	8	0.0246231	0.0713013	ITPR3;	ITPR3|IDBG-82972|ENSG00000096433|3710|;
negative regulation of cytosolic calcium ion concentration	GO:0051481	biological process	9606	1	8	0.0246231	0.0713013	RYR3;	RYR3|IDBG-5249|ENSG00000198838|6263|;
negative regulation of myotube differentiation	GO:0010832	biological process	9606	1	8	0.0246231	0.0713013	NOTCH1;	NOTCH1|IDBG-92445|ENSG00000148400|4851|;
neuron-neuron synaptic transmission	GO:0007270	biological process	9606	1	8	0.0246231	0.0713013	CACNA1A;	CACNA1A|IDBG-31996|ENSG00000141837|100507353,773|;
nuclear export	GO:0051168	biological process	9606	1	8	0.0246231	0.0713013	AKAP13;	AKAP13|IDBG-28095|ENSG00000170776|11214|;
positive regulation of epidermal growth factor receptor signaling pathway	GO:0045742	biological process	9606	1	8	0.0246231	0.0713013	SOS1;	SOS1|IDBG-47279|ENSG00000115904|6654|;
positive regulation of glial cell proliferation	GO:0060252	biological process	9606	1	8	0.0246231	0.0713013	PRKCH;	PRKCH|IDBG-8479|ENSG00000027075|5583|;
positive regulation of protein kinase C signaling	GO:0090037	biological process	9606	1	8	0.0246231	0.0713013	FLT4;	FLT4|IDBG-62355|ENSG00000037280|2324|;
regulation of actin polymerization or depolymerization	GO:0008064	biological process	9606	1	8	0.0246231	0.0713013	SSH2;	SSH2|IDBG-38695|ENSG00000141298|85464|;
regulation of atrial cardiac muscle cell membrane depolarization	GO:0060371	biological process	9606	1	8	0.0246231	0.0713013	SCN10A;	SCN10A|IDBG-26173|ENSG00000185313|6336|;
regulation of calcium ion-dependent exocytosis	GO:0017158	biological process	9606	1	8	0.0246231	0.0713013	CACNA1A;	CACNA1A|IDBG-31996|ENSG00000141837|100507353,773|;
response to corticosteroid	GO:0031960	biological process	9606	1	8	0.0246231	0.0713013	NOTCH1;	NOTCH1|IDBG-92445|ENSG00000148400|4851|;
semicircular canal morphogenesis	GO:0048752	biological process	9606	1	8	0.0246231	0.0713013	CHD7;	CHD7|IDBG-22967|ENSG00000171316|102724260,55636|;
steroid hydroxylase activity	GO:0008395	molecular function	9606	1	8	0.0246231	0.0713013	CYP21A2;	CYP21A2|IDBG-80216|ENSG00000231852|1589|;
tube morphogenesis	GO:0035239	biological process	9606	1	8	0.0246231	0.0713013	GATA6;	GATA6|IDBG-1469|ENSG00000141448|2627|;
endosome	GO:0005768	cellular component	9606	3	196	0.0231447	0.0728287	IGF2R; KIAA0196; NGFR;	IGF2R|IDBG-98588|ENSG00000197081|3482|; KIAA0196|IDBG-35289|ENSG00000164961|9897|; NGFR|IDBG-57653|ENSG00000064300|4804|;
nucleoplasm	GO:0005654	cellular component	9606	8	1132	0.0232899	0.073042	ACTB; CHD4; GATA6; ITPR3; LZTS1; NGFR; NOTCH1; POLE;	ACTB|IDBG-7590|ENSG00000075624|60|; CHD4|IDBG-14532|ENSG00000111642|1108|; GATA6|IDBG-1469|ENSG00000141448|2627|; ITPR3|IDBG-82972|ENSG00000096433|3710|; LZTS1|IDBG-9778|ENSG00000061337|11178|; NGFR|IDBG-57653|ENSG00000064300|4804|; NOTCH1|IDBG-92445|ENSG00000148400|4851|; POLE|IDBG-65706|ENSG00000177084|5426|;
heart development	GO:0007507	biological process	9606	3	203	0.0253405	0.0731541	NOTCH1; PTPN11; RAF1;	NOTCH1|IDBG-92445|ENSG00000148400|4851|; PTPN11|IDBG-58105|ENSG00000179295|5781|; RAF1|IDBG-19277|ENSG00000132155|102724915,5894|;
centrosome	GO:0005813	cellular component	9606	4	359	0.0254243	0.0731725	CHD4; FEZ1; ROCK2; UBR4;	CHD4|IDBG-14532|ENSG00000111642|1108|; FEZ1|IDBG-75464|ENSG00000149557|9638|; ROCK2|IDBG-29657|ENSG00000134318|9475|; UBR4|IDBG-92114|ENSG00000127481|23352|;
hemopoiesis	GO:0030097	biological process	9606	2	80	0.0257453	0.0736471	CDK13; JAG1;	CDK13|IDBG-13277|ENSG00000065883|8621|; JAG1|IDBG-54207|ENSG00000101384|182|;
positive regulation of neuron differentiation	GO:0045666	biological process	9606	2	80	0.0257453	0.0736471	FAM5C; FEZ1;	FAM5C|IDBG-105437|ENSG00000162670|339479|; FEZ1|IDBG-75464|ENSG00000149557|9638|;
AMP binding	GO:0016208	molecular function	9606	1	9	0.0276588	0.0741759	PYGL;	PYGL|IDBG-6391|ENSG00000100504|5836|;
DNA synthesis involved in DNA repair	GO:0000731	biological process	9606	1	9	0.0276588	0.0741759	POLE;	POLE|IDBG-65706|ENSG00000177084|5426|;
astrocyte differentiation	GO:0048708	biological process	9606	1	9	0.0276588	0.0741759	NOTCH1;	NOTCH1|IDBG-92445|ENSG00000148400|4851|;
calcium channel inhibitor activity	GO:0019855	molecular function	9606	1	9	0.0276588	0.0741759	PHPT1;	PHPT1|IDBG-92741|ENSG00000054148|29085|;
calcium-release channel activity	GO:0015278	molecular function	9606	1	9	0.0276588	0.0741759	RYR3;	RYR3|IDBG-5249|ENSG00000198838|6263|;
cardiac ventricle morphogenesis	GO:0003208	biological process	9606	1	9	0.0276588	0.0741759	NOTCH1;	NOTCH1|IDBG-92445|ENSG00000148400|4851|;
cellular response to arsenic-containing substance	GO:0071243	biological process	9606	1	9	0.0276588	0.0741759	DDX3X;	DDX3X|IDBG-229341|ENSG00000215301|1654|;
condensed nuclear chromosome, centromeric region	GO:0000780	cellular component	9606	1	9	0.0276588	0.0741759	SUV420H1;	SUV420H1|IDBG-61304|ENSG00000110066|51111|;
endocardial cushion morphogenesis	GO:0003203	biological process	9606	1	9	0.0276588	0.0741759	NOTCH1;	NOTCH1|IDBG-92445|ENSG00000148400|4851|;
epithelial to mesenchymal transition involved in endocardial cushion formation	GO:0003198	biological process	9606	1	9	0.0276588	0.0741759	NOTCH1;	NOTCH1|IDBG-92445|ENSG00000148400|4851|;
nuclear envelope lumen	GO:0005641	cellular component	9606	1	9	0.0276588	0.0741759	IGF2R;	IGF2R|IDBG-98588|ENSG00000197081|3482|;
platelet dense tubular network membrane	GO:0031095	cellular component	9606	1	9	0.0276588	0.0741759	ITPR3;	ITPR3|IDBG-82972|ENSG00000096433|3710|;
positive regulation of astrocyte differentiation	GO:0048711	biological process	9606	1	9	0.0276588	0.0741759	NOTCH1;	NOTCH1|IDBG-92445|ENSG00000148400|4851|;
positive regulation of cell motility	GO:2000147	biological process	9606	1	9	0.0276588	0.0741759	PHPT1;	PHPT1|IDBG-92741|ENSG00000054148|29085|;
positive regulation of intracellular estrogen receptor signaling pathway	GO:0033148	biological process	9606	1	9	0.0276588	0.0741759	MLL2;	MLL2|IDBG-30867|ENSG00000167548|8085|;
programmed cell death	GO:0012501	biological process	9606	1	9	0.0276588	0.0741759	NGFR;	NGFR|IDBG-57653|ENSG00000064300|4804|;
regulation of cell-matrix adhesion	GO:0001952	biological process	9606	1	9	0.0276588	0.0741759	MINK1;	MINK1|IDBG-19945|ENSG00000141503|50488|;
regulation of tight junction assembly	GO:2000810	biological process	9606	1	9	0.0276588	0.0741759	PRKCH;	PRKCH|IDBG-8479|ENSG00000027075|5583|;
spindle pole centrosome	GO:0031616	cellular component	9606	1	9	0.0276588	0.0741759	ROCK2;	ROCK2|IDBG-29657|ENSG00000134318|9475|;
ventricular trabecula myocardium morphogenesis	GO:0003222	biological process	9606	1	9	0.0276588	0.0741759	NOTCH1;	NOTCH1|IDBG-92445|ENSG00000148400|4851|;
nucleic acid binding	GO:0003676	molecular function	9606	8	1162	0.0267245	0.0762174	DDX10; DDX3X; POGZ; POLE; RBFOX2; SUGP2; U2SURP; ZNF500;	DDX10|IDBG-70535|ENSG00000178105|1662|; DDX3X|IDBG-229341|ENSG00000215301|1654|; POGZ|IDBG-102373|ENSG00000143442|23126|; POLE|IDBG-65706|ENSG00000177084|5426|; RBFOX2|IDBG-5580|ENSG00000100320|23543|; SUGP2|IDBG-39213|ENSG00000064607|10147|; U2SURP|IDBG-59793|ENSG00000163714|23350|; ZNF500|IDBG-13081|ENSG00000103199|26048|;
Fc-gamma receptor signaling pathway involved in phagocytosis	GO:0038096	biological process	9606	2	82	0.0269505	0.0766303	ACTB; ITPR3;	ACTB|IDBG-7590|ENSG00000075624|60|; ITPR3|IDBG-82972|ENSG00000096433|3710|;
Rho guanyl-nucleotide exchange factor activity	GO:0005089	molecular function	9606	2	78	0.0245629	0.0767793	AKAP13; SOS1;	AKAP13|IDBG-28095|ENSG00000170776|11214|; SOS1|IDBG-47279|ENSG00000115904|6654|;
cell projection	GO:0042995	cellular component	9606	2	85	0.0288004	0.0768011	CACNA1A; FEZ1;	CACNA1A|IDBG-31996|ENSG00000141837|100507353,773|; FEZ1|IDBG-75464|ENSG00000149557|9638|;
regulation of insulin secretion	GO:0050796	biological process	9606	2	85	0.0288004	0.0768011	CACNA1A; ITPR3;	CACNA1A|IDBG-31996|ENSG00000141837|100507353,773|; ITPR3|IDBG-82972|ENSG00000096433|3710|;
brain development	GO:0007420	biological process	9606	3	214	0.0290108	0.0771443	DSCAML1; NOTCH1; PTPN11;	DSCAML1|IDBG-73268|ENSG00000177103|57453|; NOTCH1|IDBG-92445|ENSG00000148400|4851|; PTPN11|IDBG-58105|ENSG00000179295|5781|;
cardiac left ventricle morphogenesis	GO:0003214	biological process	9606	1	10	0.0306852	0.0778678	NOTCH1;	NOTCH1|IDBG-92445|ENSG00000148400|4851|;
cardiac right ventricle morphogenesis	GO:0003215	biological process	9606	1	10	0.0306852	0.0778678	JAG1;	JAG1|IDBG-54207|ENSG00000101384|182|;
chromatin silencing	GO:0006342	biological process	9606	1	10	0.0306852	0.0778678	MLL2;	MLL2|IDBG-30867|ENSG00000167548|8085|;
epithelium development	GO:0060429	biological process	9606	1	10	0.0306852	0.0778678	CHD7;	CHD7|IDBG-22967|ENSG00000171316|102724260,55636|;
high voltage-gated calcium channel activity	GO:0008331	molecular function	9606	1	10	0.0306852	0.0778678	CACNA1A;	CACNA1A|IDBG-31996|ENSG00000141837|100507353,773|;
kinetochore assembly	GO:0051382	biological process	9606	1	10	0.0306852	0.0778678	POGZ;	POGZ|IDBG-102373|ENSG00000143442|23126|;
lymphangiogenesis	GO:0001946	biological process	9606	1	10	0.0306852	0.0778678	FLT4;	FLT4|IDBG-62355|ENSG00000037280|2324|;
peptide hormone receptor binding	GO:0051428	molecular function	9606	1	10	0.0306852	0.0778678	PTPN11;	PTPN11|IDBG-58105|ENSG00000179295|5781|;
positive regulation of endothelial cell differentiation	GO:0045603	biological process	9606	1	10	0.0306852	0.0778678	NOTCH1;	NOTCH1|IDBG-92445|ENSG00000148400|4851|;
prostate gland epithelium morphogenesis	GO:0060740	biological process	9606	1	10	0.0306852	0.0778678	NOTCH1;	NOTCH1|IDBG-92445|ENSG00000148400|4851|;
regulation of focal adhesion assembly	GO:0051893	biological process	9606	1	10	0.0306852	0.0778678	ROCK2;	ROCK2|IDBG-29657|ENSG00000134318|9475|;
ribosomal small subunit binding	GO:0043024	molecular function	9606	1	10	0.0306852	0.0778678	DDX3X;	DDX3X|IDBG-229341|ENSG00000215301|1654|;
somatic stem cell division	GO:0048103	biological process	9606	1	10	0.0306852	0.0778678	NOTCH1;	NOTCH1|IDBG-92445|ENSG00000148400|4851|;
stress granule assembly	GO:0034063	biological process	9606	1	10	0.0306852	0.0778678	DDX3X;	DDX3X|IDBG-229341|ENSG00000215301|1654|;
structural molecule activity	GO:0005198	molecular function	9606	3	219	0.0307678	0.077868	JAG1; KRT13; ROCK2;	JAG1|IDBG-54207|ENSG00000101384|182|; KRT13|IDBG-49262|ENSG00000171401|3860|; ROCK2|IDBG-29657|ENSG00000134318|9475|;
protein serine/threonine kinase activity	GO:0004674	molecular function	9606	4	377	0.029707	0.0787737	MINK1; PRKCH; RAF1; ROCK2;	MINK1|IDBG-19945|ENSG00000141503|50488|; PRKCH|IDBG-8479|ENSG00000027075|5583|; RAF1|IDBG-19277|ENSG00000132155|102724915,5894|; ROCK2|IDBG-29657|ENSG00000134318|9475|;
helicase activity	GO:0004386	molecular function	9606	2	87	0.0300613	0.0794897	CHD7; DDX3X;	CHD7|IDBG-22967|ENSG00000171316|102724260,55636|; DDX3X|IDBG-229341|ENSG00000215301|1654|;
positive regulation of transcription, DNA-templated	GO:0045893	biological process	9606	5	563	0.0304825	0.0803783	GATA6; NAA15; NOTCH1; NSD1; WAC;	GATA6|IDBG-1469|ENSG00000141448|2627|; NAA15|IDBG-38408|ENSG00000164134|80155|; NOTCH1|IDBG-92445|ENSG00000148400|4851|; NSD1|IDBG-59534|ENSG00000165671|64324|; WAC|IDBG-65590|ENSG00000095787|51322|;
RNA helicase activity	GO:0003724	molecular function	9606	1	11	0.0337023	0.0815769	DDX10;	DDX10|IDBG-70535|ENSG00000178105|1662|;
RNA polymerase II core binding	GO:0000993	molecular function	9606	1	11	0.0337023	0.0815769	WAC;	WAC|IDBG-65590|ENSG00000095787|51322|;
anagen	GO:0042640	biological process	9606	1	11	0.0337023	0.0815769	NOTCH1;	NOTCH1|IDBG-92445|ENSG00000148400|4851|;
cardiac epithelial to mesenchymal transition	GO:0060317	biological process	9606	1	11	0.0337023	0.0815769	NOTCH1;	NOTCH1|IDBG-92445|ENSG00000148400|4851|;
cellular response to ATP	GO:0071318	biological process	9606	1	11	0.0337023	0.0815769	RYR3;	RYR3|IDBG-5249|ENSG00000198838|6263|;
diacylglycerol binding	GO:0019992	molecular function	9606	1	11	0.0337023	0.0815769	UNC13C;	UNC13C|IDBG-12893|ENSG00000137766|440279|;
face development	GO:0060324	biological process	9606	1	11	0.0337023	0.0815769	CHD7;	CHD7|IDBG-22967|ENSG00000171316|102724260,55636|;
histone methyltransferase activity	GO:0042054	molecular function	9606	1	11	0.0337023	0.0815769	NSD1;	NSD1|IDBG-59534|ENSG00000165671|64324|;
histone monoubiquitination	GO:0010390	biological process	9606	1	11	0.0337023	0.0815769	WAC;	WAC|IDBG-65590|ENSG00000095787|51322|;
morphogenesis of an epithelial sheet	GO:0002011	biological process	9606	1	11	0.0337023	0.0815769	JAG1;	JAG1|IDBG-54207|ENSG00000101384|182|;
negative regulation of fibroblast growth factor receptor signaling pathway	GO:0040037	biological process	9606	1	11	0.0337023	0.0815769	NGFR;	NGFR|IDBG-57653|ENSG00000064300|4804|;
negative regulation of hormone secretion	GO:0046888	biological process	9606	1	11	0.0337023	0.0815769	PTPN11;	PTPN11|IDBG-58105|ENSG00000179295|5781|;
protein kinase C signaling	GO:0070528	biological process	9606	1	11	0.0337023	0.0815769	PRKCH;	PRKCH|IDBG-8479|ENSG00000027075|5583|;
regulation of cell adhesion mediated by integrin	GO:0033628	biological process	9606	1	11	0.0337023	0.0815769	PTPN11;	PTPN11|IDBG-58105|ENSG00000179295|5781|;
regulation of cell-cell adhesion	GO:0022407	biological process	9606	1	11	0.0337023	0.0815769	MINK1;	MINK1|IDBG-19945|ENSG00000141503|50488|;
RNA processing	GO:0006396	biological process	9606	2	93	0.0339729	0.0820216	SUGP2; U2SURP;	SUGP2|IDBG-39213|ENSG00000064607|10147|; U2SURP|IDBG-59793|ENSG00000163714|23350|;
binding	GO:0005488	molecular function	9606	4	389	0.0327871	0.0827569	DNAJC13; ITPR3; RYR3; UBR4;	DNAJC13|IDBG-56816|ENSG00000138246|23317|; ITPR3|IDBG-82972|ENSG00000096433|3710|; RYR3|IDBG-5249|ENSG00000198838|6263|; UBR4|IDBG-92114|ENSG00000127481|23352|;
WASH complex	GO:0071203	cellular component	9606	1	12	0.0367102	0.0837064	KIAA0196;	KIAA0196|IDBG-35289|ENSG00000164961|9897|;
acetyltransferase activity	GO:0016407	molecular function	9606	1	12	0.0367102	0.0837064	NAA15;	NAA15|IDBG-38408|ENSG00000164134|80155|;
alternative mRNA splicing, via spliceosome	GO:0000380	biological process	9606	1	12	0.0367102	0.0837064	CDK13;	CDK13|IDBG-13277|ENSG00000065883|8621|;
calcium ion transport into cytosol	GO:0060402	biological process	9606	1	12	0.0367102	0.0837064	ITPR3;	ITPR3|IDBG-82972|ENSG00000096433|3710|;
cardiac muscle hypertrophy in response to stress	GO:0014898	biological process	9606	1	12	0.0367102	0.0837064	GATA6;	GATA6|IDBG-1469|ENSG00000141448|2627|;
cardiac muscle tissue morphogenesis	GO:0055008	biological process	9606	1	12	0.0367102	0.0837064	NOTCH1;	NOTCH1|IDBG-92445|ENSG00000148400|4851|;
central nervous system neuron differentiation	GO:0021953	biological process	9606	1	12	0.0367102	0.0837064	CACNA1A;	CACNA1A|IDBG-31996|ENSG00000141837|100507353,773|;
endothelial cell differentiation	GO:0045446	biological process	9606	1	12	0.0367102	0.0837064	JAG1;	JAG1|IDBG-54207|ENSG00000101384|182|;
hemidesmosome assembly	GO:0031581	biological process	9606	1	12	0.0367102	0.0837064	LAMC1;	LAMC1|IDBG-105290|ENSG00000135862|3915|;
inflammatory response to antigenic stimulus	GO:0002437	biological process	9606	1	12	0.0367102	0.0837064	NOTCH1;	NOTCH1|IDBG-92445|ENSG00000148400|4851|;
lymph vessel development	GO:0001945	biological process	9606	1	12	0.0367102	0.0837064	FLT4;	FLT4|IDBG-62355|ENSG00000037280|2324|;
negative regulation of oligodendrocyte differentiation	GO:0048715	biological process	9606	1	12	0.0367102	0.0837064	NOTCH1;	NOTCH1|IDBG-92445|ENSG00000148400|4851|;
negative regulation of proteasomal ubiquitin-dependent protein catabolic process	GO:0032435	biological process	9606	1	12	0.0367102	0.0837064	WAC;	WAC|IDBG-65590|ENSG00000095787|51322|;
negative thymic T cell selection	GO:0045060	biological process	9606	1	12	0.0367102	0.0837064	MINK1;	MINK1|IDBG-19945|ENSG00000141503|50488|;
poly(A) binding	GO:0008143	molecular function	9606	1	12	0.0367102	0.0837064	DDX3X;	DDX3X|IDBG-229341|ENSG00000215301|1654|;
positive regulation of G1/S transition of mitotic cell cycle	GO:1900087	biological process	9606	1	12	0.0367102	0.0837064	DDX3X;	DDX3X|IDBG-229341|ENSG00000215301|1654|;
positive regulation of hormone secretion	GO:0046887	biological process	9606	1	12	0.0367102	0.0837064	PTPN11;	PTPN11|IDBG-58105|ENSG00000179295|5781|;
positive regulation of macroautophagy	GO:0016239	biological process	9606	1	12	0.0367102	0.0837064	WAC;	WAC|IDBG-65590|ENSG00000095787|51322|;
regulation of actin cytoskeleton reorganization	GO:2000249	biological process	9606	1	12	0.0367102	0.0837064	PHPT1;	PHPT1|IDBG-92741|ENSG00000054148|29085|;
regulation of epithelial cell proliferation	GO:0050678	biological process	9606	1	12	0.0367102	0.0837064	NOTCH1;	NOTCH1|IDBG-92445|ENSG00000148400|4851|;
sensory perception	GO:0007600	biological process	9606	1	12	0.0367102	0.0837064	SCN10A;	SCN10A|IDBG-26173|ENSG00000185313|6336|;
ion transmembrane transport	GO:0034220	biological process	9606	3	226	0.0333201	0.0838779	CACNA1A; RAF1; RYR3;	CACNA1A|IDBG-31996|ENSG00000141837|100507353,773|; RAF1|IDBG-19277|ENSG00000132155|102724915,5894|; RYR3|IDBG-5249|ENSG00000198838|6263|;
synaptic transmission	GO:0007268	biological process	9606	4	397	0.0349414	0.0841447	CACNA1A; MINK1; RAF1; UNC13C;	CACNA1A|IDBG-31996|ENSG00000141837|100507353,773|; MINK1|IDBG-19945|ENSG00000141503|50488|; RAF1|IDBG-19277|ENSG00000132155|102724915,5894|; UNC13C|IDBG-12893|ENSG00000137766|440279|;
apical part of cell	GO:0045177	cellular component	9606	2	95	0.0353188	0.0848371	ITPR3; JAG1;	ITPR3|IDBG-82972|ENSG00000096433|3710|; JAG1|IDBG-54207|ENSG00000101384|182|;
cell junction	GO:0030054	cellular component	9606	4	407	0.0377484	0.0858662	DMXL2; LZTS1; MINK1; UNC13C;	DMXL2|IDBG-12130|ENSG00000104093|23312|; LZTS1|IDBG-9778|ENSG00000061337|11178|; MINK1|IDBG-19945|ENSG00000141503|50488|; UNC13C|IDBG-12893|ENSG00000137766|440279|;
peptidyl-tyrosine dephosphorylation	GO:0035335	biological process	9606	2	99	0.0380718	0.0863937	PTPN11; SSH2;	PTPN11|IDBG-58105|ENSG00000179295|5781|; SSH2|IDBG-38695|ENSG00000141298|85464|;
Ras guanyl-nucleotide exchange factor activity	GO:0005088	molecular function	9606	1	13	0.0397089	0.0867713	SOS1;	SOS1|IDBG-47279|ENSG00000115904|6654|;
auditory receptor cell differentiation	GO:0042491	biological process	9606	1	13	0.0397089	0.0867713	JAG1;	JAG1|IDBG-54207|ENSG00000101384|182|;
cardiac muscle cell proliferation	GO:0060038	biological process	9606	1	13	0.0397089	0.0867713	NOTCH1;	NOTCH1|IDBG-92445|ENSG00000148400|4851|;
cerebellar Purkinje cell differentiation	GO:0021702	biological process	9606	1	13	0.0397089	0.0867713	CACNA1A;	CACNA1A|IDBG-31996|ENSG00000141837|100507353,773|;
complement activation, alternative pathway	GO:0006957	biological process	9606	1	13	0.0397089	0.0867713	CFH;	CFH|IDBG-105504|ENSG00000000971|3075|;
insulin receptor substrate binding	GO:0043560	molecular function	9606	1	13	0.0397089	0.0867713	PTPN11;	PTPN11|IDBG-58105|ENSG00000179295|5781|;
membrane protein intracellular domain proteolysis	GO:0031293	biological process	9606	1	13	0.0397089	0.0867713	NGFR;	NGFR|IDBG-57653|ENSG00000064300|4804|;
necroptotic process	GO:0070266	biological process	9606	1	13	0.0397089	0.0867713	PYGL;	PYGL|IDBG-6391|ENSG00000100504|5836|;
negative regulation of myoblast differentiation	GO:0045662	biological process	9606	1	13	0.0397089	0.0867713	NOTCH1;	NOTCH1|IDBG-92445|ENSG00000148400|4851|;
nerve development	GO:0021675	biological process	9606	1	13	0.0397089	0.0867713	NGFR;	NGFR|IDBG-57653|ENSG00000064300|4804|;
nitric-oxide synthase binding	GO:0050998	molecular function	9606	1	13	0.0397089	0.0867713	ACTB;	ACTB|IDBG-7590|ENSG00000075624|60|;
positive regulation of translational initiation	GO:0045948	biological process	9606	1	13	0.0397089	0.0867713	DDX3X;	DDX3X|IDBG-229341|ENSG00000215301|1654|;
trans-Golgi network transport vesicle	GO:0030140	cellular component	9606	1	13	0.0397089	0.0867713	IGF2R;	IGF2R|IDBG-98588|ENSG00000197081|3482|;
energy reserve metabolic process	GO:0006112	biological process	9606	2	100	0.0387726	0.0875629	CACNA1A; ITPR3;	CACNA1A|IDBG-31996|ENSG00000141837|100507353,773|; ITPR3|IDBG-82972|ENSG00000096433|3710|;
rRNA processing	GO:0006364	biological process	9606	2	100	0.0387726	0.0875629	CHD7; RPL5;	CHD7|IDBG-22967|ENSG00000171316|102724260,55636|; RPL5|IDBG-100292|ENSG00000122406|6083,6125|;
protein tyrosine phosphatase activity	GO:0004725	molecular function	9606	2	101	0.0394783	0.0889439	PTPN11; SSH2;	PTPN11|IDBG-58105|ENSG00000179295|5781|; SSH2|IDBG-38695|ENSG00000141298|85464|;
G-protein alpha-subunit binding	GO:0001965	molecular function	9606	1	14	0.0426984	0.0897712	IGF2R;	IGF2R|IDBG-98588|ENSG00000197081|3482|;
NuA4 histone acetyltransferase complex	GO:0035267	cellular component	9606	1	14	0.0426984	0.0897712	ACTB;	ACTB|IDBG-7590|ENSG00000075624|60|;
aorta morphogenesis	GO:0035909	biological process	9606	1	14	0.0426984	0.0897712	JAG1;	JAG1|IDBG-54207|ENSG00000101384|182|;
centrosome duplication	GO:0051298	biological process	9606	1	14	0.0426984	0.0897712	ROCK2;	ROCK2|IDBG-29657|ENSG00000134318|9475|;
cerebellar Purkinje cell layer development	GO:0021680	biological process	9606	1	14	0.0426984	0.0897712	CACNA1A;	CACNA1A|IDBG-31996|ENSG00000141837|100507353,773|;
insulin-like growth factor receptor signaling pathway	GO:0048009	biological process	9606	1	14	0.0426984	0.0897712	IGF2R;	IGF2R|IDBG-98588|ENSG00000197081|3482|;
left/right axis specification	GO:0070986	biological process	9606	1	14	0.0426984	0.0897712	NOTCH1;	NOTCH1|IDBG-92445|ENSG00000148400|4851|;
mitogen-activated protein kinase kinase binding	GO:0031434	molecular function	9606	1	14	0.0426984	0.0897712	RAF1;	RAF1|IDBG-19277|ENSG00000132155|102724915,5894|;
negative chemotaxis	GO:0050919	biological process	9606	1	14	0.0426984	0.0897712	SLIT3;	SLIT3|IDBG-56989|ENSG00000184347|6586|;
negative regulation of T cell receptor signaling pathway	GO:0050860	biological process	9606	1	14	0.0426984	0.0897712	PHPT1;	PHPT1|IDBG-92741|ENSG00000054148|29085|;
negative regulation of cell-substrate adhesion	GO:0010812	biological process	9606	1	14	0.0426984	0.0897712	NOTCH1;	NOTCH1|IDBG-92445|ENSG00000148400|4851|;
neurological system process	GO:0050877	biological process	9606	1	14	0.0426984	0.0897712	CACNA1A;	CACNA1A|IDBG-31996|ENSG00000141837|100507353,773|;
outflow tract septum morphogenesis	GO:0003148	biological process	9606	1	14	0.0426984	0.0897712	GATA6;	GATA6|IDBG-1469|ENSG00000141448|2627|;
regulation of establishment of cell polarity	GO:2000114	biological process	9606	1	14	0.0426984	0.0897712	ROCK2;	ROCK2|IDBG-29657|ENSG00000134318|9475|;
ribosomal large subunit biogenesis	GO:0042273	biological process	9606	1	14	0.0426984	0.0897712	RPL5;	RPL5|IDBG-100292|ENSG00000122406|6083,6125|;
voltage-gated sodium channel complex	GO:0001518	cellular component	9606	1	14	0.0426984	0.0897712	SCN10A;	SCN10A|IDBG-26173|ENSG00000185313|6336|;
receptor activity	GO:0004872	molecular function	9606	3	250	0.0428831	0.0899591	IGF2R; NGFR; NOTCH1;	IGF2R|IDBG-98588|ENSG00000197081|3482|; NGFR|IDBG-57653|ENSG00000064300|4804|; NOTCH1|IDBG-92445|ENSG00000148400|4851|;
positive regulation of Rho GTPase activity	GO:0032321	biological process	9606	2	104	0.0416247	0.0907476	AKAP13; SOS1;	AKAP13|IDBG-28095|ENSG00000170776|11214|; SOS1|IDBG-47279|ENSG00000115904|6654|;
Notch binding	GO:0005112	molecular function	9606	1	15	0.0456788	0.0937408	JAG1;	JAG1|IDBG-54207|ENSG00000101384|182|;
calcium ion-dependent exocytosis	GO:0017156	biological process	9606	1	15	0.0456788	0.0937408	CACNA1A;	CACNA1A|IDBG-31996|ENSG00000141837|100507353,773|;
cellular response to gonadotropin stimulus	GO:0071371	biological process	9606	1	15	0.0456788	0.0937408	GATA6;	GATA6|IDBG-1469|ENSG00000141448|2627|;
megakaryocyte development	GO:0035855	biological process	9606	1	15	0.0456788	0.0937408	PTPN11;	PTPN11|IDBG-58105|ENSG00000179295|5781|;
organ growth	GO:0035265	biological process	9606	1	15	0.0456788	0.0937408	PTPN11;	PTPN11|IDBG-58105|ENSG00000179295|5781|;
positive regulation of insulin secretion involved in cellular response to glucose stimulus	GO:0035774	biological process	9606	1	15	0.0456788	0.0937408	PHPT1;	PHPT1|IDBG-92741|ENSG00000054148|29085|;
positive regulation of macrophage derived foam cell differentiation	GO:0010744	biological process	9606	1	15	0.0456788	0.0937408	PRKCH;	PRKCH|IDBG-8479|ENSG00000027075|5583|;
protein kinase C activity	GO:0004697	molecular function	9606	1	15	0.0456788	0.0937408	PRKCH;	PRKCH|IDBG-8479|ENSG00000027075|5583|;
pseudopodium	GO:0031143	cellular component	9606	1	15	0.0456788	0.0937408	RAF1;	RAF1|IDBG-19277|ENSG00000132155|102724915,5894|;
cell surface	GO:0009986	cellular component	9606	4	432	0.0453225	0.0948657	DSCAML1; IGF2R; NGFR; NOTCH1;	DSCAML1|IDBG-73268|ENSG00000177103|57453|; IGF2R|IDBG-98588|ENSG00000197081|3482|; NGFR|IDBG-57653|ENSG00000064300|4804|; NOTCH1|IDBG-92445|ENSG00000148400|4851|;
RNA polymerase II carboxy-terminal domain kinase activity	GO:0008353	molecular function	9606	1	16	0.04865	0.0966855	CDK13;	CDK13|IDBG-13277|ENSG00000065883|8621|;
RNA polymerase II transcription factor binding transcription factor activity involved in positive regulation of transcription	GO:0001190	molecular function	9606	1	16	0.04865	0.0966855	NOTCH1;	NOTCH1|IDBG-92445|ENSG00000148400|4851|;
Ras GTPase binding	GO:0017016	molecular function	9606	1	16	0.04865	0.0966855	RAF1;	RAF1|IDBG-19277|ENSG00000132155|102724915,5894|;
adult heart development	GO:0007512	biological process	9606	1	16	0.04865	0.0966855	CHD7;	CHD7|IDBG-22967|ENSG00000171316|102724260,55636|;
behavioral response to pain	GO:0048266	biological process	9606	1	16	0.04865	0.0966855	CACNA1A;	CACNA1A|IDBG-31996|ENSG00000141837|100507353,773|;
eukaryotic translation initiation factor 3 complex	GO:0005852	cellular component	9606	1	16	0.04865	0.0966855	DDX3X;	DDX3X|IDBG-229341|ENSG00000215301|1654|;
myoblast differentiation	GO:0045445	biological process	9606	1	16	0.04865	0.0966855	JAG1;	JAG1|IDBG-54207|ENSG00000101384|182|;
negative regulation of anoikis	GO:2000811	biological process	9606	1	16	0.04865	0.0966855	NOTCH1;	NOTCH1|IDBG-92445|ENSG00000148400|4851|;
neuronal postsynaptic density	GO:0097481	cellular component	9606	1	16	0.04865	0.0966855	NGFR;	NGFR|IDBG-57653|ENSG00000064300|4804|;
receptor clustering	GO:0043113	biological process	9606	1	16	0.04865	0.0966855	CACNA1A;	CACNA1A|IDBG-31996|ENSG00000141837|100507353,773|;
regulation of cysteine-type endopeptidase activity involved in apoptotic process	GO:0043281	biological process	9606	1	16	0.04865	0.0966855	NGFR;	NGFR|IDBG-57653|ENSG00000064300|4804|;
regulation of interferon-gamma-mediated signaling pathway	GO:0060334	biological process	9606	1	16	0.04865	0.0966855	PTPN11;	PTPN11|IDBG-58105|ENSG00000179295|5781|;
response to growth factor	GO:0070848	biological process	9606	1	16	0.04865	0.0966855	GATA6;	GATA6|IDBG-1469|ENSG00000141448|2627|;
retinoic acid binding	GO:0001972	molecular function	9606	1	16	0.04865	0.0966855	IGF2R;	IGF2R|IDBG-98588|ENSG00000197081|3482|;
retinoid X receptor binding	GO:0046965	molecular function	9606	1	16	0.04865	0.0966855	NSD1;	NSD1|IDBG-59534|ENSG00000165671|64324|;
glial cell differentiation	GO:0010001	biological process	9606	1	17	0.0516121	0.0988273	NOTCH1;	NOTCH1|IDBG-92445|ENSG00000148400|4851|;
heparan sulfate proteoglycan binding	GO:0043395	molecular function	9606	1	17	0.0516121	0.0988273	CFH;	CFH|IDBG-105504|ENSG00000000971|3075|;
histone H3-K4 methylation	GO:0051568	biological process	9606	1	17	0.0516121	0.0988273	MLL2;	MLL2|IDBG-30867|ENSG00000167548|8085|;
intermediate filament cytoskeleton organization	GO:0045104	biological process	9606	1	17	0.0516121	0.0988273	RAF1;	RAF1|IDBG-19277|ENSG00000132155|102724915,5894|;
mannose binding	GO:0005537	molecular function	9606	1	17	0.0516121	0.0988273	IGF2R;	IGF2R|IDBG-98588|ENSG00000197081|3482|;
negative regulation of ossification	GO:0030279	biological process	9606	1	17	0.0516121	0.0988273	NOTCH1;	NOTCH1|IDBG-92445|ENSG00000148400|4851|;
neuromuscular synaptic transmission	GO:0007274	biological process	9606	1	17	0.0516121	0.0988273	CACNA1A;	CACNA1A|IDBG-31996|ENSG00000141837|100507353,773|;
phospholipase binding	GO:0043274	molecular function	9606	1	17	0.0516121	0.0988273	PTPN11;	PTPN11|IDBG-58105|ENSG00000179295|5781|;
platelet formation	GO:0030220	biological process	9606	1	17	0.0516121	0.0988273	PTPN11;	PTPN11|IDBG-58105|ENSG00000179295|5781|;
regulation of alpha-amino-3-hydroxy-5-methyl-4-isoxazole propionate selective glutamate receptor activity	GO:2000311	biological process	9606	1	17	0.0516121	0.0988273	MINK1;	MINK1|IDBG-19945|ENSG00000141503|50488|;
regulation of cardiac muscle contraction	GO:0055117	biological process	9606	1	17	0.0516121	0.0988273	SCN10A;	SCN10A|IDBG-26173|ENSG00000185313|6336|;
regulation of dendrite morphogenesis	GO:0048814	biological process	9606	1	17	0.0516121	0.0988273	LZTS1;	LZTS1|IDBG-9778|ENSG00000061337|11178|;
sterol metabolic process	GO:0016125	biological process	9606	1	17	0.0516121	0.0988273	CYP21A2;	CYP21A2|IDBG-80216|ENSG00000231852|1589|;
striated muscle contraction	GO:0006941	biological process	9606	1	17	0.0516121	0.0988273	RYR3;	RYR3|IDBG-5249|ENSG00000198838|6263|;
translation initiation factor binding	GO:0031369	molecular function	9606	1	17	0.0516121	0.0988273	DDX3X;	DDX3X|IDBG-229341|ENSG00000215301|1654|;
transmission of nerve impulse	GO:0019226	biological process	9606	1	17	0.0516121	0.0988273	CACNA1A;	CACNA1A|IDBG-31996|ENSG00000141837|100507353,773|;
positive regulation of cytosolic calcium ion concentration	GO:0007204	biological process	9606	2	115	0.0498569	0.0988759	CACNA1A; ITPR3;	CACNA1A|IDBG-31996|ENSG00000141837|100507353,773|; ITPR3|IDBG-82972|ENSG00000096433|3710|;
nucleotide binding	GO:0000166	molecular function	9606	4	452	0.051955	0.0992825	POLE; RBFOX2; ROCK2; U2SURP;	POLE|IDBG-65706|ENSG00000177084|5426|; RBFOX2|IDBG-5580|ENSG00000100320|23543|; ROCK2|IDBG-29657|ENSG00000134318|9475|; U2SURP|IDBG-59793|ENSG00000163714|23350|;
mitochondrial outer membrane	GO:0005741	cellular component	9606	2	118	0.0521967	0.0995427	DDX3X; RAF1;	DDX3X|IDBG-229341|ENSG00000215301|1654|; RAF1|IDBG-19277|ENSG00000132155|102724915,5894|;
leukocyte migration	GO:0050900	biological process	9606	2	116	0.0506325	0.100203	PTPN11; SOS1;	PTPN11|IDBG-58105|ENSG00000179295|5781|; SOS1|IDBG-47279|ENSG00000115904|6654|;
glucose metabolic process	GO:0006006	biological process	9606	2	121	0.0545752	0.101615	CACNA1A; PYGL;	CACNA1A|IDBG-31996|ENSG00000141837|100507353,773|; PYGL|IDBG-6391|ENSG00000100504|5836|;
NuRD complex	GO:0016581	cellular component	9606	1	18	0.0545652	0.101798	CHD4;	CHD4|IDBG-14532|ENSG00000111642|1108|;
cyclin binding	GO:0030332	molecular function	9606	1	18	0.0545652	0.101798	CDK13;	CDK13|IDBG-13277|ENSG00000065883|8621|;
negative regulation of neurogenesis	GO:0050768	biological process	9606	1	18	0.0545652	0.101798	NOTCH1;	NOTCH1|IDBG-92445|ENSG00000148400|4851|;
palmitoyltransferase activity	GO:0016409	molecular function	9606	1	18	0.0545652	0.101798	ZDHHC18;	ZDHHC18|IDBG-94729|ENSG00000204160|84243|;
positive regulation of cell cycle arrest	GO:0071158	biological process	9606	1	18	0.0545652	0.101798	GATA6;	GATA6|IDBG-1469|ENSG00000141448|2627|;
protein kinase A binding	GO:0051018	molecular function	9606	1	18	0.0545652	0.101798	AKAP13;	AKAP13|IDBG-28095|ENSG00000170776|11214|;
smooth muscle contraction	GO:0006939	biological process	9606	1	18	0.0545652	0.101798	ROCK2;	ROCK2|IDBG-29657|ENSG00000134318|9475|;
termination of RNA polymerase III transcription	GO:0006386	biological process	9606	1	18	0.0545652	0.101798	LZTS1;	LZTS1|IDBG-9778|ENSG00000061337|11178|;
tissue regeneration	GO:0042246	biological process	9606	1	18	0.0545652	0.101798	NOTCH1;	NOTCH1|IDBG-92445|ENSG00000148400|4851|;
transcription elongation from RNA polymerase III promoter	GO:0006385	biological process	9606	1	18	0.0545652	0.101798	LZTS1;	LZTS1|IDBG-9778|ENSG00000061337|11178|;
negative regulation of cell growth	GO:0030308	biological process	9606	2	120	0.0537781	0.102352	DDX3X; SLIT3;	DDX3X|IDBG-229341|ENSG00000215301|1654|; SLIT3|IDBG-56989|ENSG00000184347|6586|;
positive regulation of cell proliferation	GO:0008284	biological process	9606	4	462	0.0554617	0.10286	CDK13; FLT4; MLL2; NOTCH1;	CDK13|IDBG-13277|ENSG00000065883|8621|; FLT4|IDBG-62355|ENSG00000037280|2324|; MLL2|IDBG-30867|ENSG00000167548|8085|; NOTCH1|IDBG-92445|ENSG00000148400|4851|;
blood microparticle	GO:0072562	cellular component	9606	2	122	0.0553765	0.102904	ACTB; CFH;	ACTB|IDBG-7590|ENSG00000075624|60|; CFH|IDBG-105504|ENSG00000000971|3075|;
basal lamina	GO:0005605	cellular component	9606	1	19	0.0575093	0.104603	LAMC1;	LAMC1|IDBG-105290|ENSG00000135862|3915|;
cardiac muscle tissue development	GO:0048738	biological process	9606	1	19	0.0575093	0.104603	GATA6;	GATA6|IDBG-1469|ENSG00000141448|2627|;
gamma-tubulin binding	GO:0043015	molecular function	9606	1	19	0.0575093	0.104603	FEZ1;	FEZ1|IDBG-75464|ENSG00000149557|9638|;
hormone-mediated signaling pathway	GO:0009755	biological process	9606	1	19	0.0575093	0.104603	PTPN11;	PTPN11|IDBG-58105|ENSG00000179295|5781|;
hydrolase activity, acting on acid anhydrides	GO:0016817	molecular function	9606	1	19	0.0575093	0.104603	CHD7;	CHD7|IDBG-22967|ENSG00000171316|102724260,55636|;
intracellular estrogen receptor signaling pathway	GO:0030520	biological process	9606	1	19	0.0575093	0.104603	RBFOX2;	RBFOX2|IDBG-5580|ENSG00000100320|23543|;
nucleotide-excision repair, DNA gap filling	GO:0006297	biological process	9606	1	19	0.0575093	0.104603	POLE;	POLE|IDBG-65706|ENSG00000177084|5426|;
positive regulation of JAK-STAT cascade	GO:0046427	biological process	9606	1	19	0.0575093	0.104603	NOTCH1;	NOTCH1|IDBG-92445|ENSG00000148400|4851|;
positive regulation of neuroblast proliferation	GO:0002052	biological process	9606	1	19	0.0575093	0.104603	NOTCH1;	NOTCH1|IDBG-92445|ENSG00000148400|4851|;
smooth muscle cell differentiation	GO:0051145	biological process	9606	1	19	0.0575093	0.104603	GATA6;	GATA6|IDBG-1469|ENSG00000141448|2627|;
organ morphogenesis	GO:0009887	biological process	9606	2	125	0.0578054	0.104738	JAG1; SLIT3;	JAG1|IDBG-54207|ENSG00000101384|182|; SLIT3|IDBG-56989|ENSG00000184347|6586|;
phosphatase activity	GO:0016791	molecular function	9606	2	125	0.0578054	0.104738	PTPN11; SSH2;	PTPN11|IDBG-58105|ENSG00000179295|5781|; SSH2|IDBG-38695|ENSG00000141298|85464|;
DNA binding	GO:0003677	molecular function	9606	11	2108	0.0583155	0.105459	CHD4; CHD7; DDX3X; GATA6; LZTS1; MLL2; POGZ; POLE; SOS1; SSH2; ZNF500;	CHD4|IDBG-14532|ENSG00000111642|1108|; CHD7|IDBG-22967|ENSG00000171316|102724260,55636|; DDX3X|IDBG-229341|ENSG00000215301|1654|; GATA6|IDBG-1469|ENSG00000141448|2627|; LZTS1|IDBG-9778|ENSG00000061337|11178|; MLL2|IDBG-30867|ENSG00000167548|8085|; POGZ|IDBG-102373|ENSG00000143442|23126|; POLE|IDBG-65706|ENSG00000177084|5426|; SOS1|IDBG-47279|ENSG00000115904|6654|; SSH2|IDBG-38695|ENSG00000141298|…
ATP-dependent RNA helicase activity	GO:0004004	molecular function	9606	1	20	0.0604443	0.107255	DDX3X;	DDX3X|IDBG-229341|ENSG00000215301|1654|;
cell fate specification	GO:0001708	biological process	9606	1	20	0.0604443	0.107255	NOTCH1;	NOTCH1|IDBG-92445|ENSG00000148400|4851|;
glycogen catabolic process	GO:0005980	biological process	9606	1	20	0.0604443	0.107255	PYGL;	PYGL|IDBG-6391|ENSG00000100504|5836|;
hydrolase activity, acting on acid anhydrides, in phosphorus-containing anhydrides	GO:0016818	molecular function	9606	1	20	0.0604443	0.107255	CHD4;	CHD4|IDBG-14532|ENSG00000111642|1108|;
myelin sheath	GO:0043209	cellular component	9606	1	20	0.0604443	0.107255	ITPR3;	ITPR3|IDBG-82972|ENSG00000096433|3710|;
negative regulation of axonogenesis	GO:0050771	biological process	9606	1	20	0.0604443	0.107255	NGFR;	NGFR|IDBG-57653|ENSG00000064300|4804|;
regulation of mitosis	GO:0007088	biological process	9606	1	20	0.0604443	0.107255	CDK13;	CDK13|IDBG-13277|ENSG00000065883|8621|;
response to pain	GO:0048265	biological process	9606	1	20	0.0604443	0.107255	CACNA1A;	CACNA1A|IDBG-31996|ENSG00000141837|100507353,773|;
voltage-gated sodium channel activity	GO:0005248	molecular function	9606	1	20	0.0604443	0.107255	SCN10A;	SCN10A|IDBG-26173|ENSG00000185313|6336|;
ATP catabolic process	GO:0006200	biological process	9606	3	287	0.0600185	0.108332	CHD4; DDX10; DDX3X;	CHD4|IDBG-14532|ENSG00000111642|1108|; DDX10|IDBG-70535|ENSG00000178105|1662|; DDX3X|IDBG-229341|ENSG00000215301|1654|;
Notch signaling pathway	GO:0007219	biological process	9606	2	131	0.0627724	0.111177	JAG1; NOTCH1;	JAG1|IDBG-54207|ENSG00000101384|182|; NOTCH1|IDBG-92445|ENSG00000148400|4851|;
MAP kinase kinase kinase activity	GO:0004709	molecular function	9606	1	21	0.0633703	0.1114	RAF1;	RAF1|IDBG-19277|ENSG00000132155|102724915,5894|;
positive regulation of axonogenesis	GO:0050772	biological process	9606	1	21	0.0633703	0.1114	NGFR;	NGFR|IDBG-57653|ENSG00000064300|4804|;
protein palmitoylation	GO:0018345	biological process	9606	1	21	0.0633703	0.1114	ZDHHC18;	ZDHHC18|IDBG-94729|ENSG00000204160|84243|;
vascular endothelial growth factor receptor signaling pathway	GO:0048010	biological process	9606	1	21	0.0633703	0.1114	FLT4;	FLT4|IDBG-62355|ENSG00000037280|2324|;
ribonucleoprotein complex	GO:0030529	cellular component	9606	2	133	0.0644595	0.113104	ACTB; RPL5;	ACTB|IDBG-7590|ENSG00000075624|60|; RPL5|IDBG-100292|ENSG00000122406|6083,6125|;
artery morphogenesis	GO:0048844	biological process	9606	1	22	0.0662874	0.114189	CHD7;	CHD7|IDBG-22967|ENSG00000171316|102724260,55636|;
cellular response to BMP stimulus	GO:0071773	biological process	9606	1	22	0.0662874	0.114189	GATA6;	GATA6|IDBG-1469|ENSG00000141448|2627|;
gastrulation with mouth forming second	GO:0001702	biological process	9606	1	22	0.0662874	0.114189	NSD1;	NSD1|IDBG-59534|ENSG00000165671|64324|;
histone methyltransferase complex	GO:0035097	cellular component	9606	1	22	0.0662874	0.114189	MLL2;	MLL2|IDBG-30867|ENSG00000167548|8085|;
negative regulation of mitotic cell cycle	GO:0045930	biological process	9606	1	22	0.0662874	0.114189	FAM5C;	FAM5C|IDBG-105437|ENSG00000162670|339479|;
olfactory bulb development	GO:0021772	biological process	9606	1	22	0.0662874	0.114189	CHD7;	CHD7|IDBG-22967|ENSG00000171316|102724260,55636|;
positive regulation of interferon-beta production	GO:0032728	biological process	9606	1	22	0.0662874	0.114189	DDX3X;	DDX3X|IDBG-229341|ENSG00000215301|1654|;
positive regulation vascular endothelial growth factor production	GO:0010575	biological process	9606	1	22	0.0662874	0.114189	FLT4;	FLT4|IDBG-62355|ENSG00000037280|2324|;
spinal cord motor neuron differentiation	GO:0021522	biological process	9606	1	22	0.0662874	0.114189	CACNA1A;	CACNA1A|IDBG-31996|ENSG00000141837|100507353,773|;
telomere maintenance via semi-conservative replication	GO:0032201	biological process	9606	1	22	0.0662874	0.114189	POLE;	POLE|IDBG-65706|ENSG00000177084|5426|;
DNA replication initiation	GO:0006270	biological process	9606	1	23	0.0691955	0.117695	POLE;	POLE|IDBG-65706|ENSG00000177084|5426|;
insulin-like growth factor binding	GO:0005520	molecular function	9606	1	23	0.0691955	0.117695	IGF2R;	IGF2R|IDBG-98588|ENSG00000197081|3482|;
membrane depolarization	GO:0051899	biological process	9606	1	23	0.0691955	0.117695	CACNA1A;	CACNA1A|IDBG-31996|ENSG00000141837|100507353,773|;
negative regulation of extrinsic apoptotic signaling pathway via death domain receptors	GO:1902042	biological process	9606	1	23	0.0691955	0.117695	RAF1;	RAF1|IDBG-19277|ENSG00000132155|102724915,5894|;
oogenesis	GO:0048477	biological process	9606	1	23	0.0691955	0.117695	MLL2;	MLL2|IDBG-30867|ENSG00000167548|8085|;
ventricular septum morphogenesis	GO:0060412	biological process	9606	1	23	0.0691955	0.117695	NOTCH1;	NOTCH1|IDBG-92445|ENSG00000148400|4851|;
regulation of ion transmembrane transport	GO:0034765	biological process	9606	2	138	0.0687438	0.118204	CACNA1A; SCN10A;	CACNA1A|IDBG-31996|ENSG00000141837|100507353,773|; SCN10A|IDBG-26173|ENSG00000185313|6336|;
chromatin organization	GO:0006325	biological process	9606	2	140	0.0704834	0.11967	ACTB; CHD4;	ACTB|IDBG-7590|ENSG00000075624|60|; CHD4|IDBG-14532|ENSG00000111642|1108|;
Cul3-RING ubiquitin ligase complex	GO:0031463	cellular component	9606	1	24	0.0720948	0.120884	MIR4720;	MIR4720|IDBG-719850|ENSG00000261609|8139|;
anterograde axon cargo transport	GO:0008089	biological process	9606	1	24	0.0720948	0.120884	SPG7;	SPG7|IDBG-47463|ENSG00000197912|6687|;
gamma-aminobutyric acid signaling pathway	GO:0007214	biological process	9606	1	24	0.0720948	0.120884	CACNA1A;	CACNA1A|IDBG-31996|ENSG00000141837|100507353,773|;
neuromuscular process	GO:0050905	biological process	9606	1	24	0.0720948	0.120884	CACNA1A;	CACNA1A|IDBG-31996|ENSG00000141837|100507353,773|;
positive regulation of Notch signaling pathway	GO:0045747	biological process	9606	1	24	0.0720948	0.120884	JAG1;	JAG1|IDBG-54207|ENSG00000101384|182|;
regulation of complement activation	GO:0030449	biological process	9606	1	24	0.0720948	0.120884	CFH;	CFH|IDBG-105504|ENSG00000000971|3075|;
retinol metabolic process	GO:0042572	biological process	9606	1	24	0.0720948	0.120884	RETSAT;	RETSAT|IDBG-58969|ENSG00000042445|54884|;
enzyme binding	GO:0019899	molecular function	9606	3	311	0.0726087	0.121529	IGF2R; NOTCH1; PRKCH;	IGF2R|IDBG-98588|ENSG00000197081|3482|; NOTCH1|IDBG-92445|ENSG00000148400|4851|; PRKCH|IDBG-8479|ENSG00000027075|5583|;
transcription, DNA-templated	GO:0006351	biological process	9606	10	1938	0.0744556	0.1244	CHD4; CHD7; DDX3X; LZTS1; MLL2; NAA15; NSD1; SUV420H1; WAC; ZNF500;	CHD4|IDBG-14532|ENSG00000111642|1108|; CHD7|IDBG-22967|ENSG00000171316|102724260,55636|; DDX3X|IDBG-229341|ENSG00000215301|1654|; LZTS1|IDBG-9778|ENSG00000061337|11178|; MLL2|IDBG-30867|ENSG00000167548|8085|; NAA15|IDBG-38408|ENSG00000164134|80155|; NSD1|IDBG-59534|ENSG00000165671|64324|; SUV420H1|IDBG-61304|ENSG00000110066|51111|; WAC|IDBG-65590|ENSG00000095787|51322|; ZNF500|IDBG-13081|ENSG0000…
negative regulation of intrinsic apoptotic signaling pathway	GO:2001243	biological process	9606	1	25	0.0749851	0.124404	DDX3X;	DDX3X|IDBG-229341|ENSG00000215301|1654|;
protein-cysteine S-palmitoyltransferase activity	GO:0019706	molecular function	9606	1	25	0.0749851	0.124404	ZDHHC18;	ZDHHC18|IDBG-94729|ENSG00000204160|84243|;
steroid binding	GO:0005496	molecular function	9606	1	25	0.0749851	0.124404	CYP21A2;	CYP21A2|IDBG-80216|ENSG00000231852|1589|;
voltage-gated ion channel activity	GO:0005244	molecular function	9606	1	25	0.0749851	0.124404	CACNA1A;	CACNA1A|IDBG-31996|ENSG00000141837|100507353,773|;
N-acetyltransferase activity	GO:0008080	molecular function	9606	1	26	0.0778667	0.127394	NAA15;	NAA15|IDBG-38408|ENSG00000164134|80155|;
cardiac muscle cell differentiation	GO:0055007	biological process	9606	1	26	0.0778667	0.127394	GATA6;	GATA6|IDBG-1469|ENSG00000141448|2627|;
cortical cytoskeleton	GO:0030863	cellular component	9606	1	26	0.0778667	0.127394	ACTB;	ACTB|IDBG-7590|ENSG00000075624|60|;
negative regulation of insulin secretion	GO:0046676	biological process	9606	1	26	0.0778667	0.127394	PTPN11;	PTPN11|IDBG-58105|ENSG00000179295|5781|;
positive regulation of epithelial to mesenchymal transition	GO:0010718	biological process	9606	1	26	0.0778667	0.127394	NOTCH1;	NOTCH1|IDBG-92445|ENSG00000148400|4851|;
regulation of RNA splicing	GO:0043484	biological process	9606	1	26	0.0778667	0.127394	RBFOX2;	RBFOX2|IDBG-5580|ENSG00000100320|23543|;
telomere maintenance via recombination	GO:0000722	biological process	9606	1	26	0.0778667	0.127394	POLE;	POLE|IDBG-65706|ENSG00000177084|5426|;
thyroid hormone receptor binding	GO:0046966	molecular function	9606	1	26	0.0778667	0.127394	NSD1;	NSD1|IDBG-59534|ENSG00000165671|64324|;
actin cytoskeleton organization	GO:0030036	biological process	9606	2	151	0.0803034	0.131153	ROCK2; SSH2;	ROCK2|IDBG-29657|ENSG00000134318|9475|; SSH2|IDBG-38695|ENSG00000141298|85464|;
Rho GTPase activator activity	GO:0005100	molecular function	9606	1	27	0.0807394	0.131184	SOS1;	SOS1|IDBG-47279|ENSG00000115904|6654|;
growth factor binding	GO:0019838	molecular function	9606	1	27	0.0807394	0.131184	FLT4;	FLT4|IDBG-62355|ENSG00000037280|2324|;
regulation of type I interferon-mediated signaling pathway	GO:0060338	biological process	9606	1	27	0.0807394	0.131184	PTPN11;	PTPN11|IDBG-58105|ENSG00000179295|5781|;
blood vessel morphogenesis	GO:0048514	biological process	9606	1	28	0.0836032	0.134678	FLT4;	FLT4|IDBG-62355|ENSG00000037280|2324|;
calcium ion import	GO:0070509	biological process	9606	1	28	0.0836032	0.134678	CACNA1A;	CACNA1A|IDBG-31996|ENSG00000141837|100507353,773|;
neuronal action potential	GO:0019228	biological process	9606	1	28	0.0836032	0.134678	SCN10A;	SCN10A|IDBG-26173|ENSG00000185313|6336|;
sarcoplasmic reticulum membrane	GO:0033017	cellular component	9606	1	28	0.0836032	0.134678	RYR3;	RYR3|IDBG-5249|ENSG00000198838|6263|;
sulfur amino acid metabolic process	GO:0000096	biological process	9606	1	28	0.0836032	0.134678	CACNA1A;	CACNA1A|IDBG-31996|ENSG00000141837|100507353,773|;
estrogen receptor binding	GO:0030331	molecular function	9606	1	29	0.0864584	0.136711	NSD1;	NSD1|IDBG-59534|ENSG00000165671|64324|;
limb development	GO:0060173	biological process	9606	1	29	0.0864584	0.136711	CHD7;	CHD7|IDBG-22967|ENSG00000171316|102724260,55636|;
oligodendrocyte differentiation	GO:0048709	biological process	9606	1	29	0.0864584	0.136711	NOTCH1;	NOTCH1|IDBG-92445|ENSG00000148400|4851|;
positive regulation of BMP signaling pathway	GO:0030513	biological process	9606	1	29	0.0864584	0.136711	NOTCH1;	NOTCH1|IDBG-92445|ENSG00000148400|4851|;
regulation of multicellular organism growth	GO:0040014	biological process	9606	1	29	0.0864584	0.136711	PTPN11;	PTPN11|IDBG-58105|ENSG00000179295|5781|;
retinoic acid receptor binding	GO:0042974	molecular function	9606	1	29	0.0864584	0.136711	NSD1;	NSD1|IDBG-59534|ENSG00000165671|64324|;
ribosome binding	GO:0043022	molecular function	9606	1	29	0.0864584	0.136711	NAA15;	NAA15|IDBG-38408|ENSG00000164134|80155|;
small GTPase regulator activity	GO:0005083	molecular function	9606	1	29	0.0864584	0.136711	MINK1;	MINK1|IDBG-19945|ENSG00000141503|50488|;
spindle assembly	GO:0051225	biological process	9606	1	29	0.0864584	0.136711	CHD4;	CHD4|IDBG-14532|ENSG00000111642|1108|;
voltage-gated calcium channel complex	GO:0005891	cellular component	9606	1	29	0.0864584	0.136711	CACNA1A;	CACNA1A|IDBG-31996|ENSG00000141837|100507353,773|;
multicellular organismal development	GO:0007275	biological process	9606	4	537	0.0857231	0.137858	CDK13; JAG1; MINK1; NOTCH1;	CDK13|IDBG-13277|ENSG00000065883|8621|; JAG1|IDBG-54207|ENSG00000101384|182|; MINK1|IDBG-19945|ENSG00000141503|50488|; NOTCH1|IDBG-92445|ENSG00000148400|4851|;
plasma membrane	GO:0005886	cellular component	9606	16	3645	0.0880244	0.138955	CACNA1A; DSCAML1; FEZ1; FLT4; IGF2R; ITPR3; JAG1; NGFR; NOTCH1; POLE; PRKCH; PYGL; RAF1; ROCK2; SCN10A; SOS1;	CACNA1A|IDBG-31996|ENSG00000141837|100507353,773|; DSCAML1|IDBG-73268|ENSG00000177103|57453|; FEZ1|IDBG-75464|ENSG00000149557|9638|; FLT4|IDBG-62355|ENSG00000037280|2324|; IGF2R|IDBG-98588|ENSG00000197081|3482|; ITPR3|IDBG-82972|ENSG00000096433|3710|; JAG1|IDBG-54207|ENSG00000101384|182|; NGFR|IDBG-57653|ENSG00000064300|4804|; NOTCH1|IDBG-92445|ENSG00000148400|4851|; POLE|IDBG-65706|ENSG000001770…
viral process	GO:0016032	biological process	9606	4	545	0.0893512	0.139417	CDK13; DDX3X; RPL5; UBR4;	CDK13|IDBG-13277|ENSG00000065883|8621|; DDX3X|IDBG-229341|ENSG00000215301|1654|; RPL5|IDBG-100292|ENSG00000122406|6083,6125|; UBR4|IDBG-92114|ENSG00000127481|23352|;
brush border	GO:0005903	cellular component	9606	1	30	0.0893047	0.139576	ITPR3;	ITPR3|IDBG-82972|ENSG00000096433|3710|;
insulin receptor binding	GO:0005158	molecular function	9606	1	30	0.0893047	0.139576	PTPN11;	PTPN11|IDBG-58105|ENSG00000179295|5781|;
kinesin binding	GO:0019894	molecular function	9606	1	30	0.0893047	0.139576	ACTB;	ACTB|IDBG-7590|ENSG00000075624|60|;
long-term synaptic potentiation	GO:0060291	biological process	9606	1	30	0.0893047	0.139576	ITPR3;	ITPR3|IDBG-82972|ENSG00000096433|3710|;
pancreas development	GO:0031016	biological process	9606	1	30	0.0893047	0.139576	GATA6;	GATA6|IDBG-1469|ENSG00000141448|2627|;
transmembrane transport	GO:0055085	biological process	9606	5	766	0.0892697	0.140685	CACNA1A; ITPR3; RAF1; RYR3; SCN10A;	CACNA1A|IDBG-31996|ENSG00000141837|100507353,773|; ITPR3|IDBG-82972|ENSG00000096433|3710|; RAF1|IDBG-19277|ENSG00000132155|102724915,5894|; RYR3|IDBG-5249|ENSG00000198838|6263|; SCN10A|IDBG-26173|ENSG00000185313|6336|;
protein autophosphorylation	GO:0046777	biological process	9606	2	162	0.0905216	0.141011	FLT4; MINK1;	FLT4|IDBG-62355|ENSG00000037280|2324|; MINK1|IDBG-19945|ENSG00000141503|50488|;
DNA damage checkpoint	GO:0000077	biological process	9606	1	31	0.0921424	0.141896	PTPN11;	PTPN11|IDBG-58105|ENSG00000179295|5781|;
DNA-directed DNA polymerase activity	GO:0003887	molecular function	9606	1	31	0.0921424	0.141896	POLE;	POLE|IDBG-65706|ENSG00000177084|5426|;
activation of adenylate cyclase activity	GO:0007190	biological process	9606	1	31	0.0921424	0.141896	RAF1;	RAF1|IDBG-19277|ENSG00000132155|102724915,5894|;
cytoplasmic stress granule	GO:0010494	cellular component	9606	1	31	0.0921424	0.141896	DDX3X;	DDX3X|IDBG-229341|ENSG00000215301|1654|;
neuron fate commitment	GO:0048663	biological process	9606	1	31	0.0921424	0.141896	NOTCH1;	NOTCH1|IDBG-92445|ENSG00000148400|4851|;
regulation of alternative mRNA splicing, via spliceosome	GO:0000381	biological process	9606	1	31	0.0921424	0.141896	RBFOX2;	RBFOX2|IDBG-5580|ENSG00000100320|23543|;
regulation of heart rate	GO:0002027	biological process	9606	1	31	0.0921424	0.141896	SCN10A;	SCN10A|IDBG-26173|ENSG00000185313|6336|;
cyclin-dependent protein serine/threonine kinase activity	GO:0004693	molecular function	9606	1	32	0.0949714	0.14507	CDK13;	CDK13|IDBG-13277|ENSG00000065883|8621|;
glycogen metabolic process	GO:0005977	biological process	9606	1	32	0.0949714	0.14507	PYGL;	PYGL|IDBG-6391|ENSG00000100504|5836|;
protein complex scaffold	GO:0032947	molecular function	9606	1	32	0.0949714	0.14507	AKAP13;	AKAP13|IDBG-28095|ENSG00000170776|11214|;
response to radiation	GO:0009314	biological process	9606	1	32	0.0949714	0.14507	KRT13;	KRT13|IDBG-49262|ENSG00000171401|3860|;
substrate adhesion-dependent cell spreading	GO:0034446	biological process	9606	1	32	0.0949714	0.14507	LAMC1;	LAMC1|IDBG-105290|ENSG00000135862|3915|;
ATPase activity	GO:0016887	molecular function	9606	2	167	0.0952878	0.145318	DDX3X; SPG7;	DDX3X|IDBG-229341|ENSG00000215301|1654|; SPG7|IDBG-47463|ENSG00000197912|6687|;
T cell differentiation	GO:0030217	biological process	9606	1	33	0.0977917	0.147705	CHD7;	CHD7|IDBG-22967|ENSG00000171316|102724260,55636|;
ephrin receptor signaling pathway	GO:0048013	biological process	9606	1	33	0.0977917	0.147705	PTPN11;	PTPN11|IDBG-58105|ENSG00000179295|5781|;
positive regulation of Ras GTPase activity	GO:0032320	biological process	9606	1	33	0.0977917	0.147705	SOS1;	SOS1|IDBG-47279|ENSG00000115904|6654|;
regulation of protein kinase activity	GO:0045859	biological process	9606	1	33	0.0977917	0.147705	AKAP13;	AKAP13|IDBG-28095|ENSG00000170776|11214|;
rhythmic process	GO:0048511	biological process	9606	1	33	0.0977917	0.147705	ROCK2;	ROCK2|IDBG-29657|ENSG00000134318|9475|;
regulation of small GTPase mediated signal transduction	GO:0051056	biological process	9606	2	169	0.0972145	0.148017	AKAP13; SOS1;	AKAP13|IDBG-28095|ENSG00000170776|11214|; SOS1|IDBG-47279|ENSG00000115904|6654|;
blood vessel remodeling	GO:0001974	biological process	9606	1	34	0.100603	0.149323	JAG1;	JAG1|IDBG-54207|ENSG00000101384|182|;
branching morphogenesis of an epithelial tube	GO:0048754	biological process	9606	1	34	0.100603	0.149323	NOTCH1;	NOTCH1|IDBG-92445|ENSG00000148400|4851|;
cellular response to hormone stimulus	GO:0032870	biological process	9606	1	34	0.100603	0.149323	SLIT3;	SLIT3|IDBG-56989|ENSG00000184347|6586|;
dendritic shaft	GO:0043198	cellular component	9606	1	34	0.100603	0.149323	LZTS1;	LZTS1|IDBG-9778|ENSG00000061337|11178|;
epithelial to mesenchymal transition	GO:0001837	biological process	9606	1	34	0.100603	0.149323	NOTCH1;	NOTCH1|IDBG-92445|ENSG00000148400|4851|;
face morphogenesis	GO:0060325	biological process	9606	1	34	0.100603	0.149323	PTPN11;	PTPN11|IDBG-58105|ENSG00000179295|5781|;
positive regulation of multicellular organism growth	GO:0040018	biological process	9606	1	34	0.100603	0.149323	CHD7;	CHD7|IDBG-22967|ENSG00000171316|102724260,55636|;
receptor tyrosine kinase binding	GO:0030971	molecular function	9606	1	34	0.100603	0.149323	PTPN11;	PTPN11|IDBG-58105|ENSG00000179295|5781|;
syntaxin binding	GO:0019905	molecular function	9606	1	34	0.100603	0.149323	CACNA1A;	CACNA1A|IDBG-31996|ENSG00000141837|100507353,773|;
small GTPase mediated signal transduction	GO:0007264	biological process	9606	3	357	0.0997143	0.150368	AKAP13; RAF1; SOS1;	AKAP13|IDBG-28095|ENSG00000170776|11214|; RAF1|IDBG-19277|ENSG00000132155|102724915,5894|; SOS1|IDBG-47279|ENSG00000115904|6654|;
calmodulin binding	GO:0005516	molecular function	9606	2	172	0.100125	0.150747	RYR3; UBR4;	RYR3|IDBG-5249|ENSG00000198838|6263|; UBR4|IDBG-92114|ENSG00000127481|23352|;
RNA polymerase II core promoter proximal region sequence-specific DNA binding	GO:0000978	molecular function	9606	2	174	0.10208	0.151277	ACTB; CHD4;	ACTB|IDBG-7590|ENSG00000075624|60|; CHD4|IDBG-14532|ENSG00000111642|1108|;
DNA-dependent DNA replication	GO:0006261	biological process	9606	1	35	0.103406	0.151813	POLE;	POLE|IDBG-65706|ENSG00000177084|5426|;
enzyme inhibitor activity	GO:0004857	molecular function	9606	1	35	0.103406	0.151813	NOTCH1;	NOTCH1|IDBG-92445|ENSG00000148400|4851|;
phosphoprotein binding	GO:0051219	molecular function	9606	1	35	0.103406	0.151813	IGF2R;	IGF2R|IDBG-98588|ENSG00000197081|3482|;
positive regulation of apoptotic signaling pathway	GO:2001235	biological process	9606	1	35	0.103406	0.151813	NGFR;	NGFR|IDBG-57653|ENSG00000064300|4804|;
regulation of circadian rhythm	GO:0042752	biological process	9606	1	35	0.103406	0.151813	ROCK2;	ROCK2|IDBG-29657|ENSG00000134318|9475|;
synaptic transmission, glutamatergic	GO:0035249	biological process	9606	1	35	0.103406	0.151813	CACNA1A;	CACNA1A|IDBG-31996|ENSG00000141837|100507353,773|;
negative regulation of cell adhesion	GO:0007162	biological process	9606	1	36	0.106201	0.155191	DSCAML1;	DSCAML1|IDBG-73268|ENSG00000177103|57453|;
regulation of actin cytoskeleton organization	GO:0032956	biological process	9606	1	36	0.106201	0.155191	ROCK2;	ROCK2|IDBG-29657|ENSG00000134318|9475|;
triglyceride metabolic process	GO:0006641	biological process	9606	1	36	0.106201	0.155191	PTPN11;	PTPN11|IDBG-58105|ENSG00000179295|5781|;
transcription regulatory region DNA binding	GO:0044212	molecular function	9606	2	181	0.109002	0.157337	GATA6; MLL2;	GATA6|IDBG-1469|ENSG00000141448|2627|; MLL2|IDBG-30867|ENSG00000167548|8085|;
adherens junction organization	GO:0034332	biological process	9606	1	37	0.108987	0.157555	ACTB;	ACTB|IDBG-7590|ENSG00000075624|60|;
cellular response to calcium ion	GO:0071277	biological process	9606	1	37	0.108987	0.157555	RYR3;	RYR3|IDBG-5249|ENSG00000198838|6263|;
complement activation	GO:0006956	biological process	9606	1	37	0.108987	0.157555	CFH;	CFH|IDBG-105504|ENSG00000000971|3075|;
positive regulation of endothelial cell migration	GO:0010595	biological process	9606	1	37	0.108987	0.157555	FLT4;	FLT4|IDBG-62355|ENSG00000037280|2324|;
protein self-association	GO:0043621	molecular function	9606	1	37	0.108987	0.157555	SAMD11;	SAMD11|IDBG-84149|ENSG00000187634|148398|;
regulation of cell differentiation	GO:0045595	biological process	9606	1	37	0.108987	0.157555	RAF1;	RAF1|IDBG-19277|ENSG00000132155|102724915,5894|;
vasculature development	GO:0001944	biological process	9606	1	37	0.108987	0.157555	FLT4;	FLT4|IDBG-62355|ENSG00000037280|2324|;
'de novo' posttranslational protein folding	GO:0051084	biological process	9606	1	38	0.111764	0.159856	ACTB;	ACTB|IDBG-7590|ENSG00000075624|60|;
4 iron, 4 sulfur cluster binding	GO:0051539	molecular function	9606	1	38	0.111764	0.159856	POLE;	POLE|IDBG-65706|ENSG00000177084|5426|;
cognition	GO:0050890	biological process	9606	1	38	0.111764	0.159856	CHD7;	CHD7|IDBG-22967|ENSG00000171316|102724260,55636|;
negative regulation of fat cell differentiation	GO:0045599	biological process	9606	1	38	0.111764	0.159856	JAG1;	JAG1|IDBG-54207|ENSG00000101384|182|;
negative regulation of osteoblast differentiation	GO:0045668	biological process	9606	1	38	0.111764	0.159856	NOTCH1;	NOTCH1|IDBG-92445|ENSG00000148400|4851|;
positive regulation of cysteine-type endopeptidase activity involved in apoptotic process	GO:0043280	biological process	9606	1	38	0.111764	0.159856	DDX3X;	DDX3X|IDBG-229341|ENSG00000215301|1654|;
transcription corepressor activity	GO:0003714	molecular function	9606	2	186	0.114023	0.16284	NSD1; RBFOX2;	NSD1|IDBG-59534|ENSG00000165671|64324|; RBFOX2|IDBG-5580|ENSG00000100320|23543|;
cytoskeleton	GO:0005856	cellular component	9606	3	380	0.1146	0.163171	ACTB; MIR4720; SSH2;	ACTB|IDBG-7590|ENSG00000075624|60|; MIR4720|IDBG-719850|ENSG00000261609|8139|; SSH2|IDBG-38695|ENSG00000141298|85464|;
transmembrane receptor protein tyrosine kinase activity	GO:0004714	molecular function	9606	1	39	0.114533	0.163322	FLT4;	FLT4|IDBG-62355|ENSG00000037280|2324|;
androgen receptor binding	GO:0050681	molecular function	9606	1	40	0.117293	0.166004	NSD1;	NSD1|IDBG-59534|ENSG00000165671|64324|;
negative regulation of BMP signaling pathway	GO:0030514	biological process	9606	1	40	0.117293	0.166004	NOTCH1;	NOTCH1|IDBG-92445|ENSG00000148400|4851|;
retina homeostasis	GO:0001895	biological process	9606	1	40	0.117293	0.166004	ACTB;	ACTB|IDBG-7590|ENSG00000075624|60|;
transcription from RNA polymerase III promoter	GO:0006383	biological process	9606	1	40	0.117293	0.166004	LZTS1;	LZTS1|IDBG-9778|ENSG00000061337|11178|;
blood circulation	GO:0008015	biological process	9606	1	41	0.120045	0.168134	CHD7;	CHD7|IDBG-22967|ENSG00000171316|102724260,55636|;
chromatin DNA binding	GO:0031490	molecular function	9606	1	41	0.120045	0.168134	NOTCH1;	NOTCH1|IDBG-92445|ENSG00000148400|4851|;
core promoter binding	GO:0001047	molecular function	9606	1	41	0.120045	0.168134	NOTCH1;	NOTCH1|IDBG-92445|ENSG00000148400|4851|;
cytosolic small ribosomal subunit	GO:0022627	cellular component	9606	1	41	0.120045	0.168134	DDX3X;	DDX3X|IDBG-229341|ENSG00000215301|1654|;
mitochondrion organization	GO:0007005	biological process	9606	1	41	0.120045	0.168134	SPG7;	SPG7|IDBG-47463|ENSG00000197912|6687|;
negative regulation of cell death	GO:0060548	biological process	9606	1	41	0.120045	0.168134	NOTCH1;	NOTCH1|IDBG-92445|ENSG00000148400|4851|;
receptor signaling protein activity	GO:0005057	molecular function	9606	1	41	0.120045	0.168134	RAF1;	RAF1|IDBG-19277|ENSG00000132155|102724915,5894|;
postsynaptic membrane	GO:0045211	cellular component	9606	2	193	0.12115	0.16943	LZTS1; MINK1;	LZTS1|IDBG-9778|ENSG00000061337|11178|; MINK1|IDBG-19945|ENSG00000141503|50488|;
actin cytoskeleton reorganization	GO:0031532	biological process	9606	1	42	0.122789	0.170711	MINK1;	MINK1|IDBG-19945|ENSG00000141503|50488|;
cell communication	GO:0007154	biological process	9606	1	42	0.122789	0.170711	JAG1;	JAG1|IDBG-54207|ENSG00000101384|182|;
somatic stem cell maintenance	GO:0035019	biological process	9606	1	42	0.122789	0.170711	RAF1;	RAF1|IDBG-19277|ENSG00000132155|102724915,5894|;
synapse assembly	GO:0007416	biological process	9606	1	42	0.122789	0.170711	CACNA1A;	CACNA1A|IDBG-31996|ENSG00000141837|100507353,773|;
positive regulation of transcription from RNA polymerase II promoter	GO:0045944	biological process	9606	5	849	0.123599	0.171584	DDX3X; GATA6; JAG1; MLL2; NOTCH1;	DDX3X|IDBG-229341|ENSG00000215301|1654|; GATA6|IDBG-1469|ENSG00000141448|2627|; JAG1|IDBG-54207|ENSG00000101384|182|; MLL2|IDBG-30867|ENSG00000167548|8085|; NOTCH1|IDBG-92445|ENSG00000148400|4851|;
circadian regulation of gene expression	GO:0032922	biological process	9606	1	43	0.125524	0.173237	NGFR;	NGFR|IDBG-57653|ENSG00000064300|4804|;
monooxygenase activity	GO:0004497	molecular function	9606	1	43	0.125524	0.173237	CYP21A2;	CYP21A2|IDBG-80216|ENSG00000231852|1589|;
neural tube development	GO:0021915	biological process	9606	1	43	0.125524	0.173237	NOTCH1;	NOTCH1|IDBG-92445|ENSG00000148400|4851|;
voltage-gated calcium channel activity	GO:0005245	molecular function	9606	1	43	0.125524	0.173237	CACNA1A;	CACNA1A|IDBG-31996|ENSG00000141837|100507353,773|;
regulation of apoptotic process	GO:0042981	biological process	9606	2	198	0.126308	0.173811	IGF2R; RAF1;	IGF2R|IDBG-98588|ENSG00000197081|3482|; RAF1|IDBG-19277|ENSG00000132155|102724915,5894|;
negative regulation of transcription from RNA polymerase II promoter	GO:0000122	biological process	9606	4	619	0.126294	0.174047	GATA6; NOTCH1; NSD1; SAMD11;	GATA6|IDBG-1469|ENSG00000141448|2627|; NOTCH1|IDBG-92445|ENSG00000148400|4851|; NSD1|IDBG-59534|ENSG00000165671|64324|; SAMD11|IDBG-84149|ENSG00000187634|148398|;
regulation of cell adhesion	GO:0030155	biological process	9606	1	44	0.12825	0.176228	ROCK2;	ROCK2|IDBG-29657|ENSG00000134318|9475|;
RNA polymerase II core promoter sequence-specific DNA binding	GO:0000979	molecular function	9606	1	45	0.130969	0.17918	GATA6;	GATA6|IDBG-1469|ENSG00000141448|2627|;
negative regulation of translation	GO:0017148	biological process	9606	1	45	0.130969	0.17918	DDX3X;	DDX3X|IDBG-229341|ENSG00000215301|1654|;
positive regulation of translation	GO:0045727	biological process	9606	1	45	0.130969	0.17918	DDX3X;	DDX3X|IDBG-229341|ENSG00000215301|1654|;
transcription factor complex	GO:0005667	cellular component	9606	2	203	0.131518	0.179671	GATA6; NAA15;	GATA6|IDBG-1469|ENSG00000141448|2627|; NAA15|IDBG-38408|ENSG00000164134|80155|;
negative regulation of cell proliferation	GO:0008285	biological process	9606	3	406	0.132381	0.180589	NOTCH1; RAF1; SLIT3;	NOTCH1|IDBG-92445|ENSG00000148400|4851|; RAF1|IDBG-19277|ENSG00000132155|102724915,5894|; SLIT3|IDBG-56989|ENSG00000184347|6586|;
cell periphery	GO:0071944	cellular component	9606	1	46	0.133679	0.181051	NOTCH1;	NOTCH1|IDBG-92445|ENSG00000148400|4851|;
endocytic vesicle	GO:0030139	cellular component	9606	1	46	0.133679	0.181051	IGF2R;	IGF2R|IDBG-98588|ENSG00000197081|3482|;
protein kinase C binding	GO:0005080	molecular function	9606	1	46	0.133679	0.181051	FEZ1;	FEZ1|IDBG-75464|ENSG00000149557|9638|;
skeletal muscle cell differentiation	GO:0035914	biological process	9606	1	46	0.133679	0.181051	NOTCH1;	NOTCH1|IDBG-92445|ENSG00000148400|4851|;
transcription-coupled nucleotide-excision repair	GO:0006283	biological process	9606	1	46	0.133679	0.181051	POLE;	POLE|IDBG-65706|ENSG00000177084|5426|;
extracellular vesicular exosome	GO:0070062	cellular component	9606	11	2456	0.134715	0.181932	ACTB; DDX3X; DNAJC13; IGF2R; KRT13; LAMC1; MINK1; PHPT1; PRKCH; RPL5; SCN10A;	ACTB|IDBG-7590|ENSG00000075624|60|; DDX3X|IDBG-229341|ENSG00000215301|1654|; DNAJC13|IDBG-56816|ENSG00000138246|23317|; IGF2R|IDBG-98588|ENSG00000197081|3482|; KRT13|IDBG-49262|ENSG00000171401|3860|; LAMC1|IDBG-105290|ENSG00000135862|3915|; MINK1|IDBG-19945|ENSG00000141503|50488|; PHPT1|IDBG-92741|ENSG00000054148|29085|; PRKCH|IDBG-8479|ENSG00000027075|5583|; RPL5|IDBG-100292|ENSG00000122406|6083…
mRNA processing	GO:0006397	biological process	9606	2	206	0.134668	0.182129	RBFOX2; SUGP2;	RBFOX2|IDBG-5580|ENSG00000100320|23543|; SUGP2|IDBG-39213|ENSG00000064607|10147|;
dephosphorylation	GO:0016311	biological process	9606	2	207	0.135722	0.18303	PTPN11; SSH2;	PTPN11|IDBG-58105|ENSG00000179295|5781|; SSH2|IDBG-38695|ENSG00000141298|85464|;
synaptic vesicle membrane	GO:0030672	cellular component	9606	1	47	0.13638	0.183656	DMXL2;	DMXL2|IDBG-12130|ENSG00000104093|23312|;
dorsal/ventral pattern formation	GO:0009953	biological process	9606	1	48	0.139074	0.185957	DSCAML1;	DSCAML1|IDBG-73268|ENSG00000177103|57453|;
nucleoside-triphosphatase activity	GO:0017111	molecular function	9606	1	48	0.139074	0.185957	SPG7;	SPG7|IDBG-47463|ENSG00000197912|6687|;
positive regulation of fibroblast proliferation	GO:0048146	biological process	9606	1	48	0.139074	0.185957	NGFR;	NGFR|IDBG-57653|ENSG00000064300|4804|;
substantia nigra development	GO:0021762	biological process	9606	1	48	0.139074	0.185957	ACTB;	ACTB|IDBG-7590|ENSG00000075624|60|;
transcription cofactor activity	GO:0003712	molecular function	9606	1	48	0.139074	0.185957	NSD1;	NSD1|IDBG-59534|ENSG00000165671|64324|;
glycoprotein binding	GO:0001948	molecular function	9606	1	49	0.141759	0.189012	IGF2R;	IGF2R|IDBG-98588|ENSG00000197081|3482|;
protein tyrosine/serine/threonine phosphatase activity	GO:0008138	molecular function	9606	1	49	0.141759	0.189012	SSH2;	SSH2|IDBG-38695|ENSG00000141298|85464|;
heart morphogenesis	GO:0003007	biological process	9606	1	50	0.144436	0.192039	CHD7;	CHD7|IDBG-22967|ENSG00000171316|102724260,55636|;
skin development	GO:0043588	biological process	9606	1	50	0.144436	0.192039	NGFR;	NGFR|IDBG-57653|ENSG00000064300|4804|;
angiogenesis	GO:0001525	biological process	9606	2	217	0.146361	0.194325	JAG1; NAA15;	JAG1|IDBG-54207|ENSG00000101384|182|; NAA15|IDBG-38408|ENSG00000164134|80155|;
SH3/SH2 adaptor activity	GO:0005070	molecular function	9606	1	51	0.147104	0.195037	PTPN11;	PTPN11|IDBG-58105|ENSG00000179295|5781|;
cell growth	GO:0016049	biological process	9606	1	52	0.149765	0.197455	CACNA1A;	CACNA1A|IDBG-31996|ENSG00000141837|100507353,773|;
cellular protein localization	GO:0034613	biological process	9606	1	52	0.149765	0.197455	ZDHHC18;	ZDHHC18|IDBG-94729|ENSG00000204160|84243|;
protein ubiquitination involved in ubiquitin-dependent protein catabolic process	GO:0042787	biological process	9606	1	52	0.149765	0.197455	UBR4;	UBR4|IDBG-92114|ENSG00000127481|23352|;
protein complex	GO:0043234	cellular component	9606	3	430	0.149603	0.198072	ACTB; CHD4; PTPN11;	ACTB|IDBG-7590|ENSG00000075624|60|; CHD4|IDBG-14532|ENSG00000111642|1108|; PTPN11|IDBG-58105|ENSG00000179295|5781|;
extracellular matrix structural constituent	GO:0005201	molecular function	9606	1	53	0.152417	0.199836	LAMC1;	LAMC1|IDBG-105290|ENSG00000135862|3915|;
intermediate filament cytoskeleton	GO:0045111	cellular component	9606	1	53	0.152417	0.199836	KRT13;	KRT13|IDBG-49262|ENSG00000171401|3860|;
response to retinoic acid	GO:0032526	biological process	9606	1	53	0.152417	0.199836	IGF2R;	IGF2R|IDBG-98588|ENSG00000197081|3482|;
sensory perception of pain	GO:0019233	biological process	9606	1	53	0.152417	0.199836	SCN10A;	SCN10A|IDBG-26173|ENSG00000185313|6336|;
cellular response to growth factor stimulus	GO:0071363	biological process	9606	1	54	0.155062	0.201901	FEZ1;	FEZ1|IDBG-75464|ENSG00000149557|9638|;
cytosolic large ribosomal subunit	GO:0022625	cellular component	9606	1	54	0.155062	0.201901	RPL5;	RPL5|IDBG-100292|ENSG00000122406|6083,6125|;
negative regulation of angiogenesis	GO:0016525	biological process	9606	1	54	0.155062	0.201901	ROCK2;	ROCK2|IDBG-29657|ENSG00000134318|9475|;
presynaptic membrane	GO:0042734	cellular component	9606	1	54	0.155062	0.201901	UNC13C;	UNC13C|IDBG-12893|ENSG00000137766|440279|;
protein homotetramerization	GO:0051289	biological process	9606	1	54	0.155062	0.201901	RYR3;	RYR3|IDBG-5249|ENSG00000198838|6263|;
determination of left/right symmetry	GO:0007368	biological process	9606	1	55	0.157698	0.204487	NOTCH1;	NOTCH1|IDBG-92445|ENSG00000148400|4851|;
embryonic skeletal system morphogenesis	GO:0048704	biological process	9606	1	55	0.157698	0.204487	DSCAML1;	DSCAML1|IDBG-73268|ENSG00000177103|57453|;
pyridoxal phosphate binding	GO:0030170	molecular function	9606	1	55	0.157698	0.204487	PYGL;	PYGL|IDBG-6391|ENSG00000100504|5836|;
heart looping	GO:0001947	biological process	9606	1	56	0.160326	0.207325	NOTCH1;	NOTCH1|IDBG-92445|ENSG00000148400|4851|;
positive regulation of peptidyl-serine phosphorylation	GO:0033138	biological process	9606	1	56	0.160326	0.207325	RAF1;	RAF1|IDBG-19277|ENSG00000132155|102724915,5894|;
cytokinesis	GO:0000910	biological process	9606	1	57	0.162946	0.210425	ROCK2;	ROCK2|IDBG-29657|ENSG00000134318|9475|;
JNK cascade	GO:0007254	biological process	9606	1	58	0.165558	0.212057	MINK1;	MINK1|IDBG-19945|ENSG00000141503|50488|;
humoral immune response	GO:0006959	biological process	9606	1	58	0.165558	0.212057	NOTCH1;	NOTCH1|IDBG-92445|ENSG00000148400|4851|;
intrinsic apoptotic signaling pathway	GO:0097193	biological process	9606	1	58	0.165558	0.212057	DDX3X;	DDX3X|IDBG-229341|ENSG00000215301|1654|;
memory	GO:0007613	biological process	9606	1	58	0.165558	0.212057	ITPR3;	ITPR3|IDBG-82972|ENSG00000096433|3710|;
response to calcium ion	GO:0051592	biological process	9606	1	58	0.165558	0.212057	ITPR3;	ITPR3|IDBG-82972|ENSG00000096433|3710|;
lysosomal membrane	GO:0005765	cellular component	9606	2	234	0.164826	0.212563	DNAJC13; IGF2R;	DNAJC13|IDBG-56816|ENSG00000138246|23317|; IGF2R|IDBG-98588|ENSG00000197081|3482|;
positive regulation of osteoblast differentiation	GO:0045669	biological process	9606	1	59	0.168161	0.21481	JAG1;	JAG1|IDBG-54207|ENSG00000101384|182|;
protein heterooligomerization	GO:0051291	biological process	9606	1	59	0.168161	0.21481	ITPR3;	ITPR3|IDBG-82972|ENSG00000096433|3710|;
activation of MAPKK activity	GO:0000186	biological process	9606	1	60	0.170757	0.217537	RAF1;	RAF1|IDBG-19277|ENSG00000132155|102724915,5894|;
activation of phospholipase C activity	GO:0007202	biological process	9606	1	60	0.170757	0.217537	ITPR3;	ITPR3|IDBG-82972|ENSG00000096433|3710|;
blood vessel development	GO:0001568	biological process	9606	1	61	0.173345	0.219354	CHD7;	CHD7|IDBG-22967|ENSG00000171316|102724260,55636|;
endosomal transport	GO:0016197	biological process	9606	1	61	0.173345	0.219354	KIAA0196;	KIAA0196|IDBG-35289|ENSG00000164961|9897|;
interferon-gamma-mediated signaling pathway	GO:0060333	biological process	9606	1	61	0.173345	0.219354	PTPN11;	PTPN11|IDBG-58105|ENSG00000179295|5781|;
steroid metabolic process	GO:0008202	biological process	9606	1	61	0.173345	0.219354	CYP21A2;	CYP21A2|IDBG-80216|ENSG00000231852|1589|;
cell differentiation	GO:0030154	biological process	9606	3	461	0.172859	0.219917	NAA15; NOTCH1; RAF1;	NAA15|IDBG-38408|ENSG00000164134|80155|; NOTCH1|IDBG-92445|ENSG00000148400|4851|; RAF1|IDBG-19277|ENSG00000132155|102724915,5894|;
cell body	GO:0044297	cellular component	9606	1	62	0.175925	0.221431	LZTS1;	LZTS1|IDBG-9778|ENSG00000061337|11178|;
cilium morphogenesis	GO:0060271	biological process	9606	1	62	0.175925	0.221431	NOTCH1;	NOTCH1|IDBG-92445|ENSG00000148400|4851|;
nucleobase-containing compound metabolic process	GO:0006139	biological process	9606	1	62	0.175925	0.221431	POLE;	POLE|IDBG-65706|ENSG00000177084|5426|;
positive regulation of signal transduction	GO:0009967	biological process	9606	1	62	0.175925	0.221431	PTPN11;	PTPN11|IDBG-58105|ENSG00000179295|5781|;
embryonic limb morphogenesis	GO:0030326	biological process	9606	1	63	0.178497	0.223774	NOTCH1;	NOTCH1|IDBG-92445|ENSG00000148400|4851|;
positive regulation of endothelial cell proliferation	GO:0001938	biological process	9606	1	63	0.178497	0.223774	FLT4;	FLT4|IDBG-62355|ENSG00000037280|2324|;
type I interferon signaling pathway	GO:0060337	biological process	9606	1	63	0.178497	0.223774	PTPN11;	PTPN11|IDBG-58105|ENSG00000179295|5781|;
cell fate commitment	GO:0045165	biological process	9606	1	65	0.183618	0.229888	NOTCH1;	NOTCH1|IDBG-92445|ENSG00000148400|4851|;
calcium ion binding	GO:0005509	molecular function	9606	4	718	0.184061	0.230138	JAG1; NOTCH1; RYR3; SLIT3;	JAG1|IDBG-54207|ENSG00000101384|182|; NOTCH1|IDBG-92445|ENSG00000148400|4851|; RYR3|IDBG-5249|ENSG00000198838|6263|; SLIT3|IDBG-56989|ENSG00000184347|6586|;
RNA splicing	GO:0008380	biological process	9606	2	252	0.184803	0.230759	RBFOX2; SUGP2;	RBFOX2|IDBG-5580|ENSG00000100320|23543|; SUGP2|IDBG-39213|ENSG00000064607|10147|;
cell-cell junction organization	GO:0045216	biological process	9606	1	66	0.186166	0.231543	ACTB;	ACTB|IDBG-7590|ENSG00000075624|60|;
positive regulation of type I interferon production	GO:0032481	biological process	9606	1	66	0.186166	0.231543	LZTS1;	LZTS1|IDBG-9778|ENSG00000061337|11178|;
protein phosphatase binding	GO:0019903	molecular function	9606	1	66	0.186166	0.231543	FLT4;	FLT4|IDBG-62355|ENSG00000037280|2324|;
RNA metabolic process	GO:0016070	biological process	9606	2	254	0.187045	0.23233	RBFOX2; RPL5;	RBFOX2|IDBG-5580|ENSG00000100320|23543|; RPL5|IDBG-100292|ENSG00000122406|6083,6125|;
RNA polymerase II distal enhancer sequence-specific DNA binding transcription factor activity	GO:0003705	molecular function	9606	1	67	0.188707	0.233779	GATA6;	GATA6|IDBG-1469|ENSG00000141448|2627|;
positive regulation of neuron projection development	GO:0010976	biological process	9606	1	67	0.188707	0.233779	FEZ1;	FEZ1|IDBG-75464|ENSG00000149557|9638|;
endoplasmic reticulum membrane	GO:0005789	cellular component	9606	4	727	0.189709	0.234712	CYP21A2; ITPR3; NOTCH1; RETSAT;	CYP21A2|IDBG-80216|ENSG00000231852|1589|; ITPR3|IDBG-82972|ENSG00000096433|3710|; NOTCH1|IDBG-92445|ENSG00000148400|4851|; RETSAT|IDBG-58969|ENSG00000042445|54884|;
chromosome segregation	GO:0007059	biological process	9606	1	68	0.19124	0.235988	DDX3X;	DDX3X|IDBG-229341|ENSG00000215301|1654|;
telomere maintenance	GO:0000723	biological process	9606	1	68	0.19124	0.235988	POLE;	POLE|IDBG-65706|ENSG00000177084|5426|;
T cell costimulation	GO:0031295	biological process	9606	1	69	0.193765	0.23786	PTPN11;	PTPN11|IDBG-58105|ENSG00000179295|5781|;
drug binding	GO:0008144	molecular function	9606	1	69	0.193765	0.23786	PYGL;	PYGL|IDBG-6391|ENSG00000100504|5836|;
inner ear morphogenesis	GO:0042472	biological process	9606	1	69	0.193765	0.23786	CHD7;	CHD7|IDBG-22967|ENSG00000171316|102724260,55636|;
extracellular region	GO:0005576	cellular component	9606	7	1525	0.193697	0.238708	CFH; FAM5C; FLT4; JAG1; LAMC1; NGFR; NOTCH1;	CFH|IDBG-105504|ENSG00000000971|3075|; FAM5C|IDBG-105437|ENSG00000162670|339479|; FLT4|IDBG-62355|ENSG00000037280|2324|; JAG1|IDBG-54207|ENSG00000101384|182|; LAMC1|IDBG-105290|ENSG00000135862|3915|; NGFR|IDBG-57653|ENSG00000064300|4804|; NOTCH1|IDBG-92445|ENSG00000148400|4851|;
negative regulation of transcription, DNA-templated	GO:0045892	biological process	9606	3	490	0.195496	0.239673	GATA6; NOTCH1; RBFOX2;	GATA6|IDBG-1469|ENSG00000141448|2627|; NOTCH1|IDBG-92445|ENSG00000148400|4851|; RBFOX2|IDBG-5580|ENSG00000100320|23543|;
acrosomal vesicle	GO:0001669	cellular component	9606	1	71	0.198792	0.243083	NOTCH1;	NOTCH1|IDBG-92445|ENSG00000148400|4851|;
retina development in camera-type eye	GO:0060041	biological process	9606	1	71	0.198792	0.243083	CHD7;	CHD7|IDBG-22967|ENSG00000171316|102724260,55636|;
exocytosis	GO:0006887	biological process	9606	1	73	0.203788	0.248869	UNC13C;	UNC13C|IDBG-12893|ENSG00000137766|440279|;
nucleotide-excision repair	GO:0006289	biological process	9606	1	74	0.206275	0.251581	POLE;	POLE|IDBG-65706|ENSG00000177084|5426|;
cell junction assembly	GO:0034329	biological process	9606	1	75	0.208754	0.253621	ACTB;	ACTB|IDBG-7590|ENSG00000075624|60|;
positive regulation of MAPK cascade	GO:0043410	biological process	9606	1	75	0.208754	0.253621	FLT4;	FLT4|IDBG-62355|ENSG00000037280|2324|;
positive regulation of cell growth	GO:0030307	biological process	9606	1	75	0.208754	0.253621	DDX3X;	DDX3X|IDBG-229341|ENSG00000215301|1654|;
endoplasmic reticulum	GO:0005783	cellular component	9606	4	760	0.210886	0.255882	FAM5C; ITPR3; KIAA0196; RYR3;	FAM5C|IDBG-105437|ENSG00000162670|339479|; ITPR3|IDBG-82972|ENSG00000096433|3710|; KIAA0196|IDBG-35289|ENSG00000164961|9897|; RYR3|IDBG-5249|ENSG00000198838|6263|;
epithelial cell differentiation	GO:0030855	biological process	9606	1	76	0.211225	0.255965	GATA6;	GATA6|IDBG-1469|ENSG00000141448|2627|;
palate development	GO:0060021	biological process	9606	1	77	0.213689	0.257957	CHD7;	CHD7|IDBG-22967|ENSG00000171316|102724260,55636|;
phosphatidylinositol binding	GO:0035091	molecular function	9606	1	77	0.213689	0.257957	ITPR3;	ITPR3|IDBG-82972|ENSG00000096433|3710|;
response to stress	GO:0006950	biological process	9606	1	77	0.213689	0.257957	MINK1;	MINK1|IDBG-19945|ENSG00000141503|50488|;
Golgi apparatus	GO:0005794	cellular component	9606	4	765	0.214155	0.258189	MINK1; NOTCH1; RAF1; ZDHHC18;	MINK1|IDBG-19945|ENSG00000141503|50488|; NOTCH1|IDBG-92445|ENSG00000148400|4851|; RAF1|IDBG-19277|ENSG00000132155|102724915,5894|; ZDHHC18|IDBG-94729|ENSG00000204160|84243|;
integrin-mediated signaling pathway	GO:0007229	biological process	9606	1	78	0.216145	0.259594	PTPN11;	PTPN11|IDBG-58105|ENSG00000179295|5781|;
ion channel binding	GO:0044325	molecular function	9606	1	78	0.216145	0.259594	PHPT1;	PHPT1|IDBG-92741|ENSG00000054148|29085|;
neural tube closure	GO:0001843	biological process	9606	1	78	0.216145	0.259594	ROCK2;	ROCK2|IDBG-29657|ENSG00000134318|9475|;
signal transducer activity	GO:0004871	molecular function	9606	2	280	0.216513	0.259705	AKAP13; NGFR;	AKAP13|IDBG-28095|ENSG00000170776|11214|; NGFR|IDBG-57653|ENSG00000064300|4804|;
regulation of membrane potential	GO:0042391	biological process	9606	1	79	0.218594	0.261869	CACNA1A;	CACNA1A|IDBG-31996|ENSG00000141837|100507353,773|;
oxidoreductase activity, acting on paired donors, with incorporation or reduction of molecular oxygen	GO:0016705	molecular function	9606	1	80	0.221035	0.264123	CYP21A2;	CYP21A2|IDBG-80216|ENSG00000231852|1589|;
sodium ion transmembrane transport	GO:0035725	biological process	9606	1	80	0.221035	0.264123	SCN10A;	SCN10A|IDBG-26173|ENSG00000185313|6336|;
forebrain development	GO:0030900	biological process	9606	1	81	0.223468	0.266693	NOTCH1;	NOTCH1|IDBG-92445|ENSG00000148400|4851|;
dendritic spine	GO:0043197	cellular component	9606	1	82	0.225895	0.268909	LZTS1;	LZTS1|IDBG-9778|ENSG00000061337|11178|;
mRNA binding	GO:0003729	molecular function	9606	1	82	0.225895	0.268909	RBFOX2;	RBFOX2|IDBG-5580|ENSG00000100320|23543|;
mitochondrial membrane	GO:0031966	cellular component	9606	1	83	0.228313	0.271445	SPG7;	SPG7|IDBG-47463|ENSG00000197912|6687|;
basement membrane	GO:0005604	cellular component	9606	1	85	0.233128	0.276127	LAMC1;	LAMC1|IDBG-105290|ENSG00000135862|3915|;
negative regulation of catalytic activity	GO:0043086	biological process	9606	1	85	0.233128	0.276127	NOTCH1;	NOTCH1|IDBG-92445|ENSG00000148400|4851|;
viral transcription	GO:0019083	biological process	9606	1	85	0.233128	0.276127	RPL5;	RPL5|IDBG-100292|ENSG00000122406|6083,6125|;
perinuclear region of cytoplasm	GO:0048471	cellular component	9606	3	537	0.233617	0.276359	AKAP13; IGF2R; RYR3;	AKAP13|IDBG-28095|ENSG00000170776|11214|; IGF2R|IDBG-98588|ENSG00000197081|3482|; RYR3|IDBG-5249|ENSG00000198838|6263|;
integral component of plasma membrane	GO:0005887	cellular component	9606	5	1063	0.234708	0.276956	FLT4; IGF2R; ITPR3; JAG1; NGFR;	FLT4|IDBG-62355|ENSG00000037280|2324|; IGF2R|IDBG-98588|ENSG00000197081|3482|; ITPR3|IDBG-82972|ENSG00000096433|3710|; JAG1|IDBG-54207|ENSG00000101384|182|; NGFR|IDBG-57653|ENSG00000064300|4804|;
regulation of transcription, DNA-templated	GO:0006355	biological process	9606	8	1898	0.234596	0.27717	CHD4; CHD7; GATA6; LZTS1; MLL2; NOTCH1; SUV420H1; ZNF500;	CHD4|IDBG-14532|ENSG00000111642|1108|; CHD7|IDBG-22967|ENSG00000171316|102724260,55636|; GATA6|IDBG-1469|ENSG00000141448|2627|; LZTS1|IDBG-9778|ENSG00000061337|11178|; MLL2|IDBG-30867|ENSG00000167548|8085|; NOTCH1|IDBG-92445|ENSG00000148400|4851|; SUV420H1|IDBG-61304|ENSG00000110066|51111|; ZNF500|IDBG-13081|ENSG00000103199|26048|;
cellular calcium ion homeostasis	GO:0006874	biological process	9606	1	86	0.235525	0.277572	RYR3;	RYR3|IDBG-5249|ENSG00000198838|6263|;
locomotory behavior	GO:0007626	biological process	9606	1	87	0.237914	0.278995	CHD7;	CHD7|IDBG-22967|ENSG00000171316|102724260,55636|;
protein stabilization	GO:0050821	biological process	9606	1	87	0.237914	0.278995	NAA15;	NAA15|IDBG-38408|ENSG00000164134|80155|;
regulation of catalytic activity	GO:0050790	biological process	9606	1	87	0.237914	0.278995	MINK1;	MINK1|IDBG-19945|ENSG00000141503|50488|;
transmembrane receptor protein tyrosine kinase signaling pathway	GO:0007169	biological process	9606	1	87	0.237914	0.278995	FLT4;	FLT4|IDBG-62355|ENSG00000037280|2324|;
post-embryonic development	GO:0009791	biological process	9606	1	88	0.240296	0.281089	IGF2R;	IGF2R|IDBG-98588|ENSG00000197081|3482|;
synaptic vesicle	GO:0008021	cellular component	9606	1	88	0.240296	0.281089	DMXL2;	DMXL2|IDBG-12130|ENSG00000104093|23312|;
MAPK cascade	GO:0000165	biological process	9606	1	89	0.24267	0.282816	RAF1;	RAF1|IDBG-19277|ENSG00000132155|102724915,5894|;
negative regulation of canonical Wnt signaling pathway	GO:0090090	biological process	9606	1	89	0.24267	0.282816	NOTCH1;	NOTCH1|IDBG-92445|ENSG00000148400|4851|;
protein N-terminus binding	GO:0047485	molecular function	9606	1	89	0.24267	0.282816	FEZ1;	FEZ1|IDBG-75464|ENSG00000149557|9638|;
epidermis development	GO:0008544	biological process	9606	1	90	0.245037	0.284521	NOTCH1;	NOTCH1|IDBG-92445|ENSG00000148400|4851|;
spliceosomal complex	GO:0005681	cellular component	9606	1	90	0.245037	0.284521	WAC;	WAC|IDBG-65590|ENSG00000095787|51322|;
wound healing	GO:0042060	biological process	9606	1	90	0.245037	0.284521	RAF1;	RAF1|IDBG-19277|ENSG00000132155|102724915,5894|;
chromosome	GO:0005694	cellular component	9606	1	92	0.24975	0.289281	NSD1;	NSD1|IDBG-59534|ENSG00000165671|64324|;
translational termination	GO:0006415	biological process	9606	1	92	0.24975	0.289281	RPL5;	RPL5|IDBG-100292|ENSG00000122406|6083,6125|;
signal transduction	GO:0007165	biological process	9606	6	1368	0.251041	0.29042	IGF2R; ITPR3; NGFR; PRKCH; RAF1; SOS1;	IGF2R|IDBG-98588|ENSG00000197081|3482|; ITPR3|IDBG-82972|ENSG00000096433|3710|; NGFR|IDBG-57653|ENSG00000064300|4804|; PRKCH|IDBG-8479|ENSG00000027075|5583|; RAF1|IDBG-19277|ENSG00000132155|102724915,5894|; SOS1|IDBG-47279|ENSG00000115904|6654|;
hydrolase activity	GO:0016787	molecular function	9606	2	314	0.255623	0.295359	CHD4; CHD7;	CHD4|IDBG-14532|ENSG00000111642|1108|; CHD7|IDBG-22967|ENSG00000171316|102724260,55636|;
keratin filament	GO:0045095	cellular component	9606	1	95	0.256764	0.296315	KRT13;	KRT13|IDBG-49262|ENSG00000171401|3860|;
guanyl-nucleotide exchange factor activity	GO:0005085	molecular function	9606	1	96	0.259088	0.297904	SOS1;	SOS1|IDBG-47279|ENSG00000115904|6654|;
positive regulation of angiogenesis	GO:0045766	biological process	9606	1	96	0.259088	0.297904	GATA6;	GATA6|IDBG-1469|ENSG00000141448|2627|;
structural constituent of cytoskeleton	GO:0005200	molecular function	9606	1	96	0.259088	0.297904	ACTB;	ACTB|IDBG-7590|ENSG00000075624|60|;
cellular response to hypoxia	GO:0071456	biological process	9606	1	97	0.261405	0.299838	GATA6;	GATA6|IDBG-1469|ENSG00000141448|2627|;
male gonad development	GO:0008584	biological process	9606	1	97	0.261405	0.299838	GATA6;	GATA6|IDBG-1469|ENSG00000141448|2627|;
metallopeptidase activity	GO:0008237	molecular function	9606	1	98	0.263715	0.30212	AQPEP;	AQPEP|IDBG-37994|ENSG00000172901|206338|;
late endosome	GO:0005770	cellular component	9606	1	99	0.266017	0.304019	IGF2R;	IGF2R|IDBG-98588|ENSG00000197081|3482|;
receptor-mediated endocytosis	GO:0006898	biological process	9606	1	99	0.266017	0.304019	IGF2R;	IGF2R|IDBG-98588|ENSG00000197081|3482|;
osteoblast differentiation	GO:0001649	biological process	9606	1	100	0.268312	0.305902	DNAJC13;	DNAJC13|IDBG-56816|ENSG00000138246|23317|;
unfolded protein binding	GO:0051082	molecular function	9606	1	100	0.268312	0.305902	SPG7;	SPG7|IDBG-47463|ENSG00000197912|6687|;
protein kinase binding	GO:0019901	molecular function	9606	2	327	0.270649	0.307453	ACTB; GATA6;	ACTB|IDBG-7590|ENSG00000075624|60|; GATA6|IDBG-1469|ENSG00000141448|2627|;
activation of MAPK activity	GO:0000187	biological process	9606	1	101	0.270601	0.307768	PTPN11;	PTPN11|IDBG-58105|ENSG00000179295|5781|;
cellular component movement	GO:0006928	biological process	9606	1	101	0.270601	0.307768	ACTB;	ACTB|IDBG-7590|ENSG00000075624|60|;
negative regulation of gene expression	GO:0010629	biological process	9606	1	102	0.272882	0.309616	SLIT3;	SLIT3|IDBG-56989|ENSG00000184347|6586|;
translational elongation	GO:0006414	biological process	9606	1	103	0.275156	0.311822	RPL5;	RPL5|IDBG-100292|ENSG00000122406|6083,6125|;
metalloendopeptidase activity	GO:0004222	molecular function	9606	1	104	0.277424	0.313638	SPG7;	SPG7|IDBG-47463|ENSG00000197912|6687|;
neuron projection development	GO:0031175	biological process	9606	1	104	0.277424	0.313638	LAMC1;	LAMC1|IDBG-105290|ENSG00000135862|3915|;
sequence-specific DNA binding RNA polymerase II transcription factor activity	GO:0000981	molecular function	9606	1	105	0.279684	0.315438	GATA6;	GATA6|IDBG-1469|ENSG00000141448|2627|;
trans-Golgi network	GO:0005802	cellular component	9606	1	105	0.279684	0.315438	IGF2R;	IGF2R|IDBG-98588|ENSG00000197081|3482|;
lung development	GO:0030324	biological process	9606	1	106	0.281937	0.3176	NOTCH1;	NOTCH1|IDBG-92445|ENSG00000148400|4851|;
sodium ion transport	GO:0006814	biological process	9606	1	109	0.288656	0.324781	SCN10A;	SCN10A|IDBG-26173|ENSG00000185313|6336|;
chromatin modification	GO:0016568	biological process	9606	1	110	0.290882	0.326507	CHD7;	CHD7|IDBG-22967|ENSG00000171316|102724260,55636|;
methylation	GO:0032259	biological process	9606	1	110	0.290882	0.326507	MLL2;	MLL2|IDBG-30867|ENSG00000167548|8085|;
SRP-dependent cotranslational protein targeting to membrane	GO:0006614	biological process	9606	1	114	0.299717	0.335228	RPL5;	RPL5|IDBG-100292|ENSG00000122406|6083,6125|;
extracellular matrix disassembly	GO:0022617	biological process	9606	1	114	0.299717	0.335228	LAMC1;	LAMC1|IDBG-105290|ENSG00000135862|3915|;
positive regulation of ERK1 and ERK2 cascade	GO:0070374	biological process	9606	1	114	0.299717	0.335228	FLT4;	FLT4|IDBG-62355|ENSG00000037280|2324|;
SH3 domain binding	GO:0017124	molecular function	9606	1	116	0.304093	0.339721	SOS1;	SOS1|IDBG-47279|ENSG00000115904|6654|;
nuclear-transcribed mRNA catabolic process, nonsense-mediated decay	GO:0000184	biological process	9606	1	119	0.310608	0.346589	RPL5;	RPL5|IDBG-100292|ENSG00000122406|6083,6125|;
protein complex assembly	GO:0006461	biological process	9606	1	120	0.312766	0.348174	LAMC1;	LAMC1|IDBG-105290|ENSG00000135862|3915|;
viral life cycle	GO:0019058	biological process	9606	1	120	0.312766	0.348174	RPL5;	RPL5|IDBG-100292|ENSG00000122406|6083,6125|;
neuron differentiation	GO:0030182	biological process	9606	1	124	0.321333	0.357289	NOTCH1;	NOTCH1|IDBG-92445|ENSG00000148400|4851|;
cytoskeleton organization	GO:0007010	biological process	9606	1	125	0.323458	0.358386	KRT13;	KRT13|IDBG-49262|ENSG00000171401|3860|;
methyltransferase activity	GO:0008168	molecular function	9606	1	125	0.323458	0.358386	MLL2;	MLL2|IDBG-30867|ENSG00000167548|8085|;
positive regulation of NF-kappaB transcription factor activity	GO:0051092	biological process	9606	1	125	0.323458	0.358386	PRKCH;	PRKCH|IDBG-8479|ENSG00000027075|5583|;
intermediate filament	GO:0005882	cellular component	9606	1	127	0.327689	0.362648	KRT13;	KRT13|IDBG-49262|ENSG00000171401|3860|;
cell cycle arrest	GO:0007050	biological process	9606	1	128	0.329795	0.364124	FAM5C;	FAM5C|IDBG-105437|ENSG00000162670|339479|;
peptidase activity	GO:0008233	molecular function	9606	1	128	0.329795	0.364124	SPG7;	SPG7|IDBG-47463|ENSG00000197912|6687|;
negative regulation of neuron apoptotic process	GO:0043524	biological process	9606	1	129	0.331894	0.366014	CACNA1A;	CACNA1A|IDBG-31996|ENSG00000141837|100507353,773|;
sensory perception of sound	GO:0007605	biological process	9606	1	130	0.333987	0.367892	CHD7;	CHD7|IDBG-22967|ENSG00000171316|102724260,55636|;
positive regulation of protein phosphorylation	GO:0001934	biological process	9606	1	131	0.336073	0.369759	FLT4;	FLT4|IDBG-62355|ENSG00000037280|2324|;
regulation of transcription from RNA polymerase II promoter	GO:0006357	biological process	9606	2	385	0.33738	0.370765	CHD4; NOTCH1;	CHD4|IDBG-14532|ENSG00000111642|1108|; NOTCH1|IDBG-92445|ENSG00000148400|4851|;
spermatogenesis	GO:0007283	biological process	9606	2	387	0.339658	0.372834	IGF2R; NOTCH1;	IGF2R|IDBG-98588|ENSG00000197081|3482|; NOTCH1|IDBG-92445|ENSG00000148400|4851|;
microtubule cytoskeleton	GO:0015630	cellular component	9606	1	136	0.346408	0.379802	FEZ1;	FEZ1|IDBG-75464|ENSG00000149557|9638|;
heme binding	GO:0020037	molecular function	9606	1	137	0.348456	0.381162	CYP21A2;	CYP21A2|IDBG-80216|ENSG00000231852|1589|;
heparin binding	GO:0008201	molecular function	9606	1	137	0.348456	0.381162	CFH;	CFH|IDBG-105504|ENSG00000000971|3075|;
metal ion binding	GO:0046872	molecular function	9606	8	2146	0.349905	0.382303	AKAP13; CACNA1A; POGZ; PRKCH; RAF1; ROCK2; UNC13C; ZNF500;	AKAP13|IDBG-28095|ENSG00000170776|11214|; CACNA1A|IDBG-31996|ENSG00000141837|100507353,773|; POGZ|IDBG-102373|ENSG00000143442|23126|; PRKCH|IDBG-8479|ENSG00000027075|5583|; RAF1|IDBG-19277|ENSG00000132155|102724915,5894|; ROCK2|IDBG-29657|ENSG00000134318|9475|; UNC13C|IDBG-12893|ENSG00000137766|440279|; ZNF500|IDBG-13081|ENSG00000103199|26048|;
positive regulation of cell migration	GO:0030335	biological process	9606	1	138	0.350498	0.382509	NOTCH1;	NOTCH1|IDBG-92445|ENSG00000148400|4851|;
response to virus	GO:0009615	biological process	9606	1	140	0.354563	0.386498	DDX3X;	DDX3X|IDBG-229341|ENSG00000215301|1654|;
gene expression	GO:0010467	biological process	9606	3	680	0.355125	0.386665	LZTS1; NOTCH1; RPL5;	LZTS1|IDBG-9778|ENSG00000061337|11178|; NOTCH1|IDBG-92445|ENSG00000148400|4851|; RPL5|IDBG-100292|ENSG00000122406|6083,6125|;
homophilic cell adhesion	GO:0007156	biological process	9606	1	143	0.360613	0.392187	DSCAML1;	DSCAML1|IDBG-73268|ENSG00000177103|57453|;
peptidyl-tyrosine phosphorylation	GO:0018108	biological process	9606	1	144	0.362617	0.393913	FLT4;	FLT4|IDBG-62355|ENSG00000037280|2324|;
translational initiation	GO:0006413	biological process	9606	1	146	0.366607	0.397789	RPL5;	RPL5|IDBG-100292|ENSG00000122406|6083,6125|;
phosphatidylinositol-mediated signaling	GO:0048015	biological process	9606	1	147	0.368593	0.399485	PTPN11;	PTPN11|IDBG-58105|ENSG00000179295|5781|;
xenobiotic metabolic process	GO:0006805	biological process	9606	1	148	0.370572	0.40117	CYP21A2;	CYP21A2|IDBG-80216|ENSG00000231852|1589|;
membrane organization	GO:0061024	biological process	9606	1	152	0.37843	0.408739	ACTB;	ACTB|IDBG-7590|ENSG00000075624|60|;
skeletal system development	GO:0001501	biological process	9606	1	152	0.37843	0.408739	CHD7;	CHD7|IDBG-22967|ENSG00000171316|102724260,55636|;
G1/S transition of mitotic cell cycle	GO:0000082	biological process	9606	1	153	0.380379	0.410375	POLE;	POLE|IDBG-65706|ENSG00000177084|5426|;
response to lipopolysaccharide	GO:0032496	biological process	9606	1	154	0.382323	0.412001	NOTCH1;	NOTCH1|IDBG-92445|ENSG00000148400|4851|;
DNA replication	GO:0006260	biological process	9606	1	155	0.38426	0.413145	POLE;	POLE|IDBG-65706|ENSG00000177084|5426|;
cell migration	GO:0016477	biological process	9606	1	155	0.38426	0.413145	LAMC1;	LAMC1|IDBG-105290|ENSG00000135862|3915|;
iron ion binding	GO:0005506	molecular function	9606	1	156	0.386191	0.414749	CYP21A2;	CYP21A2|IDBG-80216|ENSG00000231852|1589|;
response to hypoxia	GO:0001666	biological process	9606	1	160	0.393857	0.422501	RAF1;	RAF1|IDBG-19277|ENSG00000132155|102724915,5894|;
phospholipid metabolic process	GO:0006644	biological process	9606	1	161	0.395759	0.42406	GATA6;	GATA6|IDBG-1469|ENSG00000141448|2627|;
growth factor activity	GO:0008083	molecular function	9606	1	162	0.397655	0.425608	JAG1;	JAG1|IDBG-54207|ENSG00000101384|182|;
protein heterodimerization activity	GO:0046982	molecular function	9606	2	446	0.405638	0.43268	RAF1; SOS1;	RAF1|IDBG-19277|ENSG00000132155|102724915,5894|; SOS1|IDBG-47279|ENSG00000115904|6654|;
microtubule binding	GO:0008017	molecular function	9606	1	166	0.40518	0.432681	CHD4;	CHD4|IDBG-14532|ENSG00000111642|1108|;
transmembrane signaling receptor activity	GO:0004888	molecular function	9606	1	166	0.40518	0.432681	NGFR;	NGFR|IDBG-57653|ENSG00000064300|4804|;
protein homooligomerization	GO:0051260	biological process	9606	1	167	0.407047	0.433693	ITPR3;	ITPR3|IDBG-82972|ENSG00000096433|3710|;
cell-cell junction	GO:0005911	cellular component	9606	1	168	0.408908	0.434695	PRKCH;	PRKCH|IDBG-8479|ENSG00000027075|5583|;
ubiquitin protein ligase binding	GO:0031625	molecular function	9606	1	168	0.408908	0.434695	NGFR;	NGFR|IDBG-57653|ENSG00000064300|4804|;
structural constituent of ribosome	GO:0003735	molecular function	9606	1	169	0.410763	0.436176	RPL5;	RPL5|IDBG-100292|ENSG00000122406|6083,6125|;
cell adhesion	GO:0007155	biological process	9606	2	462	0.423028	0.448695	FEZ1; LAMC1;	FEZ1|IDBG-75464|ENSG00000149557|9638|; LAMC1|IDBG-105290|ENSG00000135862|3915|;
protein folding	GO:0006457	biological process	9606	1	178	0.427206	0.45211	ACTB;	ACTB|IDBG-7590|ENSG00000075624|60|;
ribosome	GO:0005840	cellular component	9606	1	178	0.427206	0.45211	RPL5;	RPL5|IDBG-100292|ENSG00000122406|6083,6125|;
nuclear membrane	GO:0031965	cellular component	9606	1	182	0.434368	0.459175	RETSAT;	RETSAT|IDBG-58969|ENSG00000042445|54884|;
carbohydrate binding	GO:0030246	molecular function	9606	1	184	0.437916	0.461891	PYGL;	PYGL|IDBG-6391|ENSG00000100504|5836|;
transcription initiation from RNA polymerase II promoter	GO:0006367	biological process	9606	1	184	0.437916	0.461891	NOTCH1;	NOTCH1|IDBG-92445|ENSG00000148400|4851|;
mitochondrion	GO:0005739	cellular component	9606	5	1411	0.449778	0.473874	FAM5C; FEZ1; PTPN11; SLIT3; SPG7;	FAM5C|IDBG-105437|ENSG00000162670|339479|; FEZ1|IDBG-75464|ENSG00000149557|9638|; PTPN11|IDBG-58105|ENSG00000179295|5781|; SLIT3|IDBG-56989|ENSG00000184347|6586|; SPG7|IDBG-47463|ENSG00000197912|6687|;
sequence-specific DNA binding transcription factor activity	GO:0003700	molecular function	9606	4	1104	0.452128	0.475288	GATA6; LZTS1; NOTCH1; ZNF500;	GATA6|IDBG-1469|ENSG00000141448|2627|; LZTS1|IDBG-9778|ENSG00000061337|11178|; NOTCH1|IDBG-92445|ENSG00000148400|4851|; ZNF500|IDBG-13081|ENSG00000103199|26048|;
cellular response to DNA damage stimulus	GO:0006974	biological process	9606	1	192	0.45189	0.475568	WAC;	WAC|IDBG-65590|ENSG00000095787|51322|;
lipid metabolic process	GO:0006629	biological process	9606	1	198	0.462146	0.485279	PTPN11;	PTPN11|IDBG-58105|ENSG00000179295|5781|;
protein domain specific binding	GO:0019904	molecular function	9606	1	203	0.470549	0.493553	PTPN11;	PTPN11|IDBG-58105|ENSG00000179295|5781|;
identical protein binding	GO:0042802	molecular function	9606	2	516	0.479756	0.502653	IGF2R; RAF1;	IGF2R|IDBG-98588|ENSG00000197081|3482|; RAF1|IDBG-19277|ENSG00000132155|102724915,5894|;
synapse	GO:0045202	cellular component	9606	1	213	0.486968	0.509643	LZTS1;	LZTS1|IDBG-9778|ENSG00000061337|11178|;
cell cycle	GO:0007049	biological process	9606	1	217	0.493395	0.515797	LZTS1;	LZTS1|IDBG-9778|ENSG00000061337|11178|;
cellular protein metabolic process	GO:0044267	biological process	9606	2	538	0.501911	0.52412	ACTB; RPL5;	ACTB|IDBG-7590|ENSG00000075624|60|; RPL5|IDBG-100292|ENSG00000122406|6083,6125|;
transport	GO:0006810	biological process	9606	2	542	0.505876	0.527676	FEZ1; IGF2R;	FEZ1|IDBG-75464|ENSG00000149557|9638|; IGF2R|IDBG-98588|ENSG00000197081|3482|;
proteolysis	GO:0006508	biological process	9606	2	544	0.507851	0.529152	AQPEP; SPG7;	AQPEP|IDBG-37994|ENSG00000172901|206338|; SPG7|IDBG-47463|ENSG00000197912|6687|;
mRNA metabolic process	GO:0016071	biological process	9606	1	228	0.510664	0.531495	RPL5;	RPL5|IDBG-100292|ENSG00000122406|6083,6125|;
metabolic process	GO:0008152	biological process	9606	4	1195	0.514604	0.535007	CHD4; DDX10; DDX3X; ZDHHC18;	CHD4|IDBG-14532|ENSG00000111642|1108|; DDX10|IDBG-70535|ENSG00000178105|1662|; DDX3X|IDBG-229341|ENSG00000215301|1654|; ZDHHC18|IDBG-94729|ENSG00000204160|84243|;
neuron projection	GO:0043005	cellular component	9606	1	232	0.516798	0.536697	LZTS1;	LZTS1|IDBG-9778|ENSG00000061337|11178|;
extracellular matrix	GO:0031012	cellular component	9606	1	236	0.522858	0.541797	LAMC1;	LAMC1|IDBG-105290|ENSG00000135862|3915|;
ligase activity	GO:0016874	molecular function	9606	1	236	0.522858	0.541797	UBR4;	UBR4|IDBG-92114|ENSG00000127481|23352|;
transcription coactivator activity	GO:0003713	molecular function	9606	1	237	0.524361	0.542759	SAMD11;	SAMD11|IDBG-84149|ENSG00000187634|148398|;
apical plasma membrane	GO:0016324	cellular component	9606	1	243	0.533282	0.550786	LZTS1;	LZTS1|IDBG-9778|ENSG00000061337|11178|;
proteinaceous extracellular matrix	GO:0005578	cellular component	9606	1	243	0.533282	0.550786	LAMC1;	LAMC1|IDBG-105290|ENSG00000135862|3915|;
cytokine-mediated signaling pathway	GO:0019221	biological process	9606	1	249	0.542039	0.559218	PTPN11;	PTPN11|IDBG-58105|ENSG00000179295|5781|;
transporter activity	GO:0005215	molecular function	9606	1	252	0.546356	0.563057	IGF2R;	IGF2R|IDBG-98588|ENSG00000197081|3482|;
translation	GO:0006412	biological process	9606	1	274	0.576819	0.593803	RPL5;	RPL5|IDBG-100292|ENSG00000122406|6083,6125|;
ubiquitin-protein transferase activity	GO:0004842	molecular function	9606	1	275	0.578155	0.59453	UBR4;	UBR4|IDBG-92114|ENSG00000127481|23352|;
sequence-specific DNA binding	GO:0043565	molecular function	9606	2	629	0.587046	0.603016	GATA6; NOTCH1;	GATA6|IDBG-1469|ENSG00000141448|2627|; NOTCH1|IDBG-92445|ENSG00000148400|4851|;
microtubule	GO:0005874	cellular component	9606	1	285	0.591287	0.606712	FEZ1;	FEZ1|IDBG-75464|ENSG00000149557|9638|;
protein homodimerization activity	GO:0042803	molecular function	9606	2	649	0.604296	0.619387	DSCAML1; PYGL;	DSCAML1|IDBG-73268|ENSG00000177103|57453|; PYGL|IDBG-6391|ENSG00000100504|5836|;
DNA repair	GO:0006281	biological process	9606	1	311	0.623579	0.638458	POLE;	POLE|IDBG-65706|ENSG00000177084|5426|;
extracellular matrix organization	GO:0030198	biological process	9606	1	312	0.62477	0.638984	LAMC1;	LAMC1|IDBG-105290|ENSG00000135862|3915|;
response to drug	GO:0042493	biological process	9606	1	313	0.625956	0.639505	GATA6;	GATA6|IDBG-1469|ENSG00000141448|2627|;
oxidoreductase activity	GO:0016491	molecular function	9606	1	316	0.629495	0.642425	RETSAT;	RETSAT|IDBG-58969|ENSG00000042445|54884|;
nucleolus	GO:0005730	cellular component	9606	2	688	0.636397	0.648767	ITPR3; RPL5;	ITPR3|IDBG-82972|ENSG00000096433|3710|; RPL5|IDBG-100292|ENSG00000122406|6083,6125|;
oxidation-reduction process	GO:0055114	biological process	9606	2	693	0.640365	0.652109	CYP21A2; RETSAT;	CYP21A2|IDBG-80216|ENSG00000231852|1589|; RETSAT|IDBG-58969|ENSG00000042445|54884|;
actin binding	GO:0003779	molecular function	9606	1	329	0.644452	0.655563	SSH2;	SSH2|IDBG-38695|ENSG00000141298|85464|;
intracellular protein transport	GO:0006886	biological process	9606	1	333	0.648934	0.659411	NGFR;	NGFR|IDBG-57653|ENSG00000064300|4804|;
small molecule metabolic process	GO:0044281	biological process	9606	4	1421	0.654129	0.663976	CACNA1A; CYP21A2; ITPR3; PYGL;	CACNA1A|IDBG-31996|ENSG00000141837|100507353,773|; CYP21A2|IDBG-80216|ENSG00000231852|1589|; ITPR3|IDBG-82972|ENSG00000096433|3710|; PYGL|IDBG-6391|ENSG00000100504|5836|;
protein ubiquitination	GO:0016567	biological process	9606	1	342	0.658815	0.668014	MIR4720;	MIR4720|IDBG-719850|ENSG00000261609|8139|;
immune response	GO:0006955	biological process	9606	1	367	0.684851	0.693669	NOTCH1;	NOTCH1|IDBG-92445|ENSG00000148400|4851|;
cell proliferation	GO:0008283	biological process	9606	1	370	0.687841	0.695951	RAF1;	RAF1|IDBG-19277|ENSG00000132155|102724915,5894|;
carbohydrate metabolic process	GO:0005975	biological process	9606	1	402	0.718049	0.725737	PYGL;	PYGL|IDBG-6391|ENSG00000100504|5836|;
mitotic cell cycle	GO:0000278	biological process	9606	1	416	0.730343	0.737373	POLE;	POLE|IDBG-65706|ENSG00000177084|5426|;
transcription from RNA polymerase II promoter	GO:0006366	biological process	9606	1	478	0.778748	0.784566	GATA6;	GATA6|IDBG-1469|ENSG00000141448|2627|;
Golgi membrane	GO:0000139	cellular component	9606	1	477	0.77804	0.78469	NOTCH1;	NOTCH1|IDBG-92445|ENSG00000148400|4851|;
intracellular	GO:0005622	cellular component	9606	3	1372	0.809831	0.815011	RPL5; SOS1; ZNF500;	RPL5|IDBG-100292|ENSG00000122406|6083,6125|; SOS1|IDBG-47279|ENSG00000115904|6654|; ZNF500|IDBG-13081|ENSG00000103199|26048|;
G-protein coupled receptor signaling pathway	GO:0007186	biological process	9606	2	979	0.815801	0.820145	IGF2R; ITPR3;	IGF2R|IDBG-98588|ENSG00000197081|3482|; ITPR3|IDBG-82972|ENSG00000096433|3710|;
integral component of membrane	GO:0016021	cellular component	9606	11	4468	0.852789	0.855508	AQPEP; CACNA1A; DSCAML1; IGF2R; JAG1; NOTCH1; PCNXL2; RYR3; SPG7; UBR4; ZDHHC18;	AQPEP|IDBG-37994|ENSG00000172901|206338|; CACNA1A|IDBG-31996|ENSG00000141837|100507353,773|; DSCAML1|IDBG-73268|ENSG00000177103|57453|; IGF2R|IDBG-98588|ENSG00000197081|3482|; JAG1|IDBG-54207|ENSG00000101384|182|; NOTCH1|IDBG-92445|ENSG00000148400|4851|; PCNXL2|IDBG-107473|ENSG00000135749|80003|; RYR3|IDBG-5249|ENSG00000198838|6263|; SPG7|IDBG-47463|ENSG00000197912|6687|; UBR4|IDBG-92114|ENSG0000…
catalytic activity	GO:0003824	molecular function	9606	1	604	0.852302	0.855929	PCNXL2;	PCNXL2|IDBG-107473|ENSG00000135749|80003|;
apoptotic process	GO:0006915	biological process	9606	1	639	0.868051	0.869894	RAF1;	RAF1|IDBG-19277|ENSG00000132155|102724915,5894|;
molecular_function	GO:0003674	molecular function	9606	1	724	0.899748	0.900702	MIR4720;	MIR4720|IDBG-719850|ENSG00000261609|8139|;
G-protein coupled receptor activity	GO:0004930	molecular function	9606	1	826	0.928025	0.928025	IGF2R;	IGF2R|IDBG-98588|ENSG00000197081|3482|;

## Sheet: S32
Table S32. NetworkAnalyst PPI Network among 59 genes in conotruncal defects (CTD)
ID	Label	Degree	Betweenness
ENSP00000384675	SOS1	16	314.22
ENSP00000340944	PTPN11	14	404.55
ENSP00000277541	NOTCH1	13	369.87
ENSP00000344818	UBC	12	517.37
ENSP00000251849	RAF1	10	177.32
ENSP00000349960	ACTB	7	187.85
ENSP00000359345	RPL5	6	182.22
ENSP00000350941	SRC	6	70.34
ENSP00000261937	FLT4	6	33.97
ENSP00000400175	RHOA	5	89.58
ENSP00000172229	NGFR	5	64.67
ENSP00000354718	AKAP13	5	29.17
ENSP00000349508	CHD4	4	74.57
ENSP00000272317	RPS27A	4	69.27
ENSP00000270202	AKT1	4	50.42
ENSP00000339191	CAV1	4	33.58
ENSP00000268035	IGF1R	4	30.89
ENSP00000215832	MAPK1	4	25.67
ENSP00000263923	KDR	4	17.85
ENSP00000339007	GRB2	4	12.74
ENSP00000344456	CTNNB1	3	61.79
ENSP00000348461	RAC1	3	37.63
ENSP00000254480	SMARCC1	3	32.55
ENSP00000331602	PRKCD	3	25.86
ENSP00000257904	CDK4	2	55
ENSP00000285814	NIFK	2	55
ENSP00000309629	CFL1	2	55
ENSP00000351209	EPHA2	2	55
ENSP00000357348	HEY2	2	45.37
ENSP00000351908	MAP3K5	2	30.57
ENSP00000426909	RACK1	2	30.57
ENSP00000288986	NCK1	2	23.43
ENSP00000382840	DDX3X	2	16.64
ENSP00000326630	ZFPM1	2	11.42
ENSP00000269305	TP53	2	11.4
ENSP00000325875	HSP90AB1	2	7.34
ENSP00000220507	RHOV	2	6.68
ENSP00000300161	YWHAB	2	6.24
ENSP00000359719	PRKACB	2	6.18
ENSP00000216271	HDAC10	2	6
ENSP00000269216	GATA6	2	3.79
ENSP00000313007	PABPC1	2	2.53
ENSP00000011619	RANBP9	2	2.01
ENSP00000363435	ITPR3	2	1.4
ENSP00000347427	MINK1	2	1
ENSP00000220003	CSK	2	0.8
ENSP00000329127	PRKCH	2	0.65
ENSP00000254958	JAG1	2	0
ENSP00000181839	CDK13	1	0
ENSP00000216392	PYGL	1	0
ENSP00000269033	SSH2	1	0
ENSP00000296543	NAA15	1	0
ENSP00000301067	KMT2D	1	0
ENSP00000314348	DDX10	1	0
ENSP00000317985	ROCK2	1	0
ENSP00000364403	UBR4	1	0
ENSP00000430333	SLIT3	1	0

## Sheet: S33
Table S33. Priority scores of 59 genes in conotruncal defects (CTD)
Known CHD-causing gene	Name	Priority Score	Expression level during heart development
No	ROCK2	165	high
	MINK1	89	high
	CHD4	83	high
	PYGL	83	high
	NAA15	72	high
	LAMC1	65	high
	RYR3	64	high
	CDK13	64	high
	POGZ	52	high
	DNAJC13	46	high
	SUV420H1	44	high
	PHPT1	34	high
	SPG7	30	high
	WAC	29	high
	U2SURP	16	high
	KIAA0196	9	high
	ITPR3	256	low
	PRKCH	226	low
	NGFR	172	low
	FLT4	141	low
	CACNA1A	71	low
	FEZ1	66	low
	SSH2	64	low
	KRT13	62	low
	UNC13C	54	low
	DSCAML1	52	low
	CFH	36	low
	SCN10A	34	low
	LZTS1	33	low
	BRINP3	33	low
	DDX10	32	low
	CYP21A2	28	low
	DMXL2	25	low
	RETSAT	24	low
	SUGP2	23	low
	POLE	20	low
	SAMD11	16	low
	ZDHHC18	15	low
	ZNF500	11	low
	AQPEP	1	low
	GAN	0	low
	PCNXL2	0	low
Yes	RAF1	697	high
	PTPN11	522	high
	NOTCH1	222	high
	ACTB	187	high
	JAG1	144	high
	GATA6	122	high
	AKAP13	107	high
	SLIT3	93	high
	DDX3X	90	high
	UBR4	74	high
	RPL5	69	high
	NSD1	68	high
	IGF2R	63	high
	CHD7	60	high
	KMT2D	51	high
	RBFOX2	40	high
	SOS1	689	low

## Sheet: S34
Table S34. IPA canonical pathways among 68 genes in left ventricular outflow tract obstruction (LVO)
Ingenuity Canonical Pathways	-log(B-H p-value)	Ratio	Molecules
CDK5 Signaling	1.4	0.0374	CACNA1A,LAMB1,LAMC1,RAF1
Notch Signaling	1.4	0.0811	JAG1,NOTCH1,NOTCH2
Th2 Pathway	1.22	0.0301	CHD4,JAG1,NOTCH1,NOTCH2
Th1 and Th2 Activation Pathway	0.983	0.024	CHD4,JAG1,NOTCH1,NOTCH2
Regulation of the Epithelial-Mesenchymal Transition Pathway	0.87	0.0209	JAG1,NOTCH1,NOTCH2,RAF1
nNOS Signaling in Skeletal Muscle Cells	0.627	0.05	CACNA1A,RYR3
Cardiac β-adrenergic Signaling	0.542	0.0216	AKAP12,AKAP13,CACNA1A
Cell Cycle Control of Chromosomal Replication	0.47	0.0357	CDK13,POLE
Synaptic Long Term Depression	0.446	0.0166	CACNA1A,RAF1,RYR3
Agrin Interactions at Neuromuscular Junction	0.446	0.0263	LAMB1,LAMC1
Molecular Mechanisms of Cancer	0.446	0.0104	CDK13,NOTCH1,RAF1,TAB2
Protein Kinase A Signaling	0.446	0.0104	AKAP12,AKAP13,RAF1,RYR3
Role of NFAT in Cardiac Hypertrophy	0.446	0.0142	CABIN1,CACNA1A,RAF1
RANK Signaling in Osteoclasts	0.446	0.0233	RAF1,TAB2
Netrin Signaling	0.446	0.0308	CACNA1A,RYR3
Glucocorticoid Biosynthesis	0.446	0.125	CYP21A2
Mineralocorticoid Biosynthesis	0.446	0.143	CYP21A2
BER pathway	0.446	0.0833	POLE
cAMP-mediated signaling	0.446	0.0134	AKAP12,AKAP13,RAF1
Calcium Signaling	0.446	0.0152	CABIN1,CACNA1A,RYR3
Opioid Signaling Pathway	0.387	0.0123	CACNA1A,RAF1,RYR3
Pancreatic Adenocarcinoma Signaling	0.383	0.0185	NOTCH1,RAF1
Th1 Pathway	0.359	0.0171	NOTCH1,NOTCH2
GP6 Signaling Pathway	0.359	0.0172	LAMB1,LAMC1
14-3-3-mediated Signaling	0.358	0.0159	RAF1,TSC1
Maturity Onset Diabetes of Young (MODY) Signaling	0.358	0.05	CACNA1A
G Beta Gamma Signaling	0.358	0.0164	CACNA1A,RAF1
Role of JAK1, JAK2 and TYK2 in Interferon Signaling	0.358	0.0417	RAF1
Estrogen Receptor Signaling	0.358	0.0146	RAF1,RBFOX2
PI3K/AKT Signaling	0.358	0.0154	RAF1,TSC1
Insulin Receptor Signaling	0.358	0.0148	RAF1,TSC1
Cardiac Hypertrophy Signaling (Enhanced)	0.358	0.00842	AKAP13,CACNA1A,RAF1,RYR3
Corticotropin Releasing Hormone Signaling	0.357	0.0142	CACNA1A,RAF1
Glucocorticoid Receptor Signaling	0.347	0.00601	KRT13,RAF1
Natural Killer Cell Signaling	0.347	0.00855	RAF1
Neuregulin Signaling	0.347	0.0106	RAF1
Circadian Rhythm Signaling	0.347	0.0303	PER3
Synaptic Long Term Potentiation	0.347	0.00794	RAF1
Amyotrophic Lateral Sclerosis Signaling	0.347	0.0104	CACNA1A
Fc Epsilon RI Signaling	0.347	0.00855	RAF1
Actin Cytoskeleton Signaling	0.347	0.00939	RAF1,SSH2
Ceramide Signaling	0.347	0.0114	RAF1
Erythropoietin Signaling	0.347	0.0132	RAF1
α-Adrenergic Signaling	0.347	0.0108	RAF1
Role of PKR in Interferon Induction and Antiviral Response	0.347	0.0244	TAB2
Role of NFAT in Regulation of the Immune Response	0.347	0.0114	CABIN1,RAF1
FcγRIIB Signaling in B Lymphocytes	0.347	0.0133	CACNA1A
LPS-stimulated MAPK Signaling	0.347	0.0122	RAF1
NF-κB Activation by Viruses	0.347	0.0122	RAF1
CCR5 Signaling in Macrophages	0.347	0.0109	CACNA1A
Calcium-induced T Lymphocyte Apoptosis	0.347	0.0167	CABIN1
IL-3 Signaling	0.347	0.0127	RAF1
fMLP Signaling in Neutrophils	0.347	0.0087	RAF1
Thrombopoietin Signaling	0.347	0.0159	RAF1
CCR3 Signaling in Eosinophils	0.347	0.00833	RAF1
Oncostatin M Signaling	0.347	0.0233	RAF1
IL-15 Signaling	0.347	0.0141	RAF1
Melatonin Signaling	0.347	0.0143	RAF1
Cellular Effects of Sildenafil (Viagra)	0.347	0.00794	CACNA1A
CNTF Signaling	0.347	0.0179	RAF1
Renin-Angiotensin Signaling	0.347	0.00855	RAF1
Cardiac Hypertrophy Signaling	0.347	0.00851	CACNA1A,RAF1
HGF Signaling	0.347	0.00909	RAF1
FLT3 Signaling in Hematopoietic Progenitor Cells	0.347	0.0127	RAF1
GNRH Signaling	0.347	0.0118	CACNA1A,RAF1
Cholecystokinin/Gastrin-mediated Signaling	0.347	0.00855	RAF1
Melanocyte Development and Pigmentation Signaling	0.347	0.0106	RAF1
DNA Methylation and Transcriptional Repression Signaling	0.347	0.0294	CHD4
Role of NANOG in Mammalian Embryonic Stem Cell Pluripotency	0.347	0.00855	RAF1
Prolactin Signaling	0.347	0.0123	RAF1
CREB Signaling in Neurons	0.347	0.00976	CACNA1A,RAF1
Melanoma Signaling	0.347	0.02	RAF1
Prostate Cancer Signaling	0.347	0.0112	RAF1
Renal Cell Carcinoma Signaling	0.347	0.0128	RAF1
Endometrial Cancer Signaling	0.347	0.0167	RAF1
Glioma Signaling	0.347	0.00917	RAF1
Acute Myeloid Leukemia Signaling	0.347	0.0114	RAF1
Bladder Cancer Signaling	0.347	0.0104	RAF1
Chronic Myeloid Leukemia Signaling	0.347	0.0098	RAF1
Non-Small Cell Lung Cancer Signaling	0.347	0.0137	RAF1
Gα12/13 Signaling	0.347	0.00769	RAF1
p70S6K Signaling	0.347	0.00781	RAF1
Cdc42 Signaling	0.347	0.00775	RAF1
FAK Signaling	0.347	0.0106	RAF1
EIF2 Signaling	0.347	0.00939	RAF1,RPL5
PAK Signaling	0.347	0.0104	RAF1
Rac Signaling	0.347	0.00909	RAF1
HER-2 Signaling in Breast Cancer	0.347	0.0119	TSC1
IL-1 Signaling	0.347	0.011	TAB2
Glioblastoma Multiforme Signaling	0.347	0.0123	RAF1,TSC1
Regulation of IL-2 Expression in Activated and Anergic T Lymphocytes	0.347	0.0114	RAF1
Nur77 Signaling in T Lymphocytes	0.347	0.0189	CABIN1
Role of MAPK Signaling in the Pathogenesis of Influenza	0.347	0.0132	RAF1
P2Y Purigenic Receptor Signaling Pathway	0.347	0.00794	RAF1
Cyclins and Cell Cycle Regulation	0.347	0.0125	RAF1
Role of IL-17F in Allergic Inflammatory Airway Diseases	0.347	0.0244	RAF1
NGF Signaling	0.347	0.00885	RAF1
Telomerase Signaling	0.347	0.00962	RAF1
Mouse Embryonic Stem Cell Pluripotency	0.347	0.0098	RAF1
VEGF Family Ligand-Receptor Interactions	0.347	0.0119	RAF1
ErbB Signaling	0.347	0.0108	RAF1
ErbB2-ErbB3 Signaling	0.347	0.0156	RAF1
ErbB4 Signaling	0.347	0.0152	RAF1
GDNF Family Ligand-Receptor Interactions	0.347	0.0132	RAF1
Epithelial Adherens Junction Signaling	0.347	0.0133	NOTCH1,NOTCH2
Gαi Signaling	0.347	0.008	RAF1
Gαs Signaling	0.347	0.00943	RYR3
PEDF Signaling	0.347	0.0122	RAF1
UVC-Induced MAPK Signaling	0.347	0.0196	RAF1
Unfolded protein response	0.347	0.0182	SCAP
Toll-like Receptor Signaling	0.347	0.0133	TAB2
EGF Signaling	0.347	0.0182	RAF1
Cell Cycle: G1/S Checkpoint Regulation	0.347	0.0152	RPL5
PTEN Signaling	0.347	0.00794	RAF1
Nitric Oxide Signaling in the Cardiovascular System	0.347	0.0106	CACNA1A
IL-2 Signaling	0.347	0.0164	RAF1
FGF Signaling	0.347	0.0119	RAF1
JAK/Stat Signaling	0.347	0.0125	RAF1
GABA Receptor Signaling	0.347	0.0106	CACNA1A
Chemokine Signaling	0.347	0.013	RAF1
Neurotrophin/TRK Signaling	0.347	0.0132	RAF1
PPAR Signaling	0.347	0.0099	RAF1
IGF-1 Signaling	0.347	0.00962	RAF1
p38 MAPK Signaling	0.347	0.00847	TAB2
TGF-β Signaling	0.347	0.0104	RAF1
Apoptosis Signaling	0.347	0.0102	RAF1
NF-κB Signaling	0.347	0.0114	RAF1,TAB2
VEGF Signaling	0.347	0.0103	RAF1
T Cell Receptor Signaling	0.347	0.00962	RAF1
IL-6 Signaling	0.347	0.008	RAF1
PDGF Signaling	0.347	0.0116	RAF1
BMP signaling pathway	0.347	0.012	RAF1
GPCR-Mediated Nutrient Sensing in Enteroendocrine Cells	0.347	0.00901	CACNA1A
Cancer Drug Resistance By Drug Efflux	0.347	0.0172	RAF1
Osteoarthritis Pathway	0.347	0.00966	JAG1,NOTCH1
SPINK1 Pancreatic Cancer Pathway	0.347	0.0182	CPD
NER Pathway	0.347	0.0098	POLE
SPINK1 General Cancer Pathway	0.347	0.0164	RAF1
Endocannabinoid Neuronal Synapse Pathway	0.347	0.00787	CACNA1A
Endocannabinoid Developing Neuron Pathway	0.347	0.0087	RAF1
Apelin Endothelial Signaling Pathway	0.347	0.00877	RAF1
White Adipose Tissue Browning Pathway	0.347	0.00781	CACNA1A
GM-CSF Signaling	0.347	0.0143	RAF1
Androgen Signaling	0.342	0.00741	CACNA1A
PI3K Signaling in B Lymphocytes	0.342	0.00746	RAF1
STAT3 Pathway	0.342	0.00741	RAF1
Ovarian Cancer Signaling	0.337	0.00725	RAF1
Type II Diabetes Mellitus Signaling	0.335	0.00714	CACNA1A
Endocannabinoid Cancer Inhibition Pathway	0.333	0.00704	RAF1
Aldosterone Signaling in Epithelial Cells	0.321	0.00649	RAF1
Regulation of eIF4 and p70S6K Signaling	0.321	0.00649	RAF1
PKCθ Signaling in T Lymphocytes	0.321	0.00667	CACNA1A
Gαq Signaling	0.321	0.00658	RAF1
Gustation Pathway	0.321	0.00667	CACNA1A
HOTAIR Regulatory Pathway	0.319	0.00641	BRD4
Dopamine-DARPP32 Feedback in cAMP Signaling	0.316	0.00629	CACNA1A
CXCR4 Signaling	0.308	0.0061	RAF1
T Cell Exhaustion Signaling Pathway	0.301	0.00592	PRDM1
PPARα/RXRα Activation	0.295	0.00562	RAF1
Acute Phase Response Signaling	0.295	0.00562	RAF1
Endothelin-1 Signaling	0.295	0.00552	RAF1
Sertoli Cell-Sertoli Cell Junction Signaling	0.295	0.00552	RAF1
B Cell Receptor Signaling	0.295	0.00556	RAF1
Ephrin Receptor Signaling	0.295	0.00562	RAF1
NRF2-mediated Oxidative Stress Response	0.289	0.00538	RAF1
IL-8 Signaling	0.285	0.00513	RAF1
Gap Junction Signaling	0.285	0.00515	RAF1
ERK/MAPK Signaling	0.285	0.00521	RAF1
Adrenomedullin signaling pathway	0.285	0.00521	RAF1
Breast Cancer Regulation by Stathmin1	0.281	0.00503	RAF1
Thrombin Signaling	0.28	0.00493	RAF1
mTOR Signaling	0.28	0.00493	TSC1
Integrin Signaling	0.28	0.00488	RAF1
AMPK Signaling	0.273	0.00474	TSC1
Role of Osteoblasts, Osteoclasts and Chondrocytes in Rheumatoid Arthritis	0.27	0.00465	TAB2
Signaling by Rho Family GTPases	0.24	0.00417	RAF1
Phospholipase C Signaling	0.236	0.00407	RAF1
Protein Ubiquitination Pathway	0.221	0.00373	USP4
Xenobiotic Metabolism Signaling	0.221	0.00372	RAF1
G-Protein Coupled Receptor Signaling	0.221	0.00372	RAF1
Systemic Lupus Erythematosus In B Cell Signaling Pathway	0.221	0.00377	RAF1
Role of Macrophages, Fibroblasts and Endothelial Cells in Rheumatoid Arthritis	0.194	0.00333	RAF1
Axonal Guidance Signaling	0	0.00214	RAF1
Synaptogenesis Signaling Pathway	0	0.00326	RAF1

## Sheet: S35
Table S35. InnateDB pathway analysis among 68 genes in left ventricular outflow tract obstruction (LVO)
Pathway Name	Pathway Id	Source Name	Organism	Pathway uploaded gene count	Genes in InnateDB for this entity	Pathway p-value	Pathway p-value (corrected)	Gene Symbols	Genes (Symbol|IDBG-ID|Ensembl|Entrez|Fold Change|P-Value)
Notch signaling pathway	16188	INOH	9606	3	21	5.12108e-05	0.00496745	JAG1; NOTCH1; NOTCH2;	JAG1|IDBG-54207|ENSG00000101384|182|; NOTCH1|IDBG-92445|ENSG00000148400|4851|; NOTCH2|IDBG-101546|ENSG00000134250|4853|;
Beta3 integrin cell surface interactions	15634	PID NCI	9606	3	38	0.000311768	0.00756037	FBN1; LAMB1; LAMC1;	FBN1|IDBG-10989|ENSG00000166147|2200|; LAMB1|IDBG-35838|ENSG00000091136|3912|; LAMC1|IDBG-105290|ENSG00000135862|3915|;
Constitutive Signaling by NOTCH1 t(7;9)(NOTCH1:M1580_K2555) Translocation Mutant	13717	REACTOME	9606	2	7	0.000251298	0.00812532	JAG1; NOTCH1;	JAG1|IDBG-54207|ENSG00000101384|182|; NOTCH1|IDBG-92445|ENSG00000148400|4851|;
Pre-NOTCH Processing in the Endoplasmic Reticulum	13301	REACTOME	9606	2	6	0.000179897	0.00872501	NOTCH1; NOTCH2;	NOTCH1|IDBG-92445|ENSG00000148400|4851|; NOTCH2|IDBG-101546|ENSG00000134250|4853|;
Degradation of the extracellular matrix	17498	REACTOME	9606	4	116	0.000701315	0.00971823	ELN; FBN1; LAMB1; LAMC1;	ELN|IDBG-20555|ENSG00000049540|2006|; FBN1|IDBG-10989|ENSG00000166147|2200|; LAMB1|IDBG-35838|ENSG00000091136|3912|; LAMC1|IDBG-105290|ENSG00000135862|3915|;
Notch-HLH transcription pathway	13741	REACTOME	9606	2	13	0.000921072	0.00992711	NOTCH1; NOTCH2;	NOTCH1|IDBG-92445|ENSG00000148400|4851|; NOTCH2|IDBG-101546|ENSG00000134250|4853|;
Notch signaling pathway	15899	PID NCI	9606	3	53	0.000835016	0.0101246	JAG1; NOTCH1; NOTCH2;	JAG1|IDBG-54207|ENSG00000101384|182|; NOTCH1|IDBG-92445|ENSG00000148400|4851|; NOTCH2|IDBG-101546|ENSG00000134250|4853|;
Alpha6 beta4 integrin-ligand interactions	15514	PID NCI	9606	2	11	0.000652356	0.0105464	LAMB1; LAMC1;	LAMB1|IDBG-35838|ENSG00000091136|3912|; LAMC1|IDBG-105290|ENSG00000135862|3915|;
Constitutive Signaling by NOTCH1 HD Domain Mutants	13716	REACTOME	9606	2	15	0.00123443	0.0108854	JAG1; NOTCH1;	JAG1|IDBG-54207|ENSG00000101384|182|; NOTCH1|IDBG-92445|ENSG00000148400|4851|;
Beta1 integrin cell surface interactions	14944	PID NCI	9606	3	60	0.00119938	0.011634	FBN1; LAMB1; LAMC1;	FBN1|IDBG-10989|ENSG00000166147|2200|; LAMB1|IDBG-35838|ENSG00000091136|3912|; LAMC1|IDBG-105290|ENSG00000135862|3915|;
Notch signaling pathway	491	KEGG	9606	3	48	0.000623983	0.0121053	JAG1; NOTCH1; NOTCH2;	JAG1|IDBG-54207|ENSG00000101384|182|; NOTCH1|IDBG-92445|ENSG00000148400|4851|; NOTCH2|IDBG-101546|ENSG00000134250|4853|;
Prion pathway	4003	PID BIOCARTA	9606	2	17	0.00159182	0.0128672	LAMB1; LAMC1;	LAMB1|IDBG-35838|ENSG00000091136|3912|; LAMC1|IDBG-105290|ENSG00000135862|3915|;
Pre-NOTCH Processing in Golgi	13302	REACTOME	9606	2	18	0.00178684	0.0133326	NOTCH1; NOTCH2;	NOTCH1|IDBG-92445|ENSG00000148400|4851|; NOTCH2|IDBG-101546|ENSG00000134250|4853|;
NOTCH2 Activation and Transmission of Signal to the Nucleus	13299	REACTOME	9606	2	21	0.00243632	0.0157549	JAG1; NOTCH2;	JAG1|IDBG-54207|ENSG00000101384|182|; NOTCH2|IDBG-101546|ENSG00000134250|4853|;
Notch	15907	NETPATH	9606	3	76	0.00237094	0.0164272	JAG1; NOTCH1; NOTCH2;	JAG1|IDBG-54207|ENSG00000101384|182|; NOTCH1|IDBG-92445|ENSG00000148400|4851|; NOTCH2|IDBG-101546|ENSG00000134250|4853|;
Dorso-ventral axis formation	4377	KEGG	9606	2	27	0.00401853	0.0243623	NOTCH1; NOTCH2;	NOTCH1|IDBG-92445|ENSG00000148400|4851|; NOTCH2|IDBG-101546|ENSG00000134250|4853|;
Activated NOTCH1 Transmits Signal to the Nucleus	13295	REACTOME	9606	2	30	0.00494737	0.0252576	JAG1; NOTCH1;	JAG1|IDBG-54207|ENSG00000101384|182|; NOTCH1|IDBG-92445|ENSG00000148400|4851|;
Laminin interactions	18928	REACTOME	9606	2	30	0.00494737	0.0252576	LAMB1; LAMC1;	LAMB1|IDBG-35838|ENSG00000091136|3912|; LAMC1|IDBG-105290|ENSG00000135862|3915|;
Pre-NOTCH Transcription and Translation	13300	REACTOME	9606	2	30	0.00494737	0.0252576	NOTCH1; NOTCH2;	NOTCH1|IDBG-92445|ENSG00000148400|4851|; NOTCH2|IDBG-101546|ENSG00000134250|4853|;
Signaling by NOTCH2	18259	REACTOME	9606	2	32	0.00561631	0.0272391	JAG1; NOTCH2;	JAG1|IDBG-54207|ENSG00000101384|182|; NOTCH2|IDBG-101546|ENSG00000134250|4853|;
L1CAM interactions	13877	REACTOME	9606	3	109	0.00654118	0.0288406	LAMB1; LAMC1; SCN10A;	LAMB1|IDBG-35838|ENSG00000091136|3912|; LAMC1|IDBG-105290|ENSG00000135862|3915|; SCN10A|IDBG-26173|ENSG00000185313|6336|;
Signaling by NOTCH	18790	REACTOME	9606	3	109	0.00654118	0.0288406	JAG1; NOTCH1; NOTCH2;	JAG1|IDBG-54207|ENSG00000101384|182|; NOTCH1|IDBG-92445|ENSG00000148400|4851|; NOTCH2|IDBG-101546|ENSG00000134250|4853|;
Prion diseases	4396	KEGG	9606	2	36	0.007071	0.0298212	LAMC1; NOTCH1;	LAMC1|IDBG-105290|ENSG00000135862|3915|; NOTCH1|IDBG-92445|ENSG00000148400|4851|;
Molecules associated with elastic fibres	13388	REACTOME	9606	2	38	0.00785566	0.03175	ELN; FBN1;	ELN|IDBG-20555|ENSG00000049540|2006|; FBN1|IDBG-10989|ENSG00000166147|2200|;
Toxoplasmosis	10385	KEGG	9606	3	119	0.00832982	0.0323197	LAMB1; LAMC1; TAB2;	LAMB1|IDBG-35838|ENSG00000091136|3912|; LAMC1|IDBG-105290|ENSG00000135862|3915|; TAB2|IDBG-97690|ENSG00000055208|23118|;
Elastic fibre formation	13389	REACTOME	9606	2	45	0.0108936	0.0406416	ELN; FBN1;	ELN|IDBG-20555|ENSG00000049540|2006|; FBN1|IDBG-10989|ENSG00000166147|2200|;
Pre-NOTCH Expression and Processing	17056	REACTOME	9606	2	46	0.0113638	0.0408254	NOTCH1; NOTCH2;	NOTCH1|IDBG-92445|ENSG00000148400|4851|; NOTCH2|IDBG-101546|ENSG00000134250|4853|;
Agrin in postsynaptic differentiation	4033	PID BIOCARTA	9606	2	47	0.0118428	0.0410268	LAMB1; LAMC1;	LAMB1|IDBG-35838|ENSG00000091136|3912|; LAMC1|IDBG-105290|ENSG00000135862|3915|;
Extracellular matrix organization	17095	REACTOME	9606	4	266	0.0137609	0.0460278	ELN; FBN1; LAMB1; LAMC1;	ELN|IDBG-20555|ENSG00000049540|2006|; FBN1|IDBG-10989|ENSG00000166147|2200|; LAMB1|IDBG-35838|ENSG00000091136|3912|; LAMC1|IDBG-105290|ENSG00000135862|3915|;
Constitutive Signaling by NOTCH1 HD+PEST Domain Mutants	13720	REACTOME	9606	2	56	0.0165411	0.0517578	JAG1; NOTCH1;	JAG1|IDBG-54207|ENSG00000101384|182|; NOTCH1|IDBG-92445|ENSG00000148400|4851|;
Constitutive Signaling by NOTCH1 PEST Domain Mutants	13718	REACTOME	9606	2	56	0.0165411	0.0517578	JAG1; NOTCH1;	JAG1|IDBG-54207|ENSG00000101384|182|; NOTCH1|IDBG-92445|ENSG00000148400|4851|;
Long-term depression	555	KEGG	9606	2	60	0.0188455	0.0537652	CACNA1A; RAF1;	CACNA1A|IDBG-31996|ENSG00000141837|100507353,773|; RAF1|IDBG-19277|ENSG00000132155|102724915,5894|;
TSLP	15928	NETPATH	9606	3	161	0.0187841	0.0552138	AKAP13; BOD1L1; BRD4;	AKAP13|IDBG-28095|ENSG00000170776|11214|; BOD1L1|IDBG-10205|ENSG00000038219|259282|; BRD4|IDBG-34500|ENSG00000141867|23476|;
Non-integrin membrane-ECM interactions	18527	REACTOME	9606	2	59	0.0182573	0.0553425	LAMB1; LAMC1;	LAMB1|IDBG-35838|ENSG00000091136|3912|; LAMC1|IDBG-105290|ENSG00000135862|3915|;
FBXW7 Mutants and NOTCH1 in Cancer	17874	REACTOME	9606	2	70	0.0251561	0.0595156	JAG1; NOTCH1;	JAG1|IDBG-54207|ENSG00000101384|182|; NOTCH1|IDBG-92445|ENSG00000148400|4851|;
Signaling by NOTCH1	19096	REACTOME	9606	2	70	0.0251561	0.0595156	JAG1; NOTCH1;	JAG1|IDBG-54207|ENSG00000101384|182|; NOTCH1|IDBG-92445|ENSG00000148400|4851|;
Signaling by NOTCH1 HD Domain Mutants in Cancer	19129	REACTOME	9606	2	70	0.0251561	0.0595156	JAG1; NOTCH1;	JAG1|IDBG-54207|ENSG00000101384|182|; NOTCH1|IDBG-92445|ENSG00000148400|4851|;
Signaling by NOTCH1 HD+PEST Domain Mutants in Cancer	18776	REACTOME	9606	2	70	0.0251561	0.0595156	JAG1; NOTCH1;	JAG1|IDBG-54207|ENSG00000101384|182|; NOTCH1|IDBG-92445|ENSG00000148400|4851|;
Signaling by NOTCH1 PEST Domain Mutants in Cancer	18501	REACTOME	9606	2	70	0.0251561	0.0595156	JAG1; NOTCH1;	JAG1|IDBG-54207|ENSG00000101384|182|; NOTCH1|IDBG-92445|ENSG00000148400|4851|;
Signaling by NOTCH1 in Cancer	17392	REACTOME	9606	2	70	0.0251561	0.0595156	JAG1; NOTCH1;	JAG1|IDBG-54207|ENSG00000101384|182|; NOTCH1|IDBG-92445|ENSG00000148400|4851|;
Signaling by NOTCH1 t(7;9)(NOTCH1:M1580_K2555) Translocation Mutant	16917	REACTOME	9606	2	70	0.0251561	0.0595156	JAG1; NOTCH1;	JAG1|IDBG-54207|ENSG00000101384|182|; NOTCH1|IDBG-92445|ENSG00000148400|4851|;
Alpha6Beta4Integrin	15905	NETPATH	9606	2	74	0.0278903	0.0629153	LAMB1; LAMC1;	LAMB1|IDBG-35838|ENSG00000091136|3912|; LAMC1|IDBG-105290|ENSG00000135862|3915|;
ECM proteoglycans	18499	REACTOME	9606	2	74	0.0278903	0.0629153	LAMB1; LAMC1;	LAMB1|IDBG-35838|ENSG00000091136|3912|; LAMC1|IDBG-105290|ENSG00000135862|3915|;
Developmental Biology	16794	REACTOME	9606	5	502	0.0300629	0.0633935	LAMB1; LAMC1; NOTCH1; RAF1; SCN10A;	LAMB1|IDBG-35838|ENSG00000091136|3912|; LAMC1|IDBG-105290|ENSG00000135862|3915|; NOTCH1|IDBG-92445|ENSG00000148400|4851|; RAF1|IDBG-19277|ENSG00000132155|102724915,5894|; SCN10A|IDBG-26173|ENSG00000185313|6336|;
Axon guidance	17789	REACTOME	9606	4	336	0.0296044	0.0638139	LAMB1; LAMC1; RAF1; SCN10A;	LAMB1|IDBG-35838|ENSG00000091136|3912|; LAMC1|IDBG-105290|ENSG00000135862|3915|; RAF1|IDBG-19277|ENSG00000132155|102724915,5894|; SCN10A|IDBG-26173|ENSG00000185313|6336|;
IRS-mediated signalling	18112	REACTOME	9606	2	76	0.0293005	0.0645943	RAF1; TSC1;	RAF1|IDBG-19277|ENSG00000132155|102724915,5894|; TSC1|IDBG-90470|ENSG00000165699|7248|;
IRS-related events	18844	REACTOME	9606	2	79	0.0314686	0.0649458	RAF1; TSC1;	RAF1|IDBG-19277|ENSG00000132155|102724915,5894|; TSC1|IDBG-90470|ENSG00000165699|7248|;
IRS-related events triggered by IGF1R	13282	REACTOME	9606	2	80	0.0322051	0.0650811	RAF1; TSC1;	RAF1|IDBG-19277|ENSG00000132155|102724915,5894|; TSC1|IDBG-90470|ENSG00000165699|7248|;
IGF1R signaling cascade	19000	REACTOME	9606	2	83	0.0344554	0.0655328	RAF1; TSC1;	RAF1|IDBG-19277|ENSG00000132155|102724915,5894|; TSC1|IDBG-90470|ENSG00000165699|7248|;
Insulin receptor signalling cascade	18606	REACTOME	9606	2	83	0.0344554	0.0655328	RAF1; TSC1;	RAF1|IDBG-19277|ENSG00000132155|102724915,5894|; TSC1|IDBG-90470|ENSG00000165699|7248|;
Signaling by Type 1 Insulin-like Growth Factor 1 Receptor (IGF1R)	13284	REACTOME	9606	2	83	0.0344554	0.0655328	RAF1; TSC1;	RAF1|IDBG-19277|ENSG00000132155|102724915,5894|; TSC1|IDBG-90470|ENSG00000165699|7248|;
Insulin receptor signaling	16186	INOH	9606	2	85	0.035989	0.0671332	RAF1; TSC1;	RAF1|IDBG-19277|ENSG00000132155|102724915,5894|; TSC1|IDBG-90470|ENSG00000165699|7248|;
ECM-receptor interaction	468	KEGG	9606	2	88	0.0383384	0.0676149	LAMB1; LAMC1;	LAMB1|IDBG-35838|ENSG00000091136|3912|; LAMC1|IDBG-105290|ENSG00000135862|3915|;
Small cell lung cancer	527	KEGG	9606	2	88	0.0383384	0.0676149	LAMB1; LAMC1;	LAMB1|IDBG-35838|ENSG00000091136|3912|; LAMC1|IDBG-105290|ENSG00000135862|3915|;
Focal adhesion	546	KEGG	9606	3	210	0.037263	0.0681983	LAMB1; LAMC1; RAF1;	LAMB1|IDBG-35838|ENSG00000091136|3912|; LAMC1|IDBG-105290|ENSG00000135862|3915|; RAF1|IDBG-19277|ENSG00000132155|102724915,5894|;
Fc gamma R-mediated phagocytosis	4359	KEGG	9606	2	93	0.0423813	0.0734105	ASAP3; RAF1;	ASAP3|IDBG-93928|ENSG00000088280|55616|; RAF1|IDBG-19277|ENSG00000132155|102724915,5894|;
Stimuli-sensing channels	13099	REACTOME	9606	2	101	0.0491667	0.0836696	RAF1; RYR3;	RAF1|IDBG-19277|ENSG00000132155|102724915,5894|; RYR3|IDBG-5249|ENSG00000198838|6263|;
Signaling by Insulin receptor	13281	REACTOME	9606	2	107	0.0544983	0.0911437	RAF1; TSC1;	RAF1|IDBG-19277|ENSG00000132155|102724915,5894|; TSC1|IDBG-90470|ENSG00000165699|7248|;
Signaling by Interleukins	18744	REACTOME	9606	2	110	0.0572383	0.0925353	RAF1; TAB2;	RAF1|IDBG-19277|ENSG00000132155|102724915,5894|; TAB2|IDBG-97690|ENSG00000055208|23118|;
Amoebiasis	10358	KEGG	9606	2	109	0.0563196	0.0925932	LAMB1; LAMC1;	LAMB1|IDBG-35838|ENSG00000091136|3912|; LAMC1|IDBG-105290|ENSG00000135862|3915|;
MAPK signaling pathway	487	KEGG	9606	3	257	0.0612755	0.0974381	CACNA1A; RAF1; TAB2;	CACNA1A|IDBG-31996|ENSG00000141837|100507353,773|; RAF1|IDBG-19277|ENSG00000132155|102724915,5894|; TAB2|IDBG-97690|ENSG00000055208|23118|;
Rho GTPase cycle	13266	REACTOME	9606	2	120	0.0667102	0.101108	AKAP13; RACGAP1;	AKAP13|IDBG-28095|ENSG00000170776|11214|; RACGAP1|IDBG-32209|ENSG00000161800|29127|;
Signaling by Rho GTPases	17273	REACTOME	9606	2	120	0.0667102	0.101108	AKAP13; RACGAP1;	AKAP13|IDBG-28095|ENSG00000170776|11214|; RACGAP1|IDBG-32209|ENSG00000161800|29127|;
Wnt	15912	NETPATH	9606	2	118	0.0647755	0.101342	CHD7; RAF1;	CHD7|IDBG-22967|ENSG00000171316|102724260,55636|; RAF1|IDBG-19277|ENSG00000132155|102724915,5894|;
Integrin signaling pathway	16138	INOH	9606	2	126	0.0726294	0.108385	ELN; RAF1;	ELN|IDBG-20555|ENSG00000049540|2006|; RAF1|IDBG-19277|ENSG00000132155|102724915,5894|;
Signaling by ERBB4	13265	REACTOME	9606	2	137	0.0839047	0.123314	RAF1; TAB2;	RAF1|IDBG-19277|ENSG00000132155|102724915,5894|; TAB2|IDBG-97690|ENSG00000055208|23118|;
Insulin signaling pathway	531	KEGG	9606	2	143	0.0902696	0.130689	RAF1; TSC1;	RAF1|IDBG-19277|ENSG00000132155|102724915,5894|; TSC1|IDBG-90470|ENSG00000165699|7248|;
Pathways in cancer	4397	KEGG	9606	3	329	0.108835	0.155249	LAMB1; LAMC1; RAF1;	LAMB1|IDBG-35838|ENSG00000091136|3912|; LAMC1|IDBG-105290|ENSG00000135862|3915|; RAF1|IDBG-19277|ENSG00000132155|102724915,5894|;
Ion channel transport	18537	REACTOME	9606	2	169	0.119371	0.167811	RAF1; RYR3;	RAF1|IDBG-19277|ENSG00000132155|102724915,5894|; RYR3|IDBG-5249|ENSG00000198838|6263|;
Purine metabolism	503	KEGG	9606	2	174	0.125215	0.171069	DGUOK; POLE;	DGUOK|IDBG-56773|ENSG00000114956|1716|; POLE|IDBG-65706|ENSG00000177084|5426|;
Fc epsilon receptor (FCERI) signaling	17802	REACTOME	9606	2	173	0.124041	0.171885	RAF1; TAB2;	RAF1|IDBG-19277|ENSG00000132155|102724915,5894|; TAB2|IDBG-97690|ENSG00000055208|23118|;
Calcium signaling pathway	594	KEGG	9606	2	183	0.135909	0.183099	CACNA1A; RYR3;	CACNA1A|IDBG-31996|ENSG00000141837|100507353,773|; RYR3|IDBG-5249|ENSG00000198838|6263|;
Transmission across Chemical Synapses	18918	REACTOME	9606	2	194	0.149252	0.193033	CACNA1A; RAF1;	CACNA1A|IDBG-31996|ENSG00000141837|100507353,773|; RAF1|IDBG-19277|ENSG00000132155|102724915,5894|;
Chromatin modifying enzymes	19015	REACTOME	9606	2	193	0.148027	0.194036	CHD4; KDM5A;	CHD4|IDBG-14532|ENSG00000111642|1108|; KDM5A|IDBG-11318|ENSG00000073614|5927|;
Chromatin organization	18782	REACTOME	9606	2	193	0.148027	0.194036	CHD4; KDM5A;	CHD4|IDBG-14532|ENSG00000111642|1108|; KDM5A|IDBG-11318|ENSG00000073614|5927|;
Adaptive Immune System	18371	REACTOME	9606	4	604	0.161679	0.206354	RACGAP1; RAF1; TAB2; UBR4;	RACGAP1|IDBG-32209|ENSG00000161800|29127|; RAF1|IDBG-19277|ENSG00000132155|102724915,5894|; TAB2|IDBG-97690|ENSG00000055208|23118|; UBR4|IDBG-92114|ENSG00000127481|23352|;
Regulation of actin cytoskeleton	404	KEGG	9606	2	217	0.177956	0.224179	RAF1; SSH2;	RAF1|IDBG-19277|ENSG00000132155|102724915,5894|; SSH2|IDBG-38695|ENSG00000141298|85464|;
Generic Transcription Pathway	13742	REACTOME	9606	3	458	0.218336	0.271521	NOTCH1; NOTCH2; ZNF675;	NOTCH1|IDBG-92445|ENSG00000148400|4851|; NOTCH2|IDBG-101546|ENSG00000134250|4853|; ZNF675|IDBG-41463|ENSG00000197372|171392|;
TCR	15915	NETPATH	9606	2	259	0.232274	0.281632	CABIN1; RAF1;	CABIN1|IDBG-2725|ENSG00000099991|23523|; RAF1|IDBG-19277|ENSG00000132155|102724915,5894|;
EGFR1	15908	NETPATH	9606	3	472	0.231476	0.284217	ASAP3; RACGAP1; RAF1;	ASAP3|IDBG-93928|ENSG00000088280|55616|; RACGAP1|IDBG-32209|ENSG00000161800|29127|; RAF1|IDBG-19277|ENSG00000132155|102724915,5894|;
Signalling by NGF	16818	REACTOME	9606	2	271	0.248053	0.289893	AKAP13; RAF1;	AKAP13|IDBG-28095|ENSG00000170776|11214|; RAF1|IDBG-19277|ENSG00000132155|102724915,5894|;
Signal Transduction	17980	REACTOME	9606	9	1965	0.24539	0.290278	AKAP13; JAG1; MLL2; NOTCH1; NOTCH2; RACGAP1; RAF1; TAB2; TSC1;	AKAP13|IDBG-28095|ENSG00000170776|11214|; JAG1|IDBG-54207|ENSG00000101384|182|; MLL2|IDBG-30867|ENSG00000167548|8085|; NOTCH1|IDBG-92445|ENSG00000148400|4851|; NOTCH2|IDBG-101546|ENSG00000134250|4853|; RACGAP1|IDBG-32209|ENSG00000161800|29127|; RAF1|IDBG-19277|ENSG00000132155|102724915,5894|; TAB2|IDBG-97690|ENSG00000055208|23118|; TSC1|IDBG-90470|ENSG00000165699|7248|;
Cytokine Signaling in Immune system	17418	REACTOME	9606	2	267	0.242786	0.290743	RAF1; TAB2;	RAF1|IDBG-19277|ENSG00000132155|102724915,5894|; TAB2|IDBG-97690|ENSG00000055208|23118|;
Neuronal System	17312	REACTOME	9606	2	274	0.252007	0.291008	CACNA1A; RAF1;	CACNA1A|IDBG-31996|ENSG00000141837|100507353,773|; RAF1|IDBG-19277|ENSG00000132155|102724915,5894|;
GPCR signaling	16218	INOH	9606	2	293	0.277093	0.316212	JAG1; RAF1;	JAG1|IDBG-54207|ENSG00000101384|182|; RAF1|IDBG-19277|ENSG00000132155|102724915,5894|;
Transmembrane transport of small molecules	16726	REACTOME	9606	3	606	0.362231	0.403866	RAF1; RYR3; SLC6A9;	RAF1|IDBG-19277|ENSG00000132155|102724915,5894|; RYR3|IDBG-5249|ENSG00000198838|6263|; SLC6A9|IDBG-97649|ENSG00000196517|6536|;
Gene Expression	19770	REACTOME	9606	5	1118	0.359889	0.405921	CHD4; NOTCH1; NOTCH2; RPL5; ZNF675;	CHD4|IDBG-14532|ENSG00000111642|1108|; NOTCH1|IDBG-92445|ENSG00000148400|4851|; NOTCH2|IDBG-101546|ENSG00000134250|4853|; RPL5|IDBG-100292|ENSG00000122406|6083,6125|; ZNF675|IDBG-41463|ENSG00000197372|171392|;
Disease	19807	REACTOME	9606	5	1192	0.414357	0.456734	JAG1; MLL2; NOTCH1; RAF1; RPL5;	JAG1|IDBG-54207|ENSG00000101384|182|; MLL2|IDBG-30867|ENSG00000167548|8085|; NOTCH1|IDBG-92445|ENSG00000148400|4851|; RAF1|IDBG-19277|ENSG00000132155|102724915,5894|; RPL5|IDBG-100292|ENSG00000122406|6083,6125|;
Cell Cycle, Mitotic	19119	REACTOME	9606	2	454	0.481029	0.524268	MASTL; POLE;	MASTL|IDBG-64712|ENSG00000120539|84930|; POLE|IDBG-65706|ENSG00000177084|5426|;
Hemostasis	19856	REACTOME	9606	2	508	0.542067	0.584228	RACGAP1; RAF1;	RACGAP1|IDBG-32209|ENSG00000161800|29127|; RAF1|IDBG-19277|ENSG00000132155|102724915,5894|;
Cell Cycle	18205	REACTOME	9606	2	523	0.558171	0.594974	MASTL; POLE;	MASTL|IDBG-64712|ENSG00000120539|84930|; POLE|IDBG-65706|ENSG00000177084|5426|;
Immune System	18444	REACTOME	9606	4	1127	0.57477	0.606007	RACGAP1; RAF1; TAB2; UBR4;	RACGAP1|IDBG-32209|ENSG00000161800|29127|; RAF1|IDBG-19277|ENSG00000132155|102724915,5894|; TAB2|IDBG-97690|ENSG00000055208|23118|; UBR4|IDBG-92114|ENSG00000127481|23352|;
Metabolism of lipids and lipoproteins	16920	REACTOME	9606	2	554	0.590234	0.615621	CYP21A2; SCAP;	CYP21A2|IDBG-80216|ENSG00000231852|1589|; SCAP|IDBG-31555|ENSG00000114650|22937|;
Innate Immune System	17476	REACTOME	9606	2	563	0.599231	0.618356	RAF1; TAB2;	RAF1|IDBG-19277|ENSG00000132155|102724915,5894|; TAB2|IDBG-97690|ENSG00000055208|23118|;
Metabolism of proteins	18366	REACTOME	9606	2	678	0.7018	0.716574	GANAB; RPL5;	GANAB|IDBG-51371|ENSG00000089597|23193|; RPL5|IDBG-100292|ENSG00000122406|6083,6125|;
Metabolism	19429	REACTOME	9606	4	1535	0.813733	0.822209	CACNA1A; CYP21A2; DGUOK; SCAP;	CACNA1A|IDBG-31996|ENSG00000141837|100507353,773|; CYP21A2|IDBG-80216|ENSG00000231852|1589|; DGUOK|IDBG-56773|ENSG00000114956|1716|; SCAP|IDBG-31555|ENSG00000114650|22937|;
Signaling by GPCR	17449	REACTOME	9606	2	1035	0.893724	0.893724	AKAP13; RAF1;	AKAP13|IDBG-28095|ENSG00000170776|11214|; RAF1|IDBG-19277|ENSG00000132155|102724915,5894|;

## Sheet: S36
Table S36. InnateDB GO analysis among 68 genes in left ventricular outflow tract obstruction (LVO)
Pathway Name	Pathway Id	Source Name	Organism	Pathway uploaded gene count	Genes in InnateDB for this entity	Pathway p-value	Pathway p-value (corrected)	Gene Symbols	Genes (Symbol|IDBG-ID|Ensembl|Entrez|Fold Change|P-Value)
pulmonary valve morphogenesis	GO:0003184	biological process	9606	3	7	1.52734e-06	0.00133337	JAG1; NOTCH1; NOTCH2;	JAG1|IDBG-54207|ENSG00000101384|182|; NOTCH1|IDBG-92445|ENSG00000148400|4851|; NOTCH2|IDBG-101546|ENSG00000134250|4853|;
Notch signaling involved in heart development	GO:0061314	biological process	9606	3	9	3.6468e-06	0.00159183	JAG1; NOTCH1; NOTCH2;	JAG1|IDBG-54207|ENSG00000101384|182|; NOTCH1|IDBG-92445|ENSG00000148400|4851|; NOTCH2|IDBG-101546|ENSG00000134250|4853|;
extracellular matrix structural constituent	GO:0005201	molecular function	9606	4	53	3.87732e-05	0.00483557	ELN; FBN1; LAMB1; LAMC1;	ELN|IDBG-20555|ENSG00000049540|2006|; FBN1|IDBG-10989|ENSG00000166147|2200|; LAMB1|IDBG-35838|ENSG00000091136|3912|; LAMC1|IDBG-105290|ENSG00000135862|3915|;
ciliary body morphogenesis	GO:0061073	biological process	9606	2	3	3.79152e-05	0.00551666	JAG1; NOTCH2;	JAG1|IDBG-54207|ENSG00000101384|182|; NOTCH2|IDBG-101546|ENSG00000134250|4853|;
distal tubule development	GO:0072017	biological process	9606	2	3	3.79152e-05	0.00551666	JAG1; NOTCH1;	JAG1|IDBG-54207|ENSG00000101384|182|; NOTCH1|IDBG-92445|ENSG00000148400|4851|;
laminin-10 complex	GO:0043259	cellular component	9606	2	3	3.79152e-05	0.00551666	LAMB1; LAMC1;	LAMB1|IDBG-35838|ENSG00000091136|3912|; LAMC1|IDBG-105290|ENSG00000135862|3915|;
regulation of developmental process	GO:0050793	biological process	9606	2	4	7.56545e-05	0.00660464	NOTCH1; NOTCH2;	NOTCH1|IDBG-92445|ENSG00000148400|4851|; NOTCH2|IDBG-101546|ENSG00000134250|4853|;
Notch receptor processing	GO:0007220	biological process	9606	3	22	6.46609e-05	0.00705612	JAG1; NOTCH1; NOTCH2;	JAG1|IDBG-54207|ENSG00000101384|182|; NOTCH1|IDBG-92445|ENSG00000148400|4851|; NOTCH2|IDBG-101546|ENSG00000134250|4853|;
nucleus	GO:0005634	cellular component	9606	36	5730	7.49486e-05	0.00727002	AKAP13; BOD1L1; BRD4; C11orf9; CABIN1; CACNA1A; CDKL2; CHD4; CHD7; CTR9; DGUOK; HIVEP2; KDM5A; KRT13; MASTL; MLL2; NOTCH1; NOTCH2; ODZ4; PER3; PHIP; POGZ; POLE; PRDM1; RABGAP1L; RACGAP1; RAF1; RBFOX2; RPL5; SAMD11; UBR4; URB2; USP4; WIPI2; ZNF292; ZNF675;	AKAP13|IDBG-28095|ENSG00000170776|11214|; BOD1L1|IDBG-10205|ENSG00000038219|259282|; BRD4|IDBG-34500|ENSG00000141867|23476|; C11orf9|IDBG-50293|ENSG00000124920|745|; CABIN1|IDBG-2725|ENSG00000099991|23523|; CACNA1A|IDBG-31996|ENSG00000141837|100507353,773|; CDKL2|IDBG-24650|ENSG00000138769|8999|; CHD4|IDBG-14532|ENSG00000111642|1108|; CHD7|IDBG-22967|ENSG00000171316|102724260,55636|; CTR9|IDBG-31…
zinc ion binding	GO:0008270	molecular function	9606	14	1223	9.20553e-05	0.00730585	AQPEP; ASAP3; CHD4; CPD; KDM5A; MKRN2; MLL2; PHRF1; POLE; SPG7; TAB2; UBR4; ZDHHC18; ZNF675;	AQPEP|IDBG-37994|ENSG00000172901|206338|; ASAP3|IDBG-93928|ENSG00000088280|55616|; CHD4|IDBG-14532|ENSG00000111642|1108|; CPD|IDBG-38962|ENSG00000108582|1362|; KDM5A|IDBG-11318|ENSG00000073614|5927|; MKRN2|IDBG-19181|ENSG00000075975|23609|; MLL2|IDBG-30867|ENSG00000167548|8085|; PHRF1|IDBG-17186|ENSG00000070047|57661|; POLE|IDBG-65706|ENSG00000177084|5426|; SPG7|IDBG-47463|ENSG00000197912|6687|; …
cell fate determination	GO:0001709	biological process	9606	3	17	2.89207e-05	0.00841591	DSCAML1; JAG1; NOTCH2;	DSCAML1|IDBG-73268|ENSG00000177103|57453|; JAG1|IDBG-54207|ENSG00000101384|182|; NOTCH2|IDBG-101546|ENSG00000134250|4853|;
interleukin-4 secretion	GO:0072602	biological process	9606	2	5	0.000125798	0.00915183	NOTCH1; NOTCH2;	NOTCH1|IDBG-92445|ENSG00000148400|4851|; NOTCH2|IDBG-101546|ENSG00000134250|4853|;
negative regulation of stem cell differentiation	GO:2000737	biological process	9606	2	6	0.00018826	0.0126424	JAG1; NOTCH1;	JAG1|IDBG-54207|ENSG00000101384|182|; NOTCH1|IDBG-92445|ENSG00000148400|4851|;
glycosphingolipid binding	GO:0043208	molecular function	9606	2	7	0.000262953	0.0143474	LAMB1; LAMC1;	LAMB1|IDBG-35838|ENSG00000091136|3912|; LAMC1|IDBG-105290|ENSG00000135862|3915|;
laminin-1 complex	GO:0005606	cellular component	9606	2	7	0.000262953	0.0143474	LAMB1; LAMC1;	LAMB1|IDBG-35838|ENSG00000091136|3912|; LAMC1|IDBG-105290|ENSG00000135862|3915|;
regulation of stress fiber assembly	GO:0051492	biological process	9606	2	7	0.000262953	0.0143474	ASAP3; TSC1;	ASAP3|IDBG-93928|ENSG00000088280|55616|; TSC1|IDBG-90470|ENSG00000165699|7248|;
cardiac septum morphogenesis	GO:0060411	biological process	9606	2	8	0.000349792	0.0169649	JAG1; NOTCH1;	JAG1|IDBG-54207|ENSG00000101384|182|; NOTCH1|IDBG-92445|ENSG00000148400|4851|;
positive regulation of myelination	GO:0031643	biological process	9606	2	8	0.000349792	0.0169649	C11orf9; ODZ4;	C11orf9|IDBG-50293|ENSG00000124920|745|; ODZ4|IDBG-66067|ENSG00000149256|26011|;
response to muramyl dipeptide	GO:0032495	biological process	9606	2	10	0.000559564	0.0257105	JAG1; NOTCH1;	JAG1|IDBG-54207|ENSG00000101384|182|; NOTCH1|IDBG-92445|ENSG00000148400|4851|;
inflammatory response to antigenic stimulus	GO:0002437	biological process	9606	2	12	0.000816898	0.0285261	NOTCH1; NOTCH2;	NOTCH1|IDBG-92445|ENSG00000148400|4851|; NOTCH2|IDBG-101546|ENSG00000134250|4853|;
neuronal stem cell maintenance	GO:0097150	biological process	9606	2	12	0.000816898	0.0285261	JAG1; NOTCH1;	JAG1|IDBG-54207|ENSG00000101384|182|; NOTCH1|IDBG-92445|ENSG00000148400|4851|;
positive regulation of transcription elongation from RNA polymerase II promoter	GO:0032968	biological process	9606	2	12	0.000816898	0.0285261	BRD4; CTR9;	BRD4|IDBG-34500|ENSG00000141867|23476|; CTR9|IDBG-31890|ENSG00000198730|9646|;
protein binding	GO:0005515	molecular function	9606	48	9632	0.000705067	0.0293107	AKAP12; AKAP13; ASAP3; BRD4; CABIN1; CACNA1A; CDK13; CHD4; CHD7; CTR9; DSCAML1; ELN; FBN1; FBXO10; GANAB; HEPACAM; JAG1; KDM5A; KRT13; LAMB1; LAMC1; MKRN2; MLL2; NOTCH1; NOTCH2; ODZ4; PER3; PHIP; PHRF1; POGZ; PRDM1; RABGAP1L; RACGAP1; RAF1; RBFOX2; RPL5; RPUSD4; RYR3; SAMD11; SCAP; SLC6A9; SPG7; TAB2; TSC1; UBR4; USP4; WIPI2; ZNF675;	AKAP12|IDBG-97940|ENSG00000131016|9590|; AKAP13|IDBG-28095|ENSG00000170776|11214|; ASAP3|IDBG-93928|ENSG00000088280|55616|; BRD4|IDBG-34500|ENSG00000141867|23476|; CABIN1|IDBG-2725|ENSG00000099991|23523|; CACNA1A|IDBG-31996|ENSG00000141837|100507353,773|; CDK13|IDBG-13277|ENSG00000065883|8621|; CHD4|IDBG-14532|ENSG00000111642|1108|; CHD7|IDBG-22967|ENSG00000171316|102724260,55636|; CTR9|IDBG-3189…
extracellular matrix disassembly	GO:0022617	biological process	9606	4	114	0.00074992	0.0297582	ELN; FBN1; LAMB1; LAMC1;	ELN|IDBG-20555|ENSG00000049540|2006|; FBN1|IDBG-10989|ENSG00000166147|2200|; LAMB1|IDBG-35838|ENSG00000091136|3912|; LAMC1|IDBG-105290|ENSG00000135862|3915|;
morphogenesis of an epithelial sheet	GO:0002011	biological process	9606	2	11	0.000682328	0.0297836	JAG1; NOTCH2;	JAG1|IDBG-54207|ENSG00000101384|182|; NOTCH2|IDBG-101546|ENSG00000134250|4853|;
cardiac muscle cell proliferation	GO:0060038	biological process	9606	2	13	0.00096319	0.032341	NOTCH1; ODZ4;	NOTCH1|IDBG-92445|ENSG00000148400|4851|; ODZ4|IDBG-66067|ENSG00000149256|26011|;
cell cycle arrest	GO:0007050	biological process	9606	4	128	0.00115475	0.0373368	FAM5C; HEPACAM; NOTCH2; TSC1;	FAM5C|IDBG-105437|ENSG00000162670|339479|; HEPACAM|IDBG-75353|ENSG00000165478|220296,641654|; NOTCH2|IDBG-101546|ENSG00000134250|4853|; TSC1|IDBG-90470|ENSG00000165699|7248|;
Notch signaling pathway involved in regulation of secondary heart field cardioblast proliferation	GO:0003270	biological process	9606	1	1	0.00358555	0.0481567	NOTCH1;	NOTCH1|IDBG-92445|ENSG00000148400|4851|;
cardiac cell fate specification	GO:0060912	biological process	9606	1	1	0.00358555	0.0481567	ODZ4;	ODZ4|IDBG-66067|ENSG00000149256|26011|;
cardiac right atrium morphogenesis	GO:0003213	biological process	9606	1	1	0.00358555	0.0481567	NOTCH1;	NOTCH1|IDBG-92445|ENSG00000148400|4851|;
cell differentiation in spinal cord	GO:0021515	biological process	9606	1	1	0.00358555	0.0481567	NOTCH1;	NOTCH1|IDBG-92445|ENSG00000148400|4851|;
cerebellar molecular layer development	GO:0021679	biological process	9606	1	1	0.00358555	0.0481567	CACNA1A;	CACNA1A|IDBG-31996|ENSG00000141837|100507353,773|;
cerebellum maturation	GO:0021590	biological process	9606	1	1	0.00358555	0.0481567	CACNA1A;	CACNA1A|IDBG-31996|ENSG00000141837|100507353,773|;
cytokinesis, actomyosin contractile ring assembly	GO:0000915	biological process	9606	1	1	0.00358555	0.0481567	RACGAP1;	RACGAP1|IDBG-32209|ENSG00000161800|29127|;
cytokinesis, initiation of separation	GO:0007108	biological process	9606	1	1	0.00358555	0.0481567	RACGAP1;	RACGAP1|IDBG-32209|ENSG00000161800|29127|;
dGTP metabolic process	GO:0046070	biological process	9606	1	1	0.00358555	0.0481567	DGUOK;	DGUOK|IDBG-56773|ENSG00000114956|1716|;
death-inducing signaling complex assembly	GO:0071550	biological process	9606	1	1	0.00358555	0.0481567	RAF1;	RAF1|IDBG-19277|ENSG00000132155|102724915,5894|;
deoxyguanosine kinase activity	GO:0004138	molecular function	9606	1	1	0.00358555	0.0481567	DGUOK;	DGUOK|IDBG-56773|ENSG00000114956|1716|;
endocardial cushion cell development	GO:0061444	biological process	9606	1	1	0.00358555	0.0481567	JAG1;	JAG1|IDBG-54207|ENSG00000101384|182|;
foregut morphogenesis	GO:0007440	biological process	9606	1	1	0.00358555	0.0481567	NOTCH1;	NOTCH1|IDBG-92445|ENSG00000148400|4851|;
glucan 1,3-alpha-glucosidase activity	GO:0033919	molecular function	9606	1	1	0.00358555	0.0481567	GANAB;	GANAB|IDBG-51371|ENSG00000089597|23193|;
glucosidase II complex	GO:0017177	cellular component	9606	1	1	0.00358555	0.0481567	GANAB;	GANAB|IDBG-51371|ENSG00000089597|23193|;
guanosine metabolic process	GO:0008617	biological process	9606	1	1	0.00358555	0.0481567	DGUOK;	DGUOK|IDBG-56773|ENSG00000114956|1716|;
laminin-8 complex	GO:0043257	cellular component	9606	1	1	0.00358555	0.0481567	LAMB1;	LAMB1|IDBG-35838|ENSG00000091136|3912|;
ligand-activated RNA polymerase II transcription factor binding transcription factor activity	GO:0038049	molecular function	9606	1	1	0.00358555	0.0481567	NOTCH2;	NOTCH2|IDBG-101546|ENSG00000134250|4853|;
negative regulation of hormone biosynthetic process	GO:0032353	biological process	9606	1	1	0.00358555	0.0481567	CACNA1A;	CACNA1A|IDBG-31996|ENSG00000141837|100507353,773|;
neuronal-glial interaction involved in cerebral cortex radial glia guided migration	GO:0021812	biological process	9606	1	1	0.00358555	0.0481567	LAMB1;	LAMB1|IDBG-35838|ENSG00000091136|3912|;
positive regulation of ARF GTPase activity	GO:0032850	biological process	9606	1	1	0.00358555	0.0481567	ASAP3;	ASAP3|IDBG-93928|ENSG00000088280|55616|;
purine deoxyribonucleoside metabolic process	GO:0046122	biological process	9606	1	1	0.00358555	0.0481567	DGUOK;	DGUOK|IDBG-56773|ENSG00000114956|1716|;
regulation of cardioblast proliferation	GO:0003264	biological process	9606	1	1	0.00358555	0.0481567	NOTCH1;	NOTCH1|IDBG-92445|ENSG00000148400|4851|;
regulation of extracellular matrix assembly	GO:1901201	biological process	9606	1	1	0.00358555	0.0481567	NOTCH1;	NOTCH1|IDBG-92445|ENSG00000148400|4851|;
regulation of glucocorticoid mediated signaling pathway	GO:1900169	biological process	9606	1	1	0.00358555	0.0481567	AKAP13;	AKAP13|IDBG-28095|ENSG00000170776|11214|;
regulation of phosphorylation of RNA polymerase II C-terminal domain	GO:1901407	biological process	9606	1	1	0.00358555	0.0481567	BRD4;	BRD4|IDBG-34500|ENSG00000141867|23476|;
steroid 21-monooxygenase activity	GO:0004509	molecular function	9606	1	1	0.00358555	0.0481567	CYP21A2;	CYP21A2|IDBG-80216|ENSG00000231852|1589|;
vasculogenesis involved in coronary vascular morphogenesis	GO:0060979	biological process	9606	1	1	0.00358555	0.0481567	NOTCH1;	NOTCH1|IDBG-92445|ENSG00000148400|4851|;
venous endothelial cell differentiation	GO:0060843	biological process	9606	1	1	0.00358555	0.0481567	NOTCH1;	NOTCH1|IDBG-92445|ENSG00000148400|4851|;
lysine-acetylated histone binding	GO:0070577	molecular function	9606	2	17	0.00166392	0.0518788	BRD4; PHIP;	BRD4|IDBG-34500|ENSG00000141867|23476|; PHIP|IDBG-93358|ENSG00000146247|55023|;
positive regulation of epithelial cell proliferation	GO:0050679	biological process	9606	3	67	0.00179253	0.0539614	LAMB1; LAMC1; NOTCH1;	LAMB1|IDBG-35838|ENSG00000091136|3912|; LAMC1|IDBG-105290|ENSG00000135862|3915|; NOTCH1|IDBG-92445|ENSG00000148400|4851|;
in utero embryonic development	GO:0001701	biological process	9606	5	247	0.0019242	0.0541879	CHD7; NOTCH1; NOTCH2; POLE; PRDM1;	CHD7|IDBG-22967|ENSG00000171316|102724260,55636|; NOTCH1|IDBG-92445|ENSG00000148400|4851|; NOTCH2|IDBG-101546|ENSG00000134250|4853|; POLE|IDBG-65706|ENSG00000177084|5426|; PRDM1|IDBG-94825|ENSG00000057657|639|;
protein kinase A binding	GO:0051018	molecular function	9606	2	18	0.00186759	0.0543468	AKAP12; AKAP13;	AKAP12|IDBG-97940|ENSG00000131016|9590|; AKAP13|IDBG-28095|ENSG00000170776|11214|;
basal lamina	GO:0005605	cellular component	9606	2	19	0.00208248	0.0550911	LAMB1; LAMC1;	LAMB1|IDBG-35838|ENSG00000091136|3912|; LAMC1|IDBG-105290|ENSG00000135862|3915|;
regulation of neurogenesis	GO:0050767	biological process	9606	2	19	0.00208248	0.0550911	CHD7; NOTCH1;	CHD7|IDBG-22967|ENSG00000171316|102724260,55636|; NOTCH1|IDBG-92445|ENSG00000148400|4851|;
protein phosphorylation	GO:0006468	biological process	9606	7	630	0.00725216	0.0597277	AKAP13; BRD4; CDK13; CDKL2; DGUOK; MASTL; RAF1;	AKAP13|IDBG-28095|ENSG00000170776|11214|; BRD4|IDBG-34500|ENSG00000141867|23476|; CDK13|IDBG-13277|ENSG00000065883|8621|; CDKL2|IDBG-24650|ENSG00000138769|8999|; DGUOK|IDBG-56773|ENSG00000114956|1716|; MASTL|IDBG-64712|ENSG00000120539|84930|; RAF1|IDBG-19277|ENSG00000132155|102724915,5894|;
SAM domain binding	GO:0032093	molecular function	9606	1	2	0.00715844	0.0600896	SAMD11;	SAMD11|IDBG-84149|ENSG00000187634|148398|;
adenosine receptor binding	GO:0031685	molecular function	9606	1	2	0.00715844	0.0600896	USP4;	USP4|IDBG-34595|ENSG00000114316|102724426,7375|;
cardiac chamber formation	GO:0003207	biological process	9606	1	2	0.00715844	0.0600896	NOTCH1;	NOTCH1|IDBG-92445|ENSG00000148400|4851|;
cellular response to magnesium ion	GO:0071286	biological process	9606	1	2	0.00715844	0.0600896	RYR3;	RYR3|IDBG-5249|ENSG00000198838|6263|;
coronary vein morphogenesis	GO:0003169	biological process	9606	1	2	0.00715844	0.0600896	NOTCH1;	NOTCH1|IDBG-92445|ENSG00000148400|4851|;
cyclin K-CDK13 complex	GO:0002945	cellular component	9606	1	2	0.00715844	0.0600896	CDK13;	CDK13|IDBG-13277|ENSG00000065883|8621|;
dendrite self-avoidance	GO:0070593	biological process	9606	1	2	0.00715844	0.0600896	DSCAML1;	DSCAML1|IDBG-73268|ENSG00000177103|57453|;
endocardium morphogenesis	GO:0003160	biological process	9606	1	2	0.00715844	0.0600896	NOTCH1;	NOTCH1|IDBG-92445|ENSG00000148400|4851|;
glycine:sodium symporter activity	GO:0015375	molecular function	9606	1	2	0.00715844	0.0600896	SLC6A9;	SLC6A9|IDBG-97649|ENSG00000196517|6536|;
growth involved in heart morphogenesis	GO:0003241	biological process	9606	1	2	0.00715844	0.0600896	NOTCH1;	NOTCH1|IDBG-92445|ENSG00000148400|4851|;
laminin-2 complex	GO:0005607	cellular component	9606	1	2	0.00715844	0.0600896	LAMB1;	LAMB1|IDBG-35838|ENSG00000091136|3912|;
loop of Henle development	GO:0072070	biological process	9606	1	2	0.00715844	0.0600896	JAG1;	JAG1|IDBG-54207|ENSG00000101384|182|;
mitral valve formation	GO:0003192	biological process	9606	1	2	0.00715844	0.0600896	NOTCH1;	NOTCH1|IDBG-92445|ENSG00000148400|4851|;
negative regulation of endothelial cell chemotaxis	GO:2001027	biological process	9606	1	2	0.00715844	0.0600896	NOTCH1;	NOTCH1|IDBG-92445|ENSG00000148400|4851|;
negative regulation of interleukin-1-mediated signaling pathway	GO:2000660	biological process	9606	1	2	0.00715844	0.0600896	ZNF675;	ZNF675|IDBG-41463|ENSG00000197372|171392|;
negative regulation of protein phosphatase type 2A activity	GO:0034048	biological process	9606	1	2	0.00715844	0.0600896	MASTL;	MASTL|IDBG-64712|ENSG00000120539|84930|;
oocyte growth	GO:0001555	biological process	9606	1	2	0.00715844	0.0600896	MLL2;	MLL2|IDBG-30867|ENSG00000167548|8085|;
phosphorylation of RNA polymerase II C-terminal domain	GO:0070816	biological process	9606	1	2	0.00715844	0.0600896	CDK13;	CDK13|IDBG-13277|ENSG00000065883|8621|;
positive regulation of histone H3-K79 methylation	GO:2001162	biological process	9606	1	2	0.00715844	0.0600896	CTR9;	CTR9|IDBG-31890|ENSG00000198730|9646|;
regulation of acetylcholine secretion	GO:0014056	biological process	9606	1	2	0.00715844	0.0600896	CACNA1A;	CACNA1A|IDBG-31996|ENSG00000141837|100507353,773|;
regulation of cardiac muscle hypertrophy	GO:0010611	biological process	9606	1	2	0.00715844	0.0600896	AKAP13;	AKAP13|IDBG-28095|ENSG00000170776|11214|;
regulation of epithelial cell proliferation involved in prostate gland development	GO:0060768	biological process	9606	1	2	0.00715844	0.0600896	NOTCH1;	NOTCH1|IDBG-92445|ENSG00000148400|4851|;
regulation of growth hormone secretion	GO:0060123	biological process	9606	1	2	0.00715844	0.0600896	CHD7;	CHD7|IDBG-22967|ENSG00000171316|102724260,55636|;
sodium:amino acid symporter activity	GO:0005283	molecular function	9606	1	2	0.00715844	0.0600896	SLC6A9;	SLC6A9|IDBG-97649|ENSG00000196517|6536|;
vestibular nucleus development	GO:0021750	biological process	9606	1	2	0.00715844	0.0600896	CACNA1A;	CACNA1A|IDBG-31996|ENSG00000141837|100507353,773|;
chromatin modification	GO:0016568	biological process	9606	3	110	0.00723866	0.0601843	CABIN1; CHD7; KDM5A;	CABIN1|IDBG-2725|ENSG00000099991|23523|; CHD7|IDBG-22967|ENSG00000171316|102724260,55636|; KDM5A|IDBG-11318|ENSG00000073614|5927|;
negative regulation of cell adhesion	GO:0007162	biological process	9606	2	36	0.00737706	0.0601886	DSCAML1; LAMB1;	DSCAML1|IDBG-73268|ENSG00000177103|57453|; LAMB1|IDBG-35838|ENSG00000091136|3912|;
oligodendrocyte differentiation	GO:0048709	biological process	9606	2	29	0.00483145	0.0620272	C11orf9; NOTCH1;	C11orf9|IDBG-50293|ENSG00000124920|745|; NOTCH1|IDBG-92445|ENSG00000148400|4851|;
positive regulation of BMP signaling pathway	GO:0030513	biological process	9606	2	29	0.00483145	0.0620272	NOTCH1; NOTCH2;	NOTCH1|IDBG-92445|ENSG00000148400|4851|; NOTCH2|IDBG-101546|ENSG00000134250|4853|;
regulation of axonogenesis	GO:0050770	biological process	9606	2	29	0.00483145	0.0620272	CACNA1A; SSH2;	CACNA1A|IDBG-31996|ENSG00000141837|100507353,773|; SSH2|IDBG-38695|ENSG00000141298|85464|;
receptor complex	GO:0043235	cellular component	9606	3	113	0.00779346	0.0624192	GPRC5C; NOTCH1; NOTCH2;	GPRC5C|IDBG-67203|ENSG00000170412|55890|; NOTCH1|IDBG-92445|ENSG00000148400|4851|; NOTCH2|IDBG-101546|ENSG00000134250|4853|;
adult walking behavior	GO:0007628	biological process	9606	2	37	0.00778067	0.0628937	CACNA1A; CHD7;	CACNA1A|IDBG-31996|ENSG00000141837|100507353,773|; CHD7|IDBG-22967|ENSG00000171316|102724260,55636|;
embryonic hindlimb morphogenesis	GO:0035116	biological process	9606	2	30	0.00516462	0.0653437	CHD7; NOTCH1;	CHD7|IDBG-22967|ENSG00000171316|102724260,55636|; NOTCH1|IDBG-92445|ENSG00000148400|4851|;
5S rRNA binding	GO:0008097	molecular function	9606	1	3	0.0107187	0.0654365	RPL5;	RPL5|IDBG-100292|ENSG00000122406|6083,6125|;
MAML1-RBP-Jkappa- ICN1 complex	GO:0002193	cellular component	9606	1	3	0.0107187	0.0654365	NOTCH1;	NOTCH1|IDBG-92445|ENSG00000148400|4851|;
TSC1-TSC2 complex	GO:0033596	cellular component	9606	1	3	0.0107187	0.0654365	TSC1;	TSC1|IDBG-90470|ENSG00000165699|7248|;
apoptotic process involved in embryonic digit morphogenesis	GO:1902263	biological process	9606	1	3	0.0107187	0.0654365	NOTCH1;	NOTCH1|IDBG-92445|ENSG00000148400|4851|;
atrioventricular node development	GO:0003162	biological process	9606	1	3	0.0107187	0.0654365	NOTCH1;	NOTCH1|IDBG-92445|ENSG00000148400|4851|;
auditory receptor cell fate commitment	GO:0009912	biological process	9606	1	3	0.0107187	0.0654365	NOTCH1;	NOTCH1|IDBG-92445|ENSG00000148400|4851|;
calcium-induced calcium release activity	GO:0048763	molecular function	9606	1	3	0.0107187	0.0654365	RYR3;	RYR3|IDBG-5249|ENSG00000198838|6263|;
cardiac vascular smooth muscle cell development	GO:0060948	biological process	9606	1	3	0.0107187	0.0654365	NOTCH1;	NOTCH1|IDBG-92445|ENSG00000148400|4851|;
cell migration involved in endocardial cushion formation	GO:0003273	biological process	9606	1	3	0.0107187	0.0654365	NOTCH1;	NOTCH1|IDBG-92445|ENSG00000148400|4851|;
central nervous system myelin formation	GO:0032289	biological process	9606	1	3	0.0107187	0.0654365	ODZ4;	ODZ4|IDBG-66067|ENSG00000149256|26011|;
centralspindlin complex	GO:0097149	cellular component	9606	1	3	0.0107187	0.0654365	RACGAP1;	RACGAP1|IDBG-32209|ENSG00000161800|29127|;
collecting duct development	GO:0072044	biological process	9606	1	3	0.0107187	0.0654365	NOTCH1;	NOTCH1|IDBG-92445|ENSG00000148400|4851|;
elastic fiber	GO:0071953	cellular component	9606	1	3	0.0107187	0.0654365	ELN;	ELN|IDBG-20555|ENSG00000049540|2006|;
glomerular mesangial cell development	GO:0072144	biological process	9606	1	3	0.0107187	0.0654365	NOTCH1;	NOTCH1|IDBG-92445|ENSG00000148400|4851|;
heart trabecula morphogenesis	GO:0061384	biological process	9606	1	3	0.0107187	0.0654365	NOTCH1;	NOTCH1|IDBG-92445|ENSG00000148400|4851|;
histone H3-K14 acetylation	GO:0044154	biological process	9606	1	3	0.0107187	0.0654365	BRD4;	BRD4|IDBG-34500|ENSG00000141867|23476|;
laminin complex	GO:0043256	cellular component	9606	1	3	0.0107187	0.0654365	LAMB1;	LAMB1|IDBG-35838|ENSG00000091136|3912|;
laminin-11 complex	GO:0043260	cellular component	9606	1	3	0.0107187	0.0654365	LAMC1;	LAMC1|IDBG-105290|ENSG00000135862|3915|;
musculoskeletal movement, spinal reflex action	GO:0050883	biological process	9606	1	3	0.0107187	0.0654365	CACNA1A;	CACNA1A|IDBG-31996|ENSG00000141837|100507353,773|;
negative regulation of cholesterol biosynthetic process	GO:0045541	biological process	9606	1	3	0.0107187	0.0654365	SCAP;	SCAP|IDBG-31555|ENSG00000114650|22937|;
negative regulation of pro-B cell differentiation	GO:2000974	biological process	9606	1	3	0.0107187	0.0654365	NOTCH1;	NOTCH1|IDBG-92445|ENSG00000148400|4851|;
nuclear cyclin-dependent protein kinase holoenzyme complex	GO:0019908	cellular component	9606	1	3	0.0107187	0.0654365	CDK13;	CDK13|IDBG-13277|ENSG00000065883|8621|;
olfactory nerve development	GO:0021553	biological process	9606	1	3	0.0107187	0.0654365	CHD7;	CHD7|IDBG-22967|ENSG00000171316|102724260,55636|;
positive regulation of transcription from RNA polymerase II promoter in response to hypoxia	GO:0061419	biological process	9606	1	3	0.0107187	0.0654365	NOTCH1;	NOTCH1|IDBG-92445|ENSG00000148400|4851|;
rRNA export from nucleus	GO:0006407	biological process	9606	1	3	0.0107187	0.0654365	TSC1;	TSC1|IDBG-90470|ENSG00000165699|7248|;
radial glia guided migration of Purkinje cell	GO:0021942	biological process	9606	1	3	0.0107187	0.0654365	RBFOX2;	RBFOX2|IDBG-5580|ENSG00000100320|23543|;
regulation of transcription from RNA polymerase II promoter involved in myocardial precursor cell differentiation	GO:0003256	biological process	9606	1	3	0.0107187	0.0654365	NOTCH1;	NOTCH1|IDBG-92445|ENSG00000148400|4851|;
sequestering of TGFbeta in extracellular matrix	GO:0035583	biological process	9606	1	3	0.0107187	0.0654365	FBN1;	FBN1|IDBG-10989|ENSG00000166147|2200|;
cytoplasm	GO:0005737	cellular component	9606	27	4897	0.0083345	0.0661456	AKAP12; AKAP13; ASAP3; BRD4; CABIN1; CACNA1A; CDKL2; CHD4; DGUOK; FBXO10; HEPACAM; KDM5A; MASTL; NOTCH1; ODZ4; PER3; POGZ; POLE; PRDM1; RAF1; RBFOX2; RPL5; SSH2; TSC1; UBR4; USP4; WIPI2;	AKAP12|IDBG-97940|ENSG00000131016|9590|; AKAP13|IDBG-28095|ENSG00000170776|11214|; ASAP3|IDBG-93928|ENSG00000088280|55616|; BRD4|IDBG-34500|ENSG00000141867|23476|; CABIN1|IDBG-2725|ENSG00000099991|23523|; CACNA1A|IDBG-31996|ENSG00000141837|100507353,773|; CDKL2|IDBG-24650|ENSG00000138769|8999|; CHD4|IDBG-14532|ENSG00000111642|1108|; DGUOK|IDBG-56773|ENSG00000114956|1716|; FBXO10|IDBG-65792|ENSG00…
endoderm development	GO:0007492	biological process	9606	2	31	0.00550808	0.0677261	LAMC1; NOTCH1;	LAMC1|IDBG-105290|ENSG00000135862|3915|; NOTCH1|IDBG-92445|ENSG00000148400|4851|;
membrane depolarization during action potential	GO:0086010	biological process	9606	2	31	0.00550808	0.0677261	CACNA1A; SCN10A;	CACNA1A|IDBG-31996|ENSG00000141837|100507353,773|; SCN10A|IDBG-26173|ENSG00000185313|6336|;
proteinaceous extracellular matrix	GO:0005578	cellular component	9606	4	243	0.0112899	0.0684449	ELN; FBN1; LAMB1; LAMC1;	ELN|IDBG-20555|ENSG00000049540|2006|; FBN1|IDBG-10989|ENSG00000166147|2200|; LAMB1|IDBG-35838|ENSG00000091136|3912|; LAMC1|IDBG-105290|ENSG00000135862|3915|;
cyclin-dependent protein serine/threonine kinase activity	GO:0004693	molecular function	9606	2	32	0.00586176	0.0701002	CDK13; CDKL2;	CDK13|IDBG-13277|ENSG00000065883|8621|; CDKL2|IDBG-24650|ENSG00000138769|8999|;
substrate adhesion-dependent cell spreading	GO:0034446	biological process	9606	2	32	0.00586176	0.0701002	LAMB1; LAMC1;	LAMB1|IDBG-35838|ENSG00000091136|3912|; LAMC1|IDBG-105290|ENSG00000135862|3915|;
Notch signaling pathway	GO:0007219	biological process	9606	3	131	0.0116445	0.0701078	JAG1; NOTCH1; NOTCH2;	JAG1|IDBG-54207|ENSG00000101384|182|; NOTCH1|IDBG-92445|ENSG00000148400|4851|; NOTCH2|IDBG-101546|ENSG00000134250|4853|;
dendrite morphogenesis	GO:0048813	biological process	9606	2	33	0.00622556	0.0705834	CACNA1A; RBFOX2;	CACNA1A|IDBG-31996|ENSG00000141837|100507353,773|; RBFOX2|IDBG-5580|ENSG00000100320|23543|;
regulation of protein kinase activity	GO:0045859	biological process	9606	2	33	0.00622556	0.0705834	AKAP13; TSC1;	AKAP13|IDBG-28095|ENSG00000170776|11214|; TSC1|IDBG-90470|ENSG00000165699|7248|;
C-fiber	GO:0044299	cellular component	9606	1	4	0.0142664	0.0711688	SCN10A;	SCN10A|IDBG-26173|ENSG00000185313|6336|;
PH domain binding	GO:0042731	molecular function	9606	1	4	0.0142664	0.0711688	SAMD11;	SAMD11|IDBG-84149|ENSG00000187634|148398|;
arterial endothelial cell differentiation	GO:0060842	biological process	9606	1	4	0.0142664	0.0711688	NOTCH1;	NOTCH1|IDBG-92445|ENSG00000148400|4851|;
calcium ion-dependent exocytosis of neurotransmitter	GO:0048791	biological process	9606	1	4	0.0142664	0.0711688	CACNA1A;	CACNA1A|IDBG-31996|ENSG00000141837|100507353,773|;
cardiac atrium morphogenesis	GO:0003209	biological process	9606	1	4	0.0142664	0.0711688	NOTCH1;	NOTCH1|IDBG-92445|ENSG00000148400|4851|;
cardiac neural crest cell development involved in outflow tract morphogenesis	GO:0061309	biological process	9606	1	4	0.0142664	0.0711688	JAG1;	JAG1|IDBG-54207|ENSG00000101384|182|;
cardiac right ventricle formation	GO:0003219	biological process	9606	1	4	0.0142664	0.0711688	NOTCH1;	NOTCH1|IDBG-92445|ENSG00000148400|4851|;
central nervous system myelin maintenance	GO:0032286	biological process	9606	1	4	0.0142664	0.0711688	C11orf9;	C11orf9|IDBG-50293|ENSG00000124920|745|;
compartment pattern specification	GO:0007386	biological process	9606	1	4	0.0142664	0.0711688	NOTCH1;	NOTCH1|IDBG-92445|ENSG00000148400|4851|;
cranial nerve development	GO:0021545	biological process	9606	1	4	0.0142664	0.0711688	CHD7;	CHD7|IDBG-22967|ENSG00000171316|102724260,55636|;
endocardium development	GO:0003157	biological process	9606	1	4	0.0142664	0.0711688	NOTCH1;	NOTCH1|IDBG-92445|ENSG00000148400|4851|;
extracellular matrix constituent conferring elasticity	GO:0030023	molecular function	9606	1	4	0.0142664	0.0711688	ELN;	ELN|IDBG-20555|ENSG00000049540|2006|;
female genitalia development	GO:0030540	biological process	9606	1	4	0.0142664	0.0711688	CHD7;	CHD7|IDBG-22967|ENSG00000171316|102724260,55636|;
gamma-aminobutyric acid secretion	GO:0014051	biological process	9606	1	4	0.0142664	0.0711688	CACNA1A;	CACNA1A|IDBG-31996|ENSG00000141837|100507353,773|;
negative regulation of DNA damage checkpoint	GO:2000002	biological process	9606	1	4	0.0142664	0.0711688	BRD4;	BRD4|IDBG-34500|ENSG00000141867|23476|;
negative regulation of photoreceptor cell differentiation	GO:0046533	biological process	9606	1	4	0.0142664	0.0711688	NOTCH1;	NOTCH1|IDBG-92445|ENSG00000148400|4851|;
neurotransmitter metabolic process	GO:0042133	biological process	9606	1	4	0.0142664	0.0711688	CACNA1A;	CACNA1A|IDBG-31996|ENSG00000141837|100507353,773|;
nose development	GO:0043584	biological process	9606	1	4	0.0142664	0.0711688	CHD7;	CHD7|IDBG-22967|ENSG00000171316|102724260,55636|;
positive regulation of glial cell differentiation	GO:0045687	biological process	9606	1	4	0.0142664	0.0711688	NOTCH1;	NOTCH1|IDBG-92445|ENSG00000148400|4851|;
positive regulation of low-density lipoprotein particle receptor biosynthetic process	GO:0045716	biological process	9606	1	4	0.0142664	0.0711688	SCAP;	SCAP|IDBG-31555|ENSG00000114650|22937|;
positive regulation of myeloid cell differentiation	GO:0045639	biological process	9606	1	4	0.0142664	0.0711688	JAG1;	JAG1|IDBG-54207|ENSG00000101384|182|;
positive regulation of transcription of Notch receptor target	GO:0007221	biological process	9606	1	4	0.0142664	0.0711688	NOTCH1;	NOTCH1|IDBG-92445|ENSG00000148400|4851|;
regulation of circadian sleep/wake cycle, sleep	GO:0045187	biological process	9606	1	4	0.0142664	0.0711688	PER3;	PER3|IDBG-88216|ENSG00000049246|8863|;
regulation of definitive erythrocyte differentiation	GO:0010724	biological process	9606	1	4	0.0142664	0.0711688	RBFOX2;	RBFOX2|IDBG-5580|ENSG00000100320|23543|;
rhythmic synaptic transmission	GO:0060024	biological process	9606	1	4	0.0142664	0.0711688	CACNA1A;	CACNA1A|IDBG-31996|ENSG00000141837|100507353,773|;
secretory columnal luminar epithelial cell differentiation involved in prostate glandular acinus development	GO:0060528	biological process	9606	1	4	0.0142664	0.0711688	NOTCH1;	NOTCH1|IDBG-92445|ENSG00000148400|4851|;
sequestering of BMP in extracellular matrix	GO:0035582	biological process	9606	1	4	0.0142664	0.0711688	FBN1;	FBN1|IDBG-10989|ENSG00000166147|2200|;
negative regulation of neuron differentiation	GO:0045665	biological process	9606	2	51	0.0144238	0.0715451	JAG1; NOTCH1;	JAG1|IDBG-54207|ENSG00000101384|182|; NOTCH1|IDBG-92445|ENSG00000148400|4851|;
aggresome	GO:0016235	cellular component	9606	2	22	0.00279373	0.071733	CABIN1; URB2;	CABIN1|IDBG-2725|ENSG00000099991|23523|; URB2|IDBG-107343|ENSG00000135763|9816|;
heart development	GO:0007507	biological process	9606	4	203	0.00608521	0.071789	FBN1; NOTCH1; RAF1; TAB2;	FBN1|IDBG-10989|ENSG00000166147|2200|; NOTCH1|IDBG-92445|ENSG00000148400|4851|; RAF1|IDBG-19277|ENSG00000132155|102724915,5894|; TAB2|IDBG-97690|ENSG00000055208|23118|;
nervous system development	GO:0007399	biological process	9606	5	325	0.00618945	0.0720452	FAM5C; JAG1; NOTCH2; SPG7; TSC1;	FAM5C|IDBG-105437|ENSG00000162670|339479|; JAG1|IDBG-54207|ENSG00000101384|182|; NOTCH2|IDBG-101546|ENSG00000134250|4853|; SPG7|IDBG-47463|ENSG00000197912|6687|; TSC1|IDBG-90470|ENSG00000165699|7248|;
AV node cell to bundle of His cell communication	GO:0086067	biological process	9606	1	5	0.0178015	0.0726202	SCN10A;	SCN10A|IDBG-26173|ENSG00000185313|6336|;
SREBP signaling pathway	GO:0032933	biological process	9606	1	5	0.0178015	0.0726202	SCAP;	SCAP|IDBG-31555|ENSG00000114650|22937|;
aortic valve morphogenesis	GO:0003180	biological process	9606	1	5	0.0178015	0.0726202	NOTCH1;	NOTCH1|IDBG-92445|ENSG00000148400|4851|;
base-excision repair, gap-filling	GO:0006287	biological process	9606	1	5	0.0178015	0.0726202	POLE;	POLE|IDBG-65706|ENSG00000177084|5426|;
cellular chloride ion homeostasis	GO:0030644	biological process	9606	1	5	0.0178015	0.0726202	CACNA1A;	CACNA1A|IDBG-31996|ENSG00000141837|100507353,773|;
deoxyribonucleoside monophosphate biosynthetic process	GO:0009157	biological process	9606	1	5	0.0178015	0.0726202	DGUOK;	DGUOK|IDBG-56773|ENSG00000114956|1716|;
endocardial cell differentiation	GO:0060956	biological process	9606	1	5	0.0178015	0.0726202	NOTCH1;	NOTCH1|IDBG-92445|ENSG00000148400|4851|;
epsilon DNA polymerase complex	GO:0008622	cellular component	9606	1	5	0.0178015	0.0726202	POLE;	POLE|IDBG-65706|ENSG00000177084|5426|;
glycine transmembrane transporter activity	GO:0015187	molecular function	9606	1	5	0.0178015	0.0726202	SLC6A9;	SLC6A9|IDBG-97649|ENSG00000196517|6536|;
mesenchymal cell development	GO:0014031	biological process	9606	1	5	0.0178015	0.0726202	NOTCH1;	NOTCH1|IDBG-92445|ENSG00000148400|4851|;
mineralocorticoid biosynthetic process	GO:0006705	biological process	9606	1	5	0.0178015	0.0726202	CYP21A2;	CYP21A2|IDBG-80216|ENSG00000231852|1589|;
negative regulation of glial cell proliferation	GO:0060253	biological process	9606	1	5	0.0178015	0.0726202	NOTCH1;	NOTCH1|IDBG-92445|ENSG00000148400|4851|;
olfactory behavior	GO:0042048	biological process	9606	1	5	0.0178015	0.0726202	CHD7;	CHD7|IDBG-22967|ENSG00000171316|102724260,55636|;
pericardium morphogenesis	GO:0003344	biological process	9606	1	5	0.0178015	0.0726202	NOTCH1;	NOTCH1|IDBG-92445|ENSG00000148400|4851|;
positive regulation of protein kinase A signaling	GO:0010739	biological process	9606	1	5	0.0178015	0.0726202	AKAP12;	AKAP12|IDBG-97940|ENSG00000131016|9590|;
positive transcription elongation factor complex b	GO:0008024	cellular component	9606	1	5	0.0178015	0.0726202	BRD4;	BRD4|IDBG-34500|ENSG00000141867|23476|;
pulmonary artery morphogenesis	GO:0061156	biological process	9606	1	5	0.0178015	0.0726202	JAG1;	JAG1|IDBG-54207|ENSG00000101384|182|;
regulation of cholesterol biosynthetic process	GO:0045540	biological process	9606	1	5	0.0178015	0.0726202	SCAP;	SCAP|IDBG-31555|ENSG00000114650|22937|;
regulation of protein kinase C signaling	GO:0090036	biological process	9606	1	5	0.0178015	0.0726202	AKAP12;	AKAP12|IDBG-97940|ENSG00000131016|9590|;
regulation of somitogenesis	GO:0014807	biological process	9606	1	5	0.0178015	0.0726202	NOTCH1;	NOTCH1|IDBG-92445|ENSG00000148400|4851|;
ryanodine-sensitive calcium-release channel activity	GO:0005219	molecular function	9606	1	5	0.0178015	0.0726202	RYR3;	RYR3|IDBG-5249|ENSG00000198838|6263|;
self proteolysis	GO:0097264	biological process	9606	1	5	0.0178015	0.0726202	ODZ4;	ODZ4|IDBG-66067|ENSG00000149256|26011|;
serine-type carboxypeptidase activity	GO:0004185	molecular function	9606	1	5	0.0178015	0.0726202	CPD;	CPD|IDBG-38962|ENSG00000108582|1362|;
spindle midzone assembly involved in mitosis	GO:0051256	biological process	9606	1	5	0.0178015	0.0726202	RACGAP1;	RACGAP1|IDBG-32209|ENSG00000161800|29127|;
tongue morphogenesis	GO:0043587	biological process	9606	1	5	0.0178015	0.0726202	KRT13;	KRT13|IDBG-49262|ENSG00000171401|3860|;
cell growth	GO:0016049	biological process	9606	2	52	0.0149663	0.0729923	CACNA1A; NOTCH2;	CACNA1A|IDBG-31996|ENSG00000141837|100507353,773|; NOTCH2|IDBG-101546|ENSG00000134250|4853|;
cellular protein localization	GO:0034613	biological process	9606	2	52	0.0149663	0.0729923	HEPACAM; ZDHHC18;	HEPACAM|IDBG-75353|ENSG00000165478|220296,641654|; ZDHHC18|IDBG-94729|ENSG00000204160|84243|;
protein ubiquitination involved in ubiquitin-dependent protein catabolic process	GO:0042787	biological process	9606	2	52	0.0149663	0.0729923	FBXO10; UBR4;	FBXO10|IDBG-65792|ENSG00000147912|26267|; UBR4|IDBG-92114|ENSG00000127481|23352|;
negative regulation of transcription from RNA polymerase II promoter	GO:0000122	biological process	9606	7	619	0.00660782	0.0730206	CTR9; NOTCH1; NOTCH2; PER3; PRDM1; SAMD11; ZNF675;	CTR9|IDBG-31890|ENSG00000198730|9646|; NOTCH1|IDBG-92445|ENSG00000148400|4851|; NOTCH2|IDBG-101546|ENSG00000134250|4853|; PER3|IDBG-88216|ENSG00000049246|8863|; PRDM1|IDBG-94825|ENSG00000057657|639|; SAMD11|IDBG-84149|ENSG00000187634|148398|; ZNF675|IDBG-41463|ENSG00000197372|171392|;
membrane	GO:0016020	cellular component	9606	19	3199	0.0151487	0.0734713	AKAP13; CACNA1A; CHD4; CPD; GANAB; HEPACAM; JAG1; LAMB1; NOTCH1; NOTCH2; PHRF1; RPL5; RYR3; SCAP; SCN10A; SLC6A9; SPG7; TSC1; UBR4;	AKAP13|IDBG-28095|ENSG00000170776|11214|; CACNA1A|IDBG-31996|ENSG00000141837|100507353,773|; CHD4|IDBG-14532|ENSG00000111642|1108|; CPD|IDBG-38962|ENSG00000108582|1362|; GANAB|IDBG-51371|ENSG00000089597|23193|; HEPACAM|IDBG-75353|ENSG00000165478|220296,641654|; JAG1|IDBG-54207|ENSG00000101384|182|; LAMB1|IDBG-35838|ENSG00000091136|3912|; NOTCH1|IDBG-92445|ENSG00000148400|4851|; NOTCH2|IDBG-101546…
blood vessel remodeling	GO:0001974	biological process	9606	2	34	0.00659944	0.0738629	ELN; JAG1;	ELN|IDBG-20555|ENSG00000049540|2006|; JAG1|IDBG-54207|ENSG00000101384|182|;
cell migration	GO:0016477	biological process	9606	3	155	0.01822	0.0739817	ASAP3; LAMB1; LAMC1;	ASAP3|IDBG-93928|ENSG00000088280|55616|; LAMB1|IDBG-35838|ENSG00000091136|3912|; LAMC1|IDBG-105290|ENSG00000135862|3915|;
hemopoiesis	GO:0030097	biological process	9606	3	80	0.00297406	0.0741815	CDK13; JAG1; NOTCH2;	CDK13|IDBG-13277|ENSG00000065883|8621|; JAG1|IDBG-54207|ENSG00000101384|182|; NOTCH2|IDBG-101546|ENSG00000134250|4853|;
humoral immune response	GO:0006959	biological process	9606	2	58	0.0184023	0.0743761	NOTCH1; NOTCH2;	NOTCH1|IDBG-92445|ENSG00000148400|4851|; NOTCH2|IDBG-101546|ENSG00000134250|4853|;
regulation of cell proliferation	GO:0042127	biological process	9606	3	156	0.0185305	0.074549	JAG1; NOTCH1; RBFOX2;	JAG1|IDBG-54207|ENSG00000101384|182|; NOTCH1|IDBG-92445|ENSG00000148400|4851|; RBFOX2|IDBG-5580|ENSG00000100320|23543|;
blood circulation	GO:0008015	biological process	9606	2	41	0.00949202	0.0746535	CHD7; ELN;	CHD7|IDBG-22967|ENSG00000171316|102724260,55636|; ELN|IDBG-20555|ENSG00000049540|2006|;
insulin receptor signaling pathway	GO:0008286	biological process	9606	3	146	0.0155576	0.0750376	PHIP; RAF1; TSC1;	PHIP|IDBG-93358|ENSG00000146247|55023|; RAF1|IDBG-19277|ENSG00000132155|102724915,5894|; TSC1|IDBG-90470|ENSG00000165699|7248|;
I-kappaB kinase/NF-kappaB signaling	GO:0007249	biological process	9606	2	42	0.00994373	0.0768219	TAB2; ZNF675;	TAB2|IDBG-97690|ENSG00000055208|23118|; ZNF675|IDBG-41463|ENSG00000197372|171392|;
cleavage furrow	GO:0032154	cellular component	9606	2	42	0.00994373	0.0768219	MASTL; RACGAP1;	MASTL|IDBG-64712|ENSG00000120539|84930|; RACGAP1|IDBG-32209|ENSG00000161800|29127|;
DNA binding	GO:0003677	molecular function	9606	14	2108	0.0161243	0.0769209	BOD1L1; BRD4; C11orf9; CHD4; CHD7; EEPD1; HIVEP2; KDM5A; MLL2; POGZ; POLE; SSH2; ZNF292; ZNF675;	BOD1L1|IDBG-10205|ENSG00000038219|259282|; BRD4|IDBG-34500|ENSG00000141867|23476|; C11orf9|IDBG-50293|ENSG00000124920|745|; CHD4|IDBG-14532|ENSG00000111642|1108|; CHD7|IDBG-22967|ENSG00000171316|102724260,55636|; EEPD1|IDBG-12500|ENSG00000122547|80820|; HIVEP2|IDBG-97259|ENSG00000010818|3097|; KDM5A|IDBG-11318|ENSG00000073614|5927|; MLL2|IDBG-30867|ENSG00000167548|8085|; POGZ|IDBG-102373|ENSG0000…
negative regulation of cell differentiation	GO:0045596	biological process	9606	2	54	0.0160776	0.0771193	JAG1; NOTCH1;	JAG1|IDBG-54207|ENSG00000101384|182|; NOTCH1|IDBG-92445|ENSG00000148400|4851|;
determination of left/right symmetry	GO:0007368	biological process	9606	2	55	0.0166461	0.0777113	NOTCH1; NOTCH2;	NOTCH1|IDBG-92445|ENSG00000148400|4851|; NOTCH2|IDBG-101546|ENSG00000134250|4853|;
keratinocyte differentiation	GO:0030216	biological process	9606	2	55	0.0166461	0.0777113	JAG1; NOTCH1;	JAG1|IDBG-54207|ENSG00000101384|182|; NOTCH1|IDBG-92445|ENSG00000148400|4851|;
regulation of growth	GO:0040008	biological process	9606	2	55	0.0166461	0.0777113	HEPACAM; PHIP;	HEPACAM|IDBG-75353|ENSG00000165478|220296,641654|; PHIP|IDBG-93358|ENSG00000146247|55023|;
stem cell maintenance	GO:0019827	biological process	9606	2	55	0.0166461	0.0777113	CTR9; NOTCH2;	CTR9|IDBG-31890|ENSG00000198730|9646|; NOTCH2|IDBG-101546|ENSG00000134250|4853|;
nuclear chromatin	GO:0000790	cellular component	9606	3	137	0.0131317	0.0779864	BRD4; CHD4; POGZ;	BRD4|IDBG-34500|ENSG00000141867|23476|; CHD4|IDBG-14532|ENSG00000111642|1108|; POGZ|IDBG-102373|ENSG00000143442|23126|;
regulation of cell cycle	GO:0051726	biological process	9606	3	137	0.0131317	0.0779864	CDKL2; MASTL; TSC1;	CDKL2|IDBG-24650|ENSG00000138769|8999|; MASTL|IDBG-64712|ENSG00000120539|84930|; TSC1|IDBG-90470|ENSG00000165699|7248|;
cellular response to retinoic acid	GO:0071300	biological process	9606	2	60	0.0196149	0.0785494	FAM5C; KRT13;	FAM5C|IDBG-105437|ENSG00000162670|339479|; KRT13|IDBG-49262|ENSG00000171401|3860|;
organ morphogenesis	GO:0009887	biological process	9606	3	125	0.0102599	0.0785696	ELN; JAG1; NOTCH2;	ELN|IDBG-20555|ENSG00000049540|2006|; JAG1|IDBG-54207|ENSG00000101384|182|; NOTCH2|IDBG-101546|ENSG00000134250|4853|;
neuromuscular process controlling balance	GO:0050885	biological process	9606	2	49	0.013365	0.0788354	CACNA1A; RBFOX2;	CACNA1A|IDBG-31996|ENSG00000141837|100507353,773|; RBFOX2|IDBG-5580|ENSG00000100320|23543|;
positive regulation of peptidyl-serine phosphorylation	GO:0033138	biological process	9606	2	56	0.0172231	0.0799773	PHIP; RAF1;	PHIP|IDBG-93358|ENSG00000146247|55023|; RAF1|IDBG-19277|ENSG00000132155|102724915,5894|;
chromatin binding	GO:0003682	molecular function	9606	5	371	0.0106228	0.0806406	BRD4; CHD7; KDM5A; NOTCH1; POLE;	BRD4|IDBG-34500|ENSG00000141867|23476|; CHD7|IDBG-22967|ENSG00000171316|102724260,55636|; KDM5A|IDBG-11318|ENSG00000073614|5927|; NOTCH1|IDBG-92445|ENSG00000148400|4851|; POLE|IDBG-65706|ENSG00000177084|5426|;
ion channel activity	GO:0005216	molecular function	9606	3	153	0.0176078	0.0813314	CACNA1A; RYR3; SCN10A;	CACNA1A|IDBG-31996|ENSG00000141837|100507353,773|; RYR3|IDBG-5249|ENSG00000198838|6263|; SCN10A|IDBG-26173|ENSG00000185313|6336|;
embryonic limb morphogenesis	GO:0030326	biological process	9606	2	63	0.0214948	0.081943	NOTCH1; NOTCH2;	NOTCH1|IDBG-92445|ENSG00000148400|4851|; NOTCH2|IDBG-101546|ENSG00000134250|4853|;
response to insulin	GO:0032868	biological process	9606	2	63	0.0214948	0.081943	SCAP; TSC1;	SCAP|IDBG-31555|ENSG00000114650|22937|; TSC1|IDBG-90470|ENSG00000165699|7248|;
DNA biosynthetic process	GO:0071897	biological process	9606	1	6	0.0213242	0.0820088	POLE;	POLE|IDBG-65706|ENSG00000177084|5426|;
coronary artery morphogenesis	GO:0060982	biological process	9606	1	6	0.0213242	0.0820088	NOTCH1;	NOTCH1|IDBG-92445|ENSG00000148400|4851|;
cyclin-dependent protein kinase activating kinase holoenzyme complex	GO:0019907	cellular component	9606	1	6	0.0213242	0.0820088	KDM5A;	KDM5A|IDBG-11318|ENSG00000073614|5927|;
ear morphogenesis	GO:0042471	biological process	9606	1	6	0.0213242	0.0820088	CHD7;	CHD7|IDBG-22967|ENSG00000171316|102724260,55636|;
endodermal cell fate commitment	GO:0001711	biological process	9606	1	6	0.0213242	0.0820088	CTR9;	CTR9|IDBG-31890|ENSG00000198730|9646|;
junctional membrane complex	GO:0030314	cellular component	9606	1	6	0.0213242	0.0820088	RYR3;	RYR3|IDBG-5249|ENSG00000198838|6263|;
mitotic sister chromatid cohesion	GO:0007064	biological process	9606	1	6	0.0213242	0.0820088	POGZ;	POGZ|IDBG-102373|ENSG00000143442|23126|;
tube formation	GO:0035148	biological process	9606	1	6	0.0213242	0.0820088	NOTCH1;	NOTCH1|IDBG-92445|ENSG00000148400|4851|;
nucleobase-containing compound metabolic process	GO:0006139	biological process	9606	2	62	0.0208601	0.0831545	DGUOK; POLE;	DGUOK|IDBG-56773|ENSG00000114956|1716|; POLE|IDBG-65706|ENSG00000177084|5426|;
basement membrane	GO:0005604	cellular component	9606	3	85	0.00353007	0.0856043	FBN1; LAMB1; LAMC1;	FBN1|IDBG-10989|ENSG00000166147|2200|; LAMB1|IDBG-35838|ENSG00000091136|3912|; LAMC1|IDBG-105290|ENSG00000135862|3915|;
cell fate commitment	GO:0045165	biological process	9606	2	65	0.0227881	0.0861213	NOTCH1; PRDM1;	NOTCH1|IDBG-92445|ENSG00000148400|4851|; PRDM1|IDBG-94825|ENSG00000057657|639|;
regulation of cell migration	GO:0030334	biological process	9606	2	65	0.0227881	0.0861213	JAG1; NOTCH1;	JAG1|IDBG-54207|ENSG00000101384|182|; NOTCH1|IDBG-92445|ENSG00000148400|4851|;
Cdc73/Paf1 complex	GO:0016593	cellular component	9606	1	7	0.0248344	0.0884915	CTR9;	CTR9|IDBG-31890|ENSG00000198730|9646|;
cAMP-dependent protein kinase activity	GO:0004691	molecular function	9606	1	7	0.0248344	0.0884915	AKAP13;	AKAP13|IDBG-28095|ENSG00000170776|11214|;
cardiac conduction	GO:0061337	biological process	9606	1	7	0.0248344	0.0884915	SCN10A;	SCN10A|IDBG-26173|ENSG00000185313|6336|;
cellular response to caffeine	GO:0071313	biological process	9606	1	7	0.0248344	0.0884915	RYR3;	RYR3|IDBG-5249|ENSG00000198838|6263|;
genitalia development	GO:0048806	biological process	9606	1	7	0.0248344	0.0884915	CHD7;	CHD7|IDBG-22967|ENSG00000171316|102724260,55636|;
glycine transport	GO:0015816	biological process	9606	1	7	0.0248344	0.0884915	SLC6A9;	SLC6A9|IDBG-97649|ENSG00000196517|6536|;
interleukin-6-mediated signaling pathway	GO:0070102	biological process	9606	1	7	0.0248344	0.0884915	CTR9;	CTR9|IDBG-31890|ENSG00000198730|9646|;
negative regulation of calcium ion-dependent exocytosis	GO:0045955	biological process	9606	1	7	0.0248344	0.0884915	NOTCH1;	NOTCH1|IDBG-92445|ENSG00000148400|4851|;
negative regulation of cell migration involved in sprouting angiogenesis	GO:0090051	biological process	9606	1	7	0.0248344	0.0884915	NOTCH1;	NOTCH1|IDBG-92445|ENSG00000148400|4851|;
negative regulation of lipopolysaccharide-mediated signaling pathway	GO:0031665	biological process	9606	1	7	0.0248344	0.0884915	PRDM1;	PRDM1|IDBG-94825|ENSG00000057657|639|;
regulation of fatty acid biosynthetic process	GO:0042304	biological process	9606	1	7	0.0248344	0.0884915	SCAP;	SCAP|IDBG-31555|ENSG00000114650|22937|;
regulation of fatty acid metabolic process	GO:0019217	biological process	9606	1	7	0.0248344	0.0884915	SCAP;	SCAP|IDBG-31555|ENSG00000114650|22937|;
regulation of lamellipodium assembly	GO:0010591	biological process	9606	1	7	0.0248344	0.0884915	SSH2;	SSH2|IDBG-38695|ENSG00000141298|85464|;
positive regulation of cell proliferation	GO:0008284	biological process	9606	5	462	0.0249722	0.0886209	CDK13; MLL2; NOTCH1; NOTCH2; PHIP;	CDK13|IDBG-13277|ENSG00000065883|8621|; MLL2|IDBG-30867|ENSG00000167548|8085|; NOTCH1|IDBG-92445|ENSG00000148400|4851|; NOTCH2|IDBG-101546|ENSG00000134250|4853|; PHIP|IDBG-93358|ENSG00000146247|55023|;
camera-type eye development	GO:0043010	biological process	9606	2	67	0.0241129	0.0907351	CHD7; JAG1;	CHD7|IDBG-22967|ENSG00000171316|102724260,55636|; JAG1|IDBG-54207|ENSG00000101384|182|;
extracellular matrix organization	GO:0030198	biological process	9606	4	312	0.025707	0.0908592	ELN; FBN1; LAMB1; LAMC1;	ELN|IDBG-20555|ENSG00000049540|2006|; FBN1|IDBG-10989|ENSG00000166147|2200|; LAMB1|IDBG-35838|ENSG00000091136|3912|; LAMC1|IDBG-105290|ENSG00000135862|3915|;
GTPase regulator activity	GO:0030695	molecular function	9606	1	8	0.0283322	0.0912693	TSC1;	TSC1|IDBG-90470|ENSG00000165699|7248|;
T cell mediated immunity	GO:0002456	biological process	9606	1	8	0.0283322	0.0912693	JAG1;	JAG1|IDBG-54207|ENSG00000101384|182|;
adenylate cyclase binding	GO:0008179	molecular function	9606	1	8	0.0283322	0.0912693	AKAP12;	AKAP12|IDBG-97940|ENSG00000131016|9590|;
atrioventricular valve morphogenesis	GO:0003181	biological process	9606	1	8	0.0283322	0.0912693	NOTCH1;	NOTCH1|IDBG-92445|ENSG00000148400|4851|;
bundle of His cell to Purkinje myocyte communication	GO:0086069	biological process	9606	1	8	0.0283322	0.0912693	SCN10A;	SCN10A|IDBG-26173|ENSG00000185313|6336|;
cellular response to follicle-stimulating hormone stimulus	GO:0071372	biological process	9606	1	8	0.0283322	0.0912693	NOTCH1;	NOTCH1|IDBG-92445|ENSG00000148400|4851|;
glucocorticoid biosynthetic process	GO:0006704	biological process	9606	1	8	0.0283322	0.0912693	CYP21A2;	CYP21A2|IDBG-80216|ENSG00000231852|1589|;
histone H2B ubiquitination	GO:0033523	biological process	9606	1	8	0.0283322	0.0912693	CTR9;	CTR9|IDBG-31890|ENSG00000198730|9646|;
histone H4-K12 acetylation	GO:0043983	biological process	9606	1	8	0.0283322	0.0912693	BRD4;	BRD4|IDBG-34500|ENSG00000141867|23476|;
intestinal epithelial cell development	GO:0060576	biological process	9606	1	8	0.0283322	0.0912693	PRDM1;	PRDM1|IDBG-94825|ENSG00000057657|639|;
microfibril	GO:0001527	cellular component	9606	1	8	0.0283322	0.0912693	FBN1;	FBN1|IDBG-10989|ENSG00000166147|2200|;
negative regulation of cytosolic calcium ion concentration	GO:0051481	biological process	9606	1	8	0.0283322	0.0912693	RYR3;	RYR3|IDBG-5249|ENSG00000198838|6263|;
negative regulation of myotube differentiation	GO:0010832	biological process	9606	1	8	0.0283322	0.0912693	NOTCH1;	NOTCH1|IDBG-92445|ENSG00000148400|4851|;
neuron-neuron synaptic transmission	GO:0007270	biological process	9606	1	8	0.0283322	0.0912693	CACNA1A;	CACNA1A|IDBG-31996|ENSG00000141837|100507353,773|;
nuclear export	GO:0051168	biological process	9606	1	8	0.0283322	0.0912693	AKAP13;	AKAP13|IDBG-28095|ENSG00000170776|11214|;
positive regulation of gastrulation	GO:2000543	biological process	9606	1	8	0.0283322	0.0912693	ODZ4;	ODZ4|IDBG-66067|ENSG00000149256|26011|;
regulation of actin polymerization or depolymerization	GO:0008064	biological process	9606	1	8	0.0283322	0.0912693	SSH2;	SSH2|IDBG-38695|ENSG00000141298|85464|;
regulation of atrial cardiac muscle cell membrane depolarization	GO:0060371	biological process	9606	1	8	0.0283322	0.0912693	SCN10A;	SCN10A|IDBG-26173|ENSG00000185313|6336|;
regulation of attachment of spindle microtubules to kinetochore	GO:0051988	biological process	9606	1	8	0.0283322	0.0912693	RACGAP1;	RACGAP1|IDBG-32209|ENSG00000161800|29127|;
regulation of calcium ion-dependent exocytosis	GO:0017158	biological process	9606	1	8	0.0283322	0.0912693	CACNA1A;	CACNA1A|IDBG-31996|ENSG00000141837|100507353,773|;
response to corticosteroid	GO:0031960	biological process	9606	1	8	0.0283322	0.0912693	NOTCH1;	NOTCH1|IDBG-92445|ENSG00000148400|4851|;
semicircular canal morphogenesis	GO:0048752	biological process	9606	1	8	0.0283322	0.0912693	CHD7;	CHD7|IDBG-22967|ENSG00000171316|102724260,55636|;
steroid hydroxylase activity	GO:0008395	molecular function	9606	1	8	0.0283322	0.0912693	CYP21A2;	CYP21A2|IDBG-80216|ENSG00000231852|1589|;
acrosomal vesicle	GO:0001669	cellular component	9606	2	71	0.0268547	0.0945329	NOTCH1; RACGAP1;	NOTCH1|IDBG-92445|ENSG00000148400|4851|; RACGAP1|IDBG-32209|ENSG00000161800|29127|;
DNA synthesis involved in DNA repair	GO:0000731	biological process	9606	1	9	0.0318176	0.0961134	POLE;	POLE|IDBG-65706|ENSG00000177084|5426|;
RNA polymerase binding	GO:0070063	molecular function	9606	1	9	0.0318176	0.0961134	PHRF1;	PHRF1|IDBG-17186|ENSG00000070047|57661|;
astrocyte differentiation	GO:0048708	biological process	9606	1	9	0.0318176	0.0961134	NOTCH1;	NOTCH1|IDBG-92445|ENSG00000148400|4851|;
calcium-release channel activity	GO:0015278	molecular function	9606	1	9	0.0318176	0.0961134	RYR3;	RYR3|IDBG-5249|ENSG00000198838|6263|;
cardiac ventricle morphogenesis	GO:0003208	biological process	9606	1	9	0.0318176	0.0961134	NOTCH1;	NOTCH1|IDBG-92445|ENSG00000148400|4851|;
central nervous system myelination	GO:0022010	biological process	9606	1	9	0.0318176	0.0961134	C11orf9;	C11orf9|IDBG-50293|ENSG00000124920|745|;
endocardial cushion morphogenesis	GO:0003203	biological process	9606	1	9	0.0318176	0.0961134	NOTCH1;	NOTCH1|IDBG-92445|ENSG00000148400|4851|;
epithelial to mesenchymal transition involved in endocardial cushion formation	GO:0003198	biological process	9606	1	9	0.0318176	0.0961134	NOTCH1;	NOTCH1|IDBG-92445|ENSG00000148400|4851|;
negative regulation of cell size	GO:0045792	biological process	9606	1	9	0.0318176	0.0961134	TSC1;	TSC1|IDBG-90470|ENSG00000165699|7248|;
negative regulation of tumor necrosis factor-mediated signaling pathway	GO:0010804	biological process	9606	1	9	0.0318176	0.0961134	ZNF675;	ZNF675|IDBG-41463|ENSG00000197372|171392|;
nucleoside kinase activity	GO:0019206	molecular function	9606	1	9	0.0318176	0.0961134	DGUOK;	DGUOK|IDBG-56773|ENSG00000114956|1716|;
positive regulation of astrocyte differentiation	GO:0048711	biological process	9606	1	9	0.0318176	0.0961134	NOTCH1;	NOTCH1|IDBG-92445|ENSG00000148400|4851|;
positive regulation of intracellular estrogen receptor signaling pathway	GO:0033148	biological process	9606	1	9	0.0318176	0.0961134	MLL2;	MLL2|IDBG-30867|ENSG00000167548|8085|;
regulation of cell-matrix adhesion	GO:0001952	biological process	9606	1	9	0.0318176	0.0961134	TSC1;	TSC1|IDBG-90470|ENSG00000165699|7248|;
regulation of phosphoprotein phosphatase activity	GO:0043666	biological process	9606	1	9	0.0318176	0.0961134	TSC1;	TSC1|IDBG-90470|ENSG00000165699|7248|;
stress fiber assembly	GO:0043149	biological process	9606	1	9	0.0318176	0.0961134	ELN;	ELN|IDBG-20555|ENSG00000049540|2006|;
ventricular trabecula myocardium morphogenesis	GO:0003222	biological process	9606	1	9	0.0318176	0.0961134	NOTCH1;	NOTCH1|IDBG-92445|ENSG00000148400|4851|;
positive regulation of transcription from RNA polymerase II promoter	GO:0045944	biological process	9606	7	849	0.0320016	0.0963358	BRD4; CTR9; JAG1; MLL2; NOTCH1; PHIP; ZNF292;	BRD4|IDBG-34500|ENSG00000141867|23476|; CTR9|IDBG-31890|ENSG00000198730|9646|; JAG1|IDBG-54207|ENSG00000101384|182|; MLL2|IDBG-30867|ENSG00000167548|8085|; NOTCH1|IDBG-92445|ENSG00000148400|4851|; PHIP|IDBG-93358|ENSG00000146247|55023|; ZNF292|IDBG-94101|ENSG00000188994|23036|;
regulation of Rho protein signal transduction	GO:0035023	biological process	9606	2	77	0.0311908	0.100109	AKAP13; RAF1;	AKAP13|IDBG-28095|ENSG00000170776|11214|; RAF1|IDBG-19277|ENSG00000132155|102724915,5894|;
cardiac left ventricle morphogenesis	GO:0003214	biological process	9606	1	10	0.0352907	0.102016	NOTCH1;	NOTCH1|IDBG-92445|ENSG00000148400|4851|;
cardiac right ventricle morphogenesis	GO:0003215	biological process	9606	1	10	0.0352907	0.102016	JAG1;	JAG1|IDBG-54207|ENSG00000101384|182|;
chromatin silencing	GO:0006342	biological process	9606	1	10	0.0352907	0.102016	MLL2;	MLL2|IDBG-30867|ENSG00000167548|8085|;
epithelium development	GO:0060429	biological process	9606	1	10	0.0352907	0.102016	CHD7;	CHD7|IDBG-22967|ENSG00000171316|102724260,55636|;
high voltage-gated calcium channel activity	GO:0008331	molecular function	9606	1	10	0.0352907	0.102016	CACNA1A;	CACNA1A|IDBG-31996|ENSG00000141837|100507353,773|;
histone H3-K4 trimethylation	GO:0080182	biological process	9606	1	10	0.0352907	0.102016	CTR9;	CTR9|IDBG-31890|ENSG00000198730|9646|;
kinetochore assembly	GO:0051382	biological process	9606	1	10	0.0352907	0.102016	POGZ;	POGZ|IDBG-102373|ENSG00000143442|23126|;
maternal placenta development	GO:0001893	biological process	9606	1	10	0.0352907	0.102016	PRDM1;	PRDM1|IDBG-94825|ENSG00000057657|639|;
positive regulation of endothelial cell differentiation	GO:0045603	biological process	9606	1	10	0.0352907	0.102016	NOTCH1;	NOTCH1|IDBG-92445|ENSG00000148400|4851|;
prostate gland epithelium morphogenesis	GO:0060740	biological process	9606	1	10	0.0352907	0.102016	NOTCH1;	NOTCH1|IDBG-92445|ENSG00000148400|4851|;
regulation of focal adhesion assembly	GO:0051893	biological process	9606	1	10	0.0352907	0.102016	TSC1;	TSC1|IDBG-90470|ENSG00000165699|7248|;
somatic stem cell division	GO:0048103	biological process	9606	1	10	0.0352907	0.102016	NOTCH1;	NOTCH1|IDBG-92445|ENSG00000148400|4851|;
K63-linked polyubiquitin binding	GO:0070530	molecular function	9606	1	11	0.0387516	0.107397	TAB2;	TAB2|IDBG-97690|ENSG00000055208|23118|;
activation of Rho GTPase activity	GO:0032862	biological process	9606	1	11	0.0387516	0.107397	TSC1;	TSC1|IDBG-90470|ENSG00000165699|7248|;
anagen	GO:0042640	biological process	9606	1	11	0.0387516	0.107397	NOTCH1;	NOTCH1|IDBG-92445|ENSG00000148400|4851|;
atrial septum morphogenesis	GO:0060413	biological process	9606	1	11	0.0387516	0.107397	NOTCH2;	NOTCH2|IDBG-101546|ENSG00000134250|4853|;
cardiac epithelial to mesenchymal transition	GO:0060317	biological process	9606	1	11	0.0387516	0.107397	NOTCH1;	NOTCH1|IDBG-92445|ENSG00000148400|4851|;
cellular response to ATP	GO:0071318	biological process	9606	1	11	0.0387516	0.107397	RYR3;	RYR3|IDBG-5249|ENSG00000198838|6263|;
face development	GO:0060324	biological process	9606	1	11	0.0387516	0.107397	CHD7;	CHD7|IDBG-22967|ENSG00000171316|102724260,55636|;
histone monoubiquitination	GO:0010390	biological process	9606	1	11	0.0387516	0.107397	CTR9;	CTR9|IDBG-31890|ENSG00000198730|9646|;
placenta blood vessel development	GO:0060674	biological process	9606	1	11	0.0387516	0.107397	NOTCH2;	NOTCH2|IDBG-101546|ENSG00000134250|4853|;
positive regulation of histone H3-K4 methylation	GO:0051571	biological process	9606	1	11	0.0387516	0.107397	CTR9;	CTR9|IDBG-31890|ENSG00000198730|9646|;
positive regulation of keratinocyte differentiation	GO:0045618	biological process	9606	1	11	0.0387516	0.107397	NOTCH1;	NOTCH1|IDBG-92445|ENSG00000148400|4851|;
pre-autophagosomal structure membrane	GO:0034045	cellular component	9606	1	11	0.0387516	0.107397	WIPI2;	WIPI2|IDBG-7422|ENSG00000157954|26100|;
negative regulation of catalytic activity	GO:0043086	biological process	9606	2	85	0.0373692	0.107668	CABIN1; NOTCH1;	CABIN1|IDBG-2725|ENSG00000099991|23523|; NOTCH1|IDBG-92445|ENSG00000148400|4851|;
GTPase activating protein binding	GO:0032794	molecular function	9606	1	12	0.0422002	0.111639	TSC1;	TSC1|IDBG-90470|ENSG00000165699|7248|;
alternative mRNA splicing, via spliceosome	GO:0000380	biological process	9606	1	12	0.0422002	0.111639	CDK13;	CDK13|IDBG-13277|ENSG00000065883|8621|;
cardiac muscle tissue morphogenesis	GO:0055008	biological process	9606	1	12	0.0422002	0.111639	NOTCH1;	NOTCH1|IDBG-92445|ENSG00000148400|4851|;
central nervous system neuron differentiation	GO:0021953	biological process	9606	1	12	0.0422002	0.111639	CACNA1A;	CACNA1A|IDBG-31996|ENSG00000141837|100507353,773|;
endothelial cell differentiation	GO:0045446	biological process	9606	1	12	0.0422002	0.111639	JAG1;	JAG1|IDBG-54207|ENSG00000101384|182|;
hedgehog receptor activity	GO:0008158	molecular function	9606	1	12	0.0422002	0.111639	SCAP;	SCAP|IDBG-31555|ENSG00000114650|22937|;
hemidesmosome assembly	GO:0031581	biological process	9606	1	12	0.0422002	0.111639	LAMC1;	LAMC1|IDBG-105290|ENSG00000135862|3915|;
negative regulation of oligodendrocyte differentiation	GO:0048715	biological process	9606	1	12	0.0422002	0.111639	NOTCH1;	NOTCH1|IDBG-92445|ENSG00000148400|4851|;
nucleotide biosynthetic process	GO:0009165	biological process	9606	1	12	0.0422002	0.111639	DGUOK;	DGUOK|IDBG-56773|ENSG00000114956|1716|;
positive regulation of B cell differentiation	GO:0045579	biological process	9606	1	12	0.0422002	0.111639	PRDM1;	PRDM1|IDBG-94825|ENSG00000057657|639|;
positive regulation of oligodendrocyte differentiation	GO:0048714	biological process	9606	1	12	0.0422002	0.111639	ODZ4;	ODZ4|IDBG-66067|ENSG00000149256|26011|;
regulation of cell motility	GO:2000145	biological process	9606	1	12	0.0422002	0.111639	RAF1;	RAF1|IDBG-19277|ENSG00000132155|102724915,5894|;
regulation of epithelial cell proliferation	GO:0050678	biological process	9606	1	12	0.0422002	0.111639	NOTCH1;	NOTCH1|IDBG-92445|ENSG00000148400|4851|;
sensory perception	GO:0007600	biological process	9606	1	12	0.0422002	0.111639	SCN10A;	SCN10A|IDBG-26173|ENSG00000185313|6336|;
transcriptionally active chromatin	GO:0035327	cellular component	9606	1	12	0.0422002	0.111639	CTR9;	CTR9|IDBG-31890|ENSG00000198730|9646|;
multicellular organismal development	GO:0007275	biological process	9606	5	537	0.0433886	0.114436	CDK13; JAG1; KDM5A; NOTCH1; NOTCH2;	CDK13|IDBG-13277|ENSG00000065883|8621|; JAG1|IDBG-54207|ENSG00000101384|182|; KDM5A|IDBG-11318|ENSG00000073614|5927|; NOTCH1|IDBG-92445|ENSG00000148400|4851|; NOTCH2|IDBG-101546|ENSG00000134250|4853|;
structural molecule activity	GO:0005198	molecular function	9606	3	219	0.0440231	0.11576	JAG1; KRT13; LAMB1;	JAG1|IDBG-54207|ENSG00000101384|182|; KRT13|IDBG-49262|ENSG00000171401|3860|; LAMB1|IDBG-35838|ENSG00000091136|3912|;
auditory receptor cell differentiation	GO:0042491	biological process	9606	1	13	0.0456366	0.117179	JAG1;	JAG1|IDBG-54207|ENSG00000101384|182|;
cerebellar Purkinje cell differentiation	GO:0021702	biological process	9606	1	13	0.0456366	0.117179	CACNA1A;	CACNA1A|IDBG-31996|ENSG00000141837|100507353,773|;
inner cell mass cell proliferation	GO:0001833	biological process	9606	1	13	0.0456366	0.117179	BRD4;	BRD4|IDBG-34500|ENSG00000141867|23476|;
negative regulation of JUN kinase activity	GO:0043508	biological process	9606	1	13	0.0456366	0.117179	ZNF675;	ZNF675|IDBG-41463|ENSG00000197372|171392|;
negative regulation of myoblast differentiation	GO:0045662	biological process	9606	1	13	0.0456366	0.117179	NOTCH1;	NOTCH1|IDBG-92445|ENSG00000148400|4851|;
phosphatidylinositol-3,5-bisphosphate binding	GO:0080025	molecular function	9606	1	13	0.0456366	0.117179	WIPI2;	WIPI2|IDBG-7422|ENSG00000157954|26100|;
purine-containing compound salvage	GO:0043101	biological process	9606	1	13	0.0456366	0.117179	DGUOK;	DGUOK|IDBG-56773|ENSG00000114956|1716|;
trophoblast giant cell differentiation	GO:0060707	biological process	9606	1	13	0.0456366	0.117179	PRDM1;	PRDM1|IDBG-94825|ENSG00000057657|639|;
axonogenesis	GO:0007409	biological process	9606	2	99	0.0491905	0.120627	DSCAML1; NOTCH1;	DSCAML1|IDBG-73268|ENSG00000177103|57453|; NOTCH1|IDBG-92445|ENSG00000148400|4851|;
aorta morphogenesis	GO:0035909	biological process	9606	1	14	0.0490609	0.120648	JAG1;	JAG1|IDBG-54207|ENSG00000101384|182|;
cerebellar Purkinje cell layer development	GO:0021680	biological process	9606	1	14	0.0490609	0.120648	CACNA1A;	CACNA1A|IDBG-31996|ENSG00000141837|100507353,773|;
left/right axis specification	GO:0070986	biological process	9606	1	14	0.0490609	0.120648	NOTCH1;	NOTCH1|IDBG-92445|ENSG00000148400|4851|;
mitogen-activated protein kinase kinase binding	GO:0031434	molecular function	9606	1	14	0.0490609	0.120648	RAF1;	RAF1|IDBG-19277|ENSG00000132155|102724915,5894|;
negative regulation of cell-substrate adhesion	GO:0010812	biological process	9606	1	14	0.0490609	0.120648	NOTCH1;	NOTCH1|IDBG-92445|ENSG00000148400|4851|;
negative regulation of transcription regulatory region DNA binding	GO:2000678	biological process	9606	1	14	0.0490609	0.120648	ZNF675;	ZNF675|IDBG-41463|ENSG00000197372|171392|;
neurological system process	GO:0050877	biological process	9606	1	14	0.0490609	0.120648	CACNA1A;	CACNA1A|IDBG-31996|ENSG00000141837|100507353,773|;
positive regulation of G2/M transition of mitotic cell cycle	GO:0010971	biological process	9606	1	14	0.0490609	0.120648	BRD4;	BRD4|IDBG-34500|ENSG00000141867|23476|;
positive regulation of insulin-like growth factor receptor signaling pathway	GO:0043568	biological process	9606	1	14	0.0490609	0.120648	PHIP;	PHIP|IDBG-93358|ENSG00000146247|55023|;
pseudouridine synthase activity	GO:0009982	molecular function	9606	1	14	0.0490609	0.120648	RPUSD4;	RPUSD4|IDBG-75738|ENSG00000165526|84881|;
regulation of actin filament polymerization	GO:0030833	biological process	9606	1	14	0.0490609	0.120648	ELN;	ELN|IDBG-20555|ENSG00000049540|2006|;
ribosomal large subunit biogenesis	GO:0042273	biological process	9606	1	14	0.0490609	0.120648	RPL5;	RPL5|IDBG-100292|ENSG00000122406|6083,6125|;
sulfate transport	GO:0008272	biological process	9606	1	14	0.0490609	0.120648	RACGAP1;	RACGAP1|IDBG-32209|ENSG00000161800|29127|;
voltage-gated sodium channel complex	GO:0001518	cellular component	9606	1	14	0.0490609	0.120648	SCN10A;	SCN10A|IDBG-26173|ENSG00000185313|6336|;
ion transmembrane transport	GO:0034220	biological process	9606	3	226	0.0475643	0.12177	CACNA1A; RAF1; RYR3;	CACNA1A|IDBG-31996|ENSG00000141837|100507353,773|; RAF1|IDBG-19277|ENSG00000132155|102724915,5894|; RYR3|IDBG-5249|ENSG00000198838|6263|;
rRNA processing	GO:0006364	biological process	9606	2	100	0.0500808	0.122124	CHD7; RPL5;	CHD7|IDBG-22967|ENSG00000171316|102724260,55636|; RPL5|IDBG-100292|ENSG00000122406|6083,6125|;
unfolded protein binding	GO:0051082	molecular function	9606	2	100	0.0500808	0.122124	SCAP; SPG7;	SCAP|IDBG-31555|ENSG00000114650|22937|; SPG7|IDBG-47463|ENSG00000197912|6687|;
Notch binding	GO:0005112	molecular function	9606	1	15	0.052473	0.125849	JAG1;	JAG1|IDBG-54207|ENSG00000101384|182|;
calcium ion-dependent exocytosis	GO:0017156	biological process	9606	1	15	0.052473	0.125849	CACNA1A;	CACNA1A|IDBG-31996|ENSG00000141837|100507353,773|;
negative regulation of protein complex assembly	GO:0031333	biological process	9606	1	15	0.052473	0.125849	RAF1;	RAF1|IDBG-19277|ENSG00000132155|102724915,5894|;
positive regulation of peptidyl-threonine phosphorylation	GO:0010800	biological process	9606	1	15	0.052473	0.125849	PHIP;	PHIP|IDBG-93358|ENSG00000146247|55023|;
pseudopodium	GO:0031143	cellular component	9606	1	15	0.052473	0.125849	RAF1;	RAF1|IDBG-19277|ENSG00000132155|102724915,5894|;
spindle midzone	GO:0051233	cellular component	9606	1	15	0.052473	0.125849	RACGAP1;	RACGAP1|IDBG-32209|ENSG00000161800|29127|;
extracellular matrix	GO:0031012	cellular component	9606	3	236	0.05286	0.126084	FBN1; LAMB1; LAMC1;	FBN1|IDBG-10989|ENSG00000166147|2200|; LAMB1|IDBG-35838|ENSG00000091136|3912|; LAMC1|IDBG-105290|ENSG00000135862|3915|;
ligase activity	GO:0016874	molecular function	9606	3	236	0.05286	0.126084	HECTD4; MKRN2; UBR4;	HECTD4|IDBG-58025|ENSG00000173064|283450|; MKRN2|IDBG-19181|ENSG00000075975|23609|; UBR4|IDBG-92114|ENSG00000127481|23352|;
calcium ion transport	GO:0006816	biological process	9606	2	104	0.0537002	0.127392	CACNA1A; RYR3;	CACNA1A|IDBG-31996|ENSG00000141837|100507353,773|; RYR3|IDBG-5249|ENSG00000198838|6263|;
neuron projection development	GO:0031175	biological process	9606	2	104	0.0537002	0.127392	LAMB1; LAMC1;	LAMB1|IDBG-35838|ENSG00000091136|3912|; LAMC1|IDBG-105290|ENSG00000135862|3915|;
RNA polymerase II carboxy-terminal domain kinase activity	GO:0008353	molecular function	9606	1	16	0.0558731	0.12904	CDK13;	CDK13|IDBG-13277|ENSG00000065883|8621|;
RNA polymerase II transcription factor binding transcription factor activity involved in positive regulation of transcription	GO:0001190	molecular function	9606	1	16	0.0558731	0.12904	NOTCH1;	NOTCH1|IDBG-92445|ENSG00000148400|4851|;
Ras GTPase binding	GO:0017016	molecular function	9606	1	16	0.0558731	0.12904	RAF1;	RAF1|IDBG-19277|ENSG00000132155|102724915,5894|;
adult heart development	GO:0007512	biological process	9606	1	16	0.0558731	0.12904	CHD7;	CHD7|IDBG-22967|ENSG00000171316|102724260,55636|;
behavioral response to pain	GO:0048266	biological process	9606	1	16	0.0558731	0.12904	CACNA1A;	CACNA1A|IDBG-31996|ENSG00000141837|100507353,773|;
myoblast differentiation	GO:0045445	biological process	9606	1	16	0.0558731	0.12904	JAG1;	JAG1|IDBG-54207|ENSG00000101384|182|;
negative regulation of B cell proliferation	GO:0030889	biological process	9606	1	16	0.0558731	0.12904	PRDM1;	PRDM1|IDBG-94825|ENSG00000057657|639|;
negative regulation of anoikis	GO:2000811	biological process	9606	1	16	0.0558731	0.12904	NOTCH1;	NOTCH1|IDBG-92445|ENSG00000148400|4851|;
positive regulation of focal adhesion assembly	GO:0051894	biological process	9606	1	16	0.0558731	0.12904	TSC1;	TSC1|IDBG-90470|ENSG00000165699|7248|;
receptor clustering	GO:0043113	biological process	9606	1	16	0.0558731	0.12904	CACNA1A;	CACNA1A|IDBG-31996|ENSG00000141837|100507353,773|;
Golgi apparatus	GO:0005794	cellular component	9606	6	765	0.0560474	0.129101	GANAB; NOTCH1; RABGAP1L; RAF1; SCAP; ZDHHC18;	GANAB|IDBG-51371|ENSG00000089597|23193|; NOTCH1|IDBG-92445|ENSG00000148400|4851|; RABGAP1L|IDBG-104931|ENSG00000152061|9910|; RAF1|IDBG-19277|ENSG00000132155|102724915,5894|; SCAP|IDBG-31555|ENSG00000114650|22937|; ZDHHC18|IDBG-94729|ENSG00000204160|84243|;
methylation	GO:0032259	biological process	9606	2	110	0.0592975	0.131388	MLL2; PRDM1;	MLL2|IDBG-30867|ENSG00000167548|8085|; PRDM1|IDBG-94825|ENSG00000057657|639|;
RNA modification	GO:0009451	biological process	9606	1	17	0.0592612	0.131641	RPUSD4;	RPUSD4|IDBG-75738|ENSG00000165526|84881|;
glial cell differentiation	GO:0010001	biological process	9606	1	17	0.0592612	0.131641	NOTCH1;	NOTCH1|IDBG-92445|ENSG00000148400|4851|;
histone H3-K4 methylation	GO:0051568	biological process	9606	1	17	0.0592612	0.131641	MLL2;	MLL2|IDBG-30867|ENSG00000167548|8085|;
hormone metabolic process	GO:0042445	biological process	9606	1	17	0.0592612	0.131641	CACNA1A;	CACNA1A|IDBG-31996|ENSG00000141837|100507353,773|;
intermediate filament cytoskeleton organization	GO:0045104	biological process	9606	1	17	0.0592612	0.131641	RAF1;	RAF1|IDBG-19277|ENSG00000132155|102724915,5894|;
negative regulation of ossification	GO:0030279	biological process	9606	1	17	0.0592612	0.131641	NOTCH1;	NOTCH1|IDBG-92445|ENSG00000148400|4851|;
neuromuscular synaptic transmission	GO:0007274	biological process	9606	1	17	0.0592612	0.131641	CACNA1A;	CACNA1A|IDBG-31996|ENSG00000141837|100507353,773|;
positive regulation of Ras protein signal transduction	GO:0046579	biological process	9606	1	17	0.0592612	0.131641	NOTCH2;	NOTCH2|IDBG-101546|ENSG00000134250|4853|;
regulation of cardiac muscle contraction	GO:0055117	biological process	9606	1	17	0.0592612	0.131641	SCN10A;	SCN10A|IDBG-26173|ENSG00000185313|6336|;
sterol metabolic process	GO:0016125	biological process	9606	1	17	0.0592612	0.131641	CYP21A2;	CYP21A2|IDBG-80216|ENSG00000231852|1589|;
striated muscle contraction	GO:0006941	biological process	9606	1	17	0.0592612	0.131641	RYR3;	RYR3|IDBG-5249|ENSG00000198838|6263|;
transmission of nerve impulse	GO:0019226	biological process	9606	1	17	0.0592612	0.131641	CACNA1A;	CACNA1A|IDBG-31996|ENSG00000141837|100507353,773|;
kidney development	GO:0001822	biological process	9606	2	108	0.0574098	0.131892	FBN1; TSC1;	FBN1|IDBG-10989|ENSG00000166147|2200|; TSC1|IDBG-90470|ENSG00000165699|7248|;
negative regulation of cell proliferation	GO:0008285	biological process	9606	4	406	0.0578691	0.132598	NOTCH1; NOTCH2; RAF1; TSC1;	NOTCH1|IDBG-92445|ENSG00000148400|4851|; NOTCH2|IDBG-101546|ENSG00000134250|4853|; RAF1|IDBG-19277|ENSG00000132155|102724915,5894|; TSC1|IDBG-90470|ENSG00000165699|7248|;
NuRD complex	GO:0016581	cellular component	9606	1	18	0.0626373	0.134355	CHD4;	CHD4|IDBG-14532|ENSG00000111642|1108|;
bone remodeling	GO:0046849	biological process	9606	1	18	0.0626373	0.134355	NOTCH2;	NOTCH2|IDBG-101546|ENSG00000134250|4853|;
cyclin binding	GO:0030332	molecular function	9606	1	18	0.0626373	0.134355	CDK13;	CDK13|IDBG-13277|ENSG00000065883|8621|;
eye photoreceptor cell development	GO:0042462	biological process	9606	1	18	0.0626373	0.134355	PRDM1;	PRDM1|IDBG-94825|ENSG00000057657|639|;
negative regulation of myeloid cell differentiation	GO:0045638	biological process	9606	1	18	0.0626373	0.134355	CTR9;	CTR9|IDBG-31890|ENSG00000198730|9646|;
negative regulation of neurogenesis	GO:0050768	biological process	9606	1	18	0.0626373	0.134355	NOTCH1;	NOTCH1|IDBG-92445|ENSG00000148400|4851|;
neuroblast proliferation	GO:0007405	biological process	9606	1	18	0.0626373	0.134355	RACGAP1;	RACGAP1|IDBG-32209|ENSG00000161800|29127|;
palmitoyltransferase activity	GO:0016409	molecular function	9606	1	18	0.0626373	0.134355	ZDHHC18;	ZDHHC18|IDBG-94729|ENSG00000204160|84243|;
protein localization to cell surface	GO:0034394	biological process	9606	1	18	0.0626373	0.134355	USP4;	USP4|IDBG-34595|ENSG00000114316|102724426,7375|;
protein phosphatase 2A binding	GO:0051721	molecular function	9606	1	18	0.0626373	0.134355	MASTL;	MASTL|IDBG-64712|ENSG00000120539|84930|;
pseudouridine synthesis	GO:0001522	biological process	9606	1	18	0.0626373	0.134355	RPUSD4;	RPUSD4|IDBG-75738|ENSG00000165526|84881|;
regulation of cell morphogenesis	GO:0022604	biological process	9606	1	18	0.0626373	0.134355	PHIP;	PHIP|IDBG-93358|ENSG00000146247|55023|;
tissue regeneration	GO:0042246	biological process	9606	1	18	0.0626373	0.134355	NOTCH1;	NOTCH1|IDBG-92445|ENSG00000148400|4851|;
calcium ion transmembrane transport	GO:0070588	biological process	9606	2	114	0.0631365	0.135094	CACNA1A; RYR3;	CACNA1A|IDBG-31996|ENSG00000141837|100507353,773|; RYR3|IDBG-5249|ENSG00000198838|6263|;
gamma-tubulin binding	GO:0043015	molecular function	9606	1	19	0.0660014	0.138176	RACGAP1;	RACGAP1|IDBG-32209|ENSG00000161800|29127|;
hydrolase activity, acting on acid anhydrides	GO:0016817	molecular function	9606	1	19	0.0660014	0.138176	CHD7;	CHD7|IDBG-22967|ENSG00000171316|102724260,55636|;
intracellular estrogen receptor signaling pathway	GO:0030520	biological process	9606	1	19	0.0660014	0.138176	RBFOX2;	RBFOX2|IDBG-5580|ENSG00000100320|23543|;
negative regulation of osteoclast differentiation	GO:0045671	biological process	9606	1	19	0.0660014	0.138176	ZNF675;	ZNF675|IDBG-41463|ENSG00000197372|171392|;
neurotransmitter:sodium symporter activity	GO:0005328	molecular function	9606	1	19	0.0660014	0.138176	SLC6A9;	SLC6A9|IDBG-97649|ENSG00000196517|6536|;
nucleotide-excision repair, DNA gap filling	GO:0006297	biological process	9606	1	19	0.0660014	0.138176	POLE;	POLE|IDBG-65706|ENSG00000177084|5426|;
positive regulation of JAK-STAT cascade	GO:0046427	biological process	9606	1	19	0.0660014	0.138176	NOTCH1;	NOTCH1|IDBG-92445|ENSG00000148400|4851|;
positive regulation of cardiac muscle cell proliferation	GO:0060045	biological process	9606	1	19	0.0660014	0.138176	NOTCH1;	NOTCH1|IDBG-92445|ENSG00000148400|4851|;
positive regulation of neuroblast proliferation	GO:0002052	biological process	9606	1	19	0.0660014	0.138176	NOTCH1;	NOTCH1|IDBG-92445|ENSG00000148400|4851|;
cell fate specification	GO:0001708	biological process	9606	1	20	0.0693537	0.142461	NOTCH1;	NOTCH1|IDBG-92445|ENSG00000148400|4851|;
cellular response to vascular endothelial growth factor stimulus	GO:0035924	biological process	9606	1	20	0.0693537	0.142461	NOTCH1;	NOTCH1|IDBG-92445|ENSG00000148400|4851|;
hydrolase activity, acting on acid anhydrides, in phosphorus-containing anhydrides	GO:0016818	molecular function	9606	1	20	0.0693537	0.142461	CHD4;	CHD4|IDBG-14532|ENSG00000111642|1108|;
negative regulation of TOR signaling	GO:0032007	biological process	9606	1	20	0.0693537	0.142461	TSC1;	TSC1|IDBG-90470|ENSG00000165699|7248|;
regulation of mitosis	GO:0007088	biological process	9606	1	20	0.0693537	0.142461	CDK13;	CDK13|IDBG-13277|ENSG00000065883|8621|;
response to pain	GO:0048265	biological process	9606	1	20	0.0693537	0.142461	CACNA1A;	CACNA1A|IDBG-31996|ENSG00000141837|100507353,773|;
voltage-gated sodium channel activity	GO:0005248	molecular function	9606	1	20	0.0693537	0.142461	SCN10A;	SCN10A|IDBG-26173|ENSG00000185313|6336|;
protein complex	GO:0043234	cellular component	9606	4	430	0.0684579	0.142975	CHD4; SCAP; TSC1; WIPI2;	CHD4|IDBG-14532|ENSG00000111642|1108|; SCAP|IDBG-31555|ENSG00000114650|22937|; TSC1|IDBG-90470|ENSG00000165699|7248|; WIPI2|IDBG-7422|ENSG00000157954|26100|;
cell cortex	GO:0005938	cellular component	9606	2	121	0.070051	0.143555	AKAP12; TSC1;	AKAP12|IDBG-97940|ENSG00000131016|9590|; TSC1|IDBG-90470|ENSG00000165699|7248|;
MAP kinase kinase kinase activity	GO:0004709	molecular function	9606	1	21	0.0726941	0.147244	RAF1;	RAF1|IDBG-19277|ENSG00000132155|102724915,5894|;
bone resorption	GO:0045453	biological process	9606	1	21	0.0726941	0.147244	ZNF675;	ZNF675|IDBG-41463|ENSG00000197372|171392|;
mitotic cytokinesis	GO:0000281	biological process	9606	1	21	0.0726941	0.147244	RACGAP1;	RACGAP1|IDBG-32209|ENSG00000161800|29127|;
protein palmitoylation	GO:0018345	biological process	9606	1	21	0.0726941	0.147244	ZDHHC18;	ZDHHC18|IDBG-94729|ENSG00000204160|84243|;
central nervous system development	GO:0007417	biological process	9606	2	123	0.0720707	0.147348	CHD7; DSCAML1;	CHD7|IDBG-22967|ENSG00000171316|102724260,55636|; DSCAML1|IDBG-73268|ENSG00000177103|57453|;
ubiquitin-protein transferase activity	GO:0004842	molecular function	9606	3	275	0.0760655	0.148891	FBXO10; HECTD4; UBR4;	FBXO10|IDBG-65792|ENSG00000147912|26267|; HECTD4|IDBG-58025|ENSG00000173064|283450|; UBR4|IDBG-92114|ENSG00000127481|23352|;
artery morphogenesis	GO:0048844	biological process	9606	1	22	0.0760227	0.149141	CHD7;	CHD7|IDBG-22967|ENSG00000171316|102724260,55636|;
extracellular matrix binding	GO:0050840	molecular function	9606	1	22	0.0760227	0.149141	ELN;	ELN|IDBG-20555|ENSG00000049540|2006|;
gastrulation with mouth forming second	GO:0001702	biological process	9606	1	22	0.0760227	0.149141	ODZ4;	ODZ4|IDBG-66067|ENSG00000149256|26011|;
histone methyltransferase complex	GO:0035097	cellular component	9606	1	22	0.0760227	0.149141	MLL2;	MLL2|IDBG-30867|ENSG00000167548|8085|;
negative regulation of JNK cascade	GO:0046329	biological process	9606	1	22	0.0760227	0.149141	ZNF675;	ZNF675|IDBG-41463|ENSG00000197372|171392|;
negative regulation of mitotic cell cycle	GO:0045930	biological process	9606	1	22	0.0760227	0.149141	FAM5C;	FAM5C|IDBG-105437|ENSG00000162670|339479|;
olfactory bulb development	GO:0021772	biological process	9606	1	22	0.0760227	0.149141	CHD7;	CHD7|IDBG-22967|ENSG00000171316|102724260,55636|;
phosphatidylinositol-3-phosphate binding	GO:0032266	molecular function	9606	1	22	0.0760227	0.149141	WIPI2;	WIPI2|IDBG-7422|ENSG00000157954|26100|;
regulation of transcription involved in G1/S transition of mitotic cell cycle	GO:0000083	biological process	9606	1	22	0.0760227	0.149141	BRD4;	BRD4|IDBG-34500|ENSG00000141867|23476|;
sex differentiation	GO:0007548	biological process	9606	1	22	0.0760227	0.149141	CDKL2;	CDKL2|IDBG-24650|ENSG00000138769|8999|;
spinal cord motor neuron differentiation	GO:0021522	biological process	9606	1	22	0.0760227	0.149141	CACNA1A;	CACNA1A|IDBG-31996|ENSG00000141837|100507353,773|;
telomere maintenance via semi-conservative replication	GO:0032201	biological process	9606	1	22	0.0760227	0.149141	POLE;	POLE|IDBG-65706|ENSG00000177084|5426|;
cytoskeleton organization	GO:0007010	biological process	9606	2	125	0.0741091	0.149416	KRT13; PHIP;	KRT13|IDBG-49262|ENSG00000171401|3860|; PHIP|IDBG-93358|ENSG00000146247|55023|;
methyltransferase activity	GO:0008168	molecular function	9606	2	125	0.0741091	0.149416	MLL2; PRDM1;	MLL2|IDBG-30867|ENSG00000167548|8085|; PRDM1|IDBG-94825|ENSG00000057657|639|;
peptidase activity	GO:0008233	molecular function	9606	2	128	0.0772015	0.150776	C11orf9; SPG7;	C11orf9|IDBG-50293|ENSG00000124920|745|; SPG7|IDBG-47463|ENSG00000197912|6687|;
ATP-dependent chromatin remodeling	GO:0043044	biological process	9606	1	23	0.0793395	0.151893	CHD4;	CHD4|IDBG-14532|ENSG00000111642|1108|;
DNA replication initiation	GO:0006270	biological process	9606	1	23	0.0793395	0.151893	POLE;	POLE|IDBG-65706|ENSG00000177084|5426|;
membrane depolarization	GO:0051899	biological process	9606	1	23	0.0793395	0.151893	CACNA1A;	CACNA1A|IDBG-31996|ENSG00000141837|100507353,773|;
negative regulation of extrinsic apoptotic signaling pathway via death domain receptors	GO:1902042	biological process	9606	1	23	0.0793395	0.151893	RAF1;	RAF1|IDBG-19277|ENSG00000132155|102724915,5894|;
oogenesis	GO:0048477	biological process	9606	1	23	0.0793395	0.151893	MLL2;	MLL2|IDBG-30867|ENSG00000167548|8085|;
positive regulation of DNA binding	GO:0043388	biological process	9606	1	23	0.0793395	0.151893	BRD4;	BRD4|IDBG-34500|ENSG00000141867|23476|;
protein secretion	GO:0009306	biological process	9606	1	23	0.0793395	0.151893	EEPD1;	EEPD1|IDBG-12500|ENSG00000122547|80820|;
ventricular septum morphogenesis	GO:0060412	biological process	9606	1	23	0.0793395	0.151893	NOTCH1;	NOTCH1|IDBG-92445|ENSG00000148400|4851|;
metal ion binding	GO:0046872	molecular function	9606	12	2146	0.0781311	0.152251	AKAP13; CACNA1A; HIVEP2; MKRN2; PHRF1; POGZ; PRDM1; RACGAP1; RAF1; USP4; ZNF292; ZNF675;	AKAP13|IDBG-28095|ENSG00000170776|11214|; CACNA1A|IDBG-31996|ENSG00000141837|100507353,773|; HIVEP2|IDBG-97259|ENSG00000010818|3097|; MKRN2|IDBG-19181|ENSG00000075975|23609|; PHRF1|IDBG-17186|ENSG00000070047|57661|; POGZ|IDBG-102373|ENSG00000143442|23126|; PRDM1|IDBG-94825|ENSG00000057657|639|; RACGAP1|IDBG-32209|ENSG00000161800|29127|; RAF1|IDBG-19277|ENSG00000132155|102724915,5894|; USP4|IDBG-3…
alpha-tubulin binding	GO:0043014	molecular function	9606	1	24	0.0826446	0.155829	RACGAP1;	RACGAP1|IDBG-32209|ENSG00000161800|29127|;
anterograde axon cargo transport	GO:0008089	biological process	9606	1	24	0.0826446	0.155829	SPG7;	SPG7|IDBG-47463|ENSG00000197912|6687|;
gamma-aminobutyric acid signaling pathway	GO:0007214	biological process	9606	1	24	0.0826446	0.155829	CACNA1A;	CACNA1A|IDBG-31996|ENSG00000141837|100507353,773|;
metallocarboxypeptidase activity	GO:0004181	molecular function	9606	1	24	0.0826446	0.155829	CPD;	CPD|IDBG-38962|ENSG00000108582|1362|;
neuromuscular process	GO:0050905	biological process	9606	1	24	0.0826446	0.155829	CACNA1A;	CACNA1A|IDBG-31996|ENSG00000141837|100507353,773|;
oligodendrocyte development	GO:0014003	biological process	9606	1	24	0.0826446	0.155829	C11orf9;	C11orf9|IDBG-50293|ENSG00000124920|745|;
positive regulation of Notch signaling pathway	GO:0045747	biological process	9606	1	24	0.0826446	0.155829	JAG1;	JAG1|IDBG-54207|ENSG00000101384|182|;
transcription, DNA-templated	GO:0006351	biological process	9606	11	1938	0.0831183	0.156384	BRD4; C11orf9; CHD4; CHD7; CTR9; HIVEP2; MLL2; PER3; PRDM1; ZNF292; ZNF675;	BRD4|IDBG-34500|ENSG00000141867|23476|; C11orf9|IDBG-50293|ENSG00000124920|745|; CHD4|IDBG-14532|ENSG00000111642|1108|; CHD7|IDBG-22967|ENSG00000171316|102724260,55636|; CTR9|IDBG-31890|ENSG00000198730|9646|; HIVEP2|IDBG-97259|ENSG00000010818|3097|; MLL2|IDBG-30867|ENSG00000167548|8085|; PER3|IDBG-88216|ENSG00000049246|8863|; PRDM1|IDBG-94825|ENSG00000057657|639|; ZNF292|IDBG-94101|ENSG0000018899…
amino acid transmembrane transport	GO:0003333	biological process	9606	1	25	0.085938	0.158613	SLC6A9;	SLC6A9|IDBG-97649|ENSG00000196517|6536|;
embryonic placenta development	GO:0001892	biological process	9606	1	25	0.085938	0.158613	PRDM1;	PRDM1|IDBG-94825|ENSG00000057657|639|;
histone-lysine N-methyltransferase activity	GO:0018024	molecular function	9606	1	25	0.085938	0.158613	MLL2;	MLL2|IDBG-30867|ENSG00000167548|8085|;
negative regulation of insulin receptor signaling pathway	GO:0046627	biological process	9606	1	25	0.085938	0.158613	TSC1;	TSC1|IDBG-90470|ENSG00000165699|7248|;
nucleotide-binding oligomerization domain containing signaling pathway	GO:0070423	biological process	9606	1	25	0.085938	0.158613	TAB2;	TAB2|IDBG-97690|ENSG00000055208|23118|;
protein-cysteine S-palmitoyltransferase activity	GO:0019706	molecular function	9606	1	25	0.085938	0.158613	ZDHHC18;	ZDHHC18|IDBG-94729|ENSG00000204160|84243|;
sprouting angiogenesis	GO:0002040	biological process	9606	1	25	0.085938	0.158613	NOTCH1;	NOTCH1|IDBG-92445|ENSG00000148400|4851|;
steroid binding	GO:0005496	molecular function	9606	1	25	0.085938	0.158613	CYP21A2;	CYP21A2|IDBG-80216|ENSG00000231852|1589|;
voltage-gated ion channel activity	GO:0005244	molecular function	9606	1	25	0.085938	0.158613	CACNA1A;	CACNA1A|IDBG-31996|ENSG00000141837|100507353,773|;
positive regulation of cell migration	GO:0030335	biological process	9606	2	138	0.087795	0.161358	LAMB1; NOTCH1;	LAMB1|IDBG-35838|ENSG00000091136|3912|; NOTCH1|IDBG-92445|ENSG00000148400|4851|;
regulation of ion transmembrane transport	GO:0034765	biological process	9606	2	138	0.087795	0.161358	CACNA1A; SCN10A;	CACNA1A|IDBG-31996|ENSG00000141837|100507353,773|; SCN10A|IDBG-26173|ENSG00000185313|6336|;
protein tyrosine kinase activity	GO:0004713	molecular function	9606	4	472	0.0892323	0.161954	CDK13; CDKL2; MASTL; RAF1;	CDK13|IDBG-13277|ENSG00000065883|8621|; CDKL2|IDBG-24650|ENSG00000138769|8999|; MASTL|IDBG-64712|ENSG00000120539|84930|; RAF1|IDBG-19277|ENSG00000132155|102724915,5894|;
DNA replication-independent nucleosome assembly	GO:0006336	biological process	9606	1	26	0.0892197	0.162268	CABIN1;	CABIN1|IDBG-2725|ENSG00000099991|23523|;
cardiac muscle cell differentiation	GO:0055007	biological process	9606	1	26	0.0892197	0.162268	TSC1;	TSC1|IDBG-90470|ENSG00000165699|7248|;
positive regulation of epithelial to mesenchymal transition	GO:0010718	biological process	9606	1	26	0.0892197	0.162268	NOTCH1;	NOTCH1|IDBG-92445|ENSG00000148400|4851|;
regulation of RNA splicing	GO:0043484	biological process	9606	1	26	0.0892197	0.162268	RBFOX2;	RBFOX2|IDBG-5580|ENSG00000100320|23543|;
telomere maintenance via recombination	GO:0000722	biological process	9606	1	26	0.0892197	0.162268	POLE;	POLE|IDBG-65706|ENSG00000177084|5426|;
RNA polymerase II repressing transcription factor binding	GO:0001103	molecular function	9606	1	27	0.0924899	0.167171	CHD4;	CHD4|IDBG-14532|ENSG00000111642|1108|;
extrinsic component of cytoplasmic side of plasma membrane	GO:0031234	cellular component	9606	1	27	0.0924899	0.167171	RACGAP1;	RACGAP1|IDBG-32209|ENSG00000161800|29127|;
ARF GTPase activator activity	GO:0008060	molecular function	9606	1	28	0.0957484	0.171288	ASAP3;	ASAP3|IDBG-93928|ENSG00000088280|55616|;
calcium ion import	GO:0070509	biological process	9606	1	28	0.0957484	0.171288	CACNA1A;	CACNA1A|IDBG-31996|ENSG00000141837|100507353,773|;
neuronal action potential	GO:0019228	biological process	9606	1	28	0.0957484	0.171288	SCN10A;	SCN10A|IDBG-26173|ENSG00000185313|6336|;
sarcoplasmic reticulum membrane	GO:0033017	cellular component	9606	1	28	0.0957484	0.171288	RYR3;	RYR3|IDBG-5249|ENSG00000198838|6263|;
sulfur amino acid metabolic process	GO:0000096	biological process	9606	1	28	0.0957484	0.171288	CACNA1A;	CACNA1A|IDBG-31996|ENSG00000141837|100507353,773|;
autophagic vacuole	GO:0005776	cellular component	9606	1	29	0.0989955	0.173192	WIPI2;	WIPI2|IDBG-7422|ENSG00000157954|26100|;
limb development	GO:0060173	biological process	9606	1	29	0.0989955	0.173192	CHD7;	CHD7|IDBG-22967|ENSG00000171316|102724260,55636|;
mitotic spindle	GO:0072686	cellular component	9606	1	29	0.0989955	0.173192	RACGAP1;	RACGAP1|IDBG-32209|ENSG00000161800|29127|;
negative regulation of protein ubiquitination	GO:0031397	biological process	9606	1	29	0.0989955	0.173192	USP4;	USP4|IDBG-34595|ENSG00000114316|102724426,7375|;
nucleosomal DNA binding	GO:0031492	molecular function	9606	1	29	0.0989955	0.173192	CHD4;	CHD4|IDBG-14532|ENSG00000111642|1108|;
phosphatidylinositol-3,4,5-trisphosphate binding	GO:0005547	molecular function	9606	1	29	0.0989955	0.173192	RACGAP1;	RACGAP1|IDBG-32209|ENSG00000161800|29127|;
positive regulation of mitosis	GO:0045840	biological process	9606	1	29	0.0989955	0.173192	PHIP;	PHIP|IDBG-93358|ENSG00000146247|55023|;
regulation of ARF GTPase activity	GO:0032312	biological process	9606	1	29	0.0989955	0.173192	ASAP3;	ASAP3|IDBG-93928|ENSG00000088280|55616|;
spindle assembly	GO:0051225	biological process	9606	1	29	0.0989955	0.173192	CHD4;	CHD4|IDBG-14532|ENSG00000111642|1108|;
voltage-gated calcium channel complex	GO:0005891	cellular component	9606	1	29	0.0989955	0.173192	CACNA1A;	CACNA1A|IDBG-31996|ENSG00000141837|100507353,773|;
positive regulation of apoptotic process	GO:0043065	biological process	9606	3	307	0.0979174	0.17481	AKAP13; NOTCH1; NOTCH2;	AKAP13|IDBG-28095|ENSG00000170776|11214|; NOTCH1|IDBG-92445|ENSG00000148400|4851|; NOTCH2|IDBG-101546|ENSG00000134250|4853|;
ATP-dependent DNA helicase activity	GO:0004003	molecular function	9606	1	30	0.102231	0.176728	CHD4;	CHD4|IDBG-14532|ENSG00000111642|1108|;
autophagic vacuole assembly	GO:0000045	biological process	9606	1	30	0.102231	0.176728	WIPI2;	WIPI2|IDBG-7422|ENSG00000157954|26100|;
hair follicle morphogenesis	GO:0031069	biological process	9606	1	30	0.102231	0.176728	NOTCH1;	NOTCH1|IDBG-92445|ENSG00000148400|4851|;
insulin receptor binding	GO:0005158	molecular function	9606	1	30	0.102231	0.176728	PHIP;	PHIP|IDBG-93358|ENSG00000146247|55023|;
regulation of protein stability	GO:0031647	biological process	9606	1	30	0.102231	0.176728	USP4;	USP4|IDBG-34595|ENSG00000114316|102724426,7375|;
synapse organization	GO:0050808	biological process	9606	1	30	0.102231	0.176728	TSC1;	TSC1|IDBG-90470|ENSG00000165699|7248|;
skeletal system development	GO:0001501	biological process	9606	2	152	0.1033	0.178222	CHD7; FBN1;	CHD7|IDBG-22967|ENSG00000171316|102724260,55636|; FBN1|IDBG-10989|ENSG00000166147|2200|;
DNA-directed DNA polymerase activity	GO:0003887	molecular function	9606	1	31	0.105455	0.17911	POLE;	POLE|IDBG-65706|ENSG00000177084|5426|;
SH2 domain binding	GO:0042169	molecular function	9606	1	31	0.105455	0.17911	CTR9;	CTR9|IDBG-31890|ENSG00000198730|9646|;
activation of adenylate cyclase activity	GO:0007190	biological process	9606	1	31	0.105455	0.17911	RAF1;	RAF1|IDBG-19277|ENSG00000132155|102724915,5894|;
neuron fate commitment	GO:0048663	biological process	9606	1	31	0.105455	0.17911	NOTCH1;	NOTCH1|IDBG-92445|ENSG00000148400|4851|;
odontogenesis	GO:0042476	biological process	9606	1	31	0.105455	0.17911	LAMB1;	LAMB1|IDBG-35838|ENSG00000091136|3912|;
protein phosphatase inhibitor activity	GO:0004864	molecular function	9606	1	31	0.105455	0.17911	CABIN1;	CABIN1|IDBG-2725|ENSG00000099991|23523|;
regulation of alternative mRNA splicing, via spliceosome	GO:0000381	biological process	9606	1	31	0.105455	0.17911	RBFOX2;	RBFOX2|IDBG-5580|ENSG00000100320|23543|;
regulation of heart rate	GO:0002027	biological process	9606	1	31	0.105455	0.17911	SCN10A;	SCN10A|IDBG-26173|ENSG00000185313|6336|;
ER to Golgi transport vesicle membrane	GO:0012507	cellular component	9606	1	32	0.108668	0.182788	SCAP;	SCAP|IDBG-31555|ENSG00000114650|22937|;
JAK-STAT cascade	GO:0007259	biological process	9606	1	32	0.108668	0.182788	CTR9;	CTR9|IDBG-31890|ENSG00000198730|9646|;
Rho GTPase binding	GO:0017048	molecular function	9606	1	32	0.108668	0.182788	AKAP13;	AKAP13|IDBG-28095|ENSG00000170776|11214|;
protein complex scaffold	GO:0032947	molecular function	9606	1	32	0.108668	0.182788	AKAP13;	AKAP13|IDBG-28095|ENSG00000170776|11214|;
response to radiation	GO:0009314	biological process	9606	1	32	0.108668	0.182788	KRT13;	KRT13|IDBG-49262|ENSG00000171401|3860|;
positive regulation of I-kappaB kinase/NF-kappaB signaling	GO:0043123	biological process	9606	2	157	0.109009	0.183009	BRD4; TAB2;	BRD4|IDBG-34500|ENSG00000141867|23476|; TAB2|IDBG-97690|ENSG00000055208|23118|;
T cell differentiation	GO:0030217	biological process	9606	1	33	0.111869	0.186734	CHD7;	CHD7|IDBG-22967|ENSG00000171316|102724260,55636|;
beta-tubulin binding	GO:0048487	molecular function	9606	1	33	0.111869	0.186734	RACGAP1;	RACGAP1|IDBG-32209|ENSG00000161800|29127|;
positive regulation of cytokinesis	GO:0032467	biological process	9606	1	33	0.111869	0.186734	RACGAP1;	RACGAP1|IDBG-32209|ENSG00000161800|29127|;
response to hypoxia	GO:0001666	biological process	9606	2	160	0.112474	0.187386	RAF1; SCAP;	RAF1|IDBG-19277|ENSG00000132155|102724915,5894|; SCAP|IDBG-31555|ENSG00000114650|22937|;
branching morphogenesis of an epithelial tube	GO:0048754	biological process	9606	1	34	0.115059	0.189165	NOTCH1;	NOTCH1|IDBG-92445|ENSG00000148400|4851|;
condensed nuclear chromosome	GO:0000794	cellular component	9606	1	34	0.115059	0.189165	BRD4;	BRD4|IDBG-34500|ENSG00000141867|23476|;
epithelial to mesenchymal transition	GO:0001837	biological process	9606	1	34	0.115059	0.189165	NOTCH1;	NOTCH1|IDBG-92445|ENSG00000148400|4851|;
germ cell development	GO:0007281	biological process	9606	1	34	0.115059	0.189165	PRDM1;	PRDM1|IDBG-94825|ENSG00000057657|639|;
positive regulation of multicellular organism growth	GO:0040018	biological process	9606	1	34	0.115059	0.189165	CHD7;	CHD7|IDBG-22967|ENSG00000171316|102724260,55636|;
syntaxin binding	GO:0019905	molecular function	9606	1	34	0.115059	0.189165	CACNA1A;	CACNA1A|IDBG-31996|ENSG00000141837|100507353,773|;
calcium ion binding	GO:0005509	molecular function	9606	5	718	0.114743	0.190801	FBN1; JAG1; NOTCH1; NOTCH2; RYR3;	FBN1|IDBG-10989|ENSG00000166147|2200|; JAG1|IDBG-54207|ENSG00000101384|182|; NOTCH1|IDBG-92445|ENSG00000148400|4851|; NOTCH2|IDBG-101546|ENSG00000134250|4853|; RYR3|IDBG-5249|ENSG00000198838|6263|;
DNA-dependent DNA replication	GO:0006261	biological process	9606	1	35	0.118238	0.192578	POLE;	POLE|IDBG-65706|ENSG00000177084|5426|;
enzyme inhibitor activity	GO:0004857	molecular function	9606	1	35	0.118238	0.192578	NOTCH1;	NOTCH1|IDBG-92445|ENSG00000148400|4851|;
oxidoreductase activity, acting on paired donors, with incorporation or reduction of molecular oxygen, 2-oxoglutarate as one donor, and incorporation of one atom each of oxygen into both donors	GO:0016706	molecular function	9606	1	35	0.118238	0.192578	KDM5A;	KDM5A|IDBG-11318|ENSG00000073614|5927|;
synaptic transmission, glutamatergic	GO:0035249	biological process	9606	1	35	0.118238	0.192578	CACNA1A;	CACNA1A|IDBG-31996|ENSG00000141837|100507353,773|;
ubiquitin thiolesterase activity	GO:0004221	molecular function	9606	1	35	0.118238	0.192578	USP4;	USP4|IDBG-34595|ENSG00000114316|102724426,7375|;
axon guidance	GO:0007411	biological process	9606	3	336	0.119665	0.193818	LAMB1; LAMC1; RAF1;	LAMB1|IDBG-35838|ENSG00000091136|3912|; LAMC1|IDBG-105290|ENSG00000135862|3915|; RAF1|IDBG-19277|ENSG00000132155|102724915,5894|;
endoplasmic reticulum membrane	GO:0005789	cellular component	9606	5	727	0.119254	0.19387	C11orf9; CYP21A2; NOTCH1; NOTCH2; SCAP;	C11orf9|IDBG-50293|ENSG00000124920|745|; CYP21A2|IDBG-80216|ENSG00000231852|1589|; NOTCH1|IDBG-92445|ENSG00000148400|4851|; NOTCH2|IDBG-101546|ENSG00000134250|4853|; SCAP|IDBG-31555|ENSG00000114650|22937|;
microtubule binding	GO:0008017	molecular function	9606	2	166	0.11949	0.193894	CHD4; RACGAP1;	CHD4|IDBG-14532|ENSG00000111642|1108|; RACGAP1|IDBG-32209|ENSG00000161800|29127|;
negative regulation of neuron projection development	GO:0010977	biological process	9606	1	36	0.121405	0.194829	DGUOK;	DGUOK|IDBG-56773|ENSG00000114956|1716|;
purine nucleobase metabolic process	GO:0006144	biological process	9606	1	36	0.121405	0.194829	DGUOK;	DGUOK|IDBG-56773|ENSG00000114956|1716|;
regulation of actin cytoskeleton organization	GO:0032956	biological process	9606	1	36	0.121405	0.194829	TSC1;	TSC1|IDBG-90470|ENSG00000165699|7248|;
regulation of protein phosphorylation	GO:0001932	biological process	9606	1	36	0.121405	0.194829	PHIP;	PHIP|IDBG-93358|ENSG00000146247|55023|;
respiratory gaseous exchange	GO:0007585	biological process	9606	1	36	0.121405	0.194829	ELN;	ELN|IDBG-20555|ENSG00000049540|2006|;
ion transport	GO:0006811	biological process	9606	3	339	0.122012	0.195084	CACNA1A; RYR3; SCN10A;	CACNA1A|IDBG-31996|ENSG00000141837|100507353,773|; RYR3|IDBG-5249|ENSG00000198838|6263|; SCN10A|IDBG-26173|ENSG00000185313|6336|;
ubiquitin protein ligase binding	GO:0031625	molecular function	9606	2	168	0.121853	0.195189	PER3; ZNF675;	PER3|IDBG-88216|ENSG00000049246|8863|; ZNF675|IDBG-41463|ENSG00000197372|171392|;
regulation of small GTPase mediated signal transduction	GO:0051056	biological process	9606	2	169	0.123039	0.196368	AKAP13; RACGAP1;	AKAP13|IDBG-28095|ENSG00000170776|11214|; RACGAP1|IDBG-32209|ENSG00000161800|29127|;
cellular response to calcium ion	GO:0071277	biological process	9606	1	37	0.124562	0.196997	RYR3;	RYR3|IDBG-5249|ENSG00000198838|6263|;
protein self-association	GO:0043621	molecular function	9606	1	37	0.124562	0.196997	SAMD11;	SAMD11|IDBG-84149|ENSG00000187634|148398|;
regulation of cell differentiation	GO:0045595	biological process	9606	1	37	0.124562	0.196997	RAF1;	RAF1|IDBG-19277|ENSG00000132155|102724915,5894|;
protein ubiquitination	GO:0016567	biological process	9606	3	342	0.124375	0.197776	FBXO10; HECTD4; MKRN2;	FBXO10|IDBG-65792|ENSG00000147912|26267|; HECTD4|IDBG-58025|ENSG00000173064|283450|; MKRN2|IDBG-19181|ENSG00000075975|23609|;
protein kinase activity	GO:0004672	molecular function	9606	4	533	0.124157	0.197791	CDK13; CDKL2; MASTL; RAF1;	CDK13|IDBG-13277|ENSG00000065883|8621|; CDKL2|IDBG-24650|ENSG00000138769|8999|; MASTL|IDBG-64712|ENSG00000120539|84930|; RAF1|IDBG-19277|ENSG00000132155|102724915,5894|;
4 iron, 4 sulfur cluster binding	GO:0051539	molecular function	9606	1	38	0.127707	0.199085	POLE;	POLE|IDBG-65706|ENSG00000177084|5426|;
cell projection organization	GO:0030030	biological process	9606	1	38	0.127707	0.199085	TSC1;	TSC1|IDBG-90470|ENSG00000165699|7248|;
cognition	GO:0050890	biological process	9606	1	38	0.127707	0.199085	CHD7;	CHD7|IDBG-22967|ENSG00000171316|102724260,55636|;
negative regulation of fat cell differentiation	GO:0045599	biological process	9606	1	38	0.127707	0.199085	JAG1;	JAG1|IDBG-54207|ENSG00000101384|182|;
negative regulation of osteoblast differentiation	GO:0045668	biological process	9606	1	38	0.127707	0.199085	NOTCH1;	NOTCH1|IDBG-92445|ENSG00000148400|4851|;
neurotransmitter transport	GO:0006836	biological process	9606	1	38	0.127707	0.199085	SLC6A9;	SLC6A9|IDBG-97649|ENSG00000196517|6536|;
perinuclear region of cytoplasm	GO:0048471	cellular component	9606	4	537	0.12663	0.199544	AKAP13; LAMB1; RYR3; ZNF675;	AKAP13|IDBG-28095|ENSG00000170776|11214|; LAMB1|IDBG-35838|ENSG00000091136|3912|; RYR3|IDBG-5249|ENSG00000198838|6263|; ZNF675|IDBG-41463|ENSG00000197372|171392|;
calmodulin binding	GO:0005516	molecular function	9606	2	172	0.126614	0.19988	RYR3; UBR4;	RYR3|IDBG-5249|ENSG00000198838|6263|; UBR4|IDBG-92114|ENSG00000127481|23352|;
proteolysis	GO:0006508	biological process	9606	4	544	0.131007	0.202422	AQPEP; C11orf9; CPD; SPG7;	AQPEP|IDBG-37994|ENSG00000172901|206338|; C11orf9|IDBG-50293|ENSG00000124920|745|; CPD|IDBG-38962|ENSG00000108582|1362|; SPG7|IDBG-47463|ENSG00000197912|6687|;
cellular response to transforming growth factor beta stimulus	GO:0071560	biological process	9606	1	39	0.130841	0.202524	FBN1;	FBN1|IDBG-10989|ENSG00000166147|2200|;
embryo implantation	GO:0007566	biological process	9606	1	39	0.130841	0.202524	LAMB1;	LAMB1|IDBG-35838|ENSG00000091136|3912|;
negative regulation of extrinsic apoptotic signaling pathway	GO:2001237	biological process	9606	1	39	0.130841	0.202524	PHIP;	PHIP|IDBG-93358|ENSG00000146247|55023|;
protein import into nucleus	GO:0006606	biological process	9606	1	39	0.130841	0.202524	PHIP;	PHIP|IDBG-93358|ENSG00000146247|55023|;
viral process	GO:0016032	biological process	9606	4	545	0.131637	0.203037	BRD4; CDK13; RPL5; UBR4;	BRD4|IDBG-34500|ENSG00000141867|23476|; CDK13|IDBG-13277|ENSG00000065883|8621|; RPL5|IDBG-100292|ENSG00000122406|6083,6125|; UBR4|IDBG-92114|ENSG00000127481|23352|;
Fc-epsilon receptor signaling pathway	GO:0038095	biological process	9606	2	177	0.132626	0.204203	RAF1; TAB2;	RAF1|IDBG-19277|ENSG00000132155|102724915,5894|; TAB2|IDBG-97690|ENSG00000055208|23118|;
transferase activity, transferring phosphorus-containing groups	GO:0016772	molecular function	9606	4	549	0.134172	0.204419	CDK13; CDKL2; MASTL; RAF1;	CDK13|IDBG-13277|ENSG00000065883|8621|; CDKL2|IDBG-24650|ENSG00000138769|8999|; MASTL|IDBG-64712|ENSG00000120539|84930|; RAF1|IDBG-19277|ENSG00000132155|102724915,5894|;
intracellular receptor signaling pathway	GO:0030522	biological process	9606	1	40	0.133963	0.204458	NOTCH2;	NOTCH2|IDBG-101546|ENSG00000134250|4853|;
metanephros development	GO:0001656	biological process	9606	1	40	0.133963	0.204458	FBN1;	FBN1|IDBG-10989|ENSG00000166147|2200|;
negative regulation of BMP signaling pathway	GO:0030514	biological process	9606	1	40	0.133963	0.204458	NOTCH1;	NOTCH1|IDBG-92445|ENSG00000148400|4851|;
protein targeting	GO:0006605	biological process	9606	1	40	0.133963	0.204458	AKAP12;	AKAP12|IDBG-97940|ENSG00000131016|9590|;
nuclear speck	GO:0016607	cellular component	9606	2	178	0.133837	0.205703	CDK13; CTR9;	CDK13|IDBG-13277|ENSG00000065883|8621|; CTR9|IDBG-31890|ENSG00000198730|9646|;
chromatin DNA binding	GO:0031490	molecular function	9606	1	41	0.137075	0.206322	NOTCH1;	NOTCH1|IDBG-92445|ENSG00000148400|4851|;
core promoter binding	GO:0001047	molecular function	9606	1	41	0.137075	0.206322	NOTCH1;	NOTCH1|IDBG-92445|ENSG00000148400|4851|;
mitochondrion organization	GO:0007005	biological process	9606	1	41	0.137075	0.206322	SPG7;	SPG7|IDBG-47463|ENSG00000197912|6687|;
negative regulation of cell death	GO:0060548	biological process	9606	1	41	0.137075	0.206322	NOTCH1;	NOTCH1|IDBG-92445|ENSG00000148400|4851|;
positive regulation of cAMP biosynthetic process	GO:0030819	biological process	9606	1	41	0.137075	0.206322	AKAP12;	AKAP12|IDBG-97940|ENSG00000131016|9590|;
receptor signaling protein activity	GO:0005057	molecular function	9606	1	41	0.137075	0.206322	RAF1;	RAF1|IDBG-19277|ENSG00000132155|102724915,5894|;
centrosome	GO:0005813	cellular component	9606	3	359	0.138078	0.207473	CHD4; MASTL; UBR4;	CHD4|IDBG-14532|ENSG00000111642|1108|; MASTL|IDBG-64712|ENSG00000120539|84930|; UBR4|IDBG-92114|ENSG00000127481|23352|;
small GTPase mediated signal transduction	GO:0007264	biological process	9606	3	357	0.136439	0.207511	AKAP13; RACGAP1; RAF1;	AKAP13|IDBG-28095|ENSG00000170776|11214|; RACGAP1|IDBG-32209|ENSG00000161800|29127|; RAF1|IDBG-19277|ENSG00000132155|102724915,5894|;
cell communication	GO:0007154	biological process	9606	1	42	0.140176	0.208473	JAG1;	JAG1|IDBG-54207|ENSG00000101384|182|;
myelination	GO:0042552	biological process	9606	1	42	0.140176	0.208473	TSC1;	TSC1|IDBG-90470|ENSG00000165699|7248|;
nucleotide-binding domain, leucine rich repeat containing receptor signaling pathway	GO:0035872	biological process	9606	1	42	0.140176	0.208473	TAB2;	TAB2|IDBG-97690|ENSG00000055208|23118|;
somatic stem cell maintenance	GO:0035019	biological process	9606	1	42	0.140176	0.208473	RAF1;	RAF1|IDBG-19277|ENSG00000132155|102724915,5894|;
synapse assembly	GO:0007416	biological process	9606	1	42	0.140176	0.208473	CACNA1A;	CACNA1A|IDBG-31996|ENSG00000141837|100507353,773|;
transcription initiation from RNA polymerase II promoter	GO:0006367	biological process	9606	2	184	0.141152	0.209568	NOTCH1; NOTCH2;	NOTCH1|IDBG-92445|ENSG00000148400|4851|; NOTCH2|IDBG-101546|ENSG00000134250|4853|;
transmembrane transport	GO:0055085	biological process	9606	5	766	0.139756	0.209633	CACNA1A; RAF1; RYR3; SCN10A; SLC6A9;	CACNA1A|IDBG-31996|ENSG00000141837|100507353,773|; RAF1|IDBG-19277|ENSG00000132155|102724915,5894|; RYR3|IDBG-5249|ENSG00000198838|6263|; SCN10A|IDBG-26173|ENSG00000185313|6336|; SLC6A9|IDBG-97649|ENSG00000196517|6536|;
circadian regulation of gene expression	GO:0032922	biological process	9606	1	43	0.143266	0.210557	PER3;	PER3|IDBG-88216|ENSG00000049246|8863|;
hydrolase activity, hydrolyzing O-glycosyl compounds	GO:0004553	molecular function	9606	1	43	0.143266	0.210557	GANAB;	GANAB|IDBG-51371|ENSG00000089597|23193|;
monooxygenase activity	GO:0004497	molecular function	9606	1	43	0.143266	0.210557	CYP21A2;	CYP21A2|IDBG-80216|ENSG00000231852|1589|;
neural tube development	GO:0021915	biological process	9606	1	43	0.143266	0.210557	NOTCH1;	NOTCH1|IDBG-92445|ENSG00000148400|4851|;
voltage-gated calcium channel activity	GO:0005245	molecular function	9606	1	43	0.143266	0.210557	CACNA1A;	CACNA1A|IDBG-31996|ENSG00000141837|100507353,773|;
positive regulation of transcription, DNA-templated	GO:0045893	biological process	9606	4	563	0.143202	0.21225	C11orf9; KDM5A; NOTCH1; PHIP;	C11orf9|IDBG-50293|ENSG00000124920|745|; KDM5A|IDBG-11318|ENSG00000073614|5927|; NOTCH1|IDBG-92445|ENSG00000148400|4851|; PHIP|IDBG-93358|ENSG00000146247|55023|;
placenta development	GO:0001890	biological process	9606	1	44	0.146345	0.21436	NOTCH2;	NOTCH2|IDBG-101546|ENSG00000134250|4853|;
termination of G-protein coupled receptor signaling pathway	GO:0038032	biological process	9606	1	44	0.146345	0.21436	RACGAP1;	RACGAP1|IDBG-32209|ENSG00000161800|29127|;
DNA duplex unwinding	GO:0032508	biological process	9606	1	45	0.149412	0.217395	CHD4;	CHD4|IDBG-14532|ENSG00000111642|1108|;
negative regulation of cell cycle	GO:0045786	biological process	9606	1	45	0.149412	0.217395	FAM5C;	FAM5C|IDBG-105437|ENSG00000162670|339479|;
negative regulation of translation	GO:0017148	biological process	9606	1	45	0.149412	0.217395	TSC1;	TSC1|IDBG-90470|ENSG00000165699|7248|;
regulation of protein localization	GO:0032880	biological process	9606	1	45	0.149412	0.217395	RABGAP1L;	RABGAP1L|IDBG-104931|ENSG00000152061|9910|;
actin filament	GO:0005884	cellular component	9606	1	46	0.15247	0.219285	TSC1;	TSC1|IDBG-90470|ENSG00000165699|7248|;
cell periphery	GO:0071944	cellular component	9606	1	46	0.15247	0.219285	NOTCH1;	NOTCH1|IDBG-92445|ENSG00000148400|4851|;
embryo development	GO:0009790	biological process	9606	1	46	0.15247	0.219285	RACGAP1;	RACGAP1|IDBG-32209|ENSG00000161800|29127|;
hippocampus development	GO:0021766	biological process	9606	1	46	0.15247	0.219285	TSC1;	TSC1|IDBG-90470|ENSG00000165699|7248|;
skeletal muscle cell differentiation	GO:0035914	biological process	9606	1	46	0.15247	0.219285	NOTCH1;	NOTCH1|IDBG-92445|ENSG00000148400|4851|;
transcription-coupled nucleotide-excision repair	GO:0006283	biological process	9606	1	46	0.15247	0.219285	POLE;	POLE|IDBG-65706|ENSG00000177084|5426|;
cellular response to DNA damage stimulus	GO:0006974	biological process	9606	2	192	0.151037	0.219393	BRD4; MASTL;	BRD4|IDBG-34500|ENSG00000141867|23476|; MASTL|IDBG-64712|ENSG00000120539|84930|;
protein serine/threonine kinase activity	GO:0004674	molecular function	9606	3	377	0.153125	0.219866	CDKL2; MASTL; RAF1;	CDKL2|IDBG-24650|ENSG00000138769|8999|; MASTL|IDBG-64712|ENSG00000120539|84930|; RAF1|IDBG-19277|ENSG00000132155|102724915,5894|;
cytoskeleton	GO:0005856	cellular component	9606	3	380	0.155683	0.222806	AKAP12; SSH2; TSC1;	AKAP12|IDBG-97940|ENSG00000131016|9590|; SSH2|IDBG-38695|ENSG00000141298|85464|; TSC1|IDBG-90470|ENSG00000165699|7248|;
protein deubiquitination	GO:0016579	biological process	9606	1	47	0.155516	0.222932	USP4;	USP4|IDBG-34595|ENSG00000114316|102724426,7375|;
dorsal/ventral pattern formation	GO:0009953	biological process	9606	1	48	0.158551	0.2258	DSCAML1;	DSCAML1|IDBG-73268|ENSG00000177103|57453|;
nucleoside-triphosphatase activity	GO:0017111	molecular function	9606	1	48	0.158551	0.2258	SPG7;	SPG7|IDBG-47463|ENSG00000197912|6687|;
regulation of apoptotic process	GO:0042981	biological process	9606	2	198	0.15854	0.226523	FBXO10; RAF1;	FBXO10|IDBG-65792|ENSG00000147912|26267|; RAF1|IDBG-19277|ENSG00000132155|102724915,5894|;
protein tyrosine/serine/threonine phosphatase activity	GO:0008138	molecular function	9606	1	49	0.161576	0.229733	SSH2;	SSH2|IDBG-38695|ENSG00000141298|85464|;
binding	GO:0005488	molecular function	9606	3	389	0.163438	0.232003	RYR3; TSC1; UBR4;	RYR3|IDBG-5249|ENSG00000198838|6263|; TSC1|IDBG-90470|ENSG00000165699|7248|; UBR4|IDBG-92114|ENSG00000127481|23352|;
heart morphogenesis	GO:0003007	biological process	9606	1	50	0.16459	0.232503	CHD7;	CHD7|IDBG-22967|ENSG00000171316|102724260,55636|;
neuron development	GO:0048666	biological process	9606	1	50	0.16459	0.232503	ODZ4;	ODZ4|IDBG-66067|ENSG00000149256|26011|;
ATP binding	GO:0005524	molecular function	9606	8	1493	0.16423	0.232748	CDK13; CDKL2; CHD4; CHD7; DGUOK; MASTL; RAF1; SPG7;	CDK13|IDBG-13277|ENSG00000065883|8621|; CDKL2|IDBG-24650|ENSG00000138769|8999|; CHD4|IDBG-14532|ENSG00000111642|1108|; CHD7|IDBG-22967|ENSG00000171316|102724260,55636|; DGUOK|IDBG-56773|ENSG00000114956|1716|; MASTL|IDBG-64712|ENSG00000120539|84930|; RAF1|IDBG-19277|ENSG00000132155|102724915,5894|; SPG7|IDBG-47463|ENSG00000197912|6687|;
cerebral cortex development	GO:0021987	biological process	9606	1	51	0.167593	0.235602	TSC1;	TSC1|IDBG-90470|ENSG00000165699|7248|;
organ regeneration	GO:0031100	biological process	9606	1	51	0.167593	0.235602	NOTCH1;	NOTCH1|IDBG-92445|ENSG00000148400|4851|;
skeletal muscle tissue development	GO:0007519	biological process	9606	1	51	0.167593	0.235602	ELN;	ELN|IDBG-20555|ENSG00000049540|2006|;
mRNA processing	GO:0006397	biological process	9606	2	206	0.168652	0.23671	PHRF1; RBFOX2;	PHRF1|IDBG-17186|ENSG00000070047|57661|; RBFOX2|IDBG-5580|ENSG00000100320|23543|;
ATP-dependent helicase activity	GO:0008026	molecular function	9606	1	52	0.170586	0.239039	CHD4;	CHD4|IDBG-14532|ENSG00000111642|1108|;
calcium channel activity	GO:0005262	molecular function	9606	1	53	0.173568	0.242053	RYR3;	RYR3|IDBG-5249|ENSG00000198838|6263|;
intermediate filament cytoskeleton	GO:0045111	cellular component	9606	1	53	0.173568	0.242053	KRT13;	KRT13|IDBG-49262|ENSG00000171401|3860|;
sensory perception of pain	GO:0019233	biological process	9606	1	53	0.173568	0.242053	SCN10A;	SCN10A|IDBG-26173|ENSG00000185313|6336|;
cytosolic large ribosomal subunit	GO:0022625	cellular component	9606	1	54	0.17654	0.244633	RPL5;	RPL5|IDBG-100292|ENSG00000122406|6083,6125|;
protein homotetramerization	GO:0051289	biological process	9606	1	54	0.17654	0.244633	RYR3;	RYR3|IDBG-5249|ENSG00000198838|6263|;
regulation of inflammatory response	GO:0050727	biological process	9606	1	54	0.17654	0.244633	BRD4;	BRD4|IDBG-34500|ENSG00000141867|23476|;
stress-activated MAPK cascade	GO:0051403	biological process	9606	1	54	0.17654	0.244633	TAB2;	TAB2|IDBG-97690|ENSG00000055208|23118|;
RNA polymerase II distal enhancer sequence-specific DNA binding	GO:0000980	molecular function	9606	1	55	0.179501	0.24639	CHD4;	CHD4|IDBG-14532|ENSG00000111642|1108|;
embryonic skeletal system morphogenesis	GO:0048704	biological process	9606	1	55	0.179501	0.24639	DSCAML1;	DSCAML1|IDBG-73268|ENSG00000177103|57453|;
inner ear development	GO:0048839	biological process	9606	1	55	0.179501	0.24639	JAG1;	JAG1|IDBG-54207|ENSG00000101384|182|;
extracellular region	GO:0005576	cellular component	9606	8	1525	0.178162	0.24649	ELN; FAM5C; FBN1; JAG1; LAMB1; LAMC1; NOTCH1; NOTCH2;	ELN|IDBG-20555|ENSG00000049540|2006|; FAM5C|IDBG-105437|ENSG00000162670|339479|; FBN1|IDBG-10989|ENSG00000166147|2200|; JAG1|IDBG-54207|ENSG00000101384|182|; LAMB1|IDBG-35838|ENSG00000091136|3912|; LAMC1|IDBG-105290|ENSG00000135862|3915|; NOTCH1|IDBG-92445|ENSG00000148400|4851|; NOTCH2|IDBG-101546|ENSG00000134250|4853|;
brain development	GO:0007420	biological process	9606	2	214	0.178874	0.246693	DSCAML1; NOTCH1;	DSCAML1|IDBG-73268|ENSG00000177103|57453|; NOTCH1|IDBG-92445|ENSG00000148400|4851|;
cell death	GO:0008219	biological process	9606	2	214	0.178874	0.246693	CACNA1A; SPG7;	CACNA1A|IDBG-31996|ENSG00000141837|100507353,773|; SPG7|IDBG-47463|ENSG00000197912|6687|;
heart looping	GO:0001947	biological process	9606	1	56	0.182451	0.248875	NOTCH1;	NOTCH1|IDBG-92445|ENSG00000148400|4851|;
p53 binding	GO:0002039	molecular function	9606	1	56	0.182451	0.248875	BRD4;	BRD4|IDBG-34500|ENSG00000141867|23476|;
phosphoprotein phosphatase activity	GO:0004721	molecular function	9606	1	56	0.182451	0.248875	SSH2;	SSH2|IDBG-38695|ENSG00000141298|85464|;
positive regulation of protein kinase activity	GO:0045860	biological process	9606	1	56	0.182451	0.248875	TAB2;	TAB2|IDBG-97690|ENSG00000055208|23118|;
axon	GO:0030424	cellular component	9606	2	218	0.184021	0.250624	HEPACAM; SCN10A;	HEPACAM|IDBG-75353|ENSG00000165478|220296,641654|; SCN10A|IDBG-26173|ENSG00000185313|6336|;
chaperone binding	GO:0051087	molecular function	9606	1	57	0.185391	0.252097	TSC1;	TSC1|IDBG-90470|ENSG00000165699|7248|;
JNK cascade	GO:0007254	biological process	9606	1	58	0.188321	0.255683	TAB2;	TAB2|IDBG-97690|ENSG00000055208|23118|;
positive regulation of osteoblast differentiation	GO:0045669	biological process	9606	1	59	0.19124	0.25844	JAG1;	JAG1|IDBG-54207|ENSG00000101384|182|;
protein heterooligomerization	GO:0051291	biological process	9606	1	59	0.19124	0.25844	TSC1;	TSC1|IDBG-90470|ENSG00000165699|7248|;
intracellular signal transduction	GO:0035556	biological process	9606	3	420	0.190996	0.258912	AKAP13; RACGAP1; RAF1;	AKAP13|IDBG-28095|ENSG00000170776|11214|; RACGAP1|IDBG-32209|ENSG00000161800|29127|; RAF1|IDBG-19277|ENSG00000132155|102724915,5894|;
activation of MAPKK activity	GO:0000186	biological process	9606	1	60	0.194149	0.261966	RAF1;	RAF1|IDBG-19277|ENSG00000132155|102724915,5894|;
blood vessel development	GO:0001568	biological process	9606	1	61	0.197047	0.264243	CHD7;	CHD7|IDBG-22967|ENSG00000171316|102724260,55636|;
kinase binding	GO:0019900	molecular function	9606	1	61	0.197047	0.264243	PER3;	PER3|IDBG-88216|ENSG00000049246|8863|;
regulation of Rab GTPase activity	GO:0032313	biological process	9606	1	61	0.197047	0.264243	RABGAP1L;	RABGAP1L|IDBG-104931|ENSG00000152061|9910|;
steroid metabolic process	GO:0008202	biological process	9606	1	61	0.197047	0.264243	CYP21A2;	CYP21A2|IDBG-80216|ENSG00000231852|1589|;
Rab GTPase activator activity	GO:0005097	molecular function	9606	1	62	0.199936	0.267296	RABGAP1L;	RABGAP1L|IDBG-104931|ENSG00000152061|9910|;
cilium morphogenesis	GO:0060271	biological process	9606	1	62	0.199936	0.267296	NOTCH1;	NOTCH1|IDBG-92445|ENSG00000148400|4851|;
cell surface	GO:0009986	cellular component	9606	3	432	0.201974	0.269607	DSCAML1; NOTCH1; NOTCH2;	DSCAML1|IDBG-73268|ENSG00000177103|57453|; NOTCH1|IDBG-92445|ENSG00000148400|4851|; NOTCH2|IDBG-101546|ENSG00000134250|4853|;
ubiquitin ligase complex	GO:0000151	cellular component	9606	1	63	0.202814	0.270315	FBXO10;	FBXO10|IDBG-65792|ENSG00000147912|26267|;
poly(A) RNA binding	GO:0044822	molecular function	9606	6	1104	0.203152	0.270354	CDK13; GANAB; MKRN2; RBFOX2; RPL5; RPUSD4;	CDK13|IDBG-13277|ENSG00000065883|8621|; GANAB|IDBG-51371|ENSG00000089597|23193|; MKRN2|IDBG-19181|ENSG00000075975|23609|; RBFOX2|IDBG-5580|ENSG00000100320|23543|; RPL5|IDBG-100292|ENSG00000122406|6083,6125|; RPUSD4|IDBG-75738|ENSG00000165526|84881|;
Rab GTPase binding	GO:0017137	molecular function	9606	1	64	0.205682	0.272474	RABGAP1L;	RABGAP1L|IDBG-104931|ENSG00000152061|9910|;
circadian rhythm	GO:0007623	biological process	9606	1	64	0.205682	0.272474	PER3;	PER3|IDBG-88216|ENSG00000049246|8863|;
response to estrogen	GO:0043627	biological process	9606	1	64	0.205682	0.272474	MLL2;	MLL2|IDBG-30867|ENSG00000167548|8085|;
negative regulation of NF-kappaB transcription factor activity	GO:0032088	biological process	9606	1	65	0.208539	0.274593	ZNF675;	ZNF675|IDBG-41463|ENSG00000197372|171392|;
negative regulation of cysteine-type endopeptidase activity involved in apoptotic process	GO:0043154	biological process	9606	1	65	0.208539	0.274593	RAF1;	RAF1|IDBG-19277|ENSG00000132155|102724915,5894|;
toll-like receptor 10 signaling pathway	GO:0034166	biological process	9606	1	65	0.208539	0.274593	TAB2;	TAB2|IDBG-97690|ENSG00000055208|23118|;
toll-like receptor 5 signaling pathway	GO:0034146	biological process	9606	1	65	0.208539	0.274593	TAB2;	TAB2|IDBG-97690|ENSG00000055208|23118|;
chromosome segregation	GO:0007059	biological process	9606	1	68	0.217052	0.284942	BRD4;	BRD4|IDBG-34500|ENSG00000141867|23476|;
telomere maintenance	GO:0000723	biological process	9606	1	68	0.217052	0.284942	POLE;	POLE|IDBG-65706|ENSG00000177084|5426|;
nucleoplasm	GO:0005654	cellular component	9606	6	1132	0.219129	0.287237	CABIN1; CHD4; MASTL; NOTCH1; NOTCH2; POLE;	CABIN1|IDBG-2725|ENSG00000099991|23523|; CHD4|IDBG-14532|ENSG00000111642|1108|; MASTL|IDBG-64712|ENSG00000120539|84930|; NOTCH1|IDBG-92445|ENSG00000148400|4851|; NOTCH2|IDBG-101546|ENSG00000134250|4853|; POLE|IDBG-65706|ENSG00000177084|5426|;
chromatin remodeling	GO:0006338	biological process	9606	1	69	0.219869	0.287344	BRD4;	BRD4|IDBG-34500|ENSG00000141867|23476|;
inner ear morphogenesis	GO:0042472	biological process	9606	1	69	0.219869	0.287344	CHD7;	CHD7|IDBG-22967|ENSG00000171316|102724260,55636|;
ubiquitin-specific protease activity	GO:0004843	molecular function	9606	1	70	0.222677	0.290578	USP4;	USP4|IDBG-34595|ENSG00000114316|102724426,7375|;
extracellular space	GO:0005615	cellular component	9606	6	1144	0.22611	0.292435	CDK13; DSCAML1; FBN1; LAMB1; LAMC1; SSH2;	CDK13|IDBG-13277|ENSG00000065883|8621|; DSCAML1|IDBG-73268|ENSG00000177103|57453|; FBN1|IDBG-10989|ENSG00000166147|2200|; LAMB1|IDBG-35838|ENSG00000091136|3912|; LAMC1|IDBG-105290|ENSG00000135862|3915|; SSH2|IDBG-38695|ENSG00000141298|85464|;
cholesterol metabolic process	GO:0008203	biological process	9606	1	71	0.225474	0.29248	SCAP;	SCAP|IDBG-31555|ENSG00000114650|22937|;
retina development in camera-type eye	GO:0060041	biological process	9606	1	71	0.225474	0.29248	CHD7;	CHD7|IDBG-22967|ENSG00000171316|102724260,55636|;
toll-like receptor TLR1:TLR2 signaling pathway	GO:0038123	biological process	9606	1	71	0.225474	0.29248	TAB2;	TAB2|IDBG-97690|ENSG00000055208|23118|;
toll-like receptor TLR6:TLR2 signaling pathway	GO:0038124	biological process	9606	1	71	0.225474	0.29248	TAB2;	TAB2|IDBG-97690|ENSG00000055208|23118|;
receptor activity	GO:0004872	molecular function	9606	2	250	0.22586	0.292546	NOTCH1; NOTCH2;	NOTCH1|IDBG-92445|ENSG00000148400|4851|; NOTCH2|IDBG-101546|ENSG00000134250|4853|;
toll-like receptor 9 signaling pathway	GO:0034162	biological process	9606	1	72	0.228262	0.294782	TAB2;	TAB2|IDBG-97690|ENSG00000055208|23118|;
cell differentiation	GO:0030154	biological process	9606	3	461	0.229092	0.295417	NOTCH1; NOTCH2; RAF1;	NOTCH1|IDBG-92445|ENSG00000148400|4851|; NOTCH2|IDBG-101546|ENSG00000134250|4853|; RAF1|IDBG-19277|ENSG00000132155|102724915,5894|;
cell adhesion	GO:0007155	biological process	9606	3	462	0.23004	0.296202	HEPACAM; LAMB1; LAMC1;	HEPACAM|IDBG-75353|ENSG00000165478|220296,641654|; LAMB1|IDBG-35838|ENSG00000091136|3912|; LAMC1|IDBG-105290|ENSG00000135862|3915|;
RNA metabolic process	GO:0016070	biological process	9606	2	254	0.23115	0.296756	RBFOX2; RPL5;	RBFOX2|IDBG-5580|ENSG00000100320|23543|; RPL5|IDBG-100292|ENSG00000122406|6083,6125|;
toll-like receptor 2 signaling pathway	GO:0034134	biological process	9606	1	73	0.231039	0.297051	TAB2;	TAB2|IDBG-97690|ENSG00000055208|23118|;
Ras protein signal transduction	GO:0007265	biological process	9606	1	74	0.233807	0.298849	RAF1;	RAF1|IDBG-19277|ENSG00000132155|102724915,5894|;
nucleotide-excision repair	GO:0006289	biological process	9606	1	74	0.233807	0.298849	POLE;	POLE|IDBG-65706|ENSG00000177084|5426|;
regulation of translation	GO:0006417	biological process	9606	1	74	0.233807	0.298849	TSC1;	TSC1|IDBG-90470|ENSG00000165699|7248|;
integral component of membrane	GO:0016021	cellular component	9606	19	4468	0.235094	0.300054	AQPEP; C11orf9; CACNA1A; CPD; DSCAML1; EEPD1; GPRC5C; HEPACAM; JAG1; NOTCH1; NOTCH2; ODZ4; PCNXL2; RYR3; SCAP; SLC6A9; SPG7; UBR4; ZDHHC18;	AQPEP|IDBG-37994|ENSG00000172901|206338|; C11orf9|IDBG-50293|ENSG00000124920|745|; CACNA1A|IDBG-31996|ENSG00000141837|100507353,773|; CPD|IDBG-38962|ENSG00000108582|1362|; DSCAML1|IDBG-73268|ENSG00000177103|57453|; EEPD1|IDBG-12500|ENSG00000122547|80820|; GPRC5C|IDBG-67203|ENSG00000170412|55890|; HEPACAM|IDBG-75353|ENSG00000165478|220296,641654|; JAG1|IDBG-54207|ENSG00000101384|182|; NOTCH1|IDBG-…
microtubule-based movement	GO:0007018	biological process	9606	1	75	0.236565	0.301491	RACGAP1;	RACGAP1|IDBG-32209|ENSG00000161800|29127|;
regulation of transcription, DNA-templated	GO:0006355	biological process	9606	9	1898	0.237327	0.302022	C11orf9; CHD4; CHD7; HIVEP2; MLL2; NOTCH1; NOTCH2; PER3; ZNF675;	C11orf9|IDBG-50293|ENSG00000124920|745|; CHD4|IDBG-14532|ENSG00000111642|1108|; CHD7|IDBG-22967|ENSG00000171316|102724260,55636|; HIVEP2|IDBG-97259|ENSG00000010818|3097|; MLL2|IDBG-30867|ENSG00000167548|8085|; NOTCH1|IDBG-92445|ENSG00000148400|4851|; NOTCH2|IDBG-101546|ENSG00000134250|4853|; PER3|IDBG-88216|ENSG00000049246|8863|; ZNF675|IDBG-41463|ENSG00000197372|171392|;
TRIF-dependent toll-like receptor signaling pathway	GO:0035666	biological process	9606	1	76	0.239313	0.303664	TAB2;	TAB2|IDBG-97690|ENSG00000055208|23118|;
histone deacetylase binding	GO:0042826	molecular function	9606	1	76	0.239313	0.303664	PRDM1;	PRDM1|IDBG-94825|ENSG00000057657|639|;
palate development	GO:0060021	biological process	9606	1	77	0.242052	0.306693	CHD7;	CHD7|IDBG-22967|ENSG00000171316|102724260,55636|;
MyD88-independent toll-like receptor signaling pathway	GO:0002756	biological process	9606	1	78	0.244781	0.30836	TAB2;	TAB2|IDBG-97690|ENSG00000055208|23118|;
Rho guanyl-nucleotide exchange factor activity	GO:0005089	molecular function	9606	1	78	0.244781	0.30836	AKAP13;	AKAP13|IDBG-28095|ENSG00000170776|11214|;
neural tube closure	GO:0001843	biological process	9606	1	78	0.244781	0.30836	TSC1;	TSC1|IDBG-90470|ENSG00000165699|7248|;
Golgi membrane	GO:0000139	cellular component	9606	3	477	0.24435	0.309156	NOTCH1; NOTCH2; SCAP;	NOTCH1|IDBG-92445|ENSG00000148400|4851|; NOTCH2|IDBG-101546|ENSG00000134250|4853|; SCAP|IDBG-31555|ENSG00000114650|22937|;
nucleobase-containing small molecule metabolic process	GO:0055086	biological process	9606	1	79	0.2475	0.310888	DGUOK;	DGUOK|IDBG-56773|ENSG00000114956|1716|;
regulation of membrane potential	GO:0042391	biological process	9606	1	79	0.2475	0.310888	CACNA1A;	CACNA1A|IDBG-31996|ENSG00000141837|100507353,773|;
oxidoreductase activity, acting on paired donors, with incorporation or reduction of molecular oxygen	GO:0016705	molecular function	9606	1	80	0.250209	0.312493	CYP21A2;	CYP21A2|IDBG-80216|ENSG00000231852|1589|;
positive regulation of neuron differentiation	GO:0045666	biological process	9606	1	80	0.250209	0.312493	FAM5C;	FAM5C|IDBG-105437|ENSG00000162670|339479|;
sodium ion transmembrane transport	GO:0035725	biological process	9606	1	80	0.250209	0.312493	SCN10A;	SCN10A|IDBG-26173|ENSG00000185313|6336|;
toll-like receptor 3 signaling pathway	GO:0034138	biological process	9606	1	80	0.250209	0.312493	TAB2;	TAB2|IDBG-97690|ENSG00000055208|23118|;
MyD88-dependent toll-like receptor signaling pathway	GO:0002755	biological process	9606	1	81	0.252909	0.314068	TAB2;	TAB2|IDBG-97690|ENSG00000055208|23118|;
forebrain development	GO:0030900	biological process	9606	1	81	0.252909	0.314068	NOTCH1;	NOTCH1|IDBG-92445|ENSG00000148400|4851|;
ubiquitinyl hydrolase activity	GO:0036459	molecular function	9606	1	81	0.252909	0.314068	USP4;	USP4|IDBG-34595|ENSG00000114316|102724426,7375|;
transcription factor binding	GO:0008134	molecular function	9606	2	270	0.252385	0.314761	CHD4; RBFOX2;	CHD4|IDBG-14532|ENSG00000111642|1108|; RBFOX2|IDBG-5580|ENSG00000100320|23543|;
mRNA binding	GO:0003729	molecular function	9606	1	82	0.255599	0.316957	RBFOX2;	RBFOX2|IDBG-5580|ENSG00000100320|23543|;
dendrite	GO:0030425	cellular component	9606	2	273	0.256376	0.31747	CACNA1A; FAM5C;	CACNA1A|IDBG-31996|ENSG00000141837|100507353,773|; FAM5C|IDBG-105437|ENSG00000162670|339479|;
cell-matrix adhesion	GO:0007160	biological process	9606	1	83	0.25828	0.318472	TSC1;	TSC1|IDBG-90470|ENSG00000165699|7248|;
mitochondrial membrane	GO:0031966	cellular component	9606	1	83	0.25828	0.318472	SPG7;	SPG7|IDBG-47463|ENSG00000197912|6687|;
positive regulation of Rab GTPase activity	GO:0032851	biological process	9606	1	83	0.25828	0.318472	RABGAP1L;	RABGAP1L|IDBG-104931|ENSG00000152061|9910|;
extracellular vesicular exosome	GO:0070062	cellular component	9606	11	2456	0.260902	0.321251	CPD; FBN1; GANAB; GPRC5C; KRT13; LAMB1; LAMC1; PHIP; RACGAP1; RPL5; SCN10A;	CPD|IDBG-38962|ENSG00000108582|1362|; FBN1|IDBG-10989|ENSG00000166147|2200|; GANAB|IDBG-51371|ENSG00000089597|23193|; GPRC5C|IDBG-67203|ENSG00000170412|55890|; KRT13|IDBG-49262|ENSG00000171401|3860|; LAMB1|IDBG-35838|ENSG00000091136|3912|; LAMC1|IDBG-105290|ENSG00000135862|3915|; PHIP|IDBG-93358|ENSG00000146247|55023|; RACGAP1|IDBG-32209|ENSG00000161800|29127|; RPL5|IDBG-100292|ENSG00000122406|60…
neurotrophin TRK receptor signaling pathway	GO:0048011	biological process	9606	2	277	0.261699	0.321779	AKAP13; RAF1;	AKAP13|IDBG-28095|ENSG00000170776|11214|; RAF1|IDBG-19277|ENSG00000132155|102724915,5894|;
cell projection	GO:0042995	cellular component	9606	1	85	0.263613	0.322316	CACNA1A;	CACNA1A|IDBG-31996|ENSG00000141837|100507353,773|;
phosphotransferase activity, alcohol group as acceptor	GO:0016773	molecular function	9606	1	85	0.263613	0.322316	DGUOK;	DGUOK|IDBG-56773|ENSG00000114956|1716|;
regulation of insulin secretion	GO:0050796	biological process	9606	1	85	0.263613	0.322316	CACNA1A;	CACNA1A|IDBG-31996|ENSG00000141837|100507353,773|;
viral transcription	GO:0019083	biological process	9606	1	85	0.263613	0.322316	RPL5;	RPL5|IDBG-100292|ENSG00000122406|6083,6125|;
signal transducer activity	GO:0004871	molecular function	9606	2	280	0.265692	0.324405	AKAP13; PER3;	AKAP13|IDBG-28095|ENSG00000170776|11214|; PER3|IDBG-88216|ENSG00000049246|8863|;
cellular calcium ion homeostasis	GO:0006874	biological process	9606	1	86	0.266265	0.32465	RYR3;	RYR3|IDBG-5249|ENSG00000198838|6263|;
cellular response to lipopolysaccharide	GO:0071222	biological process	9606	1	87	0.268908	0.325598	CTR9;	CTR9|IDBG-31890|ENSG00000198730|9646|;
helicase activity	GO:0004386	molecular function	9606	1	87	0.268908	0.325598	CHD7;	CHD7|IDBG-22967|ENSG00000171316|102724260,55636|;
locomotory behavior	GO:0007626	biological process	9606	1	87	0.268908	0.325598	CHD7;	CHD7|IDBG-22967|ENSG00000171316|102724260,55636|;
protein stabilization	GO:0050821	biological process	9606	1	87	0.268908	0.325598	TSC1;	TSC1|IDBG-90470|ENSG00000165699|7248|;
negative regulation of apoptotic process	GO:0043066	biological process	9606	3	501	0.26754	0.32575	NOTCH2; PHIP; RAF1;	NOTCH2|IDBG-101546|ENSG00000134250|4853|; PHIP|IDBG-93358|ENSG00000146247|55023|; RAF1|IDBG-19277|ENSG00000132155|102724915,5894|;
post-embryonic development	GO:0009791	biological process	9606	1	88	0.271541	0.328332	PRDM1;	PRDM1|IDBG-94825|ENSG00000057657|639|;
MAPK cascade	GO:0000165	biological process	9606	1	89	0.274165	0.329678	RAF1;	RAF1|IDBG-19277|ENSG00000132155|102724915,5894|;
liver development	GO:0001889	biological process	9606	1	89	0.274165	0.329678	NOTCH1;	NOTCH1|IDBG-92445|ENSG00000148400|4851|;
negative regulation of canonical Wnt signaling pathway	GO:0090090	biological process	9606	1	89	0.274165	0.329678	NOTCH1;	NOTCH1|IDBG-92445|ENSG00000148400|4851|;
protein N-terminus binding	GO:0047485	molecular function	9606	1	89	0.274165	0.329678	TSC1;	TSC1|IDBG-90470|ENSG00000165699|7248|;
antigen processing and presentation of exogenous peptide antigen via MHC class II	GO:0019886	biological process	9606	1	90	0.27678	0.331453	RACGAP1;	RACGAP1|IDBG-32209|ENSG00000161800|29127|;
epidermis development	GO:0008544	biological process	9606	1	90	0.27678	0.331453	NOTCH1;	NOTCH1|IDBG-92445|ENSG00000148400|4851|;
wound healing	GO:0042060	biological process	9606	1	90	0.27678	0.331453	RAF1;	RAF1|IDBG-19277|ENSG00000132155|102724915,5894|;
chromosome	GO:0005694	cellular component	9606	1	92	0.281982	0.335839	BRD4;	BRD4|IDBG-34500|ENSG00000141867|23476|;
ruffle	GO:0001726	cellular component	9606	1	92	0.281982	0.335839	ASAP3;	ASAP3|IDBG-93928|ENSG00000088280|55616|;
translational termination	GO:0006415	biological process	9606	1	92	0.281982	0.335839	RPL5;	RPL5|IDBG-100292|ENSG00000122406|6083,6125|;
neuronal cell body	GO:0043025	cellular component	9606	2	292	0.281666	0.336842	CACNA1A; FAM5C;	CACNA1A|IDBG-31996|ENSG00000141837|100507353,773|; FAM5C|IDBG-105437|ENSG00000162670|339479|;
T cell receptor signaling pathway	GO:0050852	biological process	9606	1	93	0.284569	0.337998	TAB2;	TAB2|IDBG-97690|ENSG00000055208|23118|;
melanosome	GO:0042470	cellular component	9606	1	93	0.284569	0.337998	GANAB;	GANAB|IDBG-51371|ENSG00000089597|23193|;
apical part of cell	GO:0045177	cellular component	9606	1	95	0.289715	0.343177	JAG1;	JAG1|IDBG-54207|ENSG00000101384|182|;
keratin filament	GO:0045095	cellular component	9606	1	95	0.289715	0.343177	KRT13;	KRT13|IDBG-49262|ENSG00000171401|3860|;
integrin binding	GO:0005178	molecular function	9606	1	96	0.292275	0.345272	LAMB1;	LAMB1|IDBG-35838|ENSG00000091136|3912|;
toll-like receptor 4 signaling pathway	GO:0034142	biological process	9606	1	96	0.292275	0.345272	TAB2;	TAB2|IDBG-97690|ENSG00000055208|23118|;
protein N-linked glycosylation via asparagine	GO:0018279	biological process	9606	1	97	0.294826	0.347814	GANAB;	GANAB|IDBG-51371|ENSG00000089597|23193|;
metallopeptidase activity	GO:0008237	molecular function	9606	1	98	0.297367	0.350339	AQPEP;	AQPEP|IDBG-37994|ENSG00000172901|206338|;
peptidyl-tyrosine dephosphorylation	GO:0035335	biological process	9606	1	99	0.299899	0.352847	SSH2;	SSH2|IDBG-38695|ENSG00000141298|85464|;
energy reserve metabolic process	GO:0006112	biological process	9606	1	100	0.302423	0.354859	CACNA1A;	CACNA1A|IDBG-31996|ENSG00000141837|100507353,773|;
growth cone	GO:0030426	cellular component	9606	1	100	0.302423	0.354859	TSC1;	TSC1|IDBG-90470|ENSG00000165699|7248|;
activation of MAPK activity	GO:0000187	biological process	9606	1	101	0.304937	0.35685	TAB2;	TAB2|IDBG-97690|ENSG00000055208|23118|;
protein tyrosine phosphatase activity	GO:0004725	molecular function	9606	1	101	0.304937	0.35685	SSH2;	SSH2|IDBG-38695|ENSG00000141298|85464|;
DNA repair	GO:0006281	biological process	9606	2	311	0.306905	0.358193	EEPD1; POLE;	EEPD1|IDBG-12500|ENSG00000122547|80820|; POLE|IDBG-65706|ENSG00000177084|5426|;
enzyme binding	GO:0019899	molecular function	9606	2	311	0.306905	0.358193	LAMB1; NOTCH1;	LAMB1|IDBG-35838|ENSG00000091136|3912|; NOTCH1|IDBG-92445|ENSG00000148400|4851|;
negative regulation of gene expression	GO:0010629	biological process	9606	1	102	0.307443	0.358341	PRDM1;	PRDM1|IDBG-94825|ENSG00000057657|639|;
translational elongation	GO:0006414	biological process	9606	1	103	0.309939	0.360769	RPL5;	RPL5|IDBG-100292|ENSG00000122406|6083,6125|;
hydrolase activity	GO:0016787	molecular function	9606	2	314	0.310879	0.361381	CHD4; CHD7;	CHD4|IDBG-14532|ENSG00000111642|1108|; CHD7|IDBG-22967|ENSG00000171316|102724260,55636|;
metalloendopeptidase activity	GO:0004222	molecular function	9606	1	104	0.312427	0.361736	SPG7;	SPG7|IDBG-47463|ENSG00000197912|6687|;
positive regulation of Rho GTPase activity	GO:0032321	biological process	9606	1	104	0.312427	0.361736	AKAP13;	AKAP13|IDBG-28095|ENSG00000170776|11214|;
RNA binding	GO:0003723	molecular function	9606	3	546	0.311656	0.361802	RBFOX2; RPL5; RPUSD4;	RBFOX2|IDBG-5580|ENSG00000100320|23543|; RPL5|IDBG-100292|ENSG00000122406|6083,6125|; RPUSD4|IDBG-75738|ENSG00000165526|84881|;
lung development	GO:0030324	biological process	9606	1	106	0.317376	0.366979	NOTCH1;	NOTCH1|IDBG-92445|ENSG00000148400|4851|;
potassium ion transport	GO:0006813	biological process	9606	1	108	0.32229	0.372168	TSC1;	TSC1|IDBG-90470|ENSG00000165699|7248|;
sodium ion transport	GO:0006814	biological process	9606	1	109	0.324734	0.374495	SCN10A;	SCN10A|IDBG-26173|ENSG00000185313|6336|;
toll-like receptor signaling pathway	GO:0002224	biological process	9606	1	110	0.327169	0.376806	TAB2;	TAB2|IDBG-97690|ENSG00000055208|23118|;
midbody	GO:0030496	cellular component	9606	1	112	0.332014	0.381881	RACGAP1;	RACGAP1|IDBG-32209|ENSG00000161800|29127|;
integral component of plasma membrane	GO:0005887	cellular component	9606	5	1063	0.333163	0.382699	GPRC5C; JAG1; NOTCH2; ODZ4; SLC6A9;	GPRC5C|IDBG-67203|ENSG00000170412|55890|; JAG1|IDBG-54207|ENSG00000101384|182|; NOTCH2|IDBG-101546|ENSG00000134250|4853|; ODZ4|IDBG-66067|ENSG00000149256|26011|; SLC6A9|IDBG-97649|ENSG00000196517|6536|;
SRP-dependent cotranslational protein targeting to membrane	GO:0006614	biological process	9606	1	114	0.336824	0.386396	RPL5;	RPL5|IDBG-100292|ENSG00000122406|6083,6125|;
apoptotic signaling pathway	GO:0097190	biological process	9606	1	115	0.339216	0.387612	AKAP13;	AKAP13|IDBG-28095|ENSG00000170776|11214|;
cytoplasmic vesicle membrane	GO:0030659	cellular component	9606	1	115	0.339216	0.387612	GPRC5C;	GPRC5C|IDBG-67203|ENSG00000170412|55890|;
positive regulation of cytosolic calcium ion concentration	GO:0007204	biological process	9606	1	115	0.339216	0.387612	CACNA1A;	CACNA1A|IDBG-31996|ENSG00000141837|100507353,773|;
mitochondrial outer membrane	GO:0005741	cellular component	9606	1	118	0.346342	0.395237	RAF1;	RAF1|IDBG-19277|ENSG00000132155|102724915,5894|;
nuclear-transcribed mRNA catabolic process, nonsense-mediated decay	GO:0000184	biological process	9606	1	119	0.3487	0.397409	RPL5;	RPL5|IDBG-100292|ENSG00000122406|6083,6125|;
protein complex assembly	GO:0006461	biological process	9606	1	120	0.35105	0.399045	LAMC1;	LAMC1|IDBG-105290|ENSG00000135862|3915|;
viral life cycle	GO:0019058	biological process	9606	1	120	0.35105	0.399045	RPL5;	RPL5|IDBG-100292|ENSG00000122406|6083,6125|;
glucose metabolic process	GO:0006006	biological process	9606	1	121	0.353392	0.401185	CACNA1A;	CACNA1A|IDBG-31996|ENSG00000141837|100507353,773|;
neuron differentiation	GO:0030182	biological process	9606	1	124	0.360367	0.408572	NOTCH1;	NOTCH1|IDBG-92445|ENSG00000148400|4851|;
phosphatase activity	GO:0016791	molecular function	9606	1	125	0.362676	0.410124	SSH2;	SSH2|IDBG-38695|ENSG00000141298|85464|;
positive regulation of NF-kappaB transcription factor activity	GO:0051092	biological process	9606	1	125	0.362676	0.410124	TAB2;	TAB2|IDBG-97690|ENSG00000055208|23118|;
signal transduction	GO:0007165	biological process	9606	6	1368	0.366608	0.414035	AKAP12; CDKL2; ODZ4; PER3; RACGAP1; RAF1;	AKAP12|IDBG-97940|ENSG00000131016|9590|; CDKL2|IDBG-24650|ENSG00000138769|8999|; ODZ4|IDBG-66067|ENSG00000149256|26011|; PER3|IDBG-88216|ENSG00000049246|8863|; RACGAP1|IDBG-32209|ENSG00000161800|29127|; RAF1|IDBG-19277|ENSG00000132155|102724915,5894|;
intermediate filament	GO:0005882	cellular component	9606	1	127	0.367268	0.414244	KRT13;	KRT13|IDBG-49262|ENSG00000171401|3860|;
kinase activity	GO:0016301	molecular function	9606	1	129	0.371828	0.417768	MASTL;	MASTL|IDBG-64712|ENSG00000120539|84930|;
lamellipodium	GO:0030027	cellular component	9606	1	129	0.371828	0.417768	TSC1;	TSC1|IDBG-90470|ENSG00000165699|7248|;
negative regulation of neuron apoptotic process	GO:0043524	biological process	9606	1	129	0.371828	0.417768	CACNA1A;	CACNA1A|IDBG-31996|ENSG00000141837|100507353,773|;
sensory perception of sound	GO:0007605	biological process	9606	1	130	0.374096	0.419776	CHD7;	CHD7|IDBG-22967|ENSG00000171316|102724260,55636|;
focal adhesion	GO:0005925	cellular component	9606	1	131	0.376355	0.421769	ASAP3;	ASAP3|IDBG-93928|ENSG00000088280|55616|;
ribonucleoprotein complex	GO:0030529	cellular component	9606	1	133	0.380851	0.42626	RPL5;	RPL5|IDBG-100292|ENSG00000122406|6083,6125|;
GTPase activator activity	GO:0005096	molecular function	9606	1	134	0.383086	0.428213	RACGAP1;	RACGAP1|IDBG-32209|ENSG00000161800|29127|;
cell proliferation	GO:0008283	biological process	9606	2	370	0.383916	0.428592	ELN; RAF1;	ELN|IDBG-20555|ENSG00000049540|2006|; RAF1|IDBG-19277|ENSG00000132155|102724915,5894|;
cilium	GO:0005929	cellular component	9606	1	137	0.389746	0.43399	NOTCH2;	NOTCH2|IDBG-101546|ENSG00000134250|4853|;
heme binding	GO:0020037	molecular function	9606	1	137	0.389746	0.43399	CYP21A2;	CYP21A2|IDBG-80216|ENSG00000231852|1589|;
aging	GO:0007568	biological process	9606	1	138	0.39195	0.435888	SCAP;	SCAP|IDBG-31555|ENSG00000114650|22937|;
mitochondrion	GO:0005739	cellular component	9606	6	1411	0.394746	0.438439	DGUOK; ELN; FAM5C; GPRC5C; RPUSD4; SPG7;	DGUOK|IDBG-56773|ENSG00000114956|1716|; ELN|IDBG-20555|ENSG00000049540|2006|; FAM5C|IDBG-105437|ENSG00000162670|339479|; GPRC5C|IDBG-67203|ENSG00000170412|55890|; RPUSD4|IDBG-75738|ENSG00000165526|84881|; SPG7|IDBG-47463|ENSG00000197912|6687|;
chromatin organization	GO:0006325	biological process	9606	1	140	0.396334	0.439644	CHD4;	CHD4|IDBG-14532|ENSG00000111642|1108|;
protein dephosphorylation	GO:0006470	biological process	9606	1	142	0.400688	0.443909	SSH2;	SSH2|IDBG-38695|ENSG00000141298|85464|;
apoptotic process	GO:0006915	biological process	9606	3	639	0.403055	0.444277	FBXO10; NOTCH2; RAF1;	FBXO10|IDBG-65792|ENSG00000147912|26267|; NOTCH2|IDBG-101546|ENSG00000134250|4853|; RAF1|IDBG-19277|ENSG00000132155|102724915,5894|;
regulation of transcription from RNA polymerase II promoter	GO:0006357	biological process	9606	2	385	0.402973	0.444748	CHD4; NOTCH1;	CHD4|IDBG-14532|ENSG00000111642|1108|; NOTCH1|IDBG-92445|ENSG00000148400|4851|;
G2/M transition of mitotic cell cycle	GO:0000086	biological process	9606	1	143	0.402853	0.445178	MASTL;	MASTL|IDBG-64712|ENSG00000120539|84930|;
homophilic cell adhesion	GO:0007156	biological process	9606	1	143	0.402853	0.445178	DSCAML1;	DSCAML1|IDBG-73268|ENSG00000177103|57453|;
nucleic acid binding	GO:0003676	molecular function	9606	5	1162	0.404654	0.445476	POGZ; POLE; RBFOX2; ZNF292; ZNF675;	POGZ|IDBG-102373|ENSG00000143442|23126|; POLE|IDBG-65706|ENSG00000177084|5426|; RBFOX2|IDBG-5580|ENSG00000100320|23543|; ZNF292|IDBG-94101|ENSG00000188994|23036|; ZNF675|IDBG-41463|ENSG00000197372|171392|;
spermatogenesis	GO:0007283	biological process	9606	2	387	0.405494	0.445839	NOTCH1; RACGAP1;	NOTCH1|IDBG-92445|ENSG00000148400|4851|; RACGAP1|IDBG-32209|ENSG00000161800|29127|;
translational initiation	GO:0006413	biological process	9606	1	146	0.409302	0.44946	RPL5;	RPL5|IDBG-100292|ENSG00000122406|6083,6125|;
xenobiotic metabolic process	GO:0006805	biological process	9606	1	148	0.413563	0.453569	CYP21A2;	CYP21A2|IDBG-80216|ENSG00000231852|1589|;
synaptic transmission	GO:0007268	biological process	9606	2	397	0.418025	0.457886	CACNA1A; RAF1;	CACNA1A|IDBG-31996|ENSG00000141837|100507353,773|; RAF1|IDBG-19277|ENSG00000132155|102724915,5894|;
actin cytoskeleton organization	GO:0030036	biological process	9606	1	151	0.419898	0.459362	SSH2;	SSH2|IDBG-38695|ENSG00000141298|85464|;
G1/S transition of mitotic cell cycle	GO:0000082	biological process	9606	1	153	0.424084	0.463361	POLE;	POLE|IDBG-65706|ENSG00000177084|5426|;
response to lipopolysaccharide	GO:0032496	biological process	9606	1	154	0.426166	0.465053	NOTCH1;	NOTCH1|IDBG-92445|ENSG00000148400|4851|;
DNA replication	GO:0006260	biological process	9606	1	155	0.42824	0.466734	POLE;	POLE|IDBG-65706|ENSG00000177084|5426|;
RNA polymerase II core promoter proximal region sequence-specific DNA binding transcription factor activity involved in positive regulation of transcription	GO:0001077	molecular function	9606	1	156	0.430307	0.467818	ZNF292;	ZNF292|IDBG-94101|ENSG00000188994|23036|;
iron ion binding	GO:0005506	molecular function	9606	1	156	0.430307	0.467818	CYP21A2;	CYP21A2|IDBG-80216|ENSG00000231852|1589|;
intracellular membrane-bounded organelle	GO:0043231	cellular component	9606	2	411	0.435348	0.47271	SCAP; TSC1;	SCAP|IDBG-31555|ENSG00000114650|22937|; TSC1|IDBG-90470|ENSG00000165699|7248|;
growth factor activity	GO:0008083	molecular function	9606	1	162	0.442555	0.478749	JAG1;	JAG1|IDBG-54207|ENSG00000101384|182|;
mitotic cell cycle	GO:0000278	biological process	9606	2	416	0.44147	0.478762	MASTL; POLE;	MASTL|IDBG-64712|ENSG00000120539|84930|; POLE|IDBG-65706|ENSG00000177084|5426|;
gene expression	GO:0010467	biological process	9606	3	680	0.442493	0.479276	NOTCH1; NOTCH2; RPL5;	NOTCH1|IDBG-92445|ENSG00000148400|4851|; NOTCH2|IDBG-101546|ENSG00000134250|4853|; RPL5|IDBG-100292|ENSG00000122406|6083,6125|;
early endosome	GO:0005769	cellular component	9606	1	163	0.444571	0.479741	RABGAP1L;	RABGAP1L|IDBG-104931|ENSG00000152061|9910|;
fibroblast growth factor receptor signaling pathway	GO:0008543	biological process	9606	1	163	0.444571	0.479741	RAF1;	RAF1|IDBG-19277|ENSG00000132155|102724915,5894|;
regulation of gene expression	GO:0010468	biological process	9606	1	164	0.44658	0.481314	NOTCH1;	NOTCH1|IDBG-92445|ENSG00000148400|4851|;
nucleolus	GO:0005730	cellular component	9606	3	688	0.450083	0.484491	KDM5A; RPL5; URB2;	KDM5A|IDBG-11318|ENSG00000073614|5927|; RPL5|IDBG-100292|ENSG00000122406|6083,6125|; URB2|IDBG-107343|ENSG00000135763|9816|;
ATPase activity	GO:0016887	molecular function	9606	1	167	0.452564	0.485963	SPG7;	SPG7|IDBG-47463|ENSG00000197912|6687|;
endosome membrane	GO:0010008	cellular component	9606	1	167	0.452564	0.485963	TAB2;	TAB2|IDBG-97690|ENSG00000055208|23118|;
[truncated: 61 more rows]

## Sheet: S37
Table S37. NetworkAnalyst PPI Network among 68 genes in left ventricular outflow tract obstruction (LVO)
[truncated: 46 more rows]

[truncated: 1 more sheets: S38]
