# Supplementary material for: De novo variants in exomes of congenital heart disease patients identify risk genes and pathways
Source: Genome Med. 2020 Jan 15;12:9. doi: 10.1186/s13073-019-0709-8 (PMC6961332; doi:10.1186/s13073-019-0709-8)
Supplement: Supplementary file 8 — Additional file 8: Table S39. Functional effects of DNMs on 23 plausible candidate genes in cases, Table S40. De novo mutations in validation set, Table S41. Human CHD genes, Table S42. Mouse CHD genes. [file 13073_2019_709_MOESM8_ESM.xlsx]

## Sheet: S39
Table S39. Functional effects of DNMs on 23 plausible candidate genes in cases
		HGMD Pro 2019.3			PROVEAN (threshold= -2.5)		SNAP2 (-100 : strong neutral, 100 : strong effect)		subRVIS (percentiles < 35% correspond to more intolerant regions )
Gene	AA change	Variant Class (DM : disease-causing, DM? : uncertainty of pathogenicity)	Reported phenotype	Reference	Score	Prediction	Score	Prediction	Score	Domain
APBB1	p.A502T				-1.62	Neutral	-67	Neutral	8.74	PTB1_Fe65
APBB1	p.A620G				-2.19	Neutral	63	Effect	78.72	PTB2_Fe65
BOD1L1	p.D282N				-1.89	Neutral	12	Effect	0.51	No domain aligned
BOD1L1	p.S2973A				-0.97	Neutral	-30	Neutral	0.51	No domain aligned
BRD4	p.S494L	DM?	Congenital heart disease	Kosmicki (2017) Nat Genet 49, 504	-5.02	Damaging	24	Effect	1.18	No domain aligned
BRD4	p.R616W	DM?	Congenital heart disease	Kosmicki (2017) Nat Genet 49, 504	-6.93	Damaging	38	Effect	1.18	No domain aligned
CABIN1	p.S1695I				-0.37	Neutral	10	Effect	0.51	No domain aligned
CABIN1	p.G75S				-0.09	Neutral	-40	Neutral	26.95	No domain aligned
CAD	p.R122W	DM?	Congenital heart disease with neurodevelopmental disability	Homsy (2015) Science 350, 1262 | Jin (2017) Nat Genet 49: 1593 | Kosmicki (2017) Nat Genet 49: 504	-6.23	Damaging	92	Effect	11.48	CPSase_sm_chain
CAD	p.M2144I	DM?	Congenital heart disease with neurodevelopmental disability	Homsy (2015) Science 350, 1262 | Jin (2017) Nat Genet 49: 1593 | Kosmicki (2017) Nat Genet 49: 504	-1.31	Neutral	-55	Neutral	12.1	OTCace
CDK13	p.S577X	DM?	Left ventricular obstruction	Jin (2017) Nat Genet 49, 1593					5.31	No domain aligned
CDK13	p.N842S	DM	Congenital heart disease, developmental delay and intellectual disability	Sifrim (2016) Nat Genet 48: 1060 | Bostwick (2017) Genome Med 9: 73 | Bowling (2017) Genome Med 9: 43 | Jin (2017) Nat Genet 49: 1593 | Lelieveld (2017) Am J Hum Genet 101: 478 | McRae (2017) Nature 542: 433 | Hamilton (2018) J Med Genet 55: 28 | Uehara (2018) Eur J Med Genet 61: 243 | van den Akker (2018) Clin Genet 93: 1000 | Trinh (2019) J Neurodev Disord 11: 11	-4.6	Damaging	54	Effect	28.68	STKc_CDK12
CHD4	p.Y1345D	DM?	Congenital heart disease with neurodevelopmental disability	Homsy (2015) Science 350, 1262 | Jin (2017) Nat Genet 49: 1593 | Kosmicki (2017) Nat Genet 49: 504	-9.27	Damaging	81	Effect	55.86	DUF1087
CHD4	p.M202I	DM?	Conotruncal heart defects with extracardiac anomalies	Jin (2017) Nat Genet 49, 1593	-3.32	Damaging	42	Effect	47.82	CHDNT
CHD4	p.M954I	DM?	Developmental disorder	McRae (2017) Nature 542, 433	-3.49	Damaging	38	Effect	30.92	No domain aligned
CTR9	p.V683A				-3.71	Damaging	11	Effect	23.7	TPR
CTR9	p.R984X	DM?	Congenital heart disease	Kosmicki (2017) Nat Genet 49, 504					7.18	No domain aligned
GANAB	p.P146fs	DM?	Congenital heart disease with neurodevelopmental disability	Homsy (2015) Science 350, 1262 | Jin (2017) Nat Genet 49: 1593 | Kosmicki (2017) Nat Genet 49: 504					7.84	No domain aligned
GANAB	p.N171S	DM?	Congenital heart disease with neurodevelopmental disability	Homsy (2015) Science 350, 1262 | Jin (2017) Nat Genet 49: 1593	-4.82	Damaging	58	Effect	7.84	No domain aligned
HSP90AA1	p.D846G				-1.72	Neutral	12	Effect	0.7	HSP90
HSP90AA1	p.I200V				-0.8	Neutral	-3	Neutral	8.33	HATPase_c
IQGAP1	p.R1130W	DM?	Congenital heart disease	Jin (2017) Nat Genet 49, 1593	-5.49	Damaging	68	Effect	10.98	RasGAP_IQGAP1
IQGAP1	p.R1427L				-5.49	Damaging	47	Effect	84.45	No domain aligned
KDM5A	p.R568H	DM?	Heterotaxy with extracardiac anomalies	Jin (2017) Nat Genet 49, 1593	-4.5	Damaging	76	Effect	26.95	JmjC
KDM5A	p.R1508W	DM	Congenital heart disease	Zaidi (2013) Nature 498, 220 | Jin (2017) Nat Genet 49: 1593	-5.29	Damaging	52	Effect	17.06	No domain aligned
LAMB1	p.M1594T				-0.2	Neutral	-52	Neutral	9.26	No domain aligned
LAMB1	p.R144C	DM?	Left ventricular obstruction	Jin (2017) Nat Genet 49, 1593	-7.87	Damaging	75	Effect	33.06	Laminin_N
LAMC1	p.G170E	DM?	Congenital heart disease	Kosmicki (2017) Nat Genet 49, 504	-4.81	Damaging	59	Effect	2.26	Laminin_N
LAMC1	p.G945E				-1.97	Neutral	29	Effect	20.85	EGF_Lam
MINK1	p.R299C	DM?	Conotruncal heart defects with extracardiac anomalies	Jin (2017) Nat Genet 49, 1593	-7.59	Damaging	32	Effect	2.03	No domain aligned
MINK1	p.R795W	DM?	Conotruncal heart defects	Jin (2017) Nat Genet 49, 1593	-6.59	Damaging	49	Effect	2.03	No domain aligned
NAA15	p.S761X	DM	Congenital heart disease	Congenital heart disease Zaidi (2013) Nature 498, 220 | Jin (2017) Nat Genet 49: 1593 | Kosmicki (2017) Nat Genet 49: 504					4.16	No domain aligned
NAA15	p.K336fs	DM	Congenital heart disease	Zaidi (2013) Nature 498: 220 | Jin (2017) Nat Genet 49: 1593 | Kosmicki (2017) Nat Genet 49: 504 | McRae (2017) Nature 542: 433 | Cheng (2018) Am J Hum Genet 102: 985					6.75	No domain aligned
PHIP	p.S674C	DM?	Congenital heart disease	Kosmicki (2017) Nat Genet 49, 504	-2.63	Damaging	17	Effect	43.84	No domain aligned
PHIP	p.R1714T				-1.32	Neutral	-12	Neutral	2.69	No domain aligned
POGZ	c.284-1G>T	DM?	Congenital heart disease with neurodevelopmental disability	Homsy (2015) Science 350, 1262 | Jin (2017) Nat Genet 49: 1593 | Kosmicki (2017) Nat Genet 49: 504
POGZ	p.H613R	DM?	Congenital heart disease	Homsy (2015) Science 350, 1262 | Jin (2017) Nat Genet 49: 1593 | Kosmicki (2017) Nat Genet 49: 504	-7.66	Damaging	86	Effect	0.27	No domain aligned
POGZ	p.D520fs								0.27	No domain aligned
PYGL	p.N259H	DM?	Conotruncal heart defects with extracardiac anomalies	Jin (2017) Nat Genet 49, 1593	-4.69	Damaging	-7	Neutral	19.68	GT1_Glycogen_Phosphorylase
PYGL	p.A417V	DM?	Conotruncal heart defects with extracardiac anomalies & Neurodevelopmental disorder	Jin (2017) Nat Genet 49, 1593	-1.8	Neutral	-93	Neutral	19.68	GT1_Glycogen_Phosphorylase
PYGL	p.L338M	DM?	Conotruncal heart defects with extracardiac anomalies	Jin (2017) Nat Genet 49, 1593	-1.72	Neutral	-70	Neutral	19.68	GT1_Glycogen_Phosphorylase
RACGAP1	p.R246Q				-0.8	Neutral	-20	Neutral	2.46	No domain aligned
RACGAP1	p.S628F				-3.03	Damaging	22	Effect	91.14	No domain aligned
ROCK2	p.S39F	DM?	Conotruncal heart defects with extracardiac anomalies	Jin (2017) Nat Genet 49, 1593	-4.15	Damaging	11	Effect	84.45	No domain aligned
ROCK2	p.D255G				-6.61	Damaging	63	Effect	7.47	STKc_ROCK
TJP2	p.W6R				-11.76	Damaging	55	Effect	94.5	No domain aligned
TJP2	c.435+1G>T
USP4	p.R747W				-4.78	Damaging	52	Effect	50.95	No domain aligned
USP4	p.A725G				-0.36	Neutral	-67	Neutral	50.95	No domain aligned

## Sheet: S40
Table S40. De novo mutations in validation set
Blinded ID	CHROM	POS	REF	ALT	Gene	Variant_Class
1-00007	18	5891563	A	G	TMEM200C	mis
1-00040	3	12645681	A	C	RAF1	misD
1-00399	10	32856798	T	TA	CCDC7	frameshift
1-00399	12	20522230	C	T	PDE3A	syn
1-00399	22	40745849	C	G	ADSL	misD
1-00399	9	117071593	C	T	COL27A1	syn
1-01545	15	89074284	T	G	DET1	misD
1-01545	17	73485660	G	A	TMEM94	mis
1-01545	19	36594763	C	T	WDR62	mis
1-01545	1	93583920	A	G	MTF2	syn
1-01700	11	4621651	T	C	TRIM68	mis
1-01700	6	52701123	G	A	GSTA5	syn
1-01700	7	76140133	C	T	UPK3B	mis
1-01831	1	181453051	C	G	CACNA1E	syn
1-02993	14	105847416	C	G	PACS2	syn
1-02993	2	27708286	G	A	IFT172	syn
1-03036	12	51451867	G	A	LETMD1	mis
1-03055	22	51015375	A	G	CPT1B	mis
1-03055	3	49050415	G	A	WDR6	mis
1-03055	4	140281050	G	T	NAA15	splice
1-03099	14	101349260	C	T	RTL1	syn
1-03360	11	57509068	A	G	C11orf31	startloss
1-03360	2	30785055	A	G	LCLAT1	syn
1-03369	14	74062201	G	A	ACOT4	mis
1-03369	19	47424880	A	G	ARHGAP35	mis
1-03406	7	88966132	C	T	ZNF804B	mis
1-03406	8	131916266	T	A	ADCY8	misD
1-03554	3	49054773	G	GTATC	DALRD3	frameshift
1-03684	19	14201163	ACGAGGCGGCGGCCGC	A	SAMD1	inframeindel
1-03854	10	1149743	G	A	WDR37	mis
1-03912	4	7026903	C	T	TBC1D14	mis
1-03912	7	100279788	G	T	GIGYF1	non
1-03912	8	61735186	A	G	CHD7	misD
1-03954	2	54876812	G	A	SPTBN1	mis
1-03954	8	61754404	A	G	CHD7	splice
1-04110	17	78934001	G	A	RPTOR	mis
1-04110	5	13839511	A	G	DNAH5	mis
1-04110	9	124976331	G	T	LHX6	misD
1-04383	22	40662716	C	T	TNRC6B	non
1-04945	17	55187410	C	T	AKAP1	mis
1-05172	11	56143252	G	A	OR8U1,OR8U8	syn
1-05172	6	32782367	C	T	HLA-DOB	mis
1-05313	7	128612509	C	G	TNPO3	mis
1-05346	15	101595216	C	G	LRRK1	misD
1-05346	16	780931	G	A	NARFL	syn
1-05414	16	2328994	CAG	C	ABCA3	frameshift
1-05588	15	74710633	TG	T	SEMA7A	frameshift
1-05588	19	51631282	C	T	SIGLEC9	syn
1-06448	11	2939265	C	T	SLC22A18	syn
1-06448	9	136302934	A	G	ADAMTS13	mis
1-07357	17	78332143	A	G	RNF213	mis
1-07390	2	39239460	T	A	SOS1	mis
1-07486	19	51528002	G	A	KLK11	misD
1-07614	18	22805537	A	C	ZNF521	mis
1-07614	6	108042080	A	C	SCML4	mis
1-07614	8	146003471	G	A	ZNF34	mis
1-07889	12	100452914	C	T	UHRF1BP1L	mis
1-08919	19	17838223	T	G	MAP1S	mis
1-08919	1	43909350	C	G	SZT2	mis
1-09027	2	15374789	C	T	NBAS	mis
1-09417	19	8575744	C	T	ZNF414	mis
1-09417	1	154247885	G	A	HAX1	mis
1-09417	1	231374754	C	G	C1orf131	mis
1-09482	6	157099450	A	G	ARID1B	syn
1-09585	16	3778821	G	T	CREBBP	non
1-09731	12	44142373	G	A	PUS7L	mis
1-09874	10	131757240	G	A	EBF3	mis
1-10164	2	160832577	A	G	PLA2R1	splice
1-10205	2	219900069	G	A	CFAP65	syn
1-10279	16	2258481	G	A	MLST8	syn
1-10477	10	43623679	C	G	RET	mis
1-10477	10	91353038	G	A	PANK1	syn
1-10499	16	3367252	C	T	ZNF75A	non
1-10611	19	6696603	C	G	C3	splice
1-10611	2	73989904	T	C	DUSP11	mis
1-10612	11	126136485	T	G	SRPRA	mis
1-10612	7	12644173	A	G	SCIN	mis
1-10668	5	173380226	C	T	CPEB4	mis
1-10767	19	12858817	G	A	ASNA1	mis
1-10767	3	195594503	C	T	TNK2	mis
1-10872	18	11868650	T	G	GNAL	misD
1-10872	8	113402958	C	G	CSMD3	mis
1-11005	11	101776561	T	G	ANGPTL5	mis
1-11005	15	78921959	G	A	CHRNB4	misD
1-11005	3	124438004	A	C	KALRN	mis
1-11019	16	919003	G	C	LMF1	mis
1-11021	10	89264990	C	T	MINPP1	syn
1-11205	11	82879500	A	G	PCF11	mis
1-11401	18	33704558	C	T	SLC39A6	misD
1-11401	3	108279608	G	T	KIAA1524	non
1-11410	11	101828945	A	G	CEP126	mis
1-11410	16	84695234	C	T	KLHL36	mis
1-11578	14	105412944	G	A	AHNAK2	syn
1-11630	11	35219782	T	C	CD44	mis
1-11630	20	33588400	C	T	MYH7B	misD
1-11842	16	30369306	C	G	TBC1D10B	mis
1-11842	3	180372716	G	A	CCDC39	mis
1-11842	3	48629833	C	T	COL7A1	syn
1-11842	X	49105335	A	G	CCDC22	mis
1-11966	12	114793735	TG	T	TBX5	frameshift
1-12080	10	116605176	G	A	FAM160B1	mis
1-12080	16	5057439	G	C	SEC14L5	mis
1-12080	20	49366605	CATG	C	PARD6B	inframeindel
1-12080	2	220397113	C	T	ASIC4	mis
1-12221	14	105716974	G	A	BTBD6	mis
1-12221	14	36207831	T	G	RALGAPA1	mis
1-12251	14	92922946	G	A	SLC24A4	mis
1-12251	1	1747220	C	T	GNB1	mis
1-12475	14	21897457	G	A	CHD8	mis
1-12502	19	39521667	A	G	FBXO27	splice
1-12502	7	128494677	G	A	FLNC	misD
1-12574	1	78187752	C	A	USP33	mis
1-12574	9	130506865	T	C	SH2D3C	mis
1-12881	18	8380298	A	G	PTPRM	mis
1-13106	17	11289	T	G	DOC2B	mis
1-13106	X	44929551	C	A	KDM6A	non
1-13130	1	110019425	C	T	SYPL2	syn
1-13184	17	73732384	C	T	ITGB4	misD
1-13184	19	966807	C	G	ARID3A	syn
1-13184	2	179600275	A	G	TTN	syn
1-13184	5	39364516	G	A	C9	syn
1-13184	7	43484522	G	A	HECW1	mis
1-13212	10	119133883	G	A	PDZD8	misD
1-13212	13	29608201	C	T	MTUS2	syn
1-13212	9	130699769	G	C	DPM2	misD
1-13340	2	9517043	G	A	ASAP2	mis
1-13381	1	202092347	A	G	GPR37L1	mis
1-13470	10	134523892	C	T	INPP5A	syn
1-13470	3	13663316	C	T	FBLN2	non
1-13470	4	100512810	C	T	MTTP	syn
1-13491	11	65366066	CGTG	C	MAP3K11	inframeindel
1-13491	13	33638188	C	T	KL	syn
1-13491	16	84024224	C	T	NECAB2	syn
1-13512	7	56045947	A	G	GBAS	misD
1-13608	3	129546679	T	TGCA	TMCC1	inframeindel
1-14296	X	12725699	G	A	FRMPD4	mis
1-14421	1	37356647	C	T	GRIK3	mis
1-15305	16	48210900	A	G	ABCC11	misD
1-14512	17	48761349	A	G	ABCC3	misD
1-15227	6	70042898	C	T	ADGRB3	syn
1-14720	10	116061139	C	A	AFAP1L2	mis
1-14551	9	135730272	C	T	AK8	mis
1-15279	15	85400116	C	T	ALPK3	mis
1-15110	19	17444270	G	A	ANO8	mis
1-15331	3	153958333	T	C	ARHGEF26	syn
1-14733	12	46245985	G	T	ARID2	mis
1-14655	11	108127008	T	TA	ATM	non
1-15396	3	193128779	G	A	ATP13A4	mis
1-14876	2	160176798	G	A	BAZ2B	mis
1-15370	12	4409147	C	T	CCND2	mis
1-14993	16	65022173	C	T	CDH11	misD
1-14889	10	73406309	C	T	CDH23	non
1-14759	16	842771	C	T	CHTF18	mis
1-15214	8	145150103	C	A	CYC1	mis
1-14967	15	74637538	C	A	CYP11A1	mis
1-14941	7	99258197	A	G	CYP3A5	syn
1-15357	5	39381673	C	T	DAB2	mis
1-14538	1	160192571	A	G	DCAF8	misD
1-14850	14	101198410	C	T	DLK1	syn
1-15383	11	64622063	G	A	EHD1	syn
1-15201	12	1372302	G	A	ERC1	mis
1-14512	21	39817412	C	T	ERG	mis
1-15214	15	52901192	T	C	FAM214A	mis
1-14889	7	100187909	G	A	FBXO24	mis
1-15344	8	125115451	T	G	FER1L6	syn
1-14512	14	86088522	G	A	FLRT2	mis
1-15006	7	4780611	C	T	FOXK1	misD
1-14642	4	79186194	C	T	FRAS1	non
1-14993	4	89329738	A	G	HERC6	mis
1-14551	1	220311353	G	A	IARS2	mis
1-15162	19	10793817	G	A	ILF3	mis
1-15318	12	44180242	T	C	IRAK4	mis
1-15227	5	2749606	G	A	IRX2	mis
1-15110	1	145539012	C	T	ITGA10	syn
1-15019	17	40269613	G	A	KAT2A	mis
1-15396	10	118969541	TG	T	KCNK18	frameshift
1-15110	4	123176413	A	G	KIAA1109	mis
1-15240	1	180904396	C	A	KIAA1614	mis
1-14616	15	58838060	G	A	LIPC	misD
1-15201	7	97823155	C	T	LMTK2	syn
1-15188	18	48255618	G	A	MAPK4	syn
1-15097	11	1256575	G	A	MUC5B	mis
1-14551	19	55512206	T	C	NLRP2	syn
1-15357	1	881587	C	T	NOC2L	mis
1-14668	9	127298344	G	GC	NR6A1	frameshift
1-15227	9	138011690	G	A	OLFM1	misD
1-14811	11	6221255	C	T	OR52W1	mis
1-14525	3	196454944	A	G	PIGX	mis
1-14603	X	153032859	G	C	PLXNB3	mis
1-15240	14	39650861	G	A	PNN	mis
1-14629	16	615244	G	A	PRR35	syn
1-14603	2	120720288	A	G	PTPN4	mis
1-14850	10	63959584	A	G	RTKN2	misD
1-14746	1	237947166	A	G	RYR2	misD
1-15097	2	20402924	G	A	SDC1	syn
1-14577	17	71391406	G	A	SDK2	syn
1-15240	22	30857318	T	C	SEC14L3	mis
1-15318	5	9224835	G	A	SEMA5A	syn
1-14759	13	51922439	G	A	SERPINE3	mis
1-15006	9	130509475	T	G	SH2D3C	syn
1-15240	9	17789455	G	T	SH3GL2	misD
1-15396	20	17932166	T	C	SNX5	mis
1-15357	6	44328227	AT	A	SPATS1	frameshift
1-15344	16	2819139	CTCTTCTTCCTCCTCCTCTTCCTCTTCT	C	SRRM2	inframeindel
1-15253	7	149490456	G	A	SSPO	mis
1-15344	1	152086554	CA	C	TCHH	frameshift
1-15396	6	50740422	C	G	TFAP2D	misD
1-14902	16	67877359	G	C	THAP11	mis
1-14837	6	44107204	G	C	TMEM63B	mis
1-14538	7	144345960	T	C	TPK1	syn
1-15071	9	79843080	A	G	VPS13A	mis
1-14577	2	98928729	C	A	VWA3B	mis
1-14837	2	207172040	C	T	ZDBF2	mis
1-14575	1	205589629	TGAG	T	ELK4	inframeindel
1-14705	1	184680934	G	C	EDEM3	mis
1-14848	5	180047673	C	T	FLT4	misD
1-14744	4	177609070	G	A	VEGFC	mis
1-14705	3	168818710	G	A	MECOM	mis
1-14562	1	160125849	C	G	ATP1A4	mis
1-14614	6	151226794	G	A	MTHFD1L	syn
1-14536	X	150907284	A	G	CNGA2	misD
1-14848	2	135602805	G	A	ACMSD	syn
1-14744	3	128721051	G	A	EFCC1	mis
1-14705	1	110032693	C	T	ATXN7L2	syn
1-14523	5	98129142	G	C	RGMB	syn
1-14692	6	88853776	G	A	CNR1	syn
1-14666	15	73889511	G	A	NPTN	syn
1-14523	17	72368600	T	C	GPR142	mis
1-14653	16	67183980	G	T	B3GNT9	mis
1-14692	17	60769724	G	A	MRC2	mis
1-14549	X	54282297	G	A	WNK3	mis
1-14770	3	48810397	A	G	PRKAR2A	syn
1-14653	21	47931522	C	T	DIP2A	mis
1-14536	11	46394364	C	T	DGKZ	mis
1-14705	15	43028510	C	CG	CDAN1	frameshift
1-14770	3	42754747	G	A	CCDC13	mis
1-14549	6	41566622	C	T	FOXP4	mis
1-14822	12	28459690	C	T	CCDC91	mis
1-14575	16	20357585	G	T	UMOD	misD
1-14510	1	18960820	C	T	PAX7	misD
1-14848	17	7288050	C	T	TNK1	mis
1-14770	16	4925380	C	T	UBN1	mis
1-14705	16	3433578	C	G	ZSCAN32	mis
1-14588	16	2814832	C	A	SRRM2	mis
1-14835	12	2783682	G	A	CACNA1C	mis
1-14679	16	1705878	CG	C	CRAMP1	frameshift
1-14770	16	1702559	TGAA	T	CRAMP1	inframeindel
9504000280-0	15	85360379	G	A	ALPK3	misD
9504000208	6	157100430	AGGC	A	ARID1B	inframeindel
9504000013-0	1	11838813	C	T	C1orf167	syn
9504000243-0	2	118731498	C	T	CCDC93	misD
1-14863	7	36338622	G	A	EEPD1	non
9504000345-0	16	1825852	C	A	EME2	syn
9504000322-0	11	92565133	G	C	FAT3	misD
9504000345-0	17	79502119	G	A	FSCN2	misD
9504000345-0	6	26225740	A	G	HIST1H3E	misD
9504000322-0	11	315092	AC	A	IFITM1	frameshift
1-14863	10	91503577	C	T	KIF20B	mis
9504000014-0	14	104624171	C	T	KIF26A	mis
9504000024-0	4	16590363	C	A	LDB2	mis
9504000244-0	8	8748650	T	C	MFHAS1	mis
9504000370-0	10	89265210	A	G	MINPP1	mis
9504000371-0	11	68514736	T	C	MTL5	syn
9504000014-0	14	57271039	C	T	OTX2	misD
9504000243-0	12	133202262	T	C	POLE	mis
9504000309-0	3	9988409	G	T	PRRT3	syn
9504000345-0	15	56032782	T	G	PRTG	mis
9504000345-0	17	62050119	A	G	SCN4A	misD
9504000383-0	13	46287640	G	A	SPERT	syn
9504000244-0	20	46311884	C	T	SULF2	syn
9504000370-0	19	46357748	C	T	SYMPK	syn
9504000345-0	7	123672902	G	T	TMEM229A	syn
9504000309-0	3	194337842	C	G	TMEM44	mis
9504000259-0	5	159476620	C	T	TTC1	mis
1-15448	10	102051181	C	T	PKD2L1	syn
1-15474	3	51505021	C	T	VPRBP	syn
1-15500	12	48373312	A	C	COL2A1	syn
1-15500	5	135601994	G	A	TRPC7	mis
1-15513	13	111156330	C	T	COL4A2	syn
1-15513	14	24040538	G	A	JPH4	mis
1-15513	19	1003516	G	A	GRIN3B	mis
1-15539	1	21031260	G	A	KIF17	mis
1-15539	19	42342188	T	C	LYPD4	mis
1-15565	5	1038022	G	A	NKD2	mis
1-15669	1	100346237	A	C	AGL	syn
1-15669	12	132490709	C	T	EP400	syn
1-15669	16	72110496	A	C	HPR	misD
1-15682	1	35578849	A	T	ZMYM1	mis
1-15695	16	4940795	C	T	PPL	mis
1-15695	20	45022214	T	C	ELMO2	mis
1-15721	1	117663749	G	C	TRIM45	syn
1-15760	6	46656328	G	A	TDRD6	mis
1-15773	8	94746614	C	T	RBM12B	non
1-15812	19	57911256	G	T	ZNF548	non
1-15812	8	11607746	G	T	GATA4	splice
1-15851	1	117491914	C	G	PTGFRN	syn
1-15851	16	29853333	C	T	MVP	mis
1-15851	19	1828062	G	A	REXO1	syn
1-15851	20	60967494	A	G	CABLES2	mis
1-15877	17	5418798	C	T	NLRP1	mis
1-15890	12	63544092	C	T	AVPR1A	non
1-15890	16	31195660	G	A	FUS	misD
1-15890	21	46000100	G	A	KRTAP10-5	mis
1-15916	11	45949061	G	C	GYLTL1B	syn
1-15916	13	29005423	G	A	FLT1	non
1-15916	17	66453511	T	G	WIPI1	mis
1-15916	19	50905500	C	T	POLD1	syn
1-15916	9	104449361	C	T	GRIN3A	non
1-15929	1	222801305	C	T	MIA3	mis
1-15929	13	111155543	C	G	COL4A2	mis
1-15942	3	155551692	C	A	SLC33A1	mis
1-15942	8	48696360	G	A	PRKDC	syn
1-01749	15	96875493	C	T	NR2F2	syn
1-01749	16	75268958	C	T	BCAR1	syn
1-01749	5	122139209	A	G	SNX2	misD
1-14874	1	145530935	C	T	ITGA10	non
1-14874	17	25919645	CAAAG	C	KSR1	frameshift
1-14874	3	12858904	C	T	CAND2	mis
1-14874	4	36148949	G	GT	ARAP2	frameshift
1-14874	7	1488386	C	T	MICALL2	syn
1-14887	17	39912087	A	G	JUP	mis
1-14952	3	183525880	C	T	YEATS2	syn
1-14952	5	64893003	T	C	TRIM23	misD
1-16086	2	102003625	CG	C	CREG2	frameshift
1-16346	2	71206314	C	A	ANKRD53	syn
14900	15	101922307	T	G	PCSK6	mis
1-10565	4	57220257	T	C	AASDH	misD
1-05365	17	79094637	C	T	AATK	syn
1-06086	16	89167290	G	A	ACSF3	syn
1-00336	19	39208703	C	A	ACTN4	mis
1-02628	7	140394564	G	A	ADCK2	syn
1-11113	8	6605223	C	T	AGPAT5	non
1-07101	11	62299570	C	A	AHNAK	syn
1-01954	18	56247166	G	A	ALPK2	mis
1-06354	4	25407242	G	T	ANAPC4\x3bANAPC4	mis
1-16502	18	9255790	AAAAAG	A	ANKRD12	frameshift
1-14547	2	198011819	T	C	ANKRD44	mis
1-00077	7	36589065	G	A	AOAH	syn
1-13407	1	114445314	G	C	AP4B1	non
1-01954	19	1465272	C	G	APC2	mis
1-07556	3	57272134	T	C	APPL1	mis
1-12827	11	120346118	G	A	ARHGEF12	mis
1-15631	5	149006661	G	T	ARHGEF37	mis
1-08317	6	157470000	G	A	ARID1B	mis
1-06883	17	29170997	C	A	ATAD5	misD
1-13485	11	64668523	G	A	ATG2A	syn
1-01296	3	182591722	A	G	ATP11B	mis
1-08720	11	76751338	G	A	B3GNT6	misD
1-14534	16	1398019	G	A	BAIAP3	splice
1-15124	14	99642040	G	A	BCL11B	mis
1-02084	3	49695570	G	A	BSN	mis
1-12106	1	57258120	A	C	C1orf168	syn
1-04435	8	124250175	G	C	C8orf76,ZHX1-C8orf76	misD
1-10030	12	2763013	G	A	CACNA1C	misD
1-02628	22	40055516	C	A	CACNA1I	misD
1-08460	7	81978933	T	C	CACNA2D1	mis
1-15137	7	81637003	TTG	T	CACNA2D1	frameshift
1-13136	7	93098038	G	A	CALCR	syn
1-15540	18	57115222	G	C	CCBE1	syn
1-02628	4	186379436	G	A	CCDC110	non
1-07556	2	135711886	CTGCATGTCAATGA	C	CCNT2	frameshift
1-05645	2	135710219	CAT	C	CCNT2	frameshift
1-03882	1	208061173	G	A	CD34	syn
1-12142	X	149937561	C	T	CD99L2	syn
1-01954	22	19467518	G	GT	CDC45	frameshift
1-15137	6	36652188	G	A	CDKN1A	mis
1-04283	2	65299858	C	T	CEP68	mis
1-15566	10	106124641	C	T	CFAP58	syn
1-15449	13	115090576	G	A	CHAMP1	mis
1-14502	1	146714427	G	A	CHD1L	mis
1-06883	8	61757601	C	T	CHD7	non
1-03233	16	89713614	T	C	CHMP1A	mis
1-14075	4	103806404	T	C	CISD2,SLC9B1	mis
1-03882	20	61948007	C	A	COL20A1	mis
1-08922	20	61943033	T	A	COL20A1	non
1-14519	8	139606313	C	T	COL22A1	misD
1-05501	8	120118321	C	T	COLEC10	mis
1-07406	16	3820792	G	A	CREBBP	non
1-15566	3	41277241	T	TG	CTNNB1	frameshift
1-07040	14	59730258	T	C	DAAM1	syn
1-12549	3	16640047	G	A	DAZL	mis
1-08897	1	155011881	T	C	DCST1	syn
1-05365	12	31245801	C	G	DDX11	misD
1-13312	1	153912955	G	A	DENND4B	mis
1-14547	13	52342422	T	C	DHRS12	syn
1-07101	10	12159678	G	A	DHTKD1	misD
1-13692	21	47969809	C	T	DIP2A	mis
1-12142	2	233164782	C	T	DIS3L2	syn
1-15325	1	225460720	C	T	DNAH14	mis
1-12142	2	183601054	A	G	DNAJC10	mis
1-00864	11	6589948	G	A	DNHD1	mis
1-15722	1	63024828	G	A	DOCK7	non
1-14929	15	45389821	G	C	DUOX2	syn
1-06883	2	233347616	G	A	ECEL1	mis
1-10165	4	141461428	T	C	ELMOD2	mis
1-15566	17	56270750	C	T	EPX	syn
1-07676	12	29509341	T	C	ERGIC2	syn
1-11843	2	239038804	G	A	ESPNL	syn
1-15631	11	128360370	G	C	ETS1	mis
1-14075	16	70285154	G	C	EXOSC6	misD
1-14534	6	65301259	T	C	EYS	mis
1-05738	11	46748136	G	A	F2	syn
1-13152	2	239072536	C	T	FAM132B	mis
1-06416	15	89790944	A	G	FANCI	syn
1-01057	9	137779099	G	A	FCN2	mis
1-15312	9	95768312	A	G	FGD3	syn
1-16528	10	123353283	T	C	FGFR2	mis
1-15722	6	159651004	C	T	FNDC1	syn
1-06717	16	86601440	C	T	FOXC2	misD
1-16411	16	86601914	GC	G	FOXC2	frameshift
1-06273	17	74136370	A	G	FOXJ1	misD
1-11843	4	79353553	A	G	FRAS1	mis
1-15449	9	14784509	G	T	FREM1	misD
1-03518	2	49190020	T	C	FSHR	mis
1-06383	2	186673807	G	T	FSIP2	non
1-16056	2	186671245	A	G	FSIP2	mis
1-08922	9	128061327	C	G	GAPVD1	mis
1-08922	22	38017667	C	T	GGA1	syn
1-14519	8	143922598	A	G	GML	syn
1-14903	15	40094074	G	C	GPR176	syn
1-03882	1	24658014	C	T	GRHL3	misD
1-04247	14	31642428	G	A	HECTD1	mis
1-14075	15	28359812	G	A	HERC2	mis
1-09133	14	100141592	C	T	HHIPL1	mis
1-15143	6	26273230	C	T	HIST1H2BI	syn
1-13485	7	27213459	G	A	HOXA10	mis
1-08922	7	112102385	T	C	IFRD1	syn
1-06205	1	201190796	C	T	IGFN1	misD
1-11594	1	117156645	G	T	IGSF3	mis
1-10914	1	160062731	A	G	IGSF8	mis
1-14547	16	27373656	C	A	IL4R	mis
1-15722	1	209969798	C	T	IRF6	misD
1-16411	11	118071247	T	C	JAML	misD
1-03375	15	42136765	G	A	JMJD7-PLA2G4B,PLA2G4B	mis
1-15939	17	47903410	C	T	KAT7	misD
1-08830	7	119915727	G	A	KCND2	syn
1-04283	1	27278036	A	C	KDF1	mis
1-13659	5	137765518	TA	T	KDM3B	frameshift
1-04623	1	202702950	T	C	KDM5B	misD
1-01296	4	55968595	C	T	KDR	mis
1-15553	10	24813298	G	A	KIAA1217	mis
1-15111	14	104639527	C	A	KIF26A	mis
1-13533	14	104643222	C	T	KIF26A	mis
1-09622	9	86502077	T	C	KIF27	syn
1-10030	2	26203999	C	T	KIF3C	mis
1-13537	1	169985690	G	A	KIFAP3	non
1-06313	19	16437665	A	G	KLF2	splice
1-00336	12	49447257	AC	A	KMT2D	splice
1-15748	12	49418361	C	T	KMT2D	misD
1-15488	7	104753091	C	T	KMT2E	misD
1-14899	14	50778837	G	C	L2HGDH	mis
1-01917	6	129837413	C	CA	LAMA2	frameshift
1-15969	18	21485559	C	T	LAMA3	mis
1-15143	20	60902610	C	T	LAMA5	mis
1-15722	15	59499667	C	A	LDHAL6B	non
1-04977	9	126794742	T	TACGGCAGGAAAAC	LHX2	frameshift
1-10766	3	66467687	C	T	LRIG1	syn
1-05864	12	57600420	T	A	LRP1	misD
1-12752	2	141946086	C	T	LRP1B	misD
1-03518	12	122667724	C	T	LRRC43	syn
1-05501	15	71196904	G	A	LRRC49	mis
1-11413	19	49217629	C	A	MAMSTR	mis
1-07470	4	6611661	G	A	MAN2B2	mis
1-02628	X	43587458	A	G	MAOA	misD
1-05423	5	71492245	TGAG	T	MAP1B	inframeindel
1-14929	19	4101271	C	T	MAP2K2	mis
1-14502	10	30748284	G	A	MAP3K8	misD
1-04435	5	65892663	G	C	MAST4	mis
1-13533	6	74161760	C	T	MB21D1	mis
1-02628	19	16686964	C	G	MED26	mis
1-15566	1	205548993	G	A	MFSD4	syn
1-09622	17	79671315	G	A	MRPL12	mis
1-08415	3	49723125	TCTC	T	MST1	inframeindel
1-01296	1	237052582	C	T	MTR	misD
1-05423	4	100527982	G	A	MTTP	syn
1-13485	17	10418191	A	G	MYH1	misD
1-16502	8	2072091	G	C	MYOM2	splice
1-16528	8	1998979	G	A	MYOM2	syn
1-13533	9	139396487	C	T	NOTCH1	non
1-10165	7	107880428	A	C	NRCAM	mis
1-07676	1	52306131	T	C	NRDC	mis
1-15195	5	176710791	C	T	NSD1	non
1-05644	1	228562093	C	G	OBSCN	mis
1-08920	3	9792705	C	T	OGG1	non
1-15553	15	41605508	T	A	OIP5	mis
1-06354	10	13178798	C	A	OPTN	misD
1-13312	17	2966396	C	T	OR1D5	mis
1-04297	12	55726125	C	T	OR6C3	mis
1-15312	11	124310443	TCA	T	OR8B8	frameshift
1-13533	2	26683759	G	T	OTOF	syn
1-00182	19	39880023	T	C	PAF1	syn
1-05645	X	110406180	C	T	PAK3	mis
1-15436	19	39664497	C	T	PAK4	syn
1-06927	10	34420474	G	A	PARD3	mis
1-07693	1	233122141	C	T	PCNXL2	syn
1-15553	5	149511629	C	G	PDGFRB	mis
1-04448	1	160251844	C	T	PEX19	syn
1-04977	17	10728759	GA	G	PIRT	frameshift
1-12142	5	169460	G	A	PLEKHG4B	mis
1-05738	1	150129608	C	T	PLEKHO1	syn
1-08317	19	17488047	G	GCTGC	PLVAP	frameshift
1-15124	2	130832299	G	C	POTEF	misD
1-15189	14	60750207	T	A	PPM1A	mis
1-00179	12	80266589	C	A	PPP1R12A	non
1-15540	6	31592975	G	A	PRRC2A	mis
1-05015	3	9988462	G	A	PRRT3	syn
1-15553	2	54135504	A	G	PSME4	mis
1-06883	17	29758858	C	T	RAB11FIP4	mis
1-15325	2	73315227	T	C	RAB11FIP5	mis
1-05645	17	5257679	A	G	RABEP1	mis
1-15150	4	155720105	T	TTG	RBM46	frameshift
1-13537	1	8418381	C	T	RERE	mis
1-13537	1	8555164	C	T	RERE	mis
1-08830	12	130907013	T	G	RIMBP2	mis
1-00369	17	29325919	G	A	RNF135	mis
1-15150	2	101924938	A	G	RNF149	mis
1-08830	17	74151691	A	G	RNF157	syn
1-14521	11	74547580	T	C	RNF169	syn
1-11413	16	836125	C	T	RPUSD1	mis
1-14899	21	43896076	T	C	RSPH1	mis
1-05488	22	43614437	T	TTCCGCAAGCAG	SCUBE1	frameshift
1-00369	3	52472032	G	A	SEMA3G	mis
1-14903	3	9483374	G	A	SETD5	misD
1-01954	9	37919838	C	T	SHB	misD
1-15540	3	164767016	G	A	SI	syn
1-04089	6	13588565	A	G	SIRT5	mis
1-09096	11	63057861	T	A	SLC22A10	misD
1-05015	17	79256023	A	G	SLC38A10	mis
1-06416	8	145639670	G	A	SLC39A4	syn
1-14552	5	1242886	C	G	SLC6A18	mis
1-04297	13	88327901	CTTG	C	SLITRK5	inframeindel
1-13105	18	45395649	A	G	SMAD2	misD
1-13136	5	135489681	G	T	SMAD5	misD
1-06205	12	51639813	T	C	SMAGP	misD
1-04632	6	86239973	A	G	SNX14	mis
1-02084	11	130775874	G	C	SNX19	mis
1-06272	4	167656120	ATCT	A	SPOCK3	inframeindel
1-13537	1	85128003	G	A	SSX2IP	non
1-13080	3	52556091	G	A	STAB1	mis
1-02311	2	220474198	G	C	STK11IP	mis
1-11606	7	40174649	T	C	SUGCT	syn
1-14521	16	89973729	A	G	TCF25	mis
1-10029	1	36550676	C	G	TEKT2	mis
1-06272	14	24723399	G	T	TGM1	syn
1-15371	7	11630196	G	A	THSD7A	syn
1-12142	12	4460533	C	T	TIGAR	misD
1-05501	17	4685924	G	A	TM4SF5	mis
1-05015	15	81648871	G	A	TMC3	mis
1-10030	11	87020638	G	A	TMEM135	mis
1-15865	9	117791648	A	G	TNC	misD
1-06416	6	30157197	T	C	TRIM26	mis
1-14547	17	3435955	G	T	TRPV3	mis
1-03233	8	143310865	CGAT	C	TSNARE1	inframeindel
1-02628	22	28503785	G	A	TTC28	mis
1-14981	2	179594954	C	T	TTN	mis
1-06354	15	41853482	C	T	TYRO3	syn
1-14322	1	19513151	C	T	UBR4	mis
1-15325	17	30207677	C	T	UTP6	syn
1-06718	15	42458834	G	A	VPS39	syn
1-03882	11	123988412	A	G	VWA5A	mis
1-13659	5	76788041	A	G	WDR41	mis
1-15195	16	74937979	C	CT	WDR59	frameshift
1-06416	9	96009921	T	C	WNK2	mis
1-11816	3	13916510	G	A	WNT7A	misD
1-16056	2	31562492	G	C	XDH	mis
1-04247	12	72017359	T	C	ZFC3H1	mis
1-02084	16	72984604	G	A	ZFHX3	non
1-05753	3	44598690	G	A	ZKSCAN7	mis
1-13136	17	11886692	TAGTC	T	ZNF18	frameshift
1-15527	16	3335080	A	G	ZNF263	mis
1-03375	5	71752388	C	T	ZNF366	mis
1-13080	7	99097543	C	T	ZNF394	syn
1-04632	16	49669709	G	A	ZNF423	syn
1-15605	19	9434889	C	A	ZNF559	mis
1-09297	19	56600186	C	T	ZNF787	mis
1-06718	7	30325373	G	T	ZNRF2	mis
1-02628	16	21218193	G	A	ZP2	mis
1-15865	3	102187848	C	T	ZPLD1	non
1-05521	16	3140162	T	G	ZSCAN10	misD
1-14640	2	68794483	C	A	APLF	mis
1-07571	1	33777757	C	G	A3GALT2	mis
1-07535	17	35608960	G	T	ACACA	mis
1-16842	12	112143537	CTTAG	C	ACAD10	splice
1-09967	3	123167083	G	A	ADCY5	non
1-09656	5	112043434	C	T	APC	misD
1-15130	11	47182741	TGTAA	T	C11orf49	frameshift
1-10629	17	262989	C	T	C17orf97	mis
1-06973	5	147281274	A	C	C5orf46	mis
1-06890	16	1266947	C	T	CACNA1H	misD
1-10907	2	202131266	G	A	CASP8	syn
1-07533	17	80207464	G	A	CSNK1D	syn
1-07064	9	90321703	C	T	DAPK1	syn
1-07389	1	224377340	TATG	T	DEGS1	inframeindel
1-11913	10	79616635	G	A	DLG5	mis
1-07389	1	225355685	G	A	DNAH14	non
1-06449	17	76437237	C	T	DNAH17	mis
1-13606	9	140611167	G	A	EHMT1	mis
1-07508	12	132464297	T	C	EP400	mis
1-10723	3	97251268	T	C	EPHA6	misD
1-09740	12	53681852	C	CG	ESPL1	frameshift
1-01089	17	74005348	AC	A	EVPL	non
1-08358	3	179137240	T	C	GNB4	syn
1-06973	8	142367270	C	T	GPR20	mis
1-09965	1	166890141	C	A	ILDR2	mis
1-07094	15	68650874	G	A	ITGA11	syn
1-09967	9	2717743	C	G	KCNV2	misD
1-06947	12	32135591	A	G	KIAA1551	mis
1-13606	3	47282458	T	C	KIF9	mis
1-09656	19	16436682	C	T	KLF2	mis
1-06867	17	39464441	T	C	KRTAP16-1	syn
1-16842	11	58295102	C	T	LPXN	misD
1-13447	10	50121701	G	T	LRRC18	mis
1-07353	20	3846551	T	G	MAVS	non
1-07511	15	94983499	G	C	MCTP2	mis
1-06890	12	68707294	G	C	MDM1	mis
1-07389	13	49794828	G	A	MLNR	mis
1-07535	11	18195087	G	C	MRGPRX4	mis
1-10907	22	26243493	C	T	MYO18B	mis
1-09252	1	115828887	G	A	NGF	misD
1-12803	14	51190346	A	C	NIN	non
1-07497	11	280643	C	A	NLRP6	mis
1-07823	2	11800222	C	T	NTSR2	syn
1-15130	9	127570090	G	A	OLFML2A	mis
1-07497	3	8809642	TGAA	T	OXTR	inframeindel
1-07094	8	144991606	C	T	PLEC	mis
1-08358	10	103899766	C	G	PPRC1	mis
1-07353	3	58368296	G	A	PXK	mis
1-07186	3	141011786	C	T	PXYLP1	syn
1-12339	11	65487546	C	T	RNASEH2C	syn
1-15130	5	33937746	G	A	RXFP3	mis
1-07497	3	133896876	T	C	RYK	mis
1-07571	16	51172840	TGAG	T	SALL1	inframeindel
1-07511	17	26715260	C	A	SARM1	syn
1-07426	6	109330634	C	T	SESN1	syn
1-12803	20	1918205	G	A	SIRPA	syn
1-06890	14	70634225	T	C	SLC8A3	syn
1-03069	3	43389988	G	A	SNRK	mis
1-07539	17	70117902	G	A	SOX9	misD
1-16829	13	33703943	A	G	STARD13	syn
1-09134	16	69377399	T	C	TMED6	mis
1-10723	19	34921516	C	T	UBA2	syn
1-09185	6	43746251	C	T	VEGFA	non
1-07533	8	100155327	A	G	VPS13B	misD
1-12803	18	54629758	C	T	WDR7	non
1-14820	X	2407489	C	T	ZBED1	syn
1-13857	9	97063150	G	A	ZNF169	mis
1-09134	10	45499198	C	G	ZNF22	mis
1-02898	2	217234691	C	T	MARCH4	mis
1-08754	17	79094043	G	T	AATK	syn
1-15672	2	215809744	C	T	ABCA12	misD
1-03628	19	1912409	G	C	ADAT3	syn
1-04889	12	49176690	A	AGGGC	ADCY6	frameshift
1-10653	20	37214714	C	T	ADIG	mis
1-06091	4	88053428	G	A	AFF1	misD
1-14792	1	984751	C	T	AGRN	syn
1-07574	9	133981628	C	G	AIF1L	mis
1-03156	6	109854549	G	A	AK9	misD
1-13615	11	67790107	CAGG	C	ALDH3B1	inframeindel
1-11312	1	165632361	G	A	ALDH9A1	misD
1-10455	17	4541966	C	T	ALOX15	mis
1-08441	8	6420166	A	G	ANGPT2	splice
1-13009	16	89349922	C	A	ANKRD11	non
1-06197	4	122599091	A	C	ANXA5	syn
1-06065	1	150955596	C	T	ANXA9	syn
1-03156	19	50304251	G	GTGAA	AP2A1	frameshift
1-18335	18	6868176	C	T	ARHGAP28	mis
1-13578	19	47422796	CAAT	C	ARHGAP35	inframeindel
1-04421	11	120345328	T	G	ARHGEF12	mis
1-10933	17	8222143	G	A	ARHGEF15	mis
1-16164	7	150884559	C	T	ASB10	mis
1-08646	2	53927663	C	G	ASB3,GPR75-ASB3	mis
1-16137	16	1397808	C	T	BAIAP3	mis
1-16046	3	5025351	C	G	BHLHE40	mis
1-08041	2	32832582	T	C	BIRC6	misD
1-00005	4	13600979	C	T	BOD1L1	syn
1-08041	17	5336381	T	C	C1QBP	misD
1-15910	12	22624903	T	G	C2CD5	mis
1-03017	2	202446931	G	A	C2CD6	mis
1-04373	7	139060825	C	T	C7orf55-LUC7L2,LUC7L2	non
1-09546	9	97563097	A	G	C9orf3	mis
1-03887	1	52827288	G	C	CC2D1B	mis
1-15955	2	179718275	T	C	CCDC141	mis
1-03266	12	7654009	GC	G	CD163	frameshift
1-04964	11	35223324	T	C	CD44	syn
1-04421	10	73537556	C	A	CDH23	syn
1-05623	10	73545410	G	A	CDH23	mis
1-16137	13	25483962	A	T	CENPJ	mis
1-11467	10	134691421	C	T	CFAP46	syn
1-11467	12	6697528	T	C	CHD4	misD
1-06450	14	21873623	C	T	CHD8	misD
1-04311	1	240072353	C	T	CHRM3	syn
1-16205	11	46407997	T	C	CHRM4	syn
1-06556	1	36204057	A	T	CLSPN	mis
1-14623	22	19241704	C	A	CLTCL1	mis
1-16205	17	2603737	G	T	CLUH	misD
1-06736	10	104678398	T	C	CNNM2	mis
1-06091	6	33141491	G	T	COL11A2	misD
1-14459	6	75848627	C	G	COL12A1	mis
1-14916	9	101751496	G	A	COL15A1	mis
1-14779	5	177690291	G	A	COL23A1	misD
1-04243	3	48612958	A	T	COL7A1	mis
1-15633	11	36310947	C	G	COMMD9	mis
1-03098	15	83218365	C	T	CPEB1	mis
1-15838	16	1706622	G	A	CRAMP1	mis
1-14187	8	2855574	C	G	CSMD1	mis
1-09597	8	113293429	C	T	CSMD3	non
1-16712	16	75258770	C	T	CTRB1	mis
1-06331	19	51607768	AGCGGACG	A	CTU1	frameshift
1-16580	15	75013390	T	C	CYP1A1	mis
1-08650	14	59835465	CAGG	C	DAAM1	inframeindel
1-17258	3	51467541	G	A	DCAF1	mis
1-01953	2	74597132	T	C	DCTN1	misD
1-15643	6	35289042	G	T	DEF6	mis
1-15955	8	11839860	G	A	DEFB135	mis
1-06564	1	111730976	G	A	DENND2D	syn
1-14662	15	89056250	C	T	DET1	misD
1-10122	2	234368894	C	T	DGKD	misD
1-05532	10	465125	G	A	DIP2C	mis
1-08766	10	375484	G	A	DIP2C	syn
1-05532	16	4487485	A	G	DNAJA3	mis
1-13009	9	130980930	A	G	DNM1	misD
1-04311	12	32895525	T	C	DNM1L	misD
1-17479	10	129216737	C	T	DOCK1	mis
1-07690	11	118972263	G	C	DPAGT1	misD
1-12471	16	57760088	C	T	DRC7	mis
1-13421	16	57760123	C	G	DRC7	mis
1-16378	21	41455860	T	G	DSCAM	syn
1-11519	11	117647563	C	G	DSCAML1	misD
1-08041	15	45390214	G	A	DUOX2	syn
1-07490	4	148457062	G	A	EDNRA	misD
1-08027	15	44843094	T	C	EIF3J	syn
1-04382	17	78113528	A	G	EIF4A3	mis
1-11661	17	12905776	G	A	ELAC2	syn
1-14623	14	89129374	C	T	EML5	splice
1-08249	22	40257788	C	G	ENTHD1	mis
1-15852	10	50714004	G	A	ERCC6	syn
1-07991	16	20810381	A	G	ERI2	syn
1-08379	9	133574718	G	A	EXOSC2	syn
1-06564	8	118849385	G	A	EXT1	misD
1-05432	2	201881713	C	T	FAM126B	splice
1-16957	6	71233697	C	T	FAM135A	syn
1-01824	4	89653340	C	A	FAM13A	non
1-12318	4	126336265	G	A	FAT4	syn
1-14623	6	52943612	G	A	FBXO9	mis
1-11467	19	40411993	G	C	FCGBP	mis
1-03098	1	159778887	C	T	FCRL6	syn
1-13989	9	95797627	G	A	FGD3	mis
1-13989	4	123748394	C	A	FGF2	mis
1-13119	18	34267110	A	G	FHOD3	mis
1-03098	1	152284930	C	G	FLG	mis
1-09387	5	180057561	C	T	FLT4	mis
1-11668	5	180056757	C	G	FLT4	misD
1-11275	9	20778731	A	G	FOCAD	mis
1-00668	1	63789611	C	T	FOXD3	syn
1-04964	4	144258370	G	A	GAB1	misD
1-09330	19	19606921	C	T	GATAD2A	mis
1-04075	9	79117913	A	G	GCNT1	mis
1-08201	19	18980902	TG	T	GDF1	frameshift
1-14120	9	135865251	C	G	GFI1B	mis
1-14896	8	21560406	G	A	GFRA2	mis
1-18335	4	158074013	G	A	GLRB	misD
1-15839	1	1737951	C	T	GNB1	mis
1-15906	14	105518408	C	T	GPR132	syn
1-11668	12	13716236	C	T	GRIN2B	syn
1-16218	9	124081083	CG	C	GSN	frameshift
1-10454	1	9305498	C	T	H6PD	misD
1-15906	2	43019644	C	A	HAAO	syn
1-10983	3	15613214	A	G	HACL1	syn
1-11325	19	17160882	C	T	HAUS8	mis
1-17622	5	45303793	C	T	HCN1	misD
1-05389	1	210522341	G	A	HHAT	mis
1-05458	1	210686526	TAATC	T	HHAT	frameshift
1-05425	6	26157051	G	GC	HIST1H1E	frameshift
1-05293	1	185985205	GT	G	HMCN1	non
1-16137	19	39340571	C	T	HNRNPL	syn
1-02356	19	8509928	A	T	HNRNPM	mis
1-04379	5	78671967	T	G	HOMER1	mis
1-06260	7	27140698	G	A	HOXA2	non
1-09580	8	21985284	G	A	HR	mis
1-05312	11	122930308	A	C	HSPA8	mis
1-07490	11	20385846	C	T	HTATIP2	syn
1-12318	1	201170888	C	A	IGFN1	syn
1-15838	12	56415197	G	A	IKZF4	syn
1-12046	22	50437776	T	G	IL17REL	splice
1-02330	19	7120730	G	A	INSR	misD
1-14187	15	65903443	C	T	INTS14	mis
1-08512	12	2921987	C	T	ITFG2	mis
1-01074	15	42137485	A	C	JMJD7-PLA2G4B,PLA2G4B	mis
1-07747	1	160054550	C	T	KCNJ9	misD
1-16137	6	24601320	G	T	KIAA0319	syn
1-09646	4	123145724	C	T	KIAA1109	syn
1-13213	2	241676508	C	T	KIF1A	mis
1-11468	11	75141267	C	T	KLHL35	syn
1-03430	7	152132813	T	G	KMT2C	mis
1-06331	7	107692544	G	A	LAMB4	mis
1-11519	X	118109248	G	C	LONRF3	misD
1-01824	8	19805796	C	T	LPL	misD
1-14649	5	71490958	G	A	MAP1B	syn
1-13540	6	114181656	G	GC	MARCKS	frameshift
1-05425	6	29455431	C	A	MAS1L	syn
1-10709	6	30675425	C	T	MDC1	syn
1-08255	5	131187008	A	G	MEIKIN	syn
1-12826	7	141754569	A	G	MGAM	mis
1-06912	18	19426978	A	G	MIB1	mis
1-04903	1	1562324	C	T	MIB2	syn
1-01611	17	56283723	G	A	MKS1	mis
1-14120	11	102651270	T	C	MMP10	mis
1-16059	11	58979737	T	C	MPEG1	misD
1-09295	20	35743723	G	A	MROH8	syn
1-08578	2	95756223	G	A	MRPS5	mis
1-09963	9	113457801	C	T	MUSK	syn
1-09265	1	45797347	T	C	MUTYH	misD
1-05952	16	46761150	T	C	MYLK3	misD
1-10802	16	48595094	G	A	N4BP1	mis
1-04903	13	101936313	G	T	NALCN	misD
1-14122	19	47991546	T	C	NAPA	syn
1-09546	4	2065557	G	A	NAT8L	syn
1-05693	12	50190868	G	A	NCKAP5L	mis
1-08041	2	152582001	C	A	NEB	mis
1-13540	2	152410473	T	C	NEB	mis
1-05189	15	56208603	T	G	NEDD4	mis
1-05629	3	27385791	C	T	NEK10	mis
1-10737	17	79860298	A	C	NPB	syn
1-04964	12	100897197	C	T	NR1H4	mis
1-09330	14	24550766	C	G	NRL	syn
1-05752	14	78709687	G	A	NRXN3	mis
1-03887	1	114524203	A	T	OLFML3	misD
1-04075	1	158450198	T	TA	OR10R2	frameshift
1-01611	2	241078688	G	A	OTOS	syn
1-05482	13	61986665	C	CTT	PCDH20	frameshift
1-04075	20	44569751	A	G	PCIF1	mis
1-10454	7	82544985	CTA	C	PCLO	frameshift
1-05607	11	117100108	C	T	PCSK7	syn
1-06514	21	44190869	C	A	PDE9A	syn
1-09387	1	2337260	AG	A	PEX10	frameshift
1-08016	10	3146071	C	T	PFKP	syn
1-09646	6	64408366	A	G	PHF3	syn
1-16573	5	134364625	C	T	PITX1	syn
1-06903	11	397385	C	T	PKP3	mis
1-13671	10	75673362	C	T	PLAU	mis
1-07415	3	17056282	G	A	PLCL2	mis
1-16098	14	67864400	G	A	PLEK2	syn
1-03324	22	50721589	C	T	PLXNB2	syn
1-14911	22	50728446	G	A	PLXNB2	mis
1-09546	19	50365975	T	C	PNKP	mis
1-14911	9	140358900	C	T	PNPLA7	syn
1-05610	6	43581995	G	T	POLH	non
1-06564	10	79785450	T	C	POLR3A	mis
1-04964	5	23521146	G	A	PRDM9	syn
1-07626	1	186273975	CTCT	C	PRG4	inframeindel
1-15786	5	126860507	A	G	PRRC1	mis
1-04442	9	98215797	G	A	PTCH1	syn
1-08754	3	46942919	C	T	PTH1R	syn
1-05022	12	112915523	A	G	PTPN11	misD
1-00005	12	70956864	T	A	PTPRB	mis
1-03430	5	159849856	A	T	PTTG1	non
1-05482	2	1639270	G	A	PXDN	syn
1-08444	12	120650359	C	T	PXN	misD
1-16454	19	16238265	G	A	RAB8A	mis
1-12826	9	129961316	T	C	RALGPS1	syn
1-10118	11	66393068	C	T	RBM14	mis
1-16454	2	238736079	G	T	RBM44	mis
1-00386	11	114276460	C	T	RBM7	mis
1-10983	1	17755625	C	T	RCC2	misD
1-10653	17	73625299	G	C	RECQL5	mis
1-02330	11	65429414	G	A	RELA	syn
1-16957	10	43614996	G	A	RET	misD
1-15000	8	101020666	G	A	RGS22	syn
1-05156	11	66100881	C	A	RIN1	splice
1-07690	8	101271245	T	A	RNF19A	mis
1-13743	8	101273816	T	C	RNF19A	misD
1-14727	1	201970812	G	A	RNPEP	mis
1-09857	16	1997255	C	T	RPL3L	mis
1-11661	16	15155744	C	A	RRN3	mis
1-10454	1	155291993	G	C	RUSC1	mis
1-14146	9	35547544	T	C	RUSC2	syn
1-04442	19	38949791	G	A	RYR1	mis
1-12054	8	27516425	G	A	SCARA3	syn
1-02356	2	167297965	C	T	SCN7A	misD
1-15910	8	144885637	C	T	SCRIB	syn
1-07690	7	4285318	C	T	SDK1	misD
1-13288	10	102269109	C	T	SEC31B	syn
1-16046	1	169586560	G	A	SELP	mis
1-17141	1	67885762	C	T	SERBP1	mis
1-00783	19	16973247	C	T	SIN3B	syn
1-14708	14	72090905	C	T	SIPA1L1	syn
1-10806	12	51390609	G	A	SLC11A2	syn
1-14187	18	43221302	A	C	SLC14A2	mis
1-04903	12	60168974	G	C	SLC16A7	mis
1-14662	8	23429310	A	G	SLC25A37	misD
1-00386	7	107427956	T	C	SLC26A3	splice
1-13578	22	31042749	T	A	SLC35E4	mis
1-16137	17	70644980	G	A	SLC39A11	syn
1-08754	11	62650416	G	T	SLC3A2	misD
1-11312	11	57254668	G	A	SLC43A1	mis
1-06903	6	34214904	G	C	SMIM29	syn
1-12054	6	123127443	CAG	C	SMPDL3A	frameshift
1-08385	20	10277646	C	T	SNAP25	misD
1-07991	6	127836179	T	G	SOGA3	mis
1-14792	2	39283887	C	T	SOS1	mis
1-04379	22	38373997	CG	C	SOX10	frameshift
1-13858	8	55370903	C	T	SOX17	misD
1-10454	12	53776909	A	C	SP1	mis
1-05312	2	231157413	G	A	SP140	syn
1-06331	12	49916583	G	A	SPATS2	mis
1-08379	5	147211123	G	C	SPINK1	mis
1-07846	19	41072191	C	T	SPTBN4	mis
1-15672	11	126134996	G	A	SRPRA	syn
1-11239	16	2815295	C	T	SRRM2	mis
1-13743	12	104096961	T	G	STAB2	misD
1-06197	17	40453375	G	A	STAT5A	misD
1-17622	2	37082388	G	A	STRN	mis
1-13671	14	62542089	TC	T	SYT16	frameshift
1-02330	6	166571814	G	A	T	misD
1-16573	12	10959058	CA	C	TAS2R8	frameshift
1-02356	13	76055610	G	T	TBC1D4	syn
1-07005	5	149751661	G	T	TCOF1	mis
1-12471	7	100225039	G	A	TFR2	syn
1-04243	19	367169	T	A	THEG	mis
1-12602	1	36757128	C	T	THRAP3	syn
1-13213	19	3740698	G	A	TJP3	mis
1-13540	2	171863000	AT	A	TLK1	frameshift
1-16164	9	120475683	A	T	TLR4	mis
1-13615	7	129841711	C	A	TMEM209	syn
1-10189	8	94777842	C	T	TMEM67	misD
1-06736	1	12183382	G	T	TNFRSF8	mis
1-14122	11	57081045	CAGGGGGTGG	C	TNKS1BP1	inframeindel
1-05639	7	5427778	G	C	TNRC18	syn
1-09597	16	24807244	AAAG	A	TNRC6A	inframeindel
1-04957	1	186301443	G	A	TPR	mis
1-00005	22	26936829	G	A	TPST2	syn
1-06514	8	110100002	C	G	TRHR	mis
1-07846	7	100732460	C	T	TRIM56	mis
1-03266	3	12545223	C	T	TSEN2	syn
1-02356	17	2238912	T	C	TSR1	mis
1-16699	6	43250942	A	T	TTBK1	mis
1-05293	22	28410363	G	A	TTC28	misD
1-06912	14	38310789	C	T	TTC6	misD
1-02898	2	179645896	GAAC	G	TTN	inframeindel
1-11335	6	35471351	G	A	TULP1	syn
1-03887	7	138936724	G	A	UBN2	mis
1-07747	16	1417189	C	T	UNKL	syn
1-12471	16	84779068	G	A	USP10	syn
1-04903	3	49148711	C	T	USP19	mis
1-15074	3	38039042	GGAT	G	VILL	inframeindel
1-04877	15	62165507	ACTCTT	A	VPS13C	frameshift
1-08578	16	17232325	G	A	XYLT1	mis
1-06342	11	66052998	C	T	YIF1A	syn
1-12338	16	11858943	G	A	ZC3H7A	mis
1-07690	9	88938175	A	T	ZCCHC6	mis
1-13652	5	80600886	G	T	ZCCHC9	mis
1-08449	5	825284	C	A	ZDHHC11	mis
1-15672	16	68598549	G	A	ZFP90	mis
1-05349	3	44700883	T	C	ZNF35	misD
1-03628	19	53619662	C	T	ZNF415	mis
1-06385	16	88501061	A	G	ZNF469	mis
1-15984	16	88498216	G	A	ZNF469	syn
1-16378	15	64967997	C	T	ZNF609	mis
1-08766	16	31088100	C	T	ZNF646	mis
1-10653	11	60638760	G	A	ZP1	misD
1-13991	2	211059971	C	T	ACADL	misD
1-12998	2	135676433	G	T	CCNT2	syn
1-12998	6	7583800	G	T	DSP	mis
1-13991	1	43917646	G	A	HYI	syn
1-13991	18	19345796	G	A	MIB1	non
1-09530	13	34013858	G	T	STARD13	mis
1-03069	17	30469612	G	A	AC090616.2	syn
1-04382	11	85438368	T	A	SYTL2	mis
1-04957	19	8160897	G	A	FBN3	syn
1-06568	11	103029443	AC	A	DYNC2H1	frameshift
1-07497	19	3006546	C	T	TLE2	mis
1-07539	6	79612761	C	T	IRAK1BP1	mis
1-07690	11	93463061	C	T	KIAA1731	syn
1-09253	12	6981317	C	A	SPSB2	mis
1-11658	9	74319490	A	T	TMEM2	mis
1-12003	3	123022930	G	A	ADCY5	mis
1-12003	3	124431787	G	A	KALRN	mis
1-14727	5	74037362	C	A	GFM2	mis

## Sheet: S41
Table S41. Human CHD genes
ACTB
ACVR2B
ADAMTS10
ADNP
ANKRD11
ARHGAP31
ASXL1
ATIC
B3GALT6
BBS1
TRIM32
BBS12
BBS2
ARL6
MKKS
BBS7
BCOR
BRAF1
CACNA1C
CBL
CCDC114
CCDC40
CD96
CDKN1C
CEP290
CEP57
CFC1
CHD7
CHST3
CITED2
COX7B
CREBBP
CRELD1
DDX11
DHCR7
DOCK6
DYNC2H1
ECE1
EFTUD2
EHMT1
ELN
EOGT
ESCO2
EVC
EVC2
FBN1
FGFR1
FIG4
FKTN
FLNA
FOXC2
FTO
GATA4
GATA6
GDF1
GJA1
GLI3
GPC3
HOXA1
HRAS
IRX5
JAG1
KANSL1
KAT6B
KIF7
KMT2D
KRAS
LBR
LEFTY2
LRP2
LTBP4
MAP2K1
MAP2K2
MED12
MED13L
MEGF8
MGP
MID1
MYH6
NEK1
NF1
NIPBL
NKX2-5
NKX2-6
NODAL
NOTCH1
NOTCH2
NPHP3
NR2F2
NRAS
NSD1
NSDHL
OFD1
PITX2
PQBP1
PTPN11
RAB23
RAF1
RAI1
RBFOX2
RBM10
RBM8A
RIT1
RNU4ATAC
ROR2
RPL11
RPL35A
RPL5
RPS19
RPS26
SALL1
SEMA3E
SF3B4
SH3PXD2B
SHOC2
SKI
SMAD3
SMAD4
SMARCA4
SMARCB1
SMARCE1
SMC3
SOS1
SOX2
SOX9
STAMBP
STRA6
TAB2
TBX1
TBX20
TBX3
TBX5
TCOF1
TFAP2B
TGFBR1
TGFBR2
TLL1
TSC1
TSC2
TWIST1
UBR1
WDR60
ZEB2
ZFPM2
ZIC3

## Sheet: S42
Table S42. Mouse CHD genes
AARS
AARS2
ABCC9
ABHD5
ABL1
ACACB
ACADVL
ACE
ACE2
ACKR3
ACSL4
ACTC1
ACVR1
ACVR2B
ACVRL1
ADAM10
ADAM17
ADAM19
ADAMTS6
ADAMTS9
ADGRG6
ADH5
ADM
ADRA1B
AFAP1L2
AGT
AGTR1
AGTR2
AIP
AKAP12
AKAP13
AKAP6
ALDH1A2
ALPK3
AMN
ANGPT1
ANKRD1
ANKRD17
ANKS6
AP4E1
APC
APH1A
APLNR
AR
ARID1A
ARID2
ARID3B
ARMC4
ARNTL
ARSB
ATE1
ATMIN
ATP2A2
AXIN1
AXIN2
B9D1
BAZ1B
BBX
BCAR1
BCL6
BCOR
BECN1
BICC1
BMP10
BMP2
BMP4
BMPR1A
BMPR2
BNIP3L
BRAF
BRCA1
BTC
C1orf127
C2CD3
C5orf42
CACNA1I
CALCRL
CALR
CAPN1
CAPN2
CAPNS1
CASP8
CAST
CAV1
CAV3
CBSL
CC2D2A
CCDC151
CCDC160
CCDC39
CCL13
CCM2
CDC73
CDH2
CDH5
CDKN1B
CENPF
CEP290
CFC1B
CFLAR
CHD7
CHMP5
CHRD
CHST14
CIB2
CISD2
CITED2
CLEC4E
CLU
CLUAP1
CNTRL
COL18A1
COL1A1
COL2A1
COL4A3BP
COX1
CRB2
CREBBP
CRK
CRKL
CSK
CSNK2A1
CSRP3
CTBP2
CTNNA3
CTNNB1
CXADR
CXCL12
CXCR4
CYBRD1
CYP26A1
CYP27B1
CYP51A1
CYR61
DAAM1
DAG1
DAGLA
DAND5
DCHS1
DCTN5
DDR2
DDX11
DDX3X
DEDD
DES
DGCR8
DHRS3
DICER1
DISP1
DLC1
DLL1
DLL4
DNAAF2
DNAAF3
DNAH11
DNAH5
DNAI1
DNAJA3
DNASE1L2
DNM1L
DNM2
DNMT3B
DOCK1
DRC1
DSP
DUSP6
DUSP8
DVL2
DVL3
DYNC2H1
DYNC2LI1
DYNLL1
DYRK1A
DYX1C1
ECE1
EDN1
EDNRA
EFNA1
EFNB2
EGFR
EGLN1
EGR2
EHMT1
EIF2B5
EMC10
ENG
EP300
EPB41L5
EPHA3
EPHB4
EPO
EPOR
ERBB2
ERBB3
ERBB4
ERG
ESR1
ETV2
F2R
FADD
FAM134C
FAT4
FBLN1
FBN1
FBXW7
FDX1
FES
FGF10
FGF16
FGF19
FGF8
FGF9
FGFBP3
FGFR1
FGFR2
FGFRL1
FHOD3
FIG4
FKBP1A
FKBP1B
FLNA
FLRT2
FLRT3
FLT1
FN1
FOXA2
FOXC1
FOXC2
FOXD3
FOXH1
FOXJ1
FOXM1
FOXO1
FOXP4
FRAS1
FREM2
FRS2
FSTL1
FURIN
FUZ
FXN
FXR1
GAB1
GATA4
GATA5
GATA6
GBE1
GBX2
GDF1
GHR
GIPC1
GJA1
GJA5
GJC1
GNAQ
GNAS
GNG5
GPC3
GRB2
GREB1
GRHL2
GRIN2D
GTF2I
GTF2IRD1
GYS1
GYS2
HACE1
HAND1
HAND2
HAS2
HBEGF
HCCS
HDAC2
HDAC7
HECTD1
HECTD3
HEG1
HERC4
HEXIM1
HEY2
HGS
HHEX
HIC2
HIF1A
HIRA
HOPX
HOXA1
HOXA13
HOXA3
HOXB4
HOXB7
HPRT1
HRAS
HSD17B7
HSP90B1
HSPB11
HSPB8
HSPG2
HTR2B
HTRA2
HUWE1
IDUA
IFT122
IFT140
IFT172
IFT27
IFT46
IFT57
IFT74
IFT88
IGF2
IGF2R
IGFBP2
IGHMBP2
IKBKAP
IL17RD
IL18
IL6
IL6ST
INS
INTU
INVS
ISL1
ITGAV
ITGB1
ITGB8
ITPA
JAG1
JARID2
JMJD6
JUN
JUND
JUP
KAT6A
KCNH2
KCNN4
KCTD10
KDM2A
KDM4A
KDM6A
KDR
KIAA0586
KIDINS220
KIF3A
KIF3B
KIF7
KIFAP3
KISS1R
KL
KLF3
KLF5
KLHL40
KLK3
KMT2B
KMT2D
KNOP1
KRAS
KRIT1
LAMA5
LATS2
LBX1
LDB3
LEF1
LEFTY1
LEFTY2
LEMD2
LEPROTL1
LETM1
LHCGR
LHX1
LIG3
LIN28A
LMNA
LMOD2
LOXL2
LRP1
LRP2
LTBP1
LTBP4
LUZP1
LY6E
MAB21L2
MAP2K3
MAP2K5
MAP3K1
MAP3K3
MAPK1
MAPK11
MAPK14
MAPK6
MAPK7
MATR3
MB
MBD4
MBTD1
MDM2
MDM4
MECOM
MED1
MED12
MED24
MEF2C
MEGF8
MEN1
MESP1
MGAT1
MGP
MGRN1
MIB1
MID2
MIXL1
MKL2
MKS1
MLST8
MMP21
MMP9
MOSPD3
MRE11A
MSTN
MURC
MUS81
MYBBP1A
MYBPC3
MYCN
MYH10
MYH11
MYH6
MYH7
MYL2
MYL7
MYLK3
MYO10
NACA
NCKAP1
NCOR2
NCSTN
NDST1
NEK8
NF1
NFAT5
NFATC1
NGF
NIPBL
NKX2-5
NODAL
NOS1
NOS2
NOS3
NOTCH1
NOTCH2
NOV
NOX4
NPRL3
NR1D1
NR2F2
NR3C2
NR6A1
NRP1
NTF3
NTRK3
NXN
OPA3
OSR1
OTX2
OVOL2
PAK4
PARD3
PARD3B
PARVA
PATZ1
PAX3
PBRM1
PCSK5
PCSK6
PDCD1
PDE12
PDGFB
PDGFRA
PDGFRB
PDHA1
PDLIM7
PDPK1
PDPN
PDS5A
PDS5B
PENK
PEPD
PFKFB2
PHC1
PIFO
PIGV
PIK3C3
PIK3CA
PIK3CB
PIK3CG
PIKFYVE
PINK1
PIP5K1C
PITX2
PJA2
PKD1
PKD1L1
PKD2
PKP2
PLA2G4A
PLAGL1
PLCE1
PLEKHG5
PLIN5
PLRG1
PLVAP
PLXND1
PNN
PNPLA2
POFUT1
POGLUT1
POR
POSTN
PPARG
PPARGC1A
PPP1R13L
PPP3CB
PPP3R1
PRDM1
PRDM16
PRDM4
PRICKLE1
PRKAR1A
PRKCI
PRKD1
PSEN1
PSKH1
PTCD2
PTCH1
PTEN
PTK2
PTK7
PTPN11
PTPN12
PTPRB
PTPRJ
PXN
QKI
RAC1
RAF1
RAMP2
RAPGEF2
RB1CC1
RBL2
RBM20
RBP4
RBPJ
RCAN1
RDH10
RERE
RFWD2
RFX3
RHEB
RHOBTB3
RIC8B
RIPPLY3
RNF10
RNF4
ROBO1
ROR2
RPGRIP1L
RPL38
RPS6KA2
RPS6KA6
RPSA
RSPO3
RTEL1
RTTN
RXRA
RYR1
RYR2
SALL4
SC5D
SCN5A
SCN8A
SEC24B
SEMA3C
SEMA3D
SENP2
SGCD
SGCG
SGSH
SH3PXD2B
SHC1
SHH
SHOC2
SHOX2
SIRT1
SLC38A10
SLC39A4
SLC6A4
SLC6A6
SLC8A1
SLC9A1
SLIT3
SMAD2
SMAD4
SMAD5
SMAD6
SMAD7
SMARCA4
SMG1
SMG9
SMO
SMYD1
SNAI1
SNAI2
SNX17
SNX27
SOD2
SOS1
SOX11
SOX4
SOX9
SPARC
SPEG
SPEN
SPP1
SPRY2
SPTBN1
SRF
SRSF1
SRSF10
SSR1
STRAP
SUFU
SUMO2
T
TAB1
TAL1
TAX1BP1
TBC1D32
TBX1
TBX18
TBX2
TBX20
TBX3
TBX5
TBX6
TCEB3
TCTN2
TDG
TDGF1
TEAD1
TEK
TFAM
TFAP2A
TGFB1
TGFB2
TGFBR2
TGFBR3
TH
THBD
THBS1
THRA
TIE1
TIMP3
TIMP4
TKT
TLL1
TLR2
TMED2
TMEM100
TMEM106B
TMEM67
TMOD1
TNF
TNNI3
TNNT2
TP53
TRIM37
TRIM54
TRIP11
TSC1
TSC2
TSC22D1
TTBK2
TTC7A
TTN
TXNIP
TXNRD2
UBE2U
UBE3C
UBP1
UBR4
USP12
USP24
USP8
USP9X
VAC14
VANGL2
VCAM1
VCAN
VCL
VDR
VEGFA
VEGFB
VHL
WASF2
WDPCP
WDR1
WDR35
WHSC1
WNK1
WNT5A
WRN
WT1
XBP1
XIAP
XIRP2
YAP1
YWHAE
YWHAQ
ZBTB14
ZFP36L1
ZFPM1
ZFPM2
ZIC3
ZMIZ1
ZMPSTE24
ZNF366
ZNF521
ZSCAN10
